# Supplementary material for: Medium-Chain Fatty Acid Synthesis by “Candidatus Weimeria bifida” gen. nov., sp. nov., and “Candidatus Pseudoramibacter fermentans” sp. nov
Source: Appl Environ Microbiol. 2020 Jan 21;86(3):e02242-19. doi: 10.1128/AEM.02242-19 (PMC6974650; doi:10.1128/AEM.02242-19)
Supplement: Supplemental file 2 [file zam003209562sd2.xlsx]

## Sheet: TOC
Supplementary Data File 1: Summary of DNA and RNA read mapping results
Worksheet Name	Description
Summary_DNA	Contains results of DNA read mapping for the 252 day time point for each MAG
Summary_RNA	Contains results of RNA read mapping for all time points for each MAG

## Sheet: Summary_DNA
Raw Reads	Post-Sickle	Post-Error Correction	Mapped to Top Bins	% DNA Reads Mapped to Top Bins
51703300	50902125	50867290	45049351	0.885625
	DNA Reads Mapped	% DNA Reads Mapped	Draft Genome Size (bp)	Normalized DNA Reads Mapped	Relative Abundance
COR1.1	1053271	0.0207	2407553	0.44	0.024
Ca. Pseudoramibacter fermentans	1945227	0.0382	2285558	0.85	0.047
LAC1.1	1930966	0.038	2770862	0.7	0.038
Ca. Weimeria bifida	32908628	0.647	2394983	13.74	0.753
LAC2.1	1143934	0.0225	3175347	0.36	0.02
COR3.1	1517147	0.0298	3023214	0.5	0.028
LAC4.1	896893	0.0176	3142678	0.29	0.016
LAC6.0	951417	0.0187	2795615	0.34	0.019
LAC7.0	1262121	0.0248	3406087	0.37	0.02
LAC5.1	967482	0.019	2105241	0.46	0.025
COR4.0	472265	0.0093	2446311	0.19	0.011
				Total	1.001

## Sheet: Summary_RNA
Sample	Raw cDNA Reads	Post-sickle cDNA Reads	Post SortMeRNA Reads	Total Mapped to Bins	% Mapped to Bins
252d_rep1	37282532	36934293	34748591	27433506	0.789485
252d_rep2	34992609	34719263	32754527	25966420	0.792758
252d_rep3	32519115	32246185	29543379	23402314	0.792134
t01	34482273	34207485	32668984	21883395	0.669852
t04	34623856	34056604	32811026	24261540	0.739433
t06	33039336	32773522	31759929	25132431	0.791325
t08	35416363	35131947	33114114	25760044	0.777917
t12	38995160	38696573	37428341	26431213	0.706182
t16	38009961	37699694	34513108	26141304	0.757431
t20	37229702	36931100	33888392	25119961	0.741256
t24	37026102	36726740	34462502	24790540	0.719348
t28	39997045	39636833	36317525	25404770	0.699518
t36	41959780	41628989	39827603	27233029	0.683773
Sample	COR1.1	%	Normalized RNA Reads Mapped	Relative Expression
252d_rep1	464988	0.0133815	0.193137	0.0186382
252d_rep2	412316	0.0125881	0.171259	0.0174507
252d_rep3	391676	0.0132577	0.162686	0.0184784
t01	110063	0.00336904	0.0457157	0.00591973
t04	173031	0.00527356	0.0718701	0.00802318
t06	320590	0.0100942	0.13316	0.0138134
t08	217712	0.0065746	0.0904287	0.00930599
t12	220246	0.00588447	0.0914813	0.00949231
t16	261713	0.007583	0.108705	0.0111883
t20	264379	0.00780146	0.109812	0.0119218
t24	285742	0.00829139	0.118686	0.0132119
t28	331215	0.00911998	0.137573	0.0149596
t36	187002	0.00469529	0.0776731	0.00808376
Sample	Ca. Pseudoramibacter fermentans	%	Normalized RNA Reads Mapped	Relative Expression
252d_rep1	3096531	0.0891124	1.35482	0.130744
252d_rep2	2636452	0.0804912	1.15353	0.11754
252d_rep3	2316961	0.0784257	1.01374	0.115143
t01	1310453	0.0401131	0.573362	0.0742448
t04	1295565	0.0394857	0.566848	0.0632798
t06	2054838	0.0646991	0.899053	0.0932636
t08	1611864	0.048676	0.705239	0.0725758
t12	1712347	0.04575	0.749203	0.077739
t16	1758311	0.0509462	0.769314	0.0791802
t20	1965979	0.0580133	0.860175	0.0933848
t24	2077315	0.0602775	0.908887	0.101176
t28	2192235	0.060363	0.959168	0.104299
t36	2223226	0.0558212	0.972728	0.101236
Sample	LAC1.1	%	Normalized RNA Reads Mapped	Relative Expression
252d_rep1	2680861	0.0771502	0.967519	0.0933676
252d_rep2	2507862	0.0765654	0.905084	0.0922249
252d_rep3	2359167	0.0798543	0.85142	0.0967067
t01	3341481	0.102283	1.20594	0.156157
t04	3388902	0.103285	1.22305	0.136535
t06	2724217	0.0857753	0.983166	0.101989
t08	3662362	0.110598	1.32174	0.13602
t12	3797884	0.101471	1.37065	0.142222
t16	4121460	0.119417	1.48743	0.153091
t20	4382458	0.12932	1.58162	0.171709
t24	4665498	0.135379	1.68377	0.187435
t28	4575958	0.125999	1.65146	0.179577
t36	5585193	0.140234	2.01569	0.209781
Sample	Ca. Weimeria bifida	%	Normalized RNA Reads Mapped	Relative Expression
252d_rep1	6794417	0.195531	2.83694	0.273771
252d_rep2	7078948	0.216121	2.95574	0.30118
252d_rep3	5852485	0.198098	2.44364	0.277556
t01	3720762	0.113893	1.55357	0.201171
t04	7819572	0.238321	3.26498	0.364484
t06	10559698	0.332485	4.40909	0.457379
t08	9880929	0.29839	4.12568	0.424572
t12	6641555	0.177447	2.77311	0.287744
t16	8014190	0.232207	3.34624	0.344406
t20	5600089	0.165251	2.33826	0.253853
t24	4126576	0.119741	1.72301	0.191803
t28	3960888	0.109063	1.65383	0.179835
t36	2078726	0.0521931	0.86795	0.0903312
Sample	LAC2.1	%	Normalized RNA Reads Mapped	Relative Expression
252d_rep1	1492269	0.0429447	0.469955	0.0453516
252d_rep2	1473439	0.0449843	0.464025	0.0472825
252d_rep3	1349813	0.0456892	0.425091	0.0482831
t01	5319402	0.162827	1.67522	0.216924
t04	3424949	0.104384	1.07861	0.12041
t06	2358039	0.0742457	0.742608	0.0770348
t08	2796231	0.0844423	0.880606	0.0906229
t12	4181069	0.111709	1.31673	0.136627
t16	3309652	0.0958955	1.0423	0.107276
t20	3611447	0.106569	1.13734	0.123475
t24	3987211	0.115697	1.25568	0.13978
t28	4241682	0.116794	1.33582	0.145255
t36	6332775	0.159005	1.99436	0.207561
Sample	COR3.1	%	Normalized RNA Reads Mapped	Relative Expression
252d_rep1	2265830	0.0652064	0.749477	0.0723262
252d_rep2	1987528	0.0606795	0.657422	0.066989
252d_rep3	1753400	0.05935	0.579979	0.0658756
t01	357058	0.0109296	0.118105	0.0152935
t04	712027	0.0217008	0.23552	0.0262921
t06	1059178	0.0333495	0.350348	0.0363435
t08	745584	0.0225156	0.24662	0.0253795
t12	959741	0.0256421	0.317457	0.0329401
t16	897718	0.0260109	0.296942	0.0305622
t20	1046647	0.0308851	0.346203	0.0375855
t24	1155755	0.0335366	0.382293	0.0425564
t28	1358185	0.0373975	0.449252	0.0488511
t36	908945	0.022822	0.300655	0.0312905
Sample	LAC4.1	%	Normalized RNA Reads Mapped	Relative Expression
252d_rep1	303850	0.00874424	0.0966851	0.00933032
252d_rep2	306996	0.00937263	0.0976861	0.00995388
252d_rep3	264659	0.00895832	0.0842145	0.00956532
t01	467635	0.0143143	0.148801	0.0192683
t04	502328	0.0153097	0.159841	0.0178437
t06	411691	0.0129626	0.131	0.0135893
t08	444143	0.0134125	0.141326	0.0145438
t12	563153	0.0150462	0.179195	0.0185937
t16	568248	0.0164647	0.180816	0.0186102
t20	742067	0.0218974	0.236126	0.025635
t24	750889	0.0217886	0.238933	0.0265977
t28	878753	0.0241964	0.279619	0.0304054
t36	1138347	0.0285819	0.362222	0.037698
Sample	LAC6.0	%	Normalized RNA Reads Mapped	Relative Expression
252d_rep1	6534903	0.188062	2.33755	0.225579
252d_rep2	6118993	0.186814	2.18878	0.223029
252d_rep3	5759303	0.194944	2.06012	0.233994
t01	2580265	0.0789821	0.922969	0.119515
t04	2741182	0.0835445	0.980529	0.109461
t06	2011254	0.0633268	0.719432	0.0746305
t08	2375120	0.0717253	0.849588	0.0874307
t12	3183681	0.0850607	1.13881	0.118166
t16	2860693	0.0828871	1.02328	0.105319
t20	3003459	0.088628	1.07435	0.116636
t24	3066276	0.0889743	1.09682	0.122096
t28	3256071	0.0896556	1.16471	0.126649
t36	3773366	0.0947425	1.34974	0.140474
Sample	LAC7.0	%	Normalized RNA Reads Mapped	Relative Expression
252d_rep1	2362365	0.0679845	0.693572	0.0669311
252d_rep2	2186978	0.0667687	0.642079	0.0654257
252d_rep3	2174256	0.0735954	0.638344	0.072505
t01	4075656	0.124756	1.19658	0.154945
t04	3402932	0.103713	0.999074	0.111531
t06	2467111	0.07768	0.724324	0.0751381
t08	3030814	0.0915264	0.889823	0.0915713
t12	4140389	0.110622	1.21559	0.126132
t16	3277286	0.0949577	0.962185	0.0990311
t20	3310239	0.0976806	0.97186	0.10551
t24	3488857	0.101236	1.0243	0.114024
t28	3364647	0.0926453	0.987834	0.107416
t36	3906040	0.0980737	1.14678	0.11935
Sample	LAC5.1	%	Normalized RNA Reads Mapped	Relative Expression
252d_rep1	1135274	0.0326711	0.539261	0.0520398
252d_rep2	973538	0.0297222	0.462435	0.0471206
252d_rep3	940790	0.0318444	0.44688	0.0507579
t01	556031	0.0170201	0.264118	0.0342006
t04	755519	0.0230264	0.358875	0.0400629
t06	1074601	0.0338351	0.510441	0.0529508
t08	896385	0.0270696	0.425787	0.0438176
t12	961500	0.0256891	0.456717	0.04739
t16	914414	0.0264947	0.434351	0.0447048
t20	1020529	0.0301144	0.484756	0.0526275
t24	994574	0.0288596	0.472428	0.05259
t28	1028471	0.0283189	0.488529	0.053122
t36	1076803	0.0270366	0.511487	0.0532326
Sample	COR4.0	%	Normalized RNA Reads Mapped	Relative Expression
252d_rep1	302218	0.00869727	0.12354	0.0119219
252d_rep2	283370	0.00865132	0.115836	0.0118033
252d_rep3	239804	0.00811701	0.0980268	0.0111342
t01	44589	0.00136487	0.018227	0.00236022
t04	45533	0.00138773	0.0186129	0.00207784
t06	91214	0.00287198	0.0372863	0.00386791
t08	98900	0.00298664	0.0404282	0.00416045
t12	69648	0.00186084	0.0284706	0.00295418
t16	157619	0.00456693	0.0644313	0.00663147
t20	172668	0.0050952	0.070583	0.00766284
t24	191847	0.00556683	0.078423	0.00872994
t28	216665	0.00596585	0.0885681	0.00963078
t36	22606	0.000567596	0.00924085	0.000961735
