# Supplementary material for: Medium-Chain Fatty Acid Synthesis by “Candidatus Weimeria bifida” gen. nov., sp. nov., and “Candidatus Pseudoramibacter fermentans” sp. nov
Source: Appl Environ Microbiol. 2020 Jan 21;86(3):e02242-19. doi: 10.1128/AEM.02242-19 (PMC6974650; doi:10.1128/AEM.02242-19)
Supplement: Supplemental file 3 [file zam003209562sd3.xlsx]

## Sheet: TOC
Supplementary Data File 2: Comparison of functional genome annotations for Ca. Weimeria bifida (LCO1.1) with related genomes
Worksheet Name	Description
Genome Comparison	Comparison of genomic features of LCO1.1 and related organisms
LCO1.1	Metapathways pen reading frame annotations for LCO1.1
UBA2727 sp. 002480925	Metapathways open reading frame annotations for UBA2727 sp. 002480925
UBA2727 sp. 002474355	Metapathways open reading frame annotations for UBA2727 sp. 002474355
UBA2727 sp. 900316165	Metapathways open reading frame annotations for UBA2727 sp. 900316165
UBA2727 sp. 900100095	Metapathways open reading frame annotations for UBA2727 sp. 900100095
Shuttleworthia satelles	Metapathways open reading frame annotations for Shuttleworthia satelles

## Sheet: Genome Comparison
		Pentose Utilization					Reverse beta-oxidation				Electron transfer flavoproteins		RNF Complex						Hydrogenases						Acetate Production
Genome ID	Name	Ribulose 5-phosphate epimerase	Ribose-5-phosphate isomerase	Transaldolase	Transketolase	Phosphoketolase	acyl-CoA acetyl transferase	3-hydroxy-acyl-CoA dehydrogenase	enoyl-CoA dehydratase	acyl-CoA dehydrogenase	EtfA	EtfB	RnfA	RnfB	RnfC	RnfD	RnfE	RnfG	Hyd 1	EchA	EchB	EchC	EchD	EchE	Phosphate acetyl-transferase	Acetate kinase
LCO1.1 (This Project)	Ca. Weimeria bifida	X	X	X	X	X	X	X	X	X	X	X	X	X	X	X	X	X	X	X	X	X	X	X	X	X
GCA_002480925.1	UBA 2727 sp. 002480925	X	X		X		X	X	X	X	X	X	X	X	X	X	X	X	X						X	X
GCA_002474355.1	UBA2727 sp. 002474355	X	X		X			X	X	X	X	X	X	X	X	X	X	X	X	X	X	X	X	X	X	X
GCF_900100095.1	UBA2727 sp. 900100095	X	X	X	X		X	X	X	X	X	X	X	X	X	X	X	X	X						X	X
GCA_900316165.1	UBA2727 sp. 900316165	X	X	X	X		X	X	X	X	X	X	X	X	X	X	X	X	X						X	X
GCF_000160115.1	Shutlleworthia satelles	X	X	X	X		X	X	X	X	X	X	X	X	X	X	X	X	X						X	X

## Sheet: LCO1.1
ORF_ID	ORF_length	start	end	Contig_Name	Contig_length	strand	ec	taxonomy	product
Bin_04_3_0	263	1	264	Bin_04_3	192972	-		Clostridiales (186802)	oligopeptide transporter, OPT family
Bin_04_3_1	194	712	906	Bin_04_3	192972	-		root (1)	hypothetical protein
Bin_04_3_2	239	1390	1629	Bin_04_3	192972	-		root (1)	hypothetical protein
Bin_04_3_3	236	1860	2096	Bin_04_3	192972	-		Clostridiales (186802)	Mobile element protein
Bin_04_3_4	710	2217	2927	Bin_04_3	192972	+		root (1)	hypothetical protein
Bin_04_3_5	353	2823	3176	Bin_04_3	192972	-		root (1)	hypothetical protein
Bin_04_3_6	1064	3359	4423	Bin_04_3	192972	-		root (1)	hypothetical protein
Bin_04_3_7	464	4524	4988	Bin_04_3	192972	-		Bacillaceae (186817)	HNH endonuclease
Bin_04_3_8	386	5045	5431	Bin_04_3	192972	-		Clostridium sp. SS2/1 (411484)	mutT mutator MutT protein K03574 7,8-dihydro-8-oxoguanine triphosphatase
Bin_04_3_9	2978	5527	8505	Bin_04_3	192972	-		Firmicutes (1239)	DNA repair helicase Rad25
Bin_04_3_10	308	8740	9048	Bin_04_3	192972	+		root (1)	hypothetical protein
Bin_04_3_11	1100	9101	10201	Bin_04_3	192972	-		Lachnospiraceae (186803)	Plasmid maintenance system antidote protein
Bin_04_3_12	743	10480	11223	Bin_04_3	192972	-	3.6.3.14	Bacteria (2)	ATP synthase delta chain (EC 3.6.3.14)
Bin_04_3_13	518	11503	12021	Bin_04_3	192972	-		root (1)	hypothetical protein
Bin_04_3_14	575	12204	12779	Bin_04_3	192972	-		Bacteria (2)	uracil-DNA glycosylase
Bin_04_3_15	1340	12827	14167	Bin_04_3	192972	-		Clostridium sp. SY8519 (1042156)	hypothetical protein
Bin_04_3_16	1235	15184	16419	Bin_04_3	192972	-		Firmicutes (1239)	Related to HTH domain SpoOJ/ParA/ParB/repB family, involved chromosome partitioning
Bin_04_3_17	1163	16454	17617	Bin_04_3	192972	-	1.1.1.95	Clostridiales (186802)	D-isomer specific 2-hydroxyacid dehydrogenase, catalytic domain-containing protein K00058 D-3-phosphoglycerate dehydrogenase
Bin_04_3_18	1091	17642	18733	Bin_04_3	192972	-	2.6.1.52	Clostridiales (186802)	PSAT O-phospho-L-serine:2-oxoglutarate aminotransferase (EC:2.6.1.52) K00831 phosphoserine
Bin_04_3_19	1676	18844	20520	Bin_04_3	192972	-	2.2.1.6	Clostridiales (186802)	ilvI acetolactate synthase 3 catalytic subunit (EC:2.2.1.6) K01652 I/II/III large
Bin_04_3_20	1685	20517	22202	Bin_04_3	192972	-	4.2.1.9	Firmicutes (1239)	dihydroxyacid dehydratase (EC:4.2.1.9) K01687 dihydroxy-acid
Bin_04_3_21	605	22368	22973	Bin_04_3	192972	+		Oribacterium (265975)	membrane protein, Rhomboid family
Bin_04_3_22	1094	23606	24700	Bin_04_3	192972	-	1.1.1.85	Clostridiales (186802)	3-isopropylmalate dehydrogenase 2 K00052
Bin_04_3_23	797	24887	25684	Bin_04_3	192972	-		root (1)	hypothetical protein
Bin_04_3_24	1283	26203	27486	Bin_04_3	192972	+	4.1.1.20	Clostridiales (186802)	Orn/DAP/Arg decarboxylase 2 K01586 diaminopimelate
Bin_04_3_25	689	27678	28367	Bin_04_3	192972	-		root (1)	hypothetical protein
Bin_04_3_26	704	28367	29071	Bin_04_3	192972	-		root (1)	hypothetical protein
Bin_04_3_27	1529	29101	30630	Bin_04_3	192972	-	1.3.99.22	Clostridiales (186802)	coproporphyrinogen III oxidase K02495 oxygen-independent oxidase
Bin_04_3_28	629	30623	31252	Bin_04_3	192972	-		Clostridiales (186802)	hydroxyacylglutathione hydrolase
Bin_04_3_29	2348	31249	33597	Bin_04_3	192972	-	2.7.6.5	Clostridiales (186802)	(p)ppGpp synthetase I, SpoT/RelA (EC:2.7.6.5) K00951 GTP pyrophosphokinase
Bin_04_3_30	665	33694	34359	Bin_04_3	192972	-		root (1)	hypothetical protein
Bin_04_3_31	653	34361	35014	Bin_04_3	192972	-	5.1.3.1	Clostridiales (186802)	RPE1 ribulose phosphate-3-epimerase, chloroplast precursor (EC:5.1.3.1) K01783 ribulose-phosphate 3-epimerase
Bin_04_3_32	890	35011	35901	Bin_04_3	192972	-		Clostridiales (186802)	GTPase EngC K06949 ribosome biogenesis
Bin_04_3_33	2000	35901	37901	Bin_04_3	192972	-	2.7.11.1	Clostridiales (186802)	protein kinase K08884 serine/threonine kinase, bacterial
Bin_04_3_34	749	37905	38654	Bin_04_3	192972	-	3.1.3.16	Clostridiales (186802)	protein serine/threonine phosphatase K01090 phosphatase
Bin_04_3_35	1076	38664	39740	Bin_04_3	192972	-		Clostridiales (186802)	radical SAM enzyme, Cfr family K06941 ribosomal RNA large subunit methyltransferase N
Bin_04_3_36	1325	39810	41135	Bin_04_3	192972	-		root (1)	hypothetical protein
Bin_04_3_37	1130	41135	42265	Bin_04_3	192972	-		Clostridiales (186802)	putative ATPase PP-loop superfamily implicated cell cycle control
Bin_04_3_38	857	42272	43129	Bin_04_3	192972	-		Clostridiales (186802)	UBA/ThiF-type NAD/FAD binding fold
Bin_04_3_39	989	43129	44118	Bin_04_3	192972	-	2.3.1.8	Firmicutes (1239)	pta phosphate acetyltransferase (EC:2.3.1.8) K13788
Bin_04_3_40	1346	44230	45576	Bin_04_3	192972	-		root (1)	hypothetical protein
Bin_04_3_41	1433	45601	47034	Bin_04_3	192972	-		Clostridiales (186802)	Probable poly(beta-D-mannuronate) O-acetylase (EC 2.3.1.-)
Bin_04_3_42	272	47185	47457	Bin_04_3	192972	-		Clostridiales (186802)	cation-transporting ATPase
Bin_04_3_43	230	47531	47761	Bin_04_3	192972	-		root (1)	hypothetical protein
Bin_04_3_44	2222	47996	50218	Bin_04_3	192972	-		Clostridiales (186802)	ferrous iron transporter B K04759 transport protein B
Bin_04_3_45	221	50413	50634	Bin_04_3	192972	-		Bacteria (2)	FeoA family protein K04758 ferrous iron transport protein A
Bin_04_3_46	239	50652	50891	Bin_04_3	192972	-		Firmicutes (1239)	FeoA family protein K04758 ferrous iron transport protein A
Bin_04_3_47	359	51118	51477	Bin_04_3	192972	+		Shuttleworthia satelles (177972)	iron (metal) dependent repressor, DtxR family
Bin_04_3_48	1424	52302	53726	Bin_04_3	192972	-	2.7.1.40	Clostridiales (186802)	pykF pyruvate kinase (EC:2.7.1.40) K00873
Bin_04_3_49	932	53748	54680	Bin_04_3	192972	-	2.7.2.2	Clostridiales (186802)	Carbamate kinase (EC:2.7.2.2) K00926 carbamate
Bin_04_3_50	1535	54778	56313	Bin_04_3	192972	-		root (1)	hypothetical protein
Bin_04_3_51	1826	57316	59142	Bin_04_3	192972	-	2.6.1.16	Clostridium (1485)	glucosamine/fructose-6-phosphate aminotransferase, isomerizing K00820 glucosamine--fructose-6-phosphate aminotransferase (isomerizing)
Bin_04_3_52	1211	59186	60397	Bin_04_3	192972	-		root (1)	hypothetical protein
Bin_04_3_53	1139	60432	61571	Bin_04_3	192972	-		root (1)	hypothetical protein
Bin_04_3_54	1328	61828	63156	Bin_04_3	192972	-		root (1)	hypothetical protein
Bin_04_3_55	1136	63146	64282	Bin_04_3	192972	-	2.7.7.9	Clostridiales (186802)	galU UTP-glucose-1-phosphate uridylyltransferase GalU (EC:2.7.7.9) K00972 UDP-N-acetylglucosamine pyrophosphorylase
Bin_04_3_56	710	64272	64982	Bin_04_3	192972	-		root (1)	hypothetical protein
Bin_04_3_57	2543	65365	67908	Bin_04_3	192972	-		Clostridiales (186802)	glycosyltransferase family 51 candidate bifunctional GT51 b-glycosyltransferase/PBP transpeptidase (candidate murein polymerase) K05366 penicillin-binding protein 1A
Bin_04_3_58	632	68032	68664	Bin_04_3	192972	+		root (1)	hypothetical protein
Bin_04_3_59	1376	68668	70044	Bin_04_3	192972	-		root (1)	hypothetical protein
Bin_04_3_60	971	70219	71190	Bin_04_3	192972	-		Bacteria (2)	inner-membrane translocator K10440 ribose transport system permease protein
Bin_04_3_61	1502	71203	72705	Bin_04_3	192972	-	3.6.3.17	Bacteria (2)	Monosaccharide-transporting ATPase (EC:3.6.3.17)
Bin_04_3_62	983	72727	73710	Bin_04_3	192972	-		Bacteria (2)	ABC-type transporter, integral membrane subunit
Bin_04_3_63	1202	73847	75049	Bin_04_3	192972	-		Lachnospiraceae (186803)	periplasmic binding protein/LacI transcriptional regulator
Bin_04_3_64	746	75239	75985	Bin_04_3	192972	-		unclassified Lachnospiraceae (186928)	MULTISPECIES: DNA-binding response regulator
Bin_04_3_65	1859	76009	77868	Bin_04_3	192972	-		unclassified Lachnospiraceae (186928)	sensor histidine kinase
Bin_04_3_66	1568	77865	79433	Bin_04_3	192972	-		root (1)	hypothetical protein
Bin_04_3_67	632	79451	80083	Bin_04_3	192972	-	4.2.99.18	Clostridiales (186802)	DNA-(apurinic or apyrimidinic site) lyase / endonuclease III (EC:3.2.2.- 4.2.99.18) K10773
Bin_04_3_68	596	80112	80708	Bin_04_3	192972	-		root (1)	hypothetical protein
Bin_04_3_69	569	80841	81410	Bin_04_3	192972	-		Lachnospiraceae (186803)	Transcriptional regulator, TetR family
Bin_04_3_70	1046	81422	82468	Bin_04_3	192972	-		Clostridiales (186802)	GAF domain/HD domain protein
Bin_04_3_71	218	82474	82692	Bin_04_3	192972	-		Clostridiales (186802)	hypothetical protein
Bin_04_3_72	563	82730	83293	Bin_04_3	192972	-		root (1)	hypothetical protein
Bin_04_3_73	596	83357	83953	Bin_04_3	192972	-	3.1.3.3	Bacteria (2)	thrH phosphoserine phosphatase (EC:3.1.3.3) K02203 / homoserine phosphotransferase
Bin_04_3_74	1313	84090	85403	Bin_04_3	192972	-		Clostridiales (186802)	thiC thiamine biosynthesis protein ThiC K03147 ThiC
Bin_04_3_75	1526	85595	87121	Bin_04_3	192972	-		Anaerofustis stercorihominis (214853)	SSS sodium solute transporter superfamily K11928 sodium/proline symporter
Bin_04_3_76	1034	87315	88349	Bin_04_3	192972	+	2.6.1.42	Firmicutes (1239)	ilvE branched-chain amino acid aminotransferase (EC:2.6.1.42) K00826
Bin_04_3_77	800	89545	90345	Bin_04_3	192972	-		Clostridiales (186802)	ABC transporter permease K02008 cobalt/nickel transport system permease protein
Bin_04_3_78	1763	90352	92115	Bin_04_3	192972	-		Oribacterium (265975)	ATPase component general energizing module ECF transporters
Bin_04_3_79	1163	92131	93294	Bin_04_3	192972	-		Clostridiales (186802)	aminotransferase class I II K10907
Bin_04_3_80	482	93291	93773	Bin_04_3	192972	-		Clostridiales (186802)	Lrp/AsnC family transcriptional regulator, leucine-responsive regulatory protein
Bin_04_3_81	1025	93796	94821	Bin_04_3	192972	-	2.7.4.16	Clostridium sp. SS2/1 (411484)	Thiamine-phosphate kinase (EC:2.7.4.16)
Bin_04_3_82	1664	94760	96424	Bin_04_3	192972	-		Clostridiales (186802)	VanW-like protein
Bin_04_3_83	107	96448	96555	Bin_04_3	192972	-		root (1)	hypothetical protein
Bin_04_3_84	608	96584	97192	Bin_04_3	192972	+		Pseudobutyrivibrio ruminis (46206)	hypothetical protein
Bin_04_3_85	1022	97938	98960	Bin_04_3	192972	+		root (1)	hypothetical protein
Bin_04_3_86	734	99064	99798	Bin_04_3	192972	-	5.4.99.12	Clostridiales (186802)	truA1 tRNA pseudouridine synthase A TruA1 (EC:5.4.99.12) K06173
Bin_04_3_87	950	99798	100748	Bin_04_3	192972	-	1.1.1.27	Bacteria (2)	NV16814 similar to ENSANGP00000013067 K00016 L-lactate dehydrogenase
Bin_04_3_88	1091	100868	101959	Bin_04_3	192972	-		Firmicutes (1239)	GntR family transcriptional regulator K00375 regulator / MocR aminotransferase
Bin_04_3_89	593	102044	102637	Bin_04_3	192972	+		Lachnospiraceae (186803)	Substrate-specific component PdxU2 predicted pyridoxin-related ECF transporter
Bin_04_3_90	1241	102718	103959	Bin_04_3	192972	-		unclassified Lachnospiraceae (186928)	hypothetical protein
Bin_04_3_91	1631	104124	105755	Bin_04_3	192972	+		Clostridiales (186802)	peptidase U34 dipeptidase K08659 dipeptidase
Bin_04_3_92	977	106084	107061	Bin_04_3	192972	-	1.97.1.4	Clostridiales (186802)	uncharacterized Fe-S protein, PflX (pyruvate formate lyase activating protein)-like protein K04070 putative pyruvate enzyme
Bin_04_3_93	959	107155	108114	Bin_04_3	192972	-		Ruminococcaceae (541000)	hypB2 hydrogenase accessory protein HypB2
Bin_04_3_94	608	108111	108719	Bin_04_3	192972	-		Lachnospiraceae (186803)	HAD superfamily hydrolase
Bin_04_3_95	521	108808	109329	Bin_04_3	192972	+		Lachnospiraceae (186803)	hypothetical protein
Bin_04_3_96	1871	109360	111231	Bin_04_3	192972	+	3.6.4.12	Clostridiales (186802)	UvrD/REP family ATP-dependent DNA helicase (EC:3.6.1.-) K03657 II / PcrA
Bin_04_3_97	1898	111232	113130	Bin_04_3	192972	-		root (1)	hypothetical protein
Bin_04_3_98	1214	113325	114539	Bin_04_3	192972	+		root (1)	hypothetical protein
Bin_04_3_99	1889	114541	116430	Bin_04_3	192972	-		root (1)	hypothetical protein
Bin_04_3_100	1271	116448	117719	Bin_04_3	192972	-		Clostridiales (186802)	putative RNA methylase K06969 ribosomal large subunit methyltransferase I
Bin_04_3_101	1004	117762	118766	Bin_04_3	192972	-		Dorea formicigenerans (39486)	hydrogenase expression/formation protein HypE K04655 HypE
Bin_04_3_102	932	118835	119767	Bin_04_3	192972	-		Clostridiales (186802)	Permease drug/metabolite transporter (DMT) superfamily
Bin_04_3_103	1481	119828	121309	Bin_04_3	192972	-		Actinobacteria <phylum> (201174)	hypothetical protein
Bin_04_3_104	1187	121536	122723	Bin_04_3	192972	+		Clostridiales (186802)	uncharacterized flavoprotein
Bin_04_3_105	1640	123317	124957	Bin_04_3	192972	-	1.2.99.2	Clostridiales (186802)	hydroxylamine reductase (EC:1.2.99.2)
Bin_04_3_106	185	124960	125145	Bin_04_3	192972	-		Eubacterium (1730)	4Fe-4S ferredoxin iron-sulfur binding domain protein K05337
Bin_04_3_107	668	125179	125847	Bin_04_3	192972	-		Clostridiales (186802)	Cupin 2 conserved barrel domain protein
Bin_04_3_108	2483	125990	128473	Bin_04_3	192972	-		root (1)	hypothetical protein
Bin_04_3_109	2501	128460	130961	Bin_04_3	192972	-		root (1)	hypothetical protein
Bin_04_3_110	494	130948	131442	Bin_04_3	192972	-		Firmicutes (1239)	GtrA family protein
Bin_04_3_111	938	131423	132361	Bin_04_3	192972	-		Lactobacillus (1578)	glycosyl transferase family protein
Bin_04_3_112	1328	132562	133890	Bin_04_3	192972	+		root (1)	hypothetical protein
Bin_04_3_113	314	133941	134255	Bin_04_3	192972	+		root (1)	hypothetical protein
Bin_04_3_114	1724	134256	135980	Bin_04_3	192972	+		Lachnospiraceae (186803)	MULTISPECIES: methyl-accepting chemotaxis protein
Bin_04_3_115	1133	136048	137181	Bin_04_3	192972	-		Bacteria (2)	oxidoreductase domain-containing protein
Bin_04_3_116	1481	137383	138864	Bin_04_3	192972	+		Clostridiales (186802)	putative GPH family sugar transporter
Bin_04_3_117	602	138938	139540	Bin_04_3	192972	-		root (1)	hypothetical protein
Bin_04_3_118	1343	139553	140896	Bin_04_3	192972	-		Acidaminococcus (904)	MATE efflux family protein
Bin_04_3_119	1214	141244	142458	Bin_04_3	192972	-		root (1)	hypothetical protein
Bin_04_3_120	1553	142460	144013	Bin_04_3	192972	-		Erysipelotrichaceae bacterium NK3D112 (877415)	hypothetical protein
Bin_04_3_121	1385	144116	145501	Bin_04_3	192972	-		root (1)	putative aminooxidase
Bin_04_3_122	539	145927	146466	Bin_04_3	192972	+		root (1)	hypothetical protein
Bin_04_3_123	140	146463	146603	Bin_04_3	192972	+		root (1)	hypothetical protein
Bin_04_3_124	167	146998	147165	Bin_04_3	192972	+		root (1)	hypothetical protein
Bin_04_3_125	683	147244	147927	Bin_04_3	192972	+		root (1)	hypothetical protein
Bin_04_3_126	1361	147947	149308	Bin_04_3	192972	-		Clostridium (1485)	Na+-driven multidrug efflux pump
Bin_04_3_127	299	149555	149854	Bin_04_3	192972	-		cellular organisms (131567)	sugE putative transporter K11741 quaternary ammonium compound-resistance protein SugE
Bin_04_3_128	641	150015	150656	Bin_04_3	192972	-		Bacteria (2)	rubredoxin
Bin_04_3_129	1577	150842	152419	Bin_04_3	192972	+		root (1)	hypothetical protein
Bin_04_3_130	1946	152511	154457	Bin_04_3	192972	+		Roseburia intestinalis (166486)	Phage tail fiber protein
Bin_04_3_131	1580	154538	156118	Bin_04_3	192972	-		Bacteria (2)	MULTISPECIES: ATPase AAA
Bin_04_3_132	386	156229	156615	Bin_04_3	192972	-		root (1)	hypothetical protein
Bin_04_3_133	1085	156891	157976	Bin_04_3	192972	-		root (1)	hypothetical protein
Bin_04_3_134	815	158189	159004	Bin_04_3	192972	-		Clostridiales (186802)	ABC-2 type transport system permease protein K01992 protein
Bin_04_3_135	968	159004	159972	Bin_04_3	192972	-		Firmicutes (1239)	multidrug ABC transporter ATP-binding protein K09687 antibiotic transport system protein
Bin_04_3_136	497	160409	160906	Bin_04_3	192972	-		Firmicutes (1239)	G:T/U mismatch-specific uracil/thymine DNA-glycosylase
Bin_04_3_137	1145	161250	162395	Bin_04_3	192972	+	2.7.1.31	Firmicutes (1239)	glxK glycerate kinase (EC:2.7.1.31) K00865
Bin_04_3_138	119	162473	162592	Bin_04_3	192972	+		root (1)	hypothetical protein
Bin_04_3_139	143	162601	162744	Bin_04_3	192972	-		root (1)	hypothetical protein
Bin_04_3_140	314	162741	163055	Bin_04_3	192972	-	3.4.17.13	Lactobacillales (186826)	Muramoyltetrapeptide carboxypeptidase (EC 3.4.17.13)
Bin_04_3_141	299	163066	163365	Bin_04_3	192972	-		Firmicutes (1239)	toxin-antitoxin system, antitoxin component, Xre family
Bin_04_3_142	494	163562	164056	Bin_04_3	192972	-		Haemophilus (724)	aminoglycoside nucleotidyltransferase, putative
Bin_04_3_143	407	165106	165513	Bin_04_3	192972	-		Clostridium sp. D5 (556261)	putative transposase
Bin_04_3_144	296	165890	166186	Bin_04_3	192972	-		Clostridiales (186802)	IS66 Orf2 family protein K07484 transposase
Bin_04_3_145	194	168948	169142	Bin_04_3	192972	-		root (1)	hypothetical protein
Bin_04_3_146	728	171161	171889	Bin_04_3	192972	-		Firmicutes (1239)	methyltransferase type 11
Bin_04_3_147	1418	172205	173623	Bin_04_3	192972	+		Bacteria (2)	recombinase K06400 site-specific DNA recombinase
Bin_04_3_148	266	173879	174145	Bin_04_3	192972	+		Clostridiales (186802)	RelB/DinJ family addiction module antitoxin
Bin_04_3_149	266	174148	174414	Bin_04_3	192972	+		Shuttleworthia (177971)	YafQ toxin protein
Bin_04_3_150	530	174605	175135	Bin_04_3	192972	-		Streptococcaceae (1300)	yndA GNAT family acetyltransferase (EC:2.3.1.-)
Bin_04_3_151	227	175805	176032	Bin_04_3	192972	-		Firmicutes (1239)	thiol-disulfide isomerase thioredoxins
Bin_04_3_152	398	176090	176488	Bin_04_3	192972	-	1.20.4.1	Bacteria (2)	protein tyrosine phosphatase K03741 arsenate reductase
Bin_04_3_153	998	176502	177500	Bin_04_3	192972	-		Bacteria (2)	permease K07089
Bin_04_3_154	1040	177500	178540	Bin_04_3	192972	-		cellular organisms (131567)	putative integral membrane efflux protein K03325 arsenite transporter, ACR3 family
Bin_04_3_155	320	178641	178961	Bin_04_3	192972	-		Clostridium sp. SY8519 (1042156)	transcriptional regulator, ArsR family K03892 family regulator
Bin_04_3_156	746	179365	180111	Bin_04_3	192972	-		Clostridiales (186802)	hypothetical protein
Bin_04_3_157	1223	180435	181658	Bin_04_3	192972	-		Firmicutes (1239)	RNA methyltransferase, TrmA family K00599
Bin_04_3_158	1106	181913	183019	Bin_04_3	192972	+		Clostridia (186801)	transposase IS4 family protein
Bin_04_3_159	263	184473	184736	Bin_04_3	192972	-		Megasphaera (906)	transcriptional regulator
Bin_04_3_160	323	186802	187125	Bin_04_3	192972	-		unclassified Lachnospiraceae (186928)	23S rRNA (uracil-5-)-methyltransferase RumA
Bin_04_3_161	245	187799	188044	Bin_04_3	192972	-		root (1)	hypothetical protein
Bin_04_3_162	530	188155	188685	Bin_04_3	192972	+		Acetivibrio ethanolgignens (290052)	DDE transposase
Bin_04_3_163	467	190438	190905	Bin_04_3	192972	+		Clostridiales (186802)	MutS2 family protein K07456 DNA mismatch repair protein
Bin_04_3_164	242	190902	191144	Bin_04_3	192972	+		Clostridiales (186802)	recombination DNA strand exchange inhibitor protein K07456 mismatch repair protein MutS2
Bin_04_2_0	461	775	1236	Bin_04_2	104208	-		root (1)	hypothetical protein
Bin_04_2_1	1364	1424	2788	Bin_04_2	104208	+		Shuttleworthia satelles (177972)	MATE efflux family protein
Bin_04_2_2	617	2864	3481	Bin_04_2	104208	-		Clostridium sp. SY8519 (1042156)	50S ribosomal protein L25
Bin_04_2_3	1385	3599	4984	Bin_04_2	104208	-		Firmicutes (1239)	MATE efflux family protein
Bin_04_2_4	320	5187	5507	Bin_04_2	104208	+		Clostridiales (186802)	hypothetical protein
Bin_04_2_5	1988	5684	7672	Bin_04_2	104208	+	3.6.3.3	Atopobium (1380)	heavy metal translocating P-type ATPase (EC:3.6.3.3) K01534 Cd2+/Zn2+-exporting
Bin_04_2_6	305	7662	7967	Bin_04_2	104208	+		Clostridiales (186802)	regulatory protein ArsR K03892 ArsR family transcriptional regulator
Bin_04_2_7	578	8006	8584	Bin_04_2	104208	-		Clostridiales (186802)	BioY protein K03523 putative biotin biosynthesis protein
Bin_04_2_8	1025	8588	9613	Bin_04_2	104208	-	2.8.1.6	Acidaminococcus (904)	biotin synthase (EC:2.8.1.6) K01012 synthetase
Bin_04_2_9	791	9778	10569	Bin_04_2	104208	+		Butyrivibrio (830)	bifunctional biotin-- synthetase/biotin operon repressor
Bin_04_2_10	1616	10647	12263	Bin_04_2	104208	-		Oribacterium sinus (237576)	carbon starvation protein CstA
Bin_04_2_11	1778	12578	14356	Bin_04_2	104208	-		Lachnospiraceae (186803)	Nitric oxide reductase activation protein NorD
Bin_04_2_12	923	14356	15279	Bin_04_2	104208	-		Clostridiales (186802)	ATPase associated various cellular activities
Bin_04_2_13	1583	15377	16960	Bin_04_2	104208	-		Oribacterium sinus (237576)	carbon starvation protein CstA
Bin_04_2_14	1007	17165	18172	Bin_04_2	104208	-		root (1)	hypothetical protein
Bin_04_2_15	1238	18329	19567	Bin_04_2	104208	-	6.2.1.30	Dorea (189330)	phenylacetate--CoA ligase (EC:6.2.1.30) K01912 phenylacetate-CoA
Bin_04_2_16	596	19569	20165	Bin_04_2	104208	-	1.2.7.8	Clostridiales (186802)	indolepyruvate ferredoxin oxidoreductase (EC:1.2.7.8) K00180 oxidoreductase, beta subunit
Bin_04_2_17	1820	20158	21978	Bin_04_2	104208	-	1.2.7.8	Clostridiales (186802)	indolepyruvate ferredoxin oxidoreductase, alpha subunit (EC:1.2.7.8) K00179
Bin_04_2_18	1250	22373	23623	Bin_04_2	104208	+		root (1)	hypothetical protein
Bin_04_2_19	2678	23627	26305	Bin_04_2	104208	-		root (1)	hypothetical protein
Bin_04_2_20	1013	26318	27331	Bin_04_2	104208	-		Butyrivibrio proteoclasticus (43305)	5'-3' exonuclease, N-terminal resolvase-like domain protein
Bin_04_2_21	719	27331	28050	Bin_04_2	104208	-		Clostridiales (186802)	SSU ribosomal protein S1p
Bin_04_2_22	1601	28226	29827	Bin_04_2	104208	+		root (1)	hypothetical protein
Bin_04_2_23	359	30913	31272	Bin_04_2	104208	-		Clostridiales (186802)	putative transposase
Bin_04_2_24	398	31765	32163	Bin_04_2	104208	-		root (1)	hypothetical protein
Bin_04_2_25	308	34066	34374	Bin_04_2	104208	+		Clostridiales (186802)	Mobile element protein
Bin_04_2_26	479	35044	35523	Bin_04_2	104208	-		root (1)	hypothetical protein
Bin_04_2_27	590	36112	36702	Bin_04_2	104208	-		root (1)	hypothetical protein
Bin_04_2_28	737	36918	37655	Bin_04_2	104208	-		root (1)	hypothetical protein
Bin_04_2_29	194	37615	37809	Bin_04_2	104208	-		root (1)	hypothetical protein
Bin_04_2_30	1304	37847	39151	Bin_04_2	104208	-		Lachnospiraceae (186803)	ATPase chaperone activity, ATP-binding domain, diverged K06923
Bin_04_2_31	611	39325	39936	Bin_04_2	104208	+	3.1.3.5	Bacteria (2)	metal dependent phosphohydrolase (EC:3.1.3.5) K08722 5'-nucleotidase
Bin_04_2_32	1430	39980	41410	Bin_04_2	104208	-		root (1)	hypothetical protein
Bin_04_2_33	458	42086	42544	Bin_04_2	104208	-		root (1)	hypothetical protein
Bin_04_2_34	767	42534	43301	Bin_04_2	104208	-		Butyrivibrio (830)	chromosome partitioning protein ParA
Bin_04_2_35	842	44441	45283	Bin_04_2	104208	+		root (1)	hypothetical protein
Bin_04_2_36	1529	45356	46885	Bin_04_2	104208	+	3.4.21.53	Lachnospiraceae (186803)	ATP-dependent protease La K01338 Lon
Bin_04_2_37	353	47221	47574	Bin_04_2	104208	+		Bacteria (2)	amt ammonium transporter Amt
Bin_04_2_38	614	47652	48266	Bin_04_2	104208	+		root (1)	hypothetical protein
Bin_04_2_39	1412	48308	49720	Bin_04_2	104208	-		Clostridiales (186802)	putative amino-acid transporter, sodium-dependent K03310 alanine or glycine:cation symporter, AGCS family
Bin_04_2_40	1202	49860	51062	Bin_04_2	104208	-		Clostridiales (186802)	chloride channel protein EriC
Bin_04_2_41	752	51145	51897	Bin_04_2	104208	+		Lachnospiraceae (186803)	hypothetical protein
Bin_04_2_42	1733	52049	53782	Bin_04_2	104208	+	5.4.2.8	Clostridiales (186802)	phosphoglucomutase/phosphomannomutase alpha/beta/subunit K01840 phosphomannomutase
Bin_04_2_43	1040	53806	54846	Bin_04_2	104208	+		Roseburia hominis (301301)	LacI family transcriptional regulator K03604 regulator, purine nucleotide synthesis repressor
Bin_04_2_44	275	55130	55405	Bin_04_2	104208	+		Bifidobacterium (1678)	sugar ABC transporter substrate-binding protein
Bin_04_2_45	1658	55875	57533	Bin_04_2	104208	-		root (1)	hypothetical protein
Bin_04_2_46	1145	57752	58897	Bin_04_2	104208	+	1.1.1.77	Clostridiales (186802)	fucO L-1,2-propanediol oxidoreductase (EC:1.1.1.77) K00048 lactaldehyde reductase
Bin_04_2_47	611	58950	59561	Bin_04_2	104208	-		Bacteria (2)	flavin reductase domain protein FMN-binding
Bin_04_2_48	911	59839	60750	Bin_04_2	104208	+		Butyrivibrio (830)	hypothetical protein
Bin_04_2_49	413	61400	61813	Bin_04_2	104208	+		Clostridium (1485)	hypothetical protein
Bin_04_2_50	344	61929	62273	Bin_04_2	104208	+	4.4.1.5	Bacteria (2)	glyoxalase/bleomycin resistance protein/dioxygenase K01759 lactoylglutathione lyase
Bin_04_2_51	161	62348	62509	Bin_04_2	104208	+		root (1)	hypothetical protein
Bin_04_2_52	476	64255	64731	Bin_04_2	104208	+		root (1)	hypothetical protein
Bin_04_2_53	137	64731	64868	Bin_04_2	104208	+		root (1)	hypothetical protein
Bin_04_2_54	428	64933	65361	Bin_04_2	104208	+		root (1)	hypothetical protein
Bin_04_2_55	269	66219	66488	Bin_04_2	104208	-		Clostridiales (186802)	hypothetical protein
Bin_04_2_56	125	66575	66700	Bin_04_2	104208	+		root (1)	hypothetical protein
Bin_04_2_57	389	66687	67076	Bin_04_2	104208	-		root (1)	hypothetical protein
Bin_04_2_58	3896	67083	70979	Bin_04_2	104208	-		root (1)	hypothetical protein
Bin_04_2_59	1355	71278	72633	Bin_04_2	104208	+		Lachnospiraceae (186803)	Mobile element protein
Bin_04_2_60	632	72819	73451	Bin_04_2	104208	-		Acidaminococcus (904)	putative NADH-flavin reductase K07118
Bin_04_2_61	704	73756	74460	Bin_04_2	104208	+		root (1)	hypothetical protein
Bin_04_2_62	293	74546	74839	Bin_04_2	104208	-		Selenomonas (970)	hypothetical protein
Bin_04_2_63	194	76510	76704	Bin_04_2	104208	-		root (1)	hypothetical protein
Bin_04_2_64	734	77005	77739	Bin_04_2	104208	-	3.1.1.3	Bacteria (2)	Lipase (EC 3.1.1.3)
Bin_04_2_65	128	77736	77864	Bin_04_2	104208	-		root (1)	hypothetical protein
Bin_04_2_66	515	77992	78507	Bin_04_2	104208	+		root (1)	hypothetical protein
Bin_04_2_67	644	78719	79363	Bin_04_2	104208	-		Faecalibacterium prausnitzii (853)	helix-turn-helix domain protein
Bin_04_2_68	677	79344	80021	Bin_04_2	104208	-		Eubacterium (1730)	sortase
Bin_04_2_69	629	80303	80932	Bin_04_2	104208	-		root (1)	hypothetical protein
Bin_04_2_70	578	81428	82006	Bin_04_2	104208	-		Clostridium (1485)	no significant homology
Bin_04_2_71	1385	82011	83396	Bin_04_2	104208	-		Firmicutes (1239)	rubredoxin-type Fe(Cys)4 protein K12264 anaerobic nitric oxide reductase flavorubredoxin
Bin_04_2_72	791	83652	84443	Bin_04_2	104208	+		Bifidobacterium (1678)	steroid reductase
Bin_04_2_73	1031	84631	85662	Bin_04_2	104208	+		Clostridiales (186802)	ATPase involved DNA replication initiation domain
Bin_04_2_74	308	85754	86062	Bin_04_2	104208	-		root (1)	hypothetical protein
Bin_04_2_75	1355	86393	87748	Bin_04_2	104208	-		Bacteria (2)	Mobile element protein
Bin_04_2_76	1253	88145	89398	Bin_04_2	104208	+		Firmicutes (1239)	NADPH-dependent butanol dehydrogenase
Bin_04_2_77	794	89664	90458	Bin_04_2	104208	-		root (1)	hypothetical protein
Bin_04_2_78	695	90460	91155	Bin_04_2	104208	-		Coprococcus eutactus (33043)	ABC transporter related K01990 ABC-2 type transport system ATP-binding protein
Bin_04_2_79	374	91139	91513	Bin_04_2	104208	-		Clostridiales (186802)	GntR family transcriptional regulator
Bin_04_2_80	353	91701	92054	Bin_04_2	104208	+		Clostridiales (186802)	Putative ATP/GTP binding protein
Bin_04_2_81	1295	92352	93647	Bin_04_2	104208	+		Clostridiales (186802)	putative ATPase AAA superfamily
Bin_04_2_82	284	94355	94639	Bin_04_2	104208	+		Clostridium (1485)	similar to transposase, Mutator family
Bin_04_2_83	1721	95586	97307	Bin_04_2	104208	-		root (1)	hypothetical protein
Bin_04_2_84	1379	97506	98885	Bin_04_2	104208	+		Clostridiales (186802)	SNF family Na+-dependent transporter K03308 neurotransmitter:Na+ symporter, NSS
Bin_04_2_85	2366	99031	101397	Bin_04_2	104208	+		root (1)	hypothetical protein
Bin_04_2_86	560	101422	101982	Bin_04_2	104208	-	5.4.2.1	Clostridiales (186802)	phosphoglycerate mutase family protein K01834
Bin_04_2_87	812	102055	102867	Bin_04_2	104208	-		root (1)	hypothetical protein
Bin_04_2_88	743	102830	103573	Bin_04_2	104208	-		root (1)	hypothetical protein
Bin_04_2_89	506	103702	104208	Bin_04_2	104208	-		root (1)	hypothetical protein
Bin_04_1_0	251	184	435	Bin_04_1	797967	-		Lachnospiraceae (186803)	essential protein Yae1, N-terminal domain protein, partial
Bin_04_1_1	131	823	954	Bin_04_1	797967	-		root (1)	hypothetical protein
Bin_04_1_2	245	1265	1510	Bin_04_1	797967	+		root (1)	hypothetical protein
Bin_04_1_3	188	2385	2573	Bin_04_1	797967	-		root (1)	hypothetical protein
Bin_04_1_4	914	2826	3740	Bin_04_1	797967	-		Clostridiales (186802)	hypothetical protein
Bin_04_1_5	989	3848	4837	Bin_04_1	797967	-		Bacteria (2)	RelA/SpoT domain protein
Bin_04_1_6	3140	4955	8095	Bin_04_1	797967	-	3.1.21.3	Eubacterium (1730)	type I site-specific deoxyribonuclease, HsdR family K01153 restriction enzyme, R subunit
Bin_04_1_7	1217	8111	9328	Bin_04_1	797967	-		root (1)	hypothetical protein
Bin_04_1_8	1346	9325	10671	Bin_04_1	797967	-	2.1.1.72	Bacteria (2)	type I restriction-modification system, N-6 DNA methylase family protein (EC:2.1.1.72) K03427 restriction enzyme M
Bin_04_1_9	626	10760	11386	Bin_04_1	797967	-		Lachnoanaerobaculum (1164882)	hypothetical protein
Bin_04_1_10	707	11411	12118	Bin_04_1	797967	-		Clostridiales (186802)	hypothetical protein
Bin_04_1_11	1463	12111	13574	Bin_04_1	797967	-		Clostridiales (186802)	hypothetical protein
Bin_04_1_12	2672	13578	16250	Bin_04_1	797967	-		Clostridiales (186802)	helicase domain protein
Bin_04_1_13	2555	16266	18821	Bin_04_1	797967	-		Ruminococcaceae (541000)	vrlL S-adenosyl-L-methionine-dependent methyltransferases family protein VrlL
Bin_04_1_14	3695	18825	22520	Bin_04_1	797967	-		Clostridiales (186802)	Exonuclease SbcC
Bin_04_1_15	416	22533	22949	Bin_04_1	797967	-		Firmicutes (1239)	hypothetical protein
Bin_04_1_16	2285	22980	25265	Bin_04_1	797967	-		Lachnospiraceae bacterium FE2018 (1410624)	trans-Golgi membrane protein p230
Bin_04_1_17	218	25304	25522	Bin_04_1	797967	-		Bacteria (2)	DNA binding domain-containing protein excisionase family
Bin_04_1_18	641	25551	26192	Bin_04_1	797967	-		Lachnospiraceae bacterium FE2018 (1410624)	hypothetical protein
Bin_04_1_19	929	26185	27114	Bin_04_1	797967	-		Clostridiales (186802)	hypothetical protein
Bin_04_1_20	506	27410	27916	Bin_04_1	797967	+		Clostridium (1485)	hypothetical protein
Bin_04_1_21	326	28213	28539	Bin_04_1	797967	+		unclassified Lachnospiraceae (186928)	rRNA biogenesis protein rrp5, putative
Bin_04_1_22	1139	28529	29668	Bin_04_1	797967	+		Clostridium (1485)	Phage protein
Bin_04_1_23	572	29661	30233	Bin_04_1	797967	+		Firmicutes (1239)	Phage protein
Bin_04_1_24	212	30247	30459	Bin_04_1	797967	+		Bacteria (2)	hypothetical protein
Bin_04_1_25	1988	30519	32507	Bin_04_1	797967	+	2.7.7.7	Clostridium (1485)	polA DNA polymerase I, putative K02334 bacteriophage-type
Bin_04_1_26	422	32596	33018	Bin_04_1	797967	+		Firmicutes (1239)	hypothetical protein
Bin_04_1_27	329	33023	33352	Bin_04_1	797967	+		Firmicutes (1239)	hypothetical protein
Bin_04_1_28	2369	33352	35721	Bin_04_1	797967	+		cellular organisms (131567)	virulence-associated protein E, putative
Bin_04_1_29	290	35882	36172	Bin_04_1	797967	+		Clostridiales (186802)	VRR-NUC domain-containing protein
Bin_04_1_30	506	36150	36656	Bin_04_1	797967	+		Ruminococcaceae (541000)	HNH endonuclease
Bin_04_1_31	95	36653	36748	Bin_04_1	797967	+		root (1)	hypothetical protein
Bin_04_1_32	1247	36759	38006	Bin_04_1	797967	+		Firmicutes (1239)	putative phage related DNA helicase
Bin_04_1_33	224	38006	38230	Bin_04_1	797967	+		Eubacterium (1730)	hypothetical protein
Bin_04_1_34	428	38227	38655	Bin_04_1	797967	+		Clostridiales (186802)	hypothetical protein
Bin_04_1_35	563	38480	39043	Bin_04_1	797967	-		root (1)	hypothetical protein
Bin_04_1_36	551	39298	39849	Bin_04_1	797967	+		Lachnospiraceae (186803)	phage terminase, small subunit
Bin_04_1_37	1265	39850	41115	Bin_04_1	797967	+		Clostridiales (186802)	DNA methylase N-4/N-6 domain protein
Bin_04_1_38	695	41261	41956	Bin_04_1	797967	+		unclassified Lachnospiraceae (186928)	virulence-related protein
Bin_04_1_39	224	41947	42171	Bin_04_1	797967	+		Eubacterium (1730)	MULTISPECIES: DUF4314 domain-containing protein
Bin_04_1_40	176	42173	42349	Bin_04_1	797967	+		root (1)	hypothetical protein
Bin_04_1_41	365	42480	42845	Bin_04_1	797967	+		Clostridiales (186802)	hypothetical protein
Bin_04_1_42	281	42851	43132	Bin_04_1	797967	+		Clostridiales (186802)	hypothetical protein
Bin_04_1_43	1607	43247	44854	Bin_04_1	797967	+		Bacteria (2)	phage terminase, large subunit, putative
Bin_04_1_44	746	44951	45697	Bin_04_1	797967	+		Clostridiales (186802)	putative DNA-binding protein
Bin_04_1_45	1334	45850	47184	Bin_04_1	797967	+		Clostridiales (186802)	phage portal protein, HK97 family
Bin_04_1_46	728	47181	47909	Bin_04_1	797967	+	3.4.21.92	Firmicutes (1239)	clpP peptidase S14, ClpP K01358 ATP-dependent Clp protease, protease subunit
Bin_04_1_47	1226	47925	49151	Bin_04_1	797967	+		Firmicutes (1239)	phage major capsid protein, hk97 family
Bin_04_1_48	248	49167	49415	Bin_04_1	797967	+		Clostridiales (186802)	Head fiber protein
Bin_04_1_49	347	49475	49822	Bin_04_1	797967	+		Clostridiales (186802)	DNA packaging protein, putative
Bin_04_1_50	332	49819	50151	Bin_04_1	797967	+		Clostridiales (186802)	head-tail adaptor, putative
Bin_04_1_51	386	50148	50534	Bin_04_1	797967	+		unclassified Lachnospiraceae (186928)	prophage pi2 protein 37
Bin_04_1_52	326	50531	50857	Bin_04_1	797967	+		Clostridiales (186802)	prophage pi2 protein 38
Bin_04_1_53	584	50864	51448	Bin_04_1	797967	+		Clostridiales (186802)	phage major tail protein, phi13 family
Bin_04_1_54	377	51460	51837	Bin_04_1	797967	+		unclassified Lachnospiraceae (186928)	hypothetical protein
Bin_04_1_55	164	51834	51998	Bin_04_1	797967	+		root (1)	hypothetical protein
Bin_04_1_56	3038	52017	55055	Bin_04_1	797967	+		Clostridium (1485)	phage tail tape measure protein, TP901 family
Bin_04_1_57	779	55057	55836	Bin_04_1	797967	+		Eubacterium (1730)	phage tail component, N-terminal domain, putative
Bin_04_1_58	2522	55843	58365	Bin_04_1	797967	+		unclassified Lachnospiraceae (186928)	phage minor structural protein, N-terminal
Bin_04_1_59	191	58379	58570	Bin_04_1	797967	+		unclassified Lachnospiraceae (186928)	hypothetical protein
Bin_04_1_60	578	58571	59149	Bin_04_1	797967	+		unclassified Lachnospiraceae (186928)	hypothetical protein
Bin_04_1_61	2471	59146	61617	Bin_04_1	797967	+		unclassified Lachnospiraceae (186928)	glycoside hydrolase family 18
Bin_04_1_62	422	61699	62121	Bin_04_1	797967	+		Lachnospiraceae (186803)	holin, toxin secretion/phage lysis family protein
Bin_04_1_63	1478	62123	63601	Bin_04_1	797967	+		Bacteria (2)	endolysin, putative
Bin_04_1_64	377	63644	64021	Bin_04_1	797967	-		Bacteria (2)	MarR family transcriptional regulator
Bin_04_1_65	395	64315	64710	Bin_04_1	797967	-		unclassified Lachnospiraceae (186928)	pyridoxamine 5'-phosphate oxidase-related, FMN binding protein
Bin_04_1_66	425	64947	65372	Bin_04_1	797967	+		Firmicutes (1239)	sigma-70 region 4 type 2
Bin_04_1_67	1790	65585	67375	Bin_04_1	797967	+		Firmicutes (1239)	resolvase domain
Bin_04_1_68	1589	67348	68937	Bin_04_1	797967	+		Firmicutes (1239)	resolvase domain
Bin_04_1_69	179	68990	69169	Bin_04_1	797967	-		root (1)	hypothetical protein
Bin_04_1_70	1151	69255	70406	Bin_04_1	797967	-		root (1)	hypothetical protein
Bin_04_1_71	194	70432	70626	Bin_04_1	797967	-		Butyrivibrio (830)	hypothetical protein
Bin_04_1_72	188	70761	70949	Bin_04_1	797967	-		Pseudoramibacter alactolyticus (113287)	GCN5-related N-acetyltransferase
Bin_04_1_73	641	70952	71593	Bin_04_1	797967	-		Butyrivibrio fibrisolvens (831)	hypothetical protein
Bin_04_1_74	680	71692	72372	Bin_04_1	797967	-	2.1.1.72	Bacteria (2)	hsdM type I restriction-modification system, modification subunit K03427 restriction enzyme M protein
Bin_04_1_75	215	73181	73396	Bin_04_1	797967	-		root (1)	hypothetical protein
Bin_04_1_76	3212	73817	77029	Bin_04_1	797967	-	6.3.5.5	Clostridiales (186802)	hypothetical protein K01955 carbamoyl-phosphate synthase large subunit
Bin_04_1_77	1070	77029	78099	Bin_04_1	797967	-	6.3.5.5	Clostridiales (186802)	carbamoyl phosphate synthase small subunit (EC:6.3.5.5) K01956 carbamoyl-phosphate
Bin_04_1_78	3797	78134	81931	Bin_04_1	797967	-	6.3.5.3	Clostridiales (186802)	purL phosphoribosylformylglycinamidine synthase PurL (EC:6.3.5.3) K01952
Bin_04_1_79	1100	82054	83154	Bin_04_1	797967	-	3.5.4.26	Bacteria (2)	ribD riboflavin biosynthesis protein (EC:3.5.4.26 1.1.1.193) K11752 diaminohydroxyphosphoribosylaminopyrimidine deaminase / 5-amino-6-(5-phosphoribosylamino)uracil reductase
Bin_04_1_80	473	83200	83673	Bin_04_1	797967	-	2.5.1.78	Clostridiales (186802)	ribH 6,7-dimethyl-8-ribityllumazine synthase K00794 synthase
Bin_04_1_81	1214	83708	84922	Bin_04_1	797967	-	3.5.4.25	Dorea formicigenerans (39486)	GTP cyclohydrolase II/ 3,4-dihydroxy-2-butanone-4-phosphate synthase (EC:3.5.4.25) K14652 3,4-dihydroxy 2-butanone 4-phosphate / II
Bin_04_1_82	635	84935	85570	Bin_04_1	797967	-	2.5.1.9	Bacteria (2)	riboflavin synthase, alpha subunit (EC:2.5.1.9) K00793 synthase
Bin_04_1_83	224	86064	86288	Bin_04_1	797967	-		root (1)	hypothetical protein
Bin_04_1_84	470	86516	86986	Bin_04_1	797967	-		Bacteria (2)	rimI2 acetyltransferase
Bin_04_1_85	1022	86983	88005	Bin_04_1	797967	-	6.3.5.9	Clostridiales (186802)	hydrogenobyrinic acid a,c-diamide synthase K02224 cobyrinic synthase
Bin_04_1_86	458	88020	88478	Bin_04_1	797967	-		Clostridiales (186802)	Integral membrane protein
Bin_04_1_87	725	88497	89222	Bin_04_1	797967	-		Firmicutes (1239)	protease PrsW [
Bin_04_1_88	113	89213	89326	Bin_04_1	797967	-		root (1)	hypothetical protein
Bin_04_1_89	2444	89319	91763	Bin_04_1	797967	-		Clostridiales (186802)	putative ATP-dependent DNA-repair helicase
Bin_04_1_90	386	91767	92153	Bin_04_1	797967	-		root (1)	hypothetical protein
Bin_04_1_91	512	92150	92662	Bin_04_1	797967	-	2.5.1.30	Clostridiales (186802)	heptaprenyl diphosphate synthase component I family protein K00805
Bin_04_1_92	899	92664	93563	Bin_04_1	797967	-		unclassified Lachnospiraceae (186928)	MULTISPECIES: membrane protein
Bin_04_1_93	164	94897	95061	Bin_04_1	797967	-		root (1)	hypothetical protein
Bin_04_1_94	233	95149	95382	Bin_04_1	797967	-		root (1)	hypothetical protein
Bin_04_1_95	140	97060	97200	Bin_04_1	797967	-		root (1)	hypothetical protein
Bin_04_1_96	1361	99352	100713	Bin_04_1	797967	-		Clostridiales (186802)	radA DNA repair protein RadA K04485 RadA/Sms
Bin_04_1_97	410	100715	101125	Bin_04_1	797967	-		Clostridiales (186802)	hypothetical protein
Bin_04_1_98	2495	101097	103592	Bin_04_1	797967	-		Firmicutes (1239)	ATPase AAA-2 K03696 ATP-dependent Clp protease ATP-binding subunit ClpC
Bin_04_1_99	1058	103617	104675	Bin_04_1	797967	-		root (1)	hypothetical protein
Bin_04_1_100	677	104733	105410	Bin_04_1	797967	-		root (1)	hypothetical protein
Bin_04_1_101	1280	105403	106683	Bin_04_1	797967	-		Clostridiales (186802)	hypothetical protein
Bin_04_1_102	680	106761	107441	Bin_04_1	797967	-	3.2.2.27	Clostridiales (186802)	UNG, DGU, DKFZp781L1143, HIGM4, UDG, UNG1, UNG15, UNG2 uracil-DNA glycosylase (EC:3.2.2.27) K03648
Bin_04_1_103	758	107441	108199	Bin_04_1	797967	-		Clostridiales (186802)	imidazole glycerol phosphate synthase subunit (IGP cyclase subunit) K01663 glutamine amidotransferase /
Bin_04_1_104	605	108202	108807	Bin_04_1	797967	-		Clostridiales (186802)	hisH imidazole glycerol phosphate synthase subunit HisH (EC:2.4.2.-) K02501 glutamine amidotransferase
Bin_04_1_105	1736	108791	110527	Bin_04_1	797967	-		root (1)	hypothetical protein
Bin_04_1_106	938	110600	111538	Bin_04_1	797967	-		Clostridiales (186802)	modulation CheA activity response to attractants (chemotaxis protein) K03415 two-component system, chemotaxis family, regulator CheV
Bin_04_1_107	728	111561	112289	Bin_04_1	797967	-		root (1)	hypothetical protein
Bin_04_1_108	1502	112366	113868	Bin_04_1	797967	-	2.7.13.3	Clostridiales (186802)	two component system histidine kinase (EC:2.7.13.3)
Bin_04_1_109	1655	113884	115539	Bin_04_1	797967	-		root (1)	hypothetical protein
Bin_04_1_110	698	115540	116238	Bin_04_1	797967	-		Clostridiales (186802)	two component transcriptional regulator, winged helix family
Bin_04_1_111	590	116207	116797	Bin_04_1	797967	-		root (1)	hypothetical protein
Bin_04_1_112	1409	116910	118319	Bin_04_1	797967	-	6.4.1.1	Clostridiales (186802)	oxaloacetate decarboxylase alpha subunit (EC:6.4.1.1) K01960 pyruvate carboxylase B
Bin_04_1_113	1148	118336	119484	Bin_04_1	797967	-	4.1.1.70	Clostridiales (186802)	sodium ion-translocating decarboxylase subunit beta (EC:4.1.1.70) K01572 oxaloacetate decarboxylase,
Bin_04_1_114	350	119504	119854	Bin_04_1	797967	-		Clostridiales (186802)	pyruvate carboxylase subunit B
Bin_04_1_115	752	119872	120624	Bin_04_1	797967	-		root (1)	hypothetical protein
Bin_04_1_116	1379	120638	122017	Bin_04_1	797967	-	4.1.1.41	Clostridiales (186802)	mmdA methylmalonyl-CoA decarboxylase alpha subunit MmdA (EC:4.1.1.41)
Bin_04_1_117	572	122111	122683	Bin_04_1	797967	-		Lachnospiraceae (186803)	chromosome segregation condensation protein, ScpB K06024 protein B
Bin_04_1_118	776	122673	123449	Bin_04_1	797967	-		Clostridiales (186802)	scpA chromosome segregation condensation protein ScpA K05896 A
Bin_04_1_119	437	123449	123886	Bin_04_1	797967	-	3.6.1.23	Clostridiales (186802)	yncF deoxyuridine 5'-triphosphate pyrophosphatase (EC:3.6.1.23) K01520 dUTP
Bin_04_1_120	1007	123900	124907	Bin_04_1	797967	-	1.1.1.94	Clostridiales (186802)	gpsA NAD(P)H-dependent glycerol-3-phosphate dehydrogenase GpsA (EC:1.1.1.94) K00057 (NAD(P)+)
Bin_04_1_121	650	124911	125561	Bin_04_1	797967	-		Lachnospiraceae (186803)	Acyl-phosphate:glycerol-3-phosphate O-acyltransferase PlsY
Bin_04_1_122	1325	125561	126886	Bin_04_1	797967	-		Clostridiales (186802)	ribosome-associated GTPase EngA K03977 GTP-binding protein
Bin_04_1_123	1325	126898	128223	Bin_04_1	797967	-		Clostridiales (186802)	Fe-S oxidoreductase
Bin_04_1_124	347	128216	128563	Bin_04_1	797967	-		Clostridiales (186802)	Predicted endonuclease distantly related to archaeal Holliday junction resolvase
Bin_04_1_125	281	128585	128866	Bin_04_1	797967	-		Roseburia intestinalis (166486)	type III secretion exporter K04061 flagellar biosynthesis protein
Bin_04_1_126	1703	128869	130572	Bin_04_1	797967	-		root (1)	hypothetical protein
Bin_04_1_127	728	130584	131312	Bin_04_1	797967	-	3.1.26.4	Clostridiales (186802)	rnhB ribonuclease HII (EC:3.1.26.4) K03470
Bin_04_1_128	416	131340	131756	Bin_04_1	797967	-	3.4.21.89	Clostridiales (186802)	signal peptidase I K03100 I
Bin_04_1_129	842	131854	132696	Bin_04_1	797967	-		Clostridiales (186802)	GTP-binding protein HSR1-related K14540 ribosome biogenesis GTPase A
Bin_04_1_130	617	132696	133313	Bin_04_1	797967	-		Pseudobutyrivibrio ruminis (46206)	signal peptidase I
Bin_04_1_131	350	133383	133733	Bin_04_1	797967	-		Clostridiales (186802)	rplS 50S ribosomal protein L19 K02884 large subunit L19
Bin_04_1_132	764	133869	134633	Bin_04_1	797967	-	2.1.1.31	Clostridiales (186802)	trmD tRNA (guanine-N(1)-)-methyltransferase (EC:2.1.1.31) K00554 (guanine-N1-)-methyltransferase
Bin_04_1_133	515	134633	135148	Bin_04_1	797967	-		Clostridiales (186802)	rimM 16S rRNA-processing protein RimM K02860 rRNA processing RimM
Bin_04_1_134	236	135212	135448	Bin_04_1	797967	-		Clostridiales (186802)	KH domain RNA binding protein YlqC
Bin_04_1_135	242	135490	135732	Bin_04_1	797967	-		Clostridiales (186802)	rpsP ribosomal protein S16 RpsP K02959 small subunit
Bin_04_1_136	1358	135798	137156	Bin_04_1	797967	-		Clostridiales (186802)	CPSRP54 (CHLOROPLAST SIGNAL RECOGNITION PARTICLE 54 KDA SUBUNIT) 7S RNA binding / GTP mRNA signal sequence binding K03106 recognition particle subunit SRP54
Bin_04_1_137	314	137164	137478	Bin_04_1	797967	-		Clostridiales (186802)	Signal recognition particle associated protein
Bin_04_1_138	2015	137668	139683	Bin_04_1	797967	+		root (1)	hypothetical protein
Bin_04_1_139	611	139666	140277	Bin_04_1	797967	-		Clostridiales (186802)	Regulatory protein recX
Bin_04_1_140	1103	140317	141420	Bin_04_1	797967	-		Clostridiales (186802)	DNA repair recombination protein RecA, chloroplast precursor K03553 RecA
Bin_04_1_141	1601	141645	143246	Bin_04_1	797967	-		Clostridiales (186802)	prfC peptide chain release factor 3 K02837 3
Bin_04_1_142	1100	143263	144363	Bin_04_1	797967	-		Lachnospiraceae (186803)	two-component system response regulator RpfG
Bin_04_1_143	776	144474	145250	Bin_04_1	797967	-		root (1)	hypothetical protein
Bin_04_1_144	983	145276	146259	Bin_04_1	797967	-		Erysipelotrichaceae bacterium NK3D112 (877415)	Peptidase U61, LD-carboxypeptidase A
Bin_04_1_145	836	146279	147115	Bin_04_1	797967	-		Bacteria (2)	AraC family transcriptional regulator
Bin_04_1_146	599	147112	147711	Bin_04_1	797967	-		Clostridium (1485)	metal dependent phosphohydrolase K07023 putative hydrolases HD superfamily
Bin_04_1_147	509	147736	148245	Bin_04_1	797967	-		root (1)	hypothetical protein
Bin_04_1_148	632	148327	148959	Bin_04_1	797967	-		Clostridiales (186802)	Phosphate transport system regulatory protein PhoU
Bin_04_1_149	782	148985	149767	Bin_04_1	797967	-	3.6.3.27	Monera	phosphate ABC transporter ATPase subunit K02036 transport system ATP-binding protein
Bin_04_1_150	899	149764	150663	Bin_04_1	797967	-		Bacteria (2)	phosphate ABC transporter, inner membrane subunit PstA K02038 transport system permease protein
Bin_04_1_151	899	150660	151559	Bin_04_1	797967	-		Firmicutes (1239)	phosphate ABC transporter, inner membrane subunit PstC K02037 transport system permease protein
Bin_04_1_152	896	151614	152510	Bin_04_1	797967	-		Bacteria (2)	phosphate ABC transporter, periplasmic phosphate-binding protein K02040 transport system substrate-binding protein
Bin_04_1_153	1319	152667	153986	Bin_04_1	797967	-	2.7.13.3	Clostridium (1485)	Phosphate regulon sensor protein PhoR (SphS) (EC 2.7.13.3)
Bin_04_1_154	677	153988	154665	Bin_04_1	797967	-		Clostridiales (186802)	two component transcriptional regulator PhoB, winged helix family K07657 two-component system, OmpR family, phosphate regulon response PhoB
Bin_04_1_155	3428	155247	158675	Bin_04_1	797967	-	3.1.21.4	Lactobacillus ruminis (1623)	type II restriction endonuclease, putative (EC:3.1.21.4) K01155 enzyme
Bin_04_1_156	1034	158675	159709	Bin_04_1	797967	-	3.1.21.4	Lactobacillales (186826)	type II restriction endonuclease K01155 enzyme
Bin_04_1_157	986	159711	160697	Bin_04_1	797967	-		Lactobacillus ruminis (1623)	type II DNA modification methyltransferase family protein
Bin_04_1_158	410	161028	161438	Bin_04_1	797967	-		root (1)	hypothetical protein
Bin_04_1_159	836	161450	162286	Bin_04_1	797967	+		Bifidobacterium (1678)	steroid reductase
Bin_04_1_160	452	162286	162738	Bin_04_1	797967	+		root (1)	hypothetical protein
Bin_04_1_161	422	163040	163462	Bin_04_1	797967	-		Clostridiales (186802)	IS110 family transposase
Bin_04_1_162	179	163983	164162	Bin_04_1	797967	-		root (1)	hypothetical protein
Bin_04_1_163	530	164326	164856	Bin_04_1	797967	+		Bacteria (2)	hypothetical protein
Bin_04_1_164	3413	164919	168332	Bin_04_1	797967	-		root (1)	hypothetical protein
Bin_04_1_165	392	168609	169001	Bin_04_1	797967	-		Lachnospiraceae (186803)	flavodoxin domain protein
Bin_04_1_166	179	169249	169428	Bin_04_1	797967	+		root (1)	hypothetical protein
Bin_04_1_167	188	171368	171556	Bin_04_1	797967	-		root (1)	hypothetical protein
Bin_04_1_168	170	172424	172594	Bin_04_1	797967	-		root (1)	hypothetical protein
Bin_04_1_169	2174	172869	175043	Bin_04_1	797967	-		root (1)	hypothetical protein
Bin_04_1_170	689	175096	175785	Bin_04_1	797967	-		root (1)	hypothetical protein
Bin_04_1_171	473	176622	177095	Bin_04_1	797967	-		Clostridiales (186802)	smpB, smqB SsrA-binding protein K03664 protein
Bin_04_1_172	2459	177055	179514	Bin_04_1	797967	-	3.1.13.1	Clostridiales (186802)	ribonuclease R (EC:3.1.13.1) K12573
Bin_04_1_173	251	179610	179861	Bin_04_1	797967	-		Clostridiales (186802)	preprotein translocase, SecG subunit K03075 translocase subunit
Bin_04_1_174	1388	179967	181355	Bin_04_1	797967	-	1.4.1.13	Clostridiales (186802)	putative oxidoreductase K00266 glutamate synthase (NADPH/NADH) small chain
Bin_04_1_175	890	181355	182245	Bin_04_1	797967	-	1.18.1.2	Clostridiales (186802)	ferredoxin-NADP(+) reductase subunit alpha (EC:1.18.1.2) K00528 ferredoxin--NADP+
Bin_04_1_176	974	182274	183248	Bin_04_1	797967	-		Clostridiales (186802)	G3E family GTPase-like protein
Bin_04_1_177	1043	183261	184304	Bin_04_1	797967	-		Clostridiales (186802)	cobalamin synthesis protein, P47K
Bin_04_1_178	1766	184361	186127	Bin_04_1	797967	-	6.1.1.19	Clostridiales (186802)	argS arginyl-tRNA synthetase (EC:6.1.1.19) K01887
Bin_04_1_179	521	186127	186648	Bin_04_1	797967	-		Shuttleworthia satelles (177972)	Substrate-specific component QueT (COG4708) predicted queuosine-regulated ECF transporter
Bin_04_1_180	1331	186777	188108	Bin_04_1	797967	-	5.4.2.10	Firmicutes (1239)	phosphoglucosamine mutase K03431 mutase
Bin_04_1_181	1025	188237	189262	Bin_04_1	797967	+		root (1)	hypothetical protein
Bin_04_1_182	773	189268	190041	Bin_04_1	797967	-	2.1.1.80	Clostridiales (186802)	MCP methyltransferase, CheR-type (EC:2.1.1.80) K00575 chemotaxis protein methyltransferase CheR
Bin_04_1_183	1073	190127	191200	Bin_04_1	797967	-	1.17.1.2	Clostridiales (186802)	RNA binding S1 domain protein K02945 small subunit ribosomal protein S1 K03527 4-hydroxy-3-methylbut-2-enyl diphosphate reductase
Bin_04_1_184	854	191188	192042	Bin_04_1	797967	-	1.17.1.2	Clostridium (1485)	hydroxymethylbutenyl pyrophosphate reductase K02945 small subunit ribosomal protein S1 K03527 4-hydroxy-3-methylbut-2-enyl diphosphate reductase
Bin_04_1_185	887	192039	192926	Bin_04_1	797967	-		Clostridiales (186802)	transcriptional regulator, RpiR family
Bin_04_1_186	656	192919	193575	Bin_04_1	797967	-	2.7.4.14	Clostridiales (186802)	cmk cytidylate kinase (EC:2.7.4.14) K00945
Bin_04_1_187	1310	193568	194878	Bin_04_1	797967	-		Clostridiales (186802)	FAD dependent oxidoreductase K07007
Bin_04_1_188	2105	194930	197035	Bin_04_1	797967	-	2.7.7.8	Clostridiales (186802)	polynucleotide phosphorylase/polyadenylase (EC:2.7.7.8) K00962 polyribonucleotide nucleotidyltransferase
Bin_04_1_189	266	197164	197430	Bin_04_1	797967	-		Firmicutes (1239)	An02g09190 ribosomal protein S15
Bin_04_1_190	914	197546	198460	Bin_04_1	797967	-	2.7.1.26	Clostridiales (186802)	ribF riboflavin biosynthesis protein RibF (EC:2.7.1.26) K11753 kinase / FMN adenylyltransferase
Bin_04_1_191	680	198460	199140	Bin_04_1	797967	-	5.4.99.12	Clostridiales (186802)	truB tRNA pseudouridine synthase B (EC:5.4.99.-) K03177
Bin_04_1_192	962	199140	200102	Bin_04_1	797967	-		Clostridiales (186802)	FIG146085: 3'-to-5' oligoribonuclease A, Bacillus type
Bin_04_1_193	389	200099	200488	Bin_04_1	797967	-		Lachnospiraceae (186803)	rbfA ribosome-binding factor A RbfA K02834
Bin_04_1_194	2738	200568	203306	Bin_04_1	797967	-		Clostridiales (186802)	infB translation initiation factor IF-2 InfB K02519
Bin_04_1_195	266	203628	203894	Bin_04_1	797967	-		Clostridiales (186802)	COG2740: Predicted nucleic-acid-binding protein implicated transcription termination
Bin_04_1_196	1313	203909	205222	Bin_04_1	797967	-		Clostridiales (186802)	nusA transcription termination factor NusA K02600 N utilization substance protein A
Bin_04_1_197	461	205233	205694	Bin_04_1	797967	-		Clostridiales (186802)	COG0779: clustered transcription termination protein NusA
Bin_04_1_198	1016	205979	206995	Bin_04_1	797967	-	5.1.3.2	Clostridiales (186802)	similar to Probable UDP-glucose 4-epimerase (Galactowaldenase) (UDP-galactose 4-epimerase) K01784
Bin_04_1_199	926	207086	208012	Bin_04_1	797967	-		Clostridiales (186802)	serine-type D-Ala-D-Ala carboxypeptidase
Bin_04_1_200	395	208041	208436	Bin_04_1	797967	-	4.2.3.3	Clostridiales (186802)	mgsA methylglyoxal synthase (EC:4.2.3.3) K01734
Bin_04_1_201	1142	208460	209602	Bin_04_1	797967	-		Clostridiales (186802)	rodA1 rod shape-determining protein RodA1 K05837 shape determining RodA
Bin_04_1_202	656	209602	210258	Bin_04_1	797967	-		root (1)	hypothetical protein
Bin_04_1_203	2846	210274	213120	Bin_04_1	797967	-		Clostridiales (186802)	peptidoglycan glycosyltransferase K05515 penicillin-binding protein 2
Bin_04_1_204	533	213113	213646	Bin_04_1	797967	-		Clostridiales (186802)	Rod shape-determining protein MreD
Bin_04_1_205	854	213646	214500	Bin_04_1	797967	-		Clostridiales (186802)	mreC rod shape-determining protein MreC K03570 MreC
Bin_04_1_206	1025	214504	215529	Bin_04_1	797967	-		Shuttleworthia satelles (177972)	mreB1 rod shape-determining protein MreB1 K03569 MreB related proteins
Bin_04_1_207	677	215551	216228	Bin_04_1	797967	-		Firmicutes (1239)	DNA repair protein RadC
Bin_04_1_208	1283	216295	217578	Bin_04_1	797967	-		Clostridiales (186802)	Cys/Met metabolism pyridoxal-phosphate-dependent enzyme
Bin_04_1_209	2651	217565	220216	Bin_04_1	797967	-		Clostridiales (186802)	mutS DNA mismatch repair protein MutS K03555 MutS
Bin_04_1_210	1856	220216	222072	Bin_04_1	797967	-		Clostridiales (186802)	DNA mismatch repair enzyme (putative ATPase) K03572 protein MutL
Bin_04_1_211	1622	222114	223736	Bin_04_1	797967	-		Clostridiales (186802)	FAD dependent oxidoreductase K07137
Bin_04_1_212	611	223837	224448	Bin_04_1	797967	-		Clostridiales (186802)	membrane protein-like protein
Bin_04_1_213	1271	224544	225815	Bin_04_1	797967	-	2.5.1.49	Clostridiales (186802)	homocysteine synthase Met17 (EC:2.5.1.49) K01740 O-acetylhomoserine (thiol)-lyase
Bin_04_1_214	623	226008	226631	Bin_04_1	797967	-		unclassified Lachnospiraceae (186928)	hypothetical protein
Bin_04_1_215	1472	226637	228109	Bin_04_1	797967	-		Dorea sp. 5-2 (1235798)	accessory Sec system glycosylation chaperone GtfB
Bin_04_1_216	1496	228088	229584	Bin_04_1	797967	-	2.4.1.52	Streptococcus (1301)	glucosyltransferase, putative (EC:2.4.1.52)
Bin_04_1_217	2333	229626	231959	Bin_04_1	797967	-		Eubacterium (1730)	secA2 accessory sec system translocase SecA2 K03070 preprotein subunit SecA
Bin_04_1_218	476	231961	232437	Bin_04_1	797967	-		Lachnospiraceae (186803)	Accessory secretory protein Asp3
Bin_04_1_219	1496	232439	233935	Bin_04_1	797967	-		Clostridiales (186802)	Accessory secretory protein Asp2
Bin_04_1_220	1601	233925	235526	Bin_04_1	797967	-		Clostridiales (186802)	accessory Sec system protein Asp1
Bin_04_1_221	1193	235561	236754	Bin_04_1	797967	-		root (1)	hypothetical protein
Bin_04_1_222	2981	236919	239900	Bin_04_1	797967	+		Streptococcus mitis (28037)	hypothetical protein
Bin_04_1_223	2054	240982	243036	Bin_04_1	797967	+		Streptococcus mitis (28037)	Surface protein SdrI
Bin_04_1_224	1460	245562	247022	Bin_04_1	797967	-	2.4.2.11	Selenomonadales (909929)	pncB putative nicotinate phosphoribosyltransferase (EC:2.4.2.11) K00763
Bin_04_1_225	254	247123	247377	Bin_04_1	797967	+		Pseudobutyrivibrio sp. MD2005 (1410616)	hypothetical protein
Bin_04_1_226	245	247958	248203	Bin_04_1	797967	+		Lactobacillus (1578)	transposase
Bin_04_1_227	218	249505	249723	Bin_04_1	797967	+		root (1)	hypothetical protein
Bin_04_1_228	239	249714	249953	Bin_04_1	797967	+		root (1)	hypothetical protein
Bin_04_1_229	266	250211	250477	Bin_04_1	797967	+		root (1)	hypothetical protein
Bin_04_1_230	782	250520	251302	Bin_04_1	797967	+		Clostridiales (186802)	Oligopeptide ABC transporter, periplasmic oligopeptide-binding protein OppA (TC 3.A.1.5.1)
Bin_04_1_231	716	251386	252102	Bin_04_1	797967	+		root (1)	hypothetical protein
Bin_04_1_232	464	252065	252529	Bin_04_1	797967	+		root (1)	hypothetical protein
Bin_04_1_233	290	252614	252904	Bin_04_1	797967	+		root (1)	hypothetical protein
Bin_04_1_234	140	253271	253411	Bin_04_1	797967	+		root (1)	hypothetical protein
Bin_04_1_235	125	253446	253571	Bin_04_1	797967	+		root (1)	hypothetical protein
Bin_04_1_236	134	255582	255716	Bin_04_1	797967	-		root (1)	hypothetical protein
Bin_04_1_237	536	255792	256328	Bin_04_1	797967	-		root (1)	hypothetical protein
Bin_04_1_238	161	256784	256945	Bin_04_1	797967	-		root (1)	hypothetical protein
Bin_04_1_239	368	257519	257887	Bin_04_1	797967	+		root (1)	hypothetical protein
Bin_04_1_240	1616	257958	259574	Bin_04_1	797967	-		Clostridiales (186802)	chaperonin complex component, TCP-1 eta subunit, putative
Bin_04_1_241	272	259599	259871	Bin_04_1	797967	-		Clostridiales (186802)	groES 10 kD chaperonin K04078 chaperonin GroES
Bin_04_1_242	386	260100	260486	Bin_04_1	797967	+		Firmicutes (1239)	thioesterase superfamily protein
Bin_04_1_243	1349	260483	261832	Bin_04_1	797967	+		root (1)	hypothetical protein
Bin_04_1_244	1862	262002	263864	Bin_04_1	797967	+		Clostridiales (186802)	phosphate:Na+ symporter, PNaS family K03324 symporter
Bin_04_1_245	1475	263935	265410	Bin_04_1	797967	-		root (1)	hypothetical protein
Bin_04_1_246	971	265476	266447	Bin_04_1	797967	-	2.5.1.75	Clostridiales (186802)	miaA tRNA delta(2)-isopentenylpyrophosphate transferase MiaA (EC:2.5.1.75) K00791 dimethylallyltransferase
Bin_04_1_247	1238	266444	267682	Bin_04_1	797967	-		root (1)	hypothetical protein
Bin_04_1_248	1658	267704	269362	Bin_04_1	797967	-		Shuttleworthia (177971)	stage V sporulation protein B, putative K06409 B
Bin_04_1_249	497	269366	269863	Bin_04_1	797967	-		Dorea formicigenerans (39486)	FIG000233: metal-dependent hydrolase
Bin_04_1_250	1253	269860	271113	Bin_04_1	797967	-		root (1)	hypothetical protein
Bin_04_1_251	992	271058	272050	Bin_04_1	797967	-		Clostridiales (186802)	PhoH family protein K06217 phosphate starvation-inducible protein related proteins
Bin_04_1_252	935	272066	273001	Bin_04_1	797967	-		root (1)	hypothetical protein
Bin_04_1_253	845	272998	273843	Bin_04_1	797967	-	1.5.1.5	Clostridiales (186802)	tetrahydrofolate dehydrogenase/cyclohydrolase, putative (EC:1.5.1.5)
Bin_04_1_254	1670	273862	275532	Bin_04_1	797967	-	1.5.1.5	Clostridiales (186802)	mthfd1, MGC53151 methylenetetrahydrofolate dehydrogenase (NADP+ dependent) 1, methenyltetrahydrofolate cyclohydrolase, formyltetrahydrofolate synthetase K00288 (NADP+) / cyclohydrolase synthetase
Bin_04_1_255	2786	275569	278355	Bin_04_1	797967	-		Clostridiales (186802)	DNA translocase FtsK K03466 segregation ATPase FtsK/SpoIIIE, S-DNA-T family
Bin_04_1_256	1466	278374	279840	Bin_04_1	797967	-	2.4.1.21	Clostridiales (186802)	glycogen/starch synthase, ADP-glucose type (EC:2.4.1.21) K00703 starch synthase
Bin_04_1_257	734	279869	280603	Bin_04_1	797967	-		Clostridiales (186802)	DNA-binding regulatory protein, YebC/PmpR family
Bin_04_1_258	842	280648	281490	Bin_04_1	797967	-		Clostridiales (186802)	putative hemolysin
Bin_04_1_259	1163	281493	282656	Bin_04_1	797967	-	5.1.1.1	Clostridiales (186802)	alr alanine racemase Alr (EC:5.1.1.1) K01775
Bin_04_1_260	722	282631	283353	Bin_04_1	797967	-		root (1)	hypothetical protein
Bin_04_1_261	863	283454	284317	Bin_04_1	797967	-		root (1)	hypothetical protein
Bin_04_1_262	623	284322	284945	Bin_04_1	797967	-		Clostridiales (186802)	redox-sensing transcriptional repressor rex K01926 AT-rich DNA-binding protein
Bin_04_1_263	1925	285108	287033	Bin_04_1	797967	-		Clostridiales (186802)	ABC transporter related K06158 ATP-binding cassette, sub-family F, member 3
Bin_04_1_264	1211	287039	288250	Bin_04_1	797967	-	1.1.1.42	Bacteria (2)	idp1 isocitrate dehydrogenase Idp1 (EC:1.1.1.42) K00031
Bin_04_1_265	2477	288265	290742	Bin_04_1	797967	-	6.1.1.9	Clostridiales (186802)	leucyl-tRNA synthetase (EC:6.1.1.9) K01869
Bin_04_1_266	1106	290825	291931	Bin_04_1	797967	+	1.3.1.12	Clostridiales (186802)	tyrA prephenate dehydrogenase TyrA (EC:1.3.1.12) K04517
Bin_04_1_267	1280	291909	293189	Bin_04_1	797967	+	1.3.1.12	Clostridiales (186802)	bifunctional cyclohexadienyl dehydrogenase/3-phosphoshikimate 1-carboxyvinyltransferase (EC:1.3.1.12 2.5.1.19)
Bin_04_1_268	662	293846	294508	Bin_04_1	797967	-		Clostridiales (186802)	Ribonuclease HI-related protein
Bin_04_1_269	1277	294508	295785	Bin_04_1	797967	-		Firmicutes (1239)	Inactivated predicted Zn-dependent protease, PMBA ortholog
Bin_04_1_270	1433	295785	297218	Bin_04_1	797967	-		Firmicutes (1239)	peptidase U62 family protein K03568 TldD protein
Bin_04_1_271	1355	297309	298664	Bin_04_1	797967	-	1.4.1.4	Bacteria (2)	similar to NADP-specific glutamate dehydrogenase (NADP-GDH) (NADP-dependent dehydrogenase) K00262 (NADP+)
Bin_04_1_272	440	298919	299359	Bin_04_1	797967	-	3.6.4.12	Veillonellaceae (31977)	putative transcriptional regulator K03655 ATP-dependent DNA helicase RecG
Bin_04_1_273	497	299439	299936	Bin_04_1	797967	-		Clostridiales (186802)	NADPH-flavin oxidoreductase
Bin_04_1_274	1523	300006	301529	Bin_04_1	797967	-		root (1)	hypothetical protein
Bin_04_1_275	200	301558	301758	Bin_04_1	797967	-		Clostridiales Family XI. Incertae Sedis (543310)	Protein unknown function DUF541
Bin_04_1_276	524	302058	302582	Bin_04_1	797967	+		root (1)	hypothetical protein
Bin_04_1_277	191	302579	302770	Bin_04_1	797967	+		root (1)	hypothetical protein
Bin_04_1_278	173	302770	302943	Bin_04_1	797967	+		root (1)	hypothetical protein
Bin_04_1_279	305	302950	303255	Bin_04_1	797967	+		Clostridiales (186802)	IS4 family transposase
Bin_04_1_280	674	303532	304206	Bin_04_1	797967	+		cellular organisms (131567)	retrotransposon protein, putative, unclassified, expressed
Bin_04_1_281	701	304557	305258	Bin_04_1	797967	-		Coprococcus eutactus (33043)	two component transcriptional regulator, winged helix family K07667 two-component system, OmpR family, KDP operon response regulator KdpE
Bin_04_1_282	1976	305251	307227	Bin_04_1	797967	-	2.7.13.3	Clostridium sp. SS2/1 (411484)	sensor protein KdpD (EC:2.7.13.3) K07646 two-component system, OmpR family, histidine kinase
Bin_04_1_283	254	307287	307541	Bin_04_1	797967	-		Lachnospiraceae (186803)	hypothetical protein
Bin_04_1_284	647	307557	308204	Bin_04_1	797967	-		Coprococcus eutactus (33043)	TrkA-N domain protein K03499 trk system potassium uptake protein TrkA
Bin_04_1_285	1331	308220	309551	Bin_04_1	797967	-	3.6.3.14	Coprococcus eutactus (33043)	H(+)-transporting two-sector ATPase (EC:3.6.3.14) K03498 trk system potassium uptake protein TrkH
Bin_04_1_286	578	310001	310579	Bin_04_1	797967	-		Lachnospiraceae bacterium FE2018 (1410624)	hypothetical protein
Bin_04_1_287	497	311077	311574	Bin_04_1	797967	-		Clostridiales (186802)	NADPH-flavin oxidoreductase
Bin_04_1_288	374	311761	312135	Bin_04_1	797967	+	1.15.1.2	Firmicutes (1239)	Desulfoferrodoxin ferrous iron-binding region K05919 superoxide reductase
Bin_04_1_289	548	312220	312768	Bin_04_1	797967	-	4.2.1.10	Bacteria (2)	3-dehydroquinate dehydratase I (EC 4.2.1.10) ## AroCI
Bin_04_1_290	269	312831	313100	Bin_04_1	797967	+		root (1)	hypothetical protein
Bin_04_1_291	671	313075	313746	Bin_04_1	797967	-	2.1.1.72	Bifidobacteriaceae (31953)	Modification methylase AccI (EC:2.1.1.72)
Bin_04_1_292	353	314182	314535	Bin_04_1	797967	-		Bacteria (2)	transposase IS4 family protein
Bin_04_1_293	95	315528	315623	Bin_04_1	797967	-		root (1)	hypothetical protein
Bin_04_1_294	263	315739	316002	Bin_04_1	797967	-		root (1)	hypothetical protein
Bin_04_1_295	1022	315992	317014	Bin_04_1	797967	-		root (1)	hypothetical protein
Bin_04_1_296	869	317214	318083	Bin_04_1	797967	-	4.3.1.17	Bacteria (2)	sdhA L-serine dehydratase subunit alpha (L-serine deaminase) (EC:4.3.1.17) K01752
Bin_04_1_297	662	318101	318763	Bin_04_1	797967	-	4.3.1.17	Clostridiales (186802)	sdhB L-serine dehydratase, iron-sulfur-dependent, beta subunit K01752 dehydratase
Bin_04_1_298	305	318987	319292	Bin_04_1	797967	-		root (1)	hypothetical protein
Bin_04_1_299	680	319322	320002	Bin_04_1	797967	-		Firmicutes (1239)	DUF124 domain-containing protein
Bin_04_1_300	995	320043	321038	Bin_04_1	797967	-		Butyrivibrio proteoclasticus (43305)	ABC-type sugar transport system, periplasmic component
Bin_04_1_301	2006	321053	323059	Bin_04_1	797967	-		Butyrivibrio proteoclasticus (43305)	mcpL methyl-accepting chemotaxis protein McpL K03406
Bin_04_1_302	2420	323140	325560	Bin_04_1	797967	-	3.2.1.21	Butyrivibrio (830)	beta-glucosidase-like glycosyl hydrolase K05349 beta-glucosidase
Bin_04_1_303	1214	325761	326975	Bin_04_1	797967	-		Clostridiales (186802)	NADH-dependent butanol dehydrogenase A (EC 1.1.1.-)
Bin_04_1_304	152	327009	327161	Bin_04_1	797967	+		root (1)	hypothetical protein
Bin_04_1_305	209	327598	327807	Bin_04_1	797967	+		Lachnospiraceae bacterium FE2018 (1410624)	transposase
Bin_04_1_306	440	327904	328344	Bin_04_1	797967	+		root (1)	hypothetical protein
Bin_04_1_307	1337	329716	331053	Bin_04_1	797967	-		root (1)	hypothetical protein
Bin_04_1_308	953	331133	332086	Bin_04_1	797967	-	1.1.1.27	Firmicutes (1239)	ldh L-lactate dehydrogenase K00016 dehydrogenase
Bin_04_1_309	410	332310	332720	Bin_04_1	797967	+		root (1)	hypothetical protein
Bin_04_1_310	2465	332613	335078	Bin_04_1	797967	-		root (1)	hypothetical protein
Bin_04_1_311	1358	335337	336695	Bin_04_1	797967	+		root (1)	hypothetical protein
Bin_04_1_312	1277	336886	338163	Bin_04_1	797967	+		Coprococcus eutactus (33043)	ATP-binding protein
Bin_04_1_313	674	339029	339703	Bin_04_1	797967	-		Pseudoramibacter alactolyticus (113287)	DUF124 domain-containing protein
Bin_04_1_314	593	340062	340655	Bin_04_1	797967	-		root (1)	hypothetical protein
Bin_04_1_315	347	340847	341194	Bin_04_1	797967	+		Clostridiales (186802)	transposase
Bin_04_1_316	602	341298	341900	Bin_04_1	797967	-		root (1)	hypothetical protein
Bin_04_1_317	935	341903	342838	Bin_04_1	797967	-	1.2.1.38	Bacteria (2)	argC2 N-acetyl-gamma-glutamyl-phosphate reductase (EC:1.2.1.38) K00145 N-acetyl-gamma-glutamyl-phosphate/N-acetyl-gamma-aminoadipyl-phosphate
Bin_04_1_318	869	342892	343761	Bin_04_1	797967	-		root (1)	hypothetical protein
Bin_04_1_319	2141	343784	345925	Bin_04_1	797967	-	5.99.1.3	Clostridiales (186802)	parC DNA topoisomerase IV subunit A ParC (EC:5.99.1.-) K02469 gyrase
Bin_04_1_320	1943	345969	347912	Bin_04_1	797967	-	5.99.1.3	Clostridiales (186802)	parE DNA topoisomerase IV subunit B ParE (EC:5.99.1.-) K02470 gyrase
Bin_04_1_321	1211	347944	349155	Bin_04_1	797967	-	4.3.1.19	Clostridiales (186802)	threonine dehydratase catabolic (EC:4.3.1.19) K01754
Bin_04_1_322	956	349233	350189	Bin_04_1	797967	-		Clostridiales (186802)	ftsY signal recognition particle-docking protein FtsY K03110 fused particle receptor
Bin_04_1_323	3557	350220	353777	Bin_04_1	797967	-		Clostridiales (186802)	smc chromosome segregation protein Smc K03529
Bin_04_1_324	710	353781	354491	Bin_04_1	797967	-	3.1.26.3	Clostridiales (186802)	rnc ribonuclease III (EC:3.1.26.3) K03685
Bin_04_1_325	227	354554	354781	Bin_04_1	797967	-		Bacteria (2)	acpP acyl carrier protein ACP K02078
Bin_04_1_326	1016	354783	355799	Bin_04_1	797967	-	2.3.1.15	Clostridiales (186802)	plsX fatty acid/phospholipid synthesis protein PlsX K03621 glycerol-3-phosphate acyltransferase PlsX
Bin_04_1_327	1832	355851	357683	Bin_04_1	797967	-		Clostridiales (186802)	rho transcription termination factor Rho K03628 Rho
Bin_04_1_328	290	357865	358155	Bin_04_1	797967	-		root (1)	hypothetical protein
Bin_04_1_329	167	358621	358788	Bin_04_1	797967	+		root (1)	hypothetical protein
Bin_04_1_330	281	358785	359066	Bin_04_1	797967	+		root (1)	hypothetical protein
Bin_04_1_331	677	359079	359756	Bin_04_1	797967	+		Clostridiales (186802)	transposase
Bin_04_1_332	941	360787	361728	Bin_04_1	797967	+		Clostridiales (186802)	transposase
Bin_04_1_333	1277	361837	363114	Bin_04_1	797967	-		root (1)	hypothetical protein
Bin_04_1_334	524	363168	363692	Bin_04_1	797967	-		Oribacterium sinus (237576)	ycgH cysteine hydrolase, isochorismatse family
Bin_04_1_335	1148	364730	365878	Bin_04_1	797967	-	1.1.1.38	Clostridiales (186802)	NADP-dependent malic enzyme K00027 malate dehydrogenase (oxaloacetate-decarboxylating)
Bin_04_1_336	494	365880	366374	Bin_04_1	797967	-	4.2.1.33	Clostridiales (186802)	leuD 3-isopropylmalate dehydratase small subunit (EC:4.2.1.33) K01704 3-isopropylmalate/(R)-2-methylmalate
Bin_04_1_337	1259	366383	367642	Bin_04_1	797967	-	4.2.1.33	Clostridiales (186802)	leuC 3-isopropylmalate dehydratase large subunit (EC:4.2.1.33) K01703 3-isopropylmalate/(R)-2-methylmalate
Bin_04_1_338	1022	367812	368834	Bin_04_1	797967	-	1.1.1.86	Clostridiales (186802)	ilvC ketol-acid reductoisomerase (EC:1.1.1.86) K00053
Bin_04_1_339	521	368897	369418	Bin_04_1	797967	-	2.2.1.6	Clostridiales (186802)	ilvH acetolactate synthase 3 regulatory subunit (EC:2.2.1.6) K01653 I/III small
Bin_04_1_340	554	369520	370074	Bin_04_1	797967	-		root (1)	hypothetical protein
Bin_04_1_341	1673	370071	371744	Bin_04_1	797967	-	3.6.1.1	Clostridiales (186802)	ppa manganese-dependent inorganic pyrophosphatase Ppa (EC:3.6.1.1) K01507
Bin_04_1_342	683	371782	372465	Bin_04_1	797967	-		root (1)	hypothetical protein
Bin_04_1_343	3770	372518	376288	Bin_04_1	797967	-		root (1)	hypothetical protein
Bin_04_1_344	3518	376419	379937	Bin_04_1	797967	-		Clostridiales (186802)	nifJ Pyruvate-flavodoxin oxidoreductase (EC:1.2.7.-) K03737 putative pyruvate-flavodoxin
Bin_04_1_345	1643	380411	382054	Bin_04_1	797967	-		Clostridiales (186802)	ABC-type transport system, ATPase component
Bin_04_1_346	134	382313	382447	Bin_04_1	797967	-		root (1)	hypothetical protein
Bin_04_1_347	788	382889	383677	Bin_04_1	797967	+		root (1)	hypothetical protein
Bin_04_1_348	881	384523	385404	Bin_04_1	797967	-		Firmicutes (1239)	permease [
Bin_04_1_349	1364	385606	386970	Bin_04_1	797967	-		Clostridiales (186802)	PFL family protein [
Bin_04_1_350	281	387325	387606	Bin_04_1	797967	-		Monera	ACT binding domain K07166 domain-containing protein
Bin_04_1_351	806	387785	388591	Bin_04_1	797967	-		Clostridiales (186802)	beta-lactamase domain-containing protein
Bin_04_1_352	2939	388588	391527	Bin_04_1	797967	-		unclassified Lachnospiraceae (186928)	cell division protein FtsA
Bin_04_1_353	1571	391624	393195	Bin_04_1	797967	-		Firmicutes (1239)	possible cardiolipin synthase (phospholipase D family) K06131
Bin_04_1_354	2360	393173	395533	Bin_04_1	797967	-		root (1)	hypothetical protein
Bin_04_1_355	1787	395533	397320	Bin_04_1	797967	-	3.4.11.9	Clostridiales (186802)	M24 family metallopeptidase K01262 Xaa-Pro aminopeptidase
Bin_04_1_356	1607	397332	398939	Bin_04_1	797967	-		Clostridiales (186802)	putative exonuclease beta-lactamase fold involved RNA processing K07576 metallo-beta-lactamase family protein
Bin_04_1_357	1313	398989	400302	Bin_04_1	797967	-		Clostridiales (186802)	ftsZ cell division protein FtsZ K03531 FtsZ
Bin_04_1_358	749	400415	401164	Bin_04_1	797967	-		root (1)	hypothetical protein
Bin_04_1_359	1157	401164	402321	Bin_04_1	797967	-		Clostridiales (186802)	ftsW cell division protein FtsW K03588 FtsW
Bin_04_1_360	1349	402325	403674	Bin_04_1	797967	-	6.3.2.9	Clostridiales (186802)	murD UDP-N-acetylmuramoylalanine-D-glutamate ligase MurD (EC:6.3.2.9) K01925 UDP-N-acetylmuramoylalanine--D-glutamate
Bin_04_1_361	962	403694	404656	Bin_04_1	797967	-	2.7.8.13	Clostridium (1485)	mraY phospho-N-acetylmuramoyl-pentapeptide-transferase MraY (EC:2.7.8.13) K01000
Bin_04_1_362	1826	404683	406509	Bin_04_1	797967	-		Clostridiales (186802)	peptidoglycan glycosyltransferase K08384 stage V sporulation protein D (sporulation-specific penicillin-binding protein)
Bin_04_1_363	452	406576	407028	Bin_04_1	797967	-		unclassified Lachnospiraceae (186928)	hypothetical protein
Bin_04_1_364	971	407025	407996	Bin_04_1	797967	-		Clostridiales (186802)	mraW S-adenosyl-methyltransferase MraW (EC:2.1.1.-) K03438
Bin_04_1_365	431	407993	408424	Bin_04_1	797967	-		Clostridia (186801)	uncharacterized conserved protein, YllB-like protein K03925 MraZ protein
Bin_04_1_366	551	408714	409265	Bin_04_1	797967	-		Clostridiales (186802)	DJ-1 family protein K03152 4-methyl-5(b-hydroxyethyl)-thiazole monophosphate biosynthesis
Bin_04_1_367	512	409319	409831	Bin_04_1	797967	+		root (1)	hypothetical protein
Bin_04_1_368	608	409828	410436	Bin_04_1	797967	-		root (1)	hypothetical protein
Bin_04_1_369	1028	410451	411479	Bin_04_1	797967	-		Lachnospiraceae (186803)	hypothetical protein
Bin_04_1_370	278	411577	411855	Bin_04_1	797967	+		root (1)	hypothetical protein
Bin_04_1_371	791	411861	412652	Bin_04_1	797967	-		root (1)	hypothetical protein
Bin_04_1_372	746	412725	413471	Bin_04_1	797967	+		Clostridiales (186802)	metallophosphoesterase K07099
Bin_04_1_373	1214	413514	414728	Bin_04_1	797967	-	2.6.1.1	Clostridiales (186802)	Transaminase mtnE, putative (EC:2.6.1.1) K10206 LL-diaminopimelate aminotransferase
Bin_04_1_374	893	414787	415680	Bin_04_1	797967	-	5.1.1.7	Clostridiales (186802)	dapF diaminopimelate epimerase (EC:5.1.1.7) K01778
Bin_04_1_375	779	415692	416471	Bin_04_1	797967	-	5.3.1.16	Clostridiales (186802)	HIS6 phosphoribosylformimino-5-aminoimidazole carboxamide ribonucleotide isomerase (EC:5.3.1.16) K01814 ribotide
Bin_04_1_376	2849	416647	419496	Bin_04_1	797967	-		root (1)	hypothetical protein
Bin_04_1_377	2108	419512	421620	Bin_04_1	797967	-		Clostridiales (186802)	RND family transporter
Bin_04_1_378	506	422152	422658	Bin_04_1	797967	+		Clostridiales (186802)	hypothetical protein
Bin_04_1_379	740	422940	423680	Bin_04_1	797967	+		Clostridiales (186802)	COG1496: Uncharacterized conserved protein
Bin_04_1_380	296	423543	423839	Bin_04_1	797967	-		root (1)	hypothetical protein
Bin_04_1_381	749	425107	425856	Bin_04_1	797967	-	1.97.1.4	Firmicutes (1239)	pflA pyruvate formate lyase-activating enzyme 1 (EC:1.97.1.4) K04069 lyase activating
Bin_04_1_382	2273	426150	428423	Bin_04_1	797967	-	2.3.1.54	Firmicutes (1239)	pflB formate acetyltransferase (EC:2.3.1.54) K00656 C-acetyltransferase
Bin_04_1_383	1391	428592	429983	Bin_04_1	797967	-	2.7.1.5	Clostridiales (186802)	rhamnulokinase (EC:2.7.1.5) K00848
Bin_04_1_384	1418	429980	431398	Bin_04_1	797967	-		Bacteria (2)	putative L-arabinose isomerase protein
Bin_04_1_385	683	431600	432283	Bin_04_1	797967	-	4.1.2.19	Lachnospiraceae (186803)	rhaD rhamnulose-1-phosphate aldolase RhaD (EC:4.1.2.19) K01629
Bin_04_1_386	959	432435	433394	Bin_04_1	797967	+		Clostridiales (186802)	AraC family transcriptional regulator
Bin_04_1_387	947	433486	434433	Bin_04_1	797967	+	1.1.3.15	Bacteria (2)	glycolate oxidase (EC:1.1.3.15)
Bin_04_1_388	764	434455	435219	Bin_04_1	797967	+		Butyrivibrio (830)	hypothetical protein
Bin_04_1_389	176	435216	435392	Bin_04_1	797967	+		root (1)	hypothetical protein
Bin_04_1_390	542	435481	436023	Bin_04_1	797967	+		root (1)	hypothetical protein
Bin_04_1_391	305	436046	436351	Bin_04_1	797967	-		Lachnospiraceae (186803)	hypothetical protein
Bin_04_1_392	98	436502	436600	Bin_04_1	797967	+		root (1)	hypothetical protein
Bin_04_1_393	317	436606	436923	Bin_04_1	797967	+		Bacteria (2)	transposase mutator type
Bin_04_1_394	287	436931	437218	Bin_04_1	797967	+		Lactobacillus ruminis (1623)	Transposase
Bin_04_1_395	698	440157	440855	Bin_04_1	797967	+		root (1)	hypothetical protein
Bin_04_1_396	719	441867	442586	Bin_04_1	797967	+		root (1)	hypothetical protein
Bin_04_1_397	407	445268	445675	Bin_04_1	797967	+		Clostridiales (186802)	putative transposase
Bin_04_1_398	143	445672	445815	Bin_04_1	797967	+		root (1)	hypothetical protein
Bin_04_1_399	356	445779	446135	Bin_04_1	797967	+		Clostridium (1485)	transposase inactivated derivatives
Bin_04_1_400	317	446881	447198	Bin_04_1	797967	-		Firmicutes (1239)	CRISPR-associated protein Cas2
Bin_04_1_401	1010	447205	448215	Bin_04_1	797967	-		root (1)	hypothetical protein
Bin_04_1_402	599	448199	448798	Bin_04_1	797967	-		Butyrivibrio fibrisolvens (831)	CRISPR-associated protein Cas4
Bin_04_1_403	1001	448894	449895	Bin_04_1	797967	-		Butyrivibrio fibrisolvens (831)	CRISPR-associated protein, Csd2/Csh2 family
Bin_04_1_404	344	449899	450243	Bin_04_1	797967	-		root (1)	hypothetical protein
Bin_04_1_405	230	452146	452376	Bin_04_1	797967	+		Oribacterium (265975)	transposase
Bin_04_1_406	203	452585	452788	Bin_04_1	797967	+		root (1)	hypothetical protein
Bin_04_1_407	1604	452894	454498	Bin_04_1	797967	-		root (1)	hypothetical protein
Bin_04_1_408	725	454498	455223	Bin_04_1	797967	-		Butyrivibrio fibrisolvens (831)	type I-C CRISPR-associated protein Cas5
Bin_04_1_409	2282	455220	457502	Bin_04_1	797967	-		root (1)	hypothetical protein
Bin_04_1_410	101	457680	457781	Bin_04_1	797967	+		root (1)	hypothetical protein
Bin_04_1_411	833	457926	458759	Bin_04_1	797967	+		root (1)	hypothetical protein
Bin_04_1_412	704	458774	459478	Bin_04_1	797967	+	4.2.1.70	Firmicutes (1239)	Ribosomal small subunit pseudouridine synthase A (EC 4.2.1.70)
Bin_04_1_413	1418	459507	460925	Bin_04_1	797967	+		Clostridium (1485)	Multi antimicrobial extrusion protein (Na(+)/drug antiporter), MATE family MDR efflux pumps
Bin_04_1_414	512	461030	461542	Bin_04_1	797967	-	1.16.3.1	Firmicutes (1239)	ferritin Dps family protein K02217
Bin_04_1_415	1457	461739	463196	Bin_04_1	797967	-	1.1.1.205	Clostridiales (186802)	guaB inosine 5'-monophosphate dehydrogenase (EC:1.1.1.205) K00088 IMP
Bin_04_1_416	449	463298	463747	Bin_04_1	797967	-		root (1)	hypothetical protein
Bin_04_1_417	707	463766	464473	Bin_04_1	797967	-		Lachnospiraceae (186803)	N-acetylmuramoyl-L-alanine amidase
Bin_04_1_418	311	464492	464803	Bin_04_1	797967	-		root (1)	hypothetical protein
Bin_04_1_419	506	464800	465306	Bin_04_1	797967	-		unclassified Lachnospiraceae (186928)	CarD family transcriptional regulator
Bin_04_1_420	689	465468	466157	Bin_04_1	797967	-	3.6.3.14	Clostridiales (186802)	ntpD V-type ATP synthase subunit D (EC:3.6.3.14) K02120 H+-transporting ATPase
Bin_04_1_421	1376	466179	467555	Bin_04_1	797967	-	3.6.3.14	Clostridiales (186802)	putative vacuolar ATPase B subunit [Oryza sativa (ISS) K02147 V-type H+-transporting
Bin_04_1_422	1772	467555	469327	Bin_04_1	797967	-	3.6.3.14	Clostridiales (186802)	VHA-A VHA-A (VACUOLAR ATP SYNTHASE SUBUNIT A) binding / hydrogen ion transporting synthase, rotational mechanism hydrolase, acting acid anhydrides, catalyzing transmembrane movement substances proton-transporting ATPase, mechanism K02145 V-type H+-transporting ATPase subunit A
Bin_04_1_423	320	469337	469657	Bin_04_1	797967	-	3.6.3.14	Clostridiales (186802)	V-type ATP synthase subunit F (EC:3.6.3.14) K02122 H+-transporting ATPase
Bin_04_1_424	977	469650	470627	Bin_04_1	797967	-	3.6.3.14	Clostridiales (186802)	V-type ATP synthase subunit C (EC 3.6.3.14)
Bin_04_1_425	587	470646	471233	Bin_04_1	797967	-		root (1)	hypothetical protein
Bin_04_1_426	476	471375	471851	Bin_04_1	797967	-	3.6.3.14	Lachnospiraceae (186803)	H+transporting two-sector ATPase C subunit K02124 V-type H+-transporting subunit K
Bin_04_1_427	2060	471855	473915	Bin_04_1	797967	-	3.6.3.14	Clostridium (1485)	V-type ATP synthase subunit I (EC 3.6.3.14)
Bin_04_1_428	311	473932	474243	Bin_04_1	797967	-		root (1)	hypothetical protein
Bin_04_1_429	1028	474535	475563	Bin_04_1	797967	-		Bacteria (2)	INTEGRAL MEMBRANE PROTEIN (Rhomboid family)
Bin_04_1_430	1139	475641	476780	Bin_04_1	797967	-		root (1)	hypothetical protein
Bin_04_1_431	887	476777	477664	Bin_04_1	797967	-		Firmicutes (1239)	LysR family transcriptional regulator STM2281
Bin_04_1_432	680	477872	478552	Bin_04_1	797967	-		Clostridiales (186802)	putative UDP-N-acetylglucosamine diphosphorylase
Bin_04_1_433	2090	478549	480639	Bin_04_1	797967	-	5.99.1.2	Clostridiales (186802)	traI DNA topoisomerase III K03169 III
Bin_04_1_434	1085	480709	481794	Bin_04_1	797967	-	1.2.1.11	Bacteria (2)	asd aspartate-semialdehyde dehydrogenase Asd (EC:1.2.1.11) K00133
Bin_04_1_435	839	481825	482664	Bin_04_1	797967	-		Lachnospiraceae (186803)	hypothetical protein
Bin_04_1_436	1646	482677	484323	Bin_04_1	797967	-	6.1.1.18	Clostridiales (186802)	glnS glutaminyl-tRNA synthetase (EC:6.1.1.18) K01886
Bin_04_1_437	926	484667	485593	Bin_04_1	797967	-		Clostridiales (186802)	membrane protein [
Bin_04_1_438	4349	485704	490053	Bin_04_1	797967	-		Clostridiales (186802)	putative R-2-hydroxyglutaryl-CoA dehydratase subunit/R-2-hydroxyglutaryl-CoA activase
Bin_04_1_439	1649	490205	491854	Bin_04_1	797967	-		Clostridiales (186802)	ATP-binding cassette subfamily B protein
Bin_04_1_440	1784	491844	493628	Bin_04_1	797967	-		Firmicutes (1239)	ATP-binding cassette subfamily C protein
Bin_04_1_441	362	493828	494190	Bin_04_1	797967	+		Bacteria (2)	Predicted membrane protein
Bin_04_1_442	461	494255	494716	Bin_04_1	797967	-		Clostridiales (186802)	hypothetical protein
Bin_04_1_443	1079	494746	495825	Bin_04_1	797967	+		root (1)	hypothetical protein
Bin_04_1_444	689	495830	496519	Bin_04_1	797967	-		root (1)	hypothetical protein
Bin_04_1_445	893	496660	497553	Bin_04_1	797967	+		root (1)	hypothetical protein
Bin_04_1_446	2081	497644	499725	Bin_04_1	797967	-		Clostridiales (186802)	heat shock protein 90 K04079 molecular chaperone HtpG
Bin_04_1_447	1181	499946	501127	Bin_04_1	797967	-		Clostridiales (186802)	Macrolide export ATP-binding/permease protein MacB (EC 3.6.3.-)
Bin_04_1_448	710	501127	501837	Bin_04_1	797967	-	3.6.3.28	Firmicutes (1239)	ATP binding cassette (abc) transporter, putative (EC:3.6.3.28)
Bin_04_1_449	605	501837	502442	Bin_04_1	797967	-		root (1)	hypothetical protein
Bin_04_1_450	677	502633	503310	Bin_04_1	797967	+		root (1)	hypothetical protein
Bin_04_1_451	278	503587	503865	Bin_04_1	797967	+		root (1)	hypothetical protein
Bin_04_1_452	566	504120	504686	Bin_04_1	797967	-		root (1)	hypothetical protein
Bin_04_1_453	992	504848	505840	Bin_04_1	797967	-		root (1)	hypothetical protein
Bin_04_1_454	257	505842	506099	Bin_04_1	797967	-		Lachnospiraceae (186803)	glyoxalase
Bin_04_1_455	3692	506161	509853	Bin_04_1	797967	-		root (1)	hypothetical protein
Bin_04_1_456	3470	509850	513320	Bin_04_1	797967	-		root (1)	hypothetical protein
Bin_04_1_457	470	514559	515029	Bin_04_1	797967	-		Oribacterium sinus (237576)	SUF system FeS assembly protein, NifU family K04488 nitrogen fixation protein related proteins
Bin_04_1_458	1208	515019	516227	Bin_04_1	797967	-	4.4.1.16	Lachnospiraceae (186803)	cysteine desulfurylase, putative (EC:4.4.1.16) K11717 desulfurase / selenocysteine lyase
Bin_04_1_459	1046	516237	517283	Bin_04_1	797967	-		Lachnospiraceae (186803)	hypothetical protein
Bin_04_1_460	1409	517451	518860	Bin_04_1	797967	-		Coprococcus eutactus (33043)	iron-regulated ABC transporter membrane component SufB K09014 Fe-S cluster assembly protein SufB
Bin_04_1_461	761	518860	519621	Bin_04_1	797967	-		Coprococcus eutactus (33043)	ATP transporter, ABC binding component, ATP-binding protein K09013 Fe-S cluster assembly protein
Bin_04_1_462	1559	519809	521368	Bin_04_1	797967	-		Clostridiales (186802)	phosphodiesterase K06950 uncharacterized protein
Bin_04_1_463	1700	521454	523154	Bin_04_1	797967	-		Clostridiales (186802)	methyl-accepting chemotaxis sensory transducer
Bin_04_1_464	1385	523500	524885	Bin_04_1	797967	-		Acetivibrio ethanolgignens (290052)	cobyrinic acid a,c-diamide synthase
Bin_04_1_465	1340	524885	526225	Bin_04_1	797967	-		root (1)	hypothetical protein
Bin_04_1_466	1073	526222	527295	Bin_04_1	797967	-		root (1)	hypothetical protein
Bin_04_1_467	749	527292	528041	Bin_04_1	797967	-	2.1.1.133	Clostridiales (186802)	cbiF precorrin-4 C11-methyltransferase (precorrin-3-methylase) K05936
Bin_04_1_468	1064	528041	529105	Bin_04_1	797967	-		Bacteria (2)	cobalamin biosynthesis protein CbiD K02188 CbiD
Bin_04_1_469	647	529102	529749	Bin_04_1	797967	-	5.4.1.2	Lachnospiraceae (186803)	Precorrin-8X methylmutase CbiC/CobH K06042 precorrin-8X
Bin_04_1_470	1040	529739	530779	Bin_04_1	797967	-		root (1)	hypothetical protein
Bin_04_1_471	1001	530837	531838	Bin_04_1	797967	-		root (1)	hypothetical protein
Bin_04_1_472	629	531838	532467	Bin_04_1	797967	-		root (1)	hypothetical protein
Bin_04_1_473	755	532482	533237	Bin_04_1	797967	-		Veillonellaceae (31977)	MULTISPECIES: alpha/beta hydrolase
Bin_04_1_474	731	533318	534049	Bin_04_1	797967	+	3.6.3.34	Clostridiales (186802)	iron-chelate-transporting ATPase (EC:3.6.3.34) K02013 iron complex transport system ATP-binding protein
Bin_04_1_475	1448	534039	535487	Bin_04_1	797967	-	6.3.5.10	Clostridiales (186802)	adenosylcobyric acid synthase (glutamine-hydrolysing) (EC:6.3.5.10) K02232
Bin_04_1_476	683	535544	536227	Bin_04_1	797967	-		Bacteroidales (171549)	nitroreductase
Bin_04_1_477	344	536356	536700	Bin_04_1	797967	-		Bacteria (2)	putative nitroreductase
Bin_04_1_478	227	536791	537018	Bin_04_1	797967	-		root (1)	hypothetical protein
Bin_04_1_479	494	537203	537697	Bin_04_1	797967	-		root (1)	hypothetical protein
Bin_04_1_480	224	537707	537931	Bin_04_1	797967	-		Bacteria (2)	prevent-host-death family protein
Bin_04_1_481	836	537924	538760	Bin_04_1	797967	-		root (1)	hypothetical protein
Bin_04_1_482	1046	538969	540015	Bin_04_1	797967	-		Clostridia (186801)	capsule synthesis protein, CapA K07282 poly-gamma-glutamate protein (capsule biosynthesis protein)
Bin_04_1_483	1346	540233	541579	Bin_04_1	797967	+		Bacteria (2)	Na+-driven multidrug efflux pump
Bin_04_1_484	749	541584	542333	Bin_04_1	797967	+	3.1.3.5	Lachnospiraceae (186803)	5'/3'-nucleotidase (EC:3.1.3.5) K03787 5'-nucleotidase
Bin_04_1_485	701	542409	543110	Bin_04_1	797967	-		Clostridium (1485)	hypothetical protein
Bin_04_1_486	185	543145	543330	Bin_04_1	797967	-		root (1)	hypothetical protein
Bin_04_1_487	146	543418	543564	Bin_04_1	797967	+		root (1)	hypothetical protein
Bin_04_1_488	254	543526	543780	Bin_04_1	797967	-		root (1)	hypothetical protein
Bin_04_1_489	275	543873	544148	Bin_04_1	797967	-		root (1)	hypothetical protein
Bin_04_1_490	899	544333	545232	Bin_04_1	797967	+		Clostridiales (186802)	putative radical SAM protein K07139
Bin_04_1_491	1751	546251	548002	Bin_04_1	797967	-		Faecalibacterium prausnitzii (853)	amt ammonium transporter Amt
Bin_04_1_492	989	548134	549123	Bin_04_1	797967	-		Clostridiales (186802)	iron compound ABC transporter, permease protein, putative K02015 complex transport system protein
Bin_04_1_493	1307	549123	550430	Bin_04_1	797967	-		root (1)	hypothetical protein
Bin_04_1_494	458	550423	550881	Bin_04_1	797967	-		Lachnospiraceae (186803)	hypothetical protein
Bin_04_1_495	1688	550874	552562	Bin_04_1	797967	-		Firmicutes (1239)	multiple sugar transport system substrate-binding protein K02027 protein
Bin_04_1_496	908	552642	553550	Bin_04_1	797967	-		Coprococcus eutactus (33043)	malG putative maltose/maltodextrin ABC transporter, MalG permease K10110 transport system permease protein
Bin_04_1_497	1424	553550	554974	Bin_04_1	797967	-		Roseburia (841)	Maltose/maltodextrin ABC transporter, permease protein MalF
Bin_04_1_498	1304	555095	556399	Bin_04_1	797967	-		Lachnospiraceae (186803)	Maltose/maltodextrin ABC transporter, substrate binding periplasmic protein MalE
Bin_04_1_499	1721	556565	558286	Bin_04_1	797967	-		root (1)	hypothetical protein
Bin_04_1_500	1529	558283	559812	Bin_04_1	797967	-		Clostridiales (186802)	two-component system, response regulator YesN K07720 YesN
Bin_04_1_501	3812	559917	563729	Bin_04_1	797967	-	2.4.1.1	Haemophilus (724)	glycosyltransferase family 35 candidate glycogen phosphorylase K00688 starch phosphorylase
Bin_04_1_502	1937	563891	565828	Bin_04_1	797967	+		Clostridiales (186802)	basic membrane lipoprotein
Bin_04_1_503	680	565825	566505	Bin_04_1	797967	+		Lachnospiraceae (186803)	metallophosphoesterase
Bin_04_1_504	887	566554	567441	Bin_04_1	797967	-		Clostridiales (186802)	lgt prolipoprotein diacylglyceryl transferase Lgt (EC:2.4.99.-) K13292 phosphatidylglycerol:prolipoprotein diacylglycerol
Bin_04_1_505	785	567484	568269	Bin_04_1	797967	-		root (1)	hypothetical protein
Bin_04_1_506	1046	568280	569326	Bin_04_1	797967	-	2.4.2.29	Clostridiales (186802)	queA S-adenosylmethionine:tRNA ribosyltransferase-isomerase (EC:2.4.2.29) K07568
Bin_04_1_507	2423	569331	571754	Bin_04_1	797967	-	6.1.1.20	Clostridiales (186802)	pheT phenylalanyl-tRNA synthetase subunit beta (EC:6.1.1.20) K01890 chain
Bin_04_1_508	1022	571782	572804	Bin_04_1	797967	-	6.1.1.20	Clostridiales (186802)	pheS phenylalanyl-tRNA synthetase subunit alpha (EC:6.1.1.20) K01889 chain
Bin_04_1_509	845	573214	574059	Bin_04_1	797967	+		Anaerofustis stercorihominis (214853)	aldo/keto reductase family oxidoreductase
Bin_04_1_510	842	574133	574975	Bin_04_1	797967	-		Erysipelotrichaceae bacterium NK3D112 (877415)	hypothetical protein
Bin_04_1_511	563	575142	575705	Bin_04_1	797967	-		Clostridiales (186802)	YbaK/prolyl-tRNA synthetase associated region
Bin_04_1_512	254	575760	576014	Bin_04_1	797967	-		root (1)	hypothetical protein
Bin_04_1_513	689	576475	577164	Bin_04_1	797967	+		Clostridiales (186802)	membrane protein
Bin_04_1_514	125	577168	577293	Bin_04_1	797967	-		root (1)	hypothetical protein
Bin_04_1_515	1340	577367	578707	Bin_04_1	797967	-		Eubacterium (1730)	predicted ATPase (AAA+ superfamily) K07133
Bin_04_1_516	1013	579083	580096	Bin_04_1	797967	-		Clostridiales (186802)	asrC anaerobic sulfite reduction protein C, reductase K00385 reductase subunit C
Bin_04_1_517	797	580111	580908	Bin_04_1	797967	-		Clostridium (1485)	asrB anaerobic sulfite reductase subunit B
Bin_04_1_518	1013	580905	581918	Bin_04_1	797967	-		Clostridium (1485)	asrA anaerobic sulfite reductase subunit A
Bin_04_1_519	671	582071	582742	Bin_04_1	797967	+		root (1)	hypothetical protein
Bin_04_1_520	953	582801	583754	Bin_04_1	797967	-	1.1.1.27	Firmicutes (1239)	ldh L-lactate dehydrogenase K00016 dehydrogenase
Bin_04_1_521	332	583958	584290	Bin_04_1	797967	+		Butyrivibrio proteoclasticus (43305)	PadR family transcriptional regulator K10947 regulator, regulatory protein
Bin_04_1_522	992	584290	585282	Bin_04_1	797967	+		Clostridiales (186802)	hypothetical protein
Bin_04_1_523	908	585289	586197	Bin_04_1	797967	+		root (1)	hypothetical protein
Bin_04_1_524	1607	586598	588205	Bin_04_1	797967	-	4.1.1.49	Bacteria (2)	pckA phosphoenolpyruvate carboxykinase (EC:4.1.1.49) K01610 (ATP)
Bin_04_1_525	1361	588486	589847	Bin_04_1	797967	+	2.3.3.1	Clostridiales (186802)	citZ citrate synthase CitZ (EC:2.3.3.1) K01647
Bin_04_1_526	380	589851	590231	Bin_04_1	797967	+		root (1)	hypothetical protein
Bin_04_1_527	377	590253	590630	Bin_04_1	797967	+		Roseburia (841)	Chemotaxis regulator - transmits chemoreceptor signals to flagelllar motor components CheY
Bin_04_1_528	926	590631	591557	Bin_04_1	797967	+		Clostridiales (186802)	hypothetical protein
Bin_04_1_529	1487	591618	593105	Bin_04_1	797967	-	4.2.3.1	Clostridiales (186802)	thrC threonine synthase ThrC (EC:4.2.3.1) K01733
Bin_04_1_530	800	593208	594008	Bin_04_1	797967	+		Clostridiales (186802)	hypothetical protein
Bin_04_1_531	1238	593998	595236	Bin_04_1	797967	-	2.7.1.90	Firmicutes (1239)	diphosphate--fructose-6-phosphate 1-phosphotransferase (EC:2.7.1.90) K00850 6-phosphofructokinase
Bin_04_1_532	1058	595233	596291	Bin_04_1	797967	-		Clostridiales (186802)	glycosyltransferase family 2-like b-glycosyltransferase K07011
Bin_04_1_533	2027	596423	598450	Bin_04_1	797967	-		Butyrivibrio (830)	mcpC methyl-accepting chemotaxis protein McpC K03406
Bin_04_1_534	782	598565	599347	Bin_04_1	797967	-	5.4.99.12	Clostridiales (186802)	truA2 tRNA pseudouridine synthase A TruA2 (EC:5.4.99.12) K06173
Bin_04_1_535	1691	599388	601079	Bin_04_1	797967	-		root (1)	hypothetical protein
Bin_04_1_536	905	601051	601956	Bin_04_1	797967	-		Clostridium (1485)	ABC multidrug transporter ATPase K09687 antibiotic transport system ATP-binding protein
Bin_04_1_537	380	601953	602333	Bin_04_1	797967	-		Firmicutes (1239)	GntR family transcriptional regulator K07979 regulator
Bin_04_1_538	179	602858	603037	Bin_04_1	797967	-		root (1)	hypothetical protein
Bin_04_1_539	515	603065	603580	Bin_04_1	797967	-		Monera	nitroreductase
Bin_04_1_540	392	603736	604128	Bin_04_1	797967	+	2.7.1.66	Clostridiales (186802)	undecaprenol kinase (EC:2.7.1.66) K00901 diacylglycerol
Bin_04_1_541	377	604141	604518	Bin_04_1	797967	+		root (1)	hypothetical protein
Bin_04_1_542	1649	604515	606164	Bin_04_1	797967	+		Clostridiales (186802)	ABC1 family protein ## group 10
Bin_04_1_543	1520	606142	607662	Bin_04_1	797967	+		root (1)	hypothetical protein
Bin_04_1_544	1238	607721	608959	Bin_04_1	797967	-	2.7.1.6	Clostridiales (186802)	ghmp kinase, N-terminal domain protein K00849 galactokinase
Bin_04_1_545	911	609092	610003	Bin_04_1	797967	+		Bacteria (2)	AraC family transcriptional regulator
Bin_04_1_546	1334	610026	611360	Bin_04_1	797967	-	3.2.1.1	Clostridiales (186802)	amy13C alpha-amylase Amy13C (EC:3.2.1.1)
Bin_04_1_547	1388	611396	612784	Bin_04_1	797967	-		Clostridiales (186802)	SNF family Na+-dependent transporter K03308 neurotransmitter:Na+ symporter, NSS
Bin_04_1_548	1781	612902	614683	Bin_04_1	797967	-	6.1.1.3	Bacteria (2)	ser-tRNA(thr) hydrolase threonyl-tRNA synthetase (EC:3.1.1.- 6.1.1.3) K01868 threonyl-tRNA
Bin_04_1_549	1637	615407	617044	Bin_04_1	797967	+		root (1)	hypothetical protein
Bin_04_1_550	1745	617062	618807	Bin_04_1	797967	+		Lachnobacterium bovis (140626)	alpha-amylase
Bin_04_1_551	125	618909	619034	Bin_04_1	797967	+		root (1)	hypothetical protein
Bin_04_1_552	383	619048	619431	Bin_04_1	797967	+		Firmicutes (1239)	zinc-dependent proteinase (putative) K06973
Bin_04_1_553	959	619496	620455	Bin_04_1	797967	+	1.1.1.157	Bacteria (2)	3-hydroxyacyl-CoA dehydrogenase NAD-binding protein K00074 3-hydroxybutyryl-CoA
Bin_04_1_554	1217	620609	621826	Bin_04_1	797967	+	3.4.11.4	Clostridiales (186802)	pepT peptidase T (EC:3.4.11.4) K01258 tripeptide aminopeptidase
Bin_04_1_555	1421	622103	623524	Bin_04_1	797967	-		Clostridium sp. SS2/1 (411484)	alsT amino acid carrier protein K03310 alanine or glycine:cation symporter, AGCS family
Bin_04_1_556	1211	624014	625225	Bin_04_1	797967	+	3.4.11.4	Bacteria (2)	pepT peptidase T (EC:3.4.11.4) K01258 tripeptide aminopeptidase
Bin_04_1_557	1415	625249	626664	Bin_04_1	797967	+		root (1)	hypothetical protein
Bin_04_1_558	221	626817	627038	Bin_04_1	797967	+		root (1)	hypothetical protein
Bin_04_1_559	521	628380	628901	Bin_04_1	797967	+		Butyrivibrio (830)	EAL domain-containing protein
Bin_04_1_560	254	628953	629207	Bin_04_1	797967	+		Megasphaera (906)	no significant homology.
Bin_04_1_561	1751	630228	631979	Bin_04_1	797967	+		Lachnobacterium bovis (140626)	alpha-amylase
Bin_04_1_562	926	631976	632902	Bin_04_1	797967	+		root (1)	hypothetical protein
Bin_04_1_563	170	633023	633193	Bin_04_1	797967	+		root (1)	hypothetical protein
Bin_04_1_564	350	633203	633553	Bin_04_1	797967	-		Eubacterium (1730)	MULTISPECIES: coenzyme PQQ synthesis protein
Bin_04_1_565	1877	633557	635434	Bin_04_1	797967	-		Clostridiales (186802)	oligopeptide transporter OPT family
Bin_04_1_566	449	636130	636579	Bin_04_1	797967	+		Firmicutes (1239)	heat shock protein HSP20
Bin_04_1_567	2693	636665	639358	Bin_04_1	797967	+		Clostridiales (186802)	CLPB3 ClpB chaperone, Hsp100 family K03695 ATP-dependent Clp protease ATP-binding subunit
Bin_04_1_568	998	639423	640421	Bin_04_1	797967	+		Bacteria (2)	K+ channel protein-like
Bin_04_1_569	803	640486	641289	Bin_04_1	797967	-	1.5.1.2	cellular organisms (131567)	PCR1 pyrroline-5-carboxylate reductase (EC:1.5.1.2) K00286
Bin_04_1_570	1319	641436	642755	Bin_04_1	797967	+		Clostridiales (186802)	recombination factor protein RarA K07478 putative ATPase
Bin_04_1_571	2684	642856	645540	Bin_04_1	797967	-	1.2.1.10	Bacteria (2)	amino acid permease (EC:1.2.1.10)
Bin_04_1_572	599	645545	646144	Bin_04_1	797967	-		Bifidobacterium (1678)	cytidylate kinase
Bin_04_1_573	1136	646232	647368	Bin_04_1	797967	-	4.3.1.12	Bacteria (2)	ornithine cyclodeaminase/mu-crystallin K01750 cyclodeaminase
Bin_04_1_574	854	647607	648461	Bin_04_1	797967	+		Eubacterium (1730)	AraC family transcriptional regulator [
Bin_04_1_575	785	648466	649251	Bin_04_1	797967	-		Bacteria (2)	arylsulfatase
Bin_04_1_576	1187	649276	650463	Bin_04_1	797967	-	1.5.3.1	Clostridium (1485)	hypothetical protein K00303 sarcosine oxidase, subunit beta
Bin_04_1_577	290	650456	650746	Bin_04_1	797967	-		Firmicutes (1239)	FAD-dependent pyridine nucleotide-disulphide oxidoreductase:BFD-like -binding region
Bin_04_1_578	503	650743	651246	Bin_04_1	797967	-		Firmicutes (1239)	4Fe-4S ferredoxin iron-sulfur binding domain-containing protein
Bin_04_1_579	1136	651277	652413	Bin_04_1	797967	-		Bacteria (2)	FAD-dependent pyridine nucleotide-disulfide oxidoreductase
Bin_04_1_580	326	652403	652729	Bin_04_1	797967	-	1.5.3.1	Firmicutes (1239)	Sarcosine oxidase alpha subunit (EC 1.5.3.1)
Bin_04_1_581	377	652758	653135	Bin_04_1	797967	-		root (1)	hypothetical protein
Bin_04_1_582	341	653618	653959	Bin_04_1	797967	-		Clostridiales (186802)	Mobile element protein
Bin_04_1_583	218	654340	654558	Bin_04_1	797967	-		Clostridia (186801)	Mobile element protein
Bin_04_1_584	107	654859	654966	Bin_04_1	797967	-		root (1)	hypothetical protein
Bin_04_1_585	869	655280	656149	Bin_04_1	797967	+		Clostridiales (186802)	LysR family transcriptional regulator STM2281
Bin_04_1_586	749	656372	657121	Bin_04_1	797967	+	3.6.3.30	Bacilli (91061)	ATP binding cassette (abc) transporter, putative (EC:3.6.3.30)
Bin_04_1_587	944	657174	658118	Bin_04_1	797967	+		Clostridium (1485)	ABC transporter, substrate-binding protein
Bin_04_1_588	722	658149	658871	Bin_04_1	797967	+		Clostridium (1485)	amino acid ABC transporter, permease protein
Bin_04_1_589	788	658890	659678	Bin_04_1	797967	+		Clostridium (1485)	putative amino acid ABC transporter, permease protein
Bin_04_1_590	617	659703	660320	Bin_04_1	797967	+	6.3.4.14	Clostridium (1485)	accC1 biotin carboxylase (EC:6.3.4.14)
Bin_04_1_591	347	662891	663238	Bin_04_1	797967	-		root (1)	hypothetical protein
Bin_04_1_592	353	663684	664037	Bin_04_1	797967	+		root (1)	hypothetical protein
Bin_04_1_593	992	664860	665852	Bin_04_1	797967	+	1.1.1.95	Firmicutes (1239)	hydroxyacid dehydrogenase (EC:1.1.1.-) K00058 D-3-phosphoglycerate
Bin_04_1_594	326	666105	666431	Bin_04_1	797967	+	1.5.3.1	Bacteria (2)	Sarcosine oxidase alpha subunit (EC 1.5.3.1)
Bin_04_1_595	1583	666449	668032	Bin_04_1	797967	+		Bacteria (2)	FAD-dependent pyridine nucleotide-disulfide oxidoreductase
Bin_04_1_596	332	668047	668379	Bin_04_1	797967	+		Clostridiales (186802)	BFD domain-containing protein (2Fe-2S)-binding
Bin_04_1_597	1136	668376	669512	Bin_04_1	797967	+	1.5.3.1	Bacteria (2)	FAD dependent oxidoreductase K00303 sarcosine oxidase, subunit beta
Bin_04_1_598	296	669633	669929	Bin_04_1	797967	-		Firmicutes (1239)	conserved domain protein
Bin_04_1_599	1019	669939	670958	Bin_04_1	797967	-		Firmicutes (1239)	band 7 protein
Bin_04_1_600	929	671200	672129	Bin_04_1	797967	+		Butyrivibrio (830)	MULTISPECIES: EamA family transporter
Bin_04_1_601	263	672176	672439	Bin_04_1	797967	+		Clostridiales (186802)	RNA-binding S4 domain-containing protein
Bin_04_1_602	308	672529	672837	Bin_04_1	797967	+		root (1)	hypothetical protein
Bin_04_1_603	1412	672839	674251	Bin_04_1	797967	+		root (1)	hypothetical protein
Bin_04_1_604	536	674241	674777	Bin_04_1	797967	+	2.4.2.8	Clostridiales (186802)	hpt Hypoxanthine phosphoribosyltransferase K00760 hypoxanthine phosphoribosyltransferase
Bin_04_1_605	1853	674794	676647	Bin_04_1	797967	+		Clostridiales (186802)	FTSH1 membrane AAA-metalloprotease (EC:3.4.24.-) K03798 cell division protease FtsH
Bin_04_1_606	2042	676658	678700	Bin_04_1	797967	+	3.2.1.20	Clostridiales (186802)	alpha amylase catalytic region K01187 alpha-glucosidase
Bin_04_1_607	2651	678690	681341	Bin_04_1	797967	+		root (1)	hypothetical protein
Bin_04_1_608	1094	681338	682432	Bin_04_1	797967	+		Lachnospiraceae (186803)	DNA repair exonuclease family protein YhaO
Bin_04_1_609	2684	682429	685113	Bin_04_1	797967	+		root (1)	hypothetical protein
Bin_04_1_610	1136	685126	686262	Bin_04_1	797967	+		Eubacterium (1730)	Esterase/lipase
Bin_04_1_611	470	686288	686758	Bin_04_1	797967	+		root (1)	hypothetical protein
Bin_04_1_612	431	689200	689631	Bin_04_1	797967	-		root (1)	hypothetical protein
Bin_04_1_613	200	692247	692447	Bin_04_1	797967	-		root (1)	hypothetical protein
Bin_04_1_614	671	692431	693102	Bin_04_1	797967	-		root (1)	hypothetical protein
Bin_04_1_615	638	693258	693896	Bin_04_1	797967	+	2.7.4.14	Shuttleworthia (177971)	Cytidylate kinase (EC 2.7.4.14)
Bin_04_1_616	1007	693958	694965	Bin_04_1	797967	-		Lachnospiraceae (186803)	Endo-1,4-beta-xylanase B precursor
Bin_04_1_617	467	694965	695432	Bin_04_1	797967	-		root (1)	hypothetical protein
Bin_04_1_618	437	695477	695914	Bin_04_1	797967	-		root (1)	hypothetical protein
Bin_04_1_619	251	695934	696185	Bin_04_1	797967	-		Firmicutes (1239)	Dihydroxyacetone kinase family protein
Bin_04_1_620	1865	696295	698160	Bin_04_1	797967	-		Clostridiales (186802)	GBA1 GTP binding protein TypA K06207 GTP-binding
Bin_04_1_621	524	698348	698872	Bin_04_1	797967	+	2.5.1.17	Clostridiales (186802)	Cob(I)alamin adenosyltransferase (EC 2.5.1.17)
Bin_04_1_622	884	698884	699768	Bin_04_1	797967	+	4.2.1.52	Clostridiales (186802)	dapA dihydrodipicolinate synthase (EC:4.2.1.52) K01714
Bin_04_1_623	764	699765	700529	Bin_04_1	797967	+	1.3.1.26	Clostridiales (186802)	dapB dihydrodipicolinate reductase DapB (EC:1.3.1.26) K00215
Bin_04_1_624	1472	700601	702073	Bin_04_1	797967	-		Firmicutes (1239)	cation transporter K03498 trk system potassium uptake protein TrkH
Bin_04_1_625	1394	702089	703483	Bin_04_1	797967	-		Coprococcus eutactus (33043)	potassium transporter peripheral membrane component K03499 trk system uptake protein TrkA
Bin_04_1_626	647	703496	704143	Bin_04_1	797967	-	2.4.2.9	Lachnospiraceae (186803)	upp uracil phosphoribosyltransferase (EC:2.4.2.9) K00761
Bin_04_1_627	524	704270	704794	Bin_04_1	797967	-		root (1)	hypothetical protein
Bin_04_1_628	1625	704909	706534	Bin_04_1	797967	+	6.3.5.2	Firmicutes (1239)	YALI0B16104p K01951 GMP synthase (glutamine-hydrolysing)
Bin_04_1_629	323	707006	707329	Bin_04_1	797967	+		root (1)	hypothetical protein
Bin_04_1_630	308	707344	707652	Bin_04_1	797967	+		root (1)	hypothetical protein
Bin_04_1_631	140	707649	707789	Bin_04_1	797967	+		root (1)	hypothetical protein
Bin_04_1_632	1265	708097	709362	Bin_04_1	797967	+	3.6.4.12	Bacteria (2)	putative transcriptional regulator K03655 ATP-dependent DNA helicase RecG
Bin_04_1_633	239	709811	710050	Bin_04_1	797967	+		root (1)	hypothetical protein
Bin_04_1_634	878	710390	711268	Bin_04_1	797967	-		root (1)	hypothetical protein
Bin_04_1_635	194	712482	712676	Bin_04_1	797967	-		Clostridia (186801)	transposase IS116/IS110/IS902 family protein
Bin_04_1_636	251	712829	713080	Bin_04_1	797967	-		root (1)	hypothetical protein
Bin_04_1_637	404	713542	713946	Bin_04_1	797967	+		root (1)	hypothetical protein
Bin_04_1_638	1085	713943	715028	Bin_04_1	797967	+		root (1)	hypothetical protein
Bin_04_1_639	242	715106	715348	Bin_04_1	797967	+		root (1)	hypothetical protein
Bin_04_1_640	149	718088	718237	Bin_04_1	797967	+		root (1)	hypothetical protein
Bin_04_1_641	224	718183	718407	Bin_04_1	797967	+		Dorea sp. 5-2 (1235798)	DDE transposase
Bin_04_1_642	425	719038	719463	Bin_04_1	797967	+		root (1)	hypothetical protein
Bin_04_1_643	113	721122	721235	Bin_04_1	797967	+		root (1)	hypothetical protein
Bin_04_1_644	302	722037	722339	Bin_04_1	797967	+		Ruminococcus (1263)	IS66 Orf2 family protein K07484 transposase
Bin_04_1_645	476	723494	723970	Bin_04_1	797967	-		root (1)	hypothetical protein
Bin_04_1_646	1460	724273	725733	Bin_04_1	797967	+		Lachnospiraceae (186803)	hypothetical protein
Bin_04_1_647	500	725870	726370	Bin_04_1	797967	+		Clostridiales (186802)	pyridoxamine 5'-phosphate oxidase-related FMN-binding protein
Bin_04_1_648	1028	726566	727594	Bin_04_1	797967	+		Clostridiales (186802)	ATP-binding protein [
Bin_04_1_649	1025	727708	728733	Bin_04_1	797967	+		Firmicutes (1239)	peptidase U61 LD-carboxypeptidase A
Bin_04_1_650	254	728869	729123	Bin_04_1	797967	+		Firmicutes (1239)	prevent-host-death family protein
Bin_04_1_651	347	729127	729474	Bin_04_1	797967	+		Lachnospiraceae (186803)	hypothetical protein
Bin_04_1_652	965	730335	731300	Bin_04_1	797967	-		root (1)	hypothetical protein
Bin_04_1_653	1202	731776	732978	Bin_04_1	797967	+		Eubacterium plexicaudatum (97253)	AAA ATPase, central region
Bin_04_1_654	656	732971	733627	Bin_04_1	797967	+		Eubacterium plexicaudatum (97253)	hypothetical protein
Bin_04_1_655	776	733627	734403	Bin_04_1	797967	+		unclassified Lachnospiraceae (186928)	COG0501: Zn-dependent protease chaperone function
Bin_04_1_656	356	734407	734763	Bin_04_1	797967	+		Bacillaceae (186817)	hypothetical protein
Bin_04_1_657	785	735358	736143	Bin_04_1	797967	-		root (1)	hypothetical protein
Bin_04_1_658	758	736262	737020	Bin_04_1	797967	-	2.7.1.112	Butyrivibrio (830)	Protein-tyrosine kinase( EC:2.7.1.112 )
Bin_04_1_659	830	737051	737881	Bin_04_1	797967	-		Butyrivibrio (830)	Tyrosine-protein kinase transmembrane modulator EpsC
Bin_04_1_660	1034	737899	738933	Bin_04_1	797967	-		root (1)	hypothetical protein
Bin_04_1_661	746	738909	739655	Bin_04_1	797967	-		Butyrivibrio (830)	hypothetical protein
Bin_04_1_662	578	740164	740742	Bin_04_1	797967	+		Butyrivibrio proteoclasticus (43305)	glpP glycerol-3-phosphate responsive antiterminator GlpP
Bin_04_1_663	1502	740865	742367	Bin_04_1	797967	+	2.7.1.30	Clostridiales (186802)	gk, MGC69102, gk1, gk2, gkd, gyk glycerol kinase (EC:2.7.1.30) K00864
Bin_04_1_664	734	742431	743165	Bin_04_1	797967	+		Clostridiales (186802)	MIP family channel protein K02440 glycerol uptake facilitator protein
Bin_04_1_665	1451	743313	744764	Bin_04_1	797967	+	1.1.5.3	Bacteria (2)	FAD dependent oxidoreductase K00111 glycerol-3-phosphate dehydrogenase
Bin_04_1_666	1268	744761	746029	Bin_04_1	797967	+	1.5.3.1	Clostridiales (186802)	sarcosine oxidase alpha subunit (EC:1.5.3.1) K00302 oxidase,
Bin_04_1_667	371	746044	746415	Bin_04_1	797967	+		Clostridiales (186802)	Protein unknown function DUF1667
Bin_04_1_668	1007	746455	747462	Bin_04_1	797967	+	2.7.1.29	Firmicutes (1239)	dihydroxyacetone kinase subunit DhaK (EC:2.7.1.29) K05878 kinase, N-terminal domain
Bin_04_1_669	623	747489	748112	Bin_04_1	797967	+		Clostridium (1485)	dihydroxyacetone kinase, L subunit (EC:2.7.1.-) K05879 C-terminal domain
Bin_04_1_670	383	748134	748517	Bin_04_1	797967	+		Lachnoclostridium Yutin and Galperin 2013	phosphotransferase mannnose-specific family component IIA
Bin_04_1_671	1415	750070	751485	Bin_04_1	797967	-		Dorea formicigenerans (39486)	putative divalent cation transport protein K06213 magnesium transporter
Bin_04_1_672	1367	751676	753043	Bin_04_1	797967	+		Clostridiales (186802)	MatE efflux family protein
Bin_04_1_673	827	753282	754109	Bin_04_1	797967	+		root (1)	hypothetical protein
Bin_04_1_674	518	754133	754651	Bin_04_1	797967	+		Clostridiales (186802)	ThiW protein
Bin_04_1_675	818	754680	755498	Bin_04_1	797967	+	2.7.4.7	Clostridiales (186802)	thiD phosphomethylpyrimidine kinase (EC:2.7.4.7) K00941 hydroxymethylpyrimidine/phosphomethylpyrimidine
Bin_04_1_676	1172	755491	756663	Bin_04_1	797967	+		Clostridiales (186802)	cytX hydroxymethylpyrimidine transporter CytX
Bin_04_1_677	2384	756834	759218	Bin_04_1	797967	+		Bacteria (2)	ferrous iron transporter B K04759 transport protein B
Bin_04_1_678	1184	759267	760451	Bin_04_1	797967	+		Clostridiales (186802)	cation diffusion facilitator family transporter
Bin_04_1_679	1136	760494	761630	Bin_04_1	797967	-	4.3.1.12	Bacteria (2)	Ornithine cyclodeaminase/mu-crystallin K01750 ornithine cyclodeaminase
Bin_04_1_680	368	761920	762288	Bin_04_1	797967	+		Clostridiales (186802)	putative 4Fe-4S binding domain protein
Bin_04_1_681	836	762339	763175	Bin_04_1	797967	+		Clostridiales Family XI. Incertae Sedis (543310)	Appr-1-p processing domain protein
Bin_04_1_682	260	763372	763632	Bin_04_1	797967	+		Bacteria (2)	SpoVT/AbrB domain-containing protein
Bin_04_1_683	338	763629	763967	Bin_04_1	797967	+		root (1)	hypothetical protein
Bin_04_1_684	266	764829	765095	Bin_04_1	797967	-		root (1)	hypothetical protein
Bin_04_1_685	260	765314	765574	Bin_04_1	797967	-		root (1)	hypothetical protein
Bin_04_1_686	284	765596	765880	Bin_04_1	797967	-		root (1)	hypothetical protein
Bin_04_1_687	1919	767597	769516	Bin_04_1	797967	+		Bacteria (2)	ribosomal protection tetracycline resistance protein
Bin_04_1_688	767	769567	770334	Bin_04_1	797967	+		Bacteria (2)	methyltransferase type 11
Bin_04_1_689	323	770506	770829	Bin_04_1	797967	+		Bacteria (2)	DNA-directed RNA polymerase sigma-70 factor
Bin_04_1_690	1220	770917	772137	Bin_04_1	797967	+		Firmicutes (1239)	putative permease
Bin_04_1_691	227	772192	772419	Bin_04_1	797967	-		root (1)	hypothetical protein
Bin_04_1_692	272	772893	773165	Bin_04_1	797967	-		Firmicutes (1239)	TraG protein K03205 type IV secretion system protein VirD4
Bin_04_1_693	236	773363	773599	Bin_04_1	797967	-		Firmicutes (1239)	putative conjugal transfer protein
Bin_04_1_694	350	773718	774068	Bin_04_1	797967	-		Firmicutes (1239)	TraG/TraD family protein K03205 type IV secretion system protein VirD4
Bin_04_1_695	125	774125	774250	Bin_04_1	797967	-		root (1)	hypothetical protein
Bin_04_1_696	443	774276	774719	Bin_04_1	797967	-		Firmicutes (1239)	unknown
Bin_04_1_697	254	774756	775010	Bin_04_1	797967	-		Firmicutes (1239)	Phage replication protein
Bin_04_1_698	947	775109	776056	Bin_04_1	797967	-		Bacteria (2)	P0712E02.17 protein
Bin_04_1_699	557	776660	777217	Bin_04_1	797967	+		Bacteria (2)	site-specific recombinase
Bin_04_1_700	506	777227	777733	Bin_04_1	797967	+		Bacteria (2)	site-specific recombinase
Bin_04_1_701	1097	778804	779901	Bin_04_1	797967	-		Bacteria (2)	site-specific recombinase
Bin_04_1_702	218	780105	780323	Bin_04_1	797967	+		Firmicutes (1239)	hypothetical protein
Bin_04_1_703	944	780452	781396	Bin_04_1	797967	+		Firmicutes (1239)	Phage replication protein
Bin_04_1_704	473	781433	781906	Bin_04_1	797967	+		Firmicutes (1239)	unknown
Bin_04_1_705	128	781903	782031	Bin_04_1	797967	+		root (1)	hypothetical protein
Bin_04_1_706	1598	782088	783686	Bin_04_1	797967	+		Firmicutes (1239)	TraG/TraD family protein K03205 type IV secretion system protein VirD4
Bin_04_1_707	140	783750	783890	Bin_04_1	797967	+		root (1)	hypothetical protein
Bin_04_1_708	560	787994	788554	Bin_04_1	797967	-		root (1)	hypothetical protein
Bin_04_1_709	509	790187	790696	Bin_04_1	797967	+		Bacteria (2)	tetW tetracycline resistance protein TetW
Bin_04_1_710	158	791719	791877	Bin_04_1	797967	+		root (1)	hypothetical protein
Bin_04_1_711	608	793451	794059	Bin_04_1	797967	+		root (1)	hypothetical protein
Bin_04_1_712	443	794763	795206	Bin_04_1	797967	-		Firmicutes (1239)	type IV secretory pathway protein VirD4 K03205 secretion system VirD4
Bin_04_1_713	434	795868	796302	Bin_04_1	797967	-		root (1)	hypothetical protein
Bin_04_1_714	176	796321	796497	Bin_04_1	797967	-		root (1)	hypothetical protein
Bin_04_1_715	98	796570	796668	Bin_04_1	797967	-		root (1)	hypothetical protein
Bin_04_1_716	335	797333	797668	Bin_04_1	797967	-		Clostridiales (186802)	Phage replication protein
Bin_04_0_0	191	2	193	Bin_04_0	41746	-		root (1)	hypothetical protein
Bin_04_0_1	95	768	863	Bin_04_0	41746	-		root (1)	hypothetical protein
Bin_04_0_2	269	1206	1475	Bin_04_0	41746	-		Clostridiales (186802)	rplE 50S ribosomal protein L5 K02931 large subunit L5
Bin_04_0_3	392	1667	2059	Bin_04_0	41746	-		root (1)	hypothetical protein
Bin_04_0_4	113	2236	2349	Bin_04_0	41746	-		root (1)	hypothetical protein
Bin_04_0_5	233	5616	5849	Bin_04_0	41746	-		root (1)	hypothetical protein
Bin_04_0_6	134	9215	9349	Bin_04_0	41746	+		root (1)	hypothetical protein
Bin_04_0_7	224	13963	14187	Bin_04_0	41746	-		Firmicutes (1239)	rpl14 50S ribosomal protein L14 K02874 large subunit L14
Bin_04_0_8	113	14206	14319	Bin_04_0	41746	-		root (1)	hypothetical protein
Bin_04_0_9	200	14617	14817	Bin_04_0	41746	-		Clostridiales (186802)	rpmC ribosomal protein L29 RpmC K02904 large subunit
Bin_04_0_10	116	15880	15996	Bin_04_0	41746	-		root (1)	hypothetical protein
Bin_04_0_11	167	16120	16287	Bin_04_0	41746	-		root (1)	hypothetical protein
Bin_04_0_12	269	16838	17107	Bin_04_0	41746	-		Bacteria (2)	rpl2, OrsajCp069 50S ribosomal protein L2 K02886 large subunit L2
Bin_04_0_13	626	17250	17876	Bin_04_0	41746	+		Clostridiales (186802)	rpl2, OrsajCp069 50S ribosomal protein L2 K02886 large subunit L2
Bin_04_0_14	203	17924	18127	Bin_04_0	41746	+		Firmicutes (1239)	rpsS 30S ribosomal protein S19 K02965 small subunit S19
Bin_04_0_15	299	18326	18625	Bin_04_0	41746	+		Clostridiales (186802)	rplV 50S ribosomal protein L22 K02890 large subunit L22
Bin_04_0_16	662	18637	19299	Bin_04_0	41746	+		Clostridiales (186802)	rpsC 30S ribosomal protein S3 K02982 small subunit S3
Bin_04_0_17	437	19301	19738	Bin_04_0	41746	+		Clostridiales (186802)	rpl16, OrsajCp065 ribosomal protein L16 K02878 large subunit L16
Bin_04_0_18	203	19728	19931	Bin_04_0	41746	+		Clostridiales (186802)	rpmC ribosomal protein L29 RpmC K02904 large subunit
Bin_04_0_19	257	19958	20215	Bin_04_0	41746	+		Clostridiales (186802)	30S ribosomal protein S17-like
Bin_04_0_20	368	20234	20602	Bin_04_0	41746	+		Clostridiales (186802)	rpl14 50S ribosomal protein L14 K02874 large subunit L14
Bin_04_0_21	311	20614	20925	Bin_04_0	41746	+		Dorea (189330)	rplX 50S ribosomal protein L24 K02895 large subunit L24
Bin_04_0_22	539	20943	21482	Bin_04_0	41746	+		Clostridiales (186802)	50S ribosomal protein L5, putative K02931 large subunit L5
Bin_04_0_23	185	21496	21681	Bin_04_0	41746	+		Clostridiales (186802)	rpsN ribosomal protein S14p/S29e K02954 small subunit S14
Bin_04_0_24	401	21722	22123	Bin_04_0	41746	+		Clostridiales (186802)	rps8, OrsajCp063 30S ribosomal protein S8 K02994 small subunit S8
Bin_04_0_25	539	22167	22706	Bin_04_0	41746	+		Clostridiales (186802)	rplF 50S ribosomal protein L6 K02933 large subunit L6
Bin_04_0_26	368	22723	23091	Bin_04_0	41746	+		Lachnospiraceae (186803)	similar to ribosomal protein S17 K02881 large subunit L18
Bin_04_0_27	509	23106	23615	Bin_04_0	41746	+		Clostridiales (186802)	30S ribosomal protein S5, putative K02988 small subunit S5
Bin_04_0_28	182	23626	23808	Bin_04_0	41746	+		Clostridiales (186802)	rpmD ribosomal protein L30 RpmD K02907 large subunit
Bin_04_0_29	443	23824	24267	Bin_04_0	41746	+		Clostridiales (186802)	rplO 50S ribosomal protein L15 K02876 large subunit L15
Bin_04_0_30	1322	24267	25589	Bin_04_0	41746	+		Clostridiales (186802)	preprotein translocase, SecY subunit K03076 translocase subunit
Bin_04_0_31	650	25691	26341	Bin_04_0	41746	+	2.7.4.3	Clostridiales (186802)	ADK1, AKY1, AKY2 Adenylate kinase, required purine metabolism localized to cytoplasm mitochondria lacks cleavable signal sequence (EC:2.7.4.3) K00939 adenylate kinase
Bin_04_0_32	266	26338	26604	Bin_04_0	41746	+		Pseudobutyrivibrio (46205)	hypothetical protein
Bin_04_0_33	218	26609	26827	Bin_04_0	41746	+		Clostridiales (186802)	translation initiation factor IF-1, chloroplast, putative K02518 IF-1
Bin_04_0_34	113	27011	27124	Bin_04_0	41746	+		root (1)	hypothetical protein
Bin_04_0_35	371	27409	27780	Bin_04_0	41746	+		Clostridiales (186802)	similar to 30S ribosomal protein S13
Bin_04_0_36	392	27792	28184	Bin_04_0	41746	+		Clostridiales (186802)	rps11 30S ribosomal protein S11 K02948 small subunit S11
Bin_04_0_37	593	28207	28800	Bin_04_0	41746	+		Clostridiales (186802)	rpsD 30S ribosomal protein S4 K02986 small subunit S4
Bin_04_0_38	959	28905	29864	Bin_04_0	41746	+	2.7.7.6	Clostridiales (186802)	rpoA DNA-directed RNA polymerase alpha subunit RpoA (EC:2.7.7.6) K03040
Bin_04_0_39	527	29979	30506	Bin_04_0	41746	+		Clostridiales (186802)	rplQ 50S ribosomal protein L17 K02879 large subunit L17
Bin_04_0_40	1376	30774	32150	Bin_04_0	41746	+	3.6.3.31	Clostridiales (186802)	putative ABC transporter ATP-binding protein K11072 spermidine/putrescine transport system protein
Bin_04_0_41	794	32147	32941	Bin_04_0	41746	+		Clostridiales (186802)	spermidine/putrescine transport system permease protein K11070 protein
Bin_04_0_42	1370	32938	34308	Bin_04_0	41746	+		Clostridiales (186802)	spermidine/putrescine transport system substrate-binding protein K11069 protein
Bin_04_0_43	764	34315	35079	Bin_04_0	41746	+		Clostridiales (186802)	spermidine/putrescine transport system permease protein K11071 protein
Bin_04_0_44	2390	35107	37497	Bin_04_0	41746	-		Clostridiales (186802)	MutS2 family protein K07456 DNA mismatch repair protein
Bin_04_0_45	626	37581	38207	Bin_04_0	41746	-		root (1)	hypothetical protein
Bin_04_0_46	287	39118	39405	Bin_04_0	41746	-		Clostridia (186801)	transposase IS4 family protein
Bin_04_0_47	398	39351	39749	Bin_04_0	41746	-		Clostridiales (186802)	DDE transposase
Bin_04_0_48	182	40833	41015	Bin_04_0	41746	+		unclassified Lachnospiraceae (186928)	23S rRNA (uracil-5-)-methyltransferase RumA
Bin_04_0_49	515	41015	41530	Bin_04_0	41746	+		Firmicutes (1239)	RNA methyltransferase, TrmA family K00599
Bin_04_7_0	221	2	223	Bin_04_7	57093	-		Bacteria (2)	putative abortive phage resistance
Bin_04_7_1	107	291	398	Bin_04_7	57093	-		root (1)	hypothetical protein
Bin_04_7_2	245	1614	1859	Bin_04_7	57093	-	1.1.1.133	Firmicutes (1239)	rmlD dTDP-4-dehydrorhamnose reductase (EC:1.1.1.133) K00067
Bin_04_7_3	311	1860	2171	Bin_04_7	57093	-		root (1)	hypothetical protein
Bin_04_7_4	116	2265	2381	Bin_04_7	57093	-		root (1)	hypothetical protein
Bin_04_7_5	167	3124	3291	Bin_04_7	57093	-		root (1)	hypothetical protein
Bin_04_7_6	533	3425	3958	Bin_04_7	57093	-		root (1)	hypothetical protein
Bin_04_7_7	530	4417	4947	Bin_04_7	57093	-		Lachnospiraceae bacterium FE2018 (1410624)	repressor LexA
Bin_04_7_8	890	7798	8688	Bin_04_7	57093	-		root (1)	hypothetical protein
Bin_04_7_9	935	9355	10290	Bin_04_7	57093	+	1.1.1.133	Firmicutes (1239)	rmlD dTDP-4-keto-L-rhamnose reductase RmlD K00067 dTDP-4-dehydrorhamnose
Bin_04_7_10	1427	10562	11989	Bin_04_7	57093	+		Bacteria (2)	Transporter
Bin_04_7_11	1790	12157	13947	Bin_04_7	57093	+		root (1)	hypothetical protein
Bin_04_7_12	896	14100	14996	Bin_04_7	57093	+		Firmicutes (1239)	epsIIG EpsIIG, putative glycosyltransferase
Bin_04_7_13	1112	15051	16163	Bin_04_7	57093	+		Firmicutes (1239)	epsIIH EpsIIH, putative glycosyltransferase
Bin_04_7_14	1451	16171	17622	Bin_04_7	57093	+		Firmicutes (1239)	polysaccharide transporter, PST family
Bin_04_7_15	986	17638	18624	Bin_04_7	57093	+		root (1)	hypothetical protein
Bin_04_7_16	998	18628	19626	Bin_04_7	57093	+		root (1)	hypothetical protein
Bin_04_7_17	725	19803	20528	Bin_04_7	57093	+	2.7.7.60	Lactobacillales (186826)	ispD IspD 2-C-methyl-D-erythritol 4-phosphate cytidylyltransferase (EC:2.7.7.60) K00991
Bin_04_7_18	998	20530	21528	Bin_04_7	57093	+		Faecalibacterium prausnitzii (853)	putative epimerase/dehydratase
Bin_04_7_19	467	21554	22021	Bin_04_7	57093	+		root (1)	hypothetical protein
Bin_04_7_20	308	22054	22362	Bin_04_7	57093	-		Clostridiales (186802)	ATY1 ATY1 (ARABIDOPSIS THIOREDOXIN Y1) electron carrier/ protein disulfide oxidoreductase
Bin_04_7_21	902	22649	23551	Bin_04_7	57093	-		root (1)	hypothetical protein
Bin_04_7_22	317	24039	24356	Bin_04_7	57093	-		Clostridia (186801)	transposase IS116/is110/IS902 family protein
Bin_04_7_23	140	24451	24591	Bin_04_7	57093	-		root (1)	hypothetical protein
Bin_04_7_24	185	24975	25160	Bin_04_7	57093	-		root (1)	hypothetical protein
Bin_04_7_25	176	25183	25359	Bin_04_7	57093	-		root (1)	hypothetical protein
Bin_04_7_26	2642	26241	28883	Bin_04_7	57093	+	3.6.3.4	Clostridiales (186802)	heavy metal translocating P-type ATPase (EC:3.6.3.-) K01533 Cu2+-exporting
Bin_04_7_27	1190	29170	30360	Bin_04_7	57093	-		Bacteria (2)	TIGR00299 family protein [
Bin_04_7_28	377	30456	30833	Bin_04_7	57093	+		Clostridiales (186802)	protein unknown function DUF156
Bin_04_7_29	539	30905	31444	Bin_04_7	57093	-	5.4.2.1	Lachnospiraceae (186803)	phosphoglycerate mutase family protein K01834
Bin_04_7_30	2309	31582	33891	Bin_04_7	57093	+	3.4.21.53	Firmicutes (1239)	ATP-dependent protease La (EC:3.4.21.53) K01338 Lon
Bin_04_7_31	890	34080	34970	Bin_04_7	57093	+	1.1.1.60	Clostridiales (186802)	garR tartronate semialdehyde reductase (EC:1.1.1.60) K00042 2-hydroxy-3-oxopropionate
Bin_04_7_32	1424	34979	36403	Bin_04_7	57093	+		Clostridium (1485)	hydroxyacid dehydrogenase/reductase-like protein
Bin_04_7_33	656	36487	37143	Bin_04_7	57093	-		root (1)	hypothetical protein
Bin_04_7_34	521	37322	37843	Bin_04_7	57093	+	5.2.1.8	Clostridiales (186802)	peptidyl-prolyl cis-trans isomerase cyclophilin type K03768 B (cyclophilin B)
Bin_04_7_35	2384	37912	40296	Bin_04_7	57093	+		Clostridiales (186802)	RNA-binding S1 domain-containing protein K06959 uncharacterized protein
Bin_04_7_36	431	40306	40737	Bin_04_7	57093	+		Clostridiales (186802)	ATPase YjeE, predicted to essential role cell wall biosynthesis
Bin_04_7_37	722	40737	41459	Bin_04_7	57093	+		Clostridiales (186802)	peptidase M22 glycoprotease K14742 hypothetical protease
Bin_04_7_38	878	41485	42363	Bin_04_7	57093	+	3.1.26.11	Clostridiales (186802)	ribonuclease Z (EC:3.1.26.11) K00784
Bin_04_7_39	620	42375	42995	Bin_04_7	57093	+		root (1)	hypothetical protein
Bin_04_7_40	1010	42992	44002	Bin_04_7	57093	+	3.4.24.57	Clostridiales (186802)	putative DNA-binding/iron metalloprotein/AP endonuclease (EC:3.4.24.57) K01409 O-sialoglycoprotein endopeptidase
Bin_04_7_41	1475	44009	45484	Bin_04_7	57093	+		root (1)	hypothetical protein
Bin_04_7_42	695	45504	46199	Bin_04_7	57093	+		Clostridiales (186802)	two-component system, OmpR family, phosphate regulon response regulator
Bin_04_7_43	737	46221	46958	Bin_04_7	57093	+	3.5.1.28	Clostridiales (186802)	cell wall hydrolase/autolysin K01448 N-acetylmuramoyl-L-alanine amidase
Bin_04_7_44	1436	47034	48470	Bin_04_7	57093	+	6.1.1.15	Clostridiales (186802)	putative prolyl-tRNA synthetase [Oryza sativa (ISS) K01881
Bin_04_7_45	2489	48470	50959	Bin_04_7	57093	+		root (1)	hypothetical protein
Bin_04_7_46	1733	51262	52995	Bin_04_7	57093	+	5.4.2.8	Clostridiales (186802)	phosphoglucomutase/phosphomannomutase alpha/beta/subunit K01840 phosphomannomutase
Bin_04_7_47	275	53107	53382	Bin_04_7	57093	+		Clostridiales (186802)	histone family protein DNA-binding protein K03530 HU-beta
Bin_04_7_48	524	53672	54196	Bin_04_7	57093	+		Clostridiales (186802)	rRNA methylase SpoU family protein K03216 RNA methyltransferase, TrmH family, group 2
Bin_04_7_49	1190	54313	55503	Bin_04_7	57093	+	2.6.1.1	Bifidobacterium (1678)	aspartate aminotransferase (EC:2.6.1.1) K11358
Bin_04_7_50	500	55500	56000	Bin_04_7	57093	+		Clostridiales (186802)	thioesterase superfamily protein
Bin_04_7_51	122	56536	56658	Bin_04_7	57093	+		root (1)	hypothetical protein
Bin_04_6_0	542	1470	2012	Bin_04_6	343905	-		root (1)	hypothetical protein
Bin_04_6_1	575	2560	3135	Bin_04_6	343905	+		root (1)	hypothetical protein
Bin_04_6_2	236	3645	3881	Bin_04_6	343905	+	4.1.2.13	Firmicutes (1239)	putative type II fructose-1,6-bisphosphate aldolase K01624 fructose-bisphosphate aldolase, class
Bin_04_6_3	269	3949	4218	Bin_04_6	343905	+	4.1.2.13	Firmicutes (1239)	Fructose-bisphosphate aldolase class II (EC 4.1.2.13)
Bin_04_6_4	215	4244	4459	Bin_04_6	343905	+	4.1.2.13	Firmicutes (1239)	fructose-1,6-bisphosphate aldolase, class II (EC:4.1.2.13) K01624 fructose-bisphosphate
Bin_04_6_5	386	4681	5067	Bin_04_6	343905	+		root (1)	hypothetical protein
Bin_04_6_6	212	6099	6311	Bin_04_6	343905	-		root (1)	hypothetical protein
Bin_04_6_7	362	6489	6851	Bin_04_6	343905	-	4.1.2.13	Firmicutes (1239)	fbaA fructose-1,6-bisphosphate aldolase FbaA (EC:4.1.2.13) K01624 fructose-bisphosphate aldolase, class II
Bin_04_6_8	455	7282	7737	Bin_04_6	343905	+		root (1)	hypothetical protein
Bin_04_6_9	437	7669	8106	Bin_04_6	343905	-		root (1)	hypothetical protein
Bin_04_6_10	227	8331	8558	Bin_04_6	343905	-		Firmicutes (1239)	phosphotransferase system, phosphocarrier protein HPr K11184 catabolite repression HPr-like
Bin_04_6_11	293	8804	9097	Bin_04_6	343905	-		Clostridiales (186802)	DNA-binding protein WhiA [
Bin_04_6_12	332	9616	9948	Bin_04_6	343905	-		Firmicutes (1239)	P-loop-containing ATPase K06958 UPF0042 nucleotide-binding protein
Bin_04_6_13	773	11188	11961	Bin_04_6	343905	+		Clostridiales (186802)	predicted hydrolase or acyltransferase (alpha/beta superfamily)
Bin_04_6_14	1583	11955	13538	Bin_04_6	343905	+	6.3.2.10	Bacteroides (816)	murF UDP-N-acetylmuramyl pentapeptide synthase MurF (EC:6.3.2.10) K01929 UDP-N-acetylmuramoylalanyl-D-glutamyl-2,6-diaminopimelate--D-alanyl-D-alanine ligase
Bin_04_6_15	1181	13590	14771	Bin_04_6	343905	+	6.3.2.4	Clostridiales (186802)	ddlA2 D-alanine-D-alanine ligase related ATP-grasp enzyme K01921
Bin_04_6_16	851	14771	15622	Bin_04_6	343905	+	5.1.1.3	Clostridiales (186802)	glutamate racemase K01776 racemase
Bin_04_6_17	647	15669	16316	Bin_04_6	343905	+		Butyrivibrio (830)	HAD superfamily hydrolase
Bin_04_6_18	1088	16522	17610	Bin_04_6	343905	+		Butyrivibrio fibrisolvens (831)	GGDEF domain-containing protein
Bin_04_6_19	725	17835	18560	Bin_04_6	343905	+		Clostridiales (186802)	ATP-binding cassette subfamily B protein K06147 cassette, B, bacterial
Bin_04_6_20	857	18557	19414	Bin_04_6	343905	+	3.6.3.44	Bacteria (2)	xenobiotic-transporting ATPase (EC:3.6.3.44) K06147 ATP-binding cassette, subfamily B, bacterial
Bin_04_6_21	1271	19685	20956	Bin_04_6	343905	+		Clostridiales (186802)	ATPase (AAA+ superfamily)-like protein K07133
Bin_04_6_22	620	21027	21647	Bin_04_6	343905	-	2.1.1.63	Lachnospiraceae (186803)	ogt methylated-DNA-protein-cysteine S-methyltransferase Ogt (EC:2.1.1.63)
Bin_04_6_23	437	21813	22250	Bin_04_6	343905	+		Firmicutes (1239)	MarR family transcriptional regulator
Bin_04_6_24	206	22247	22453	Bin_04_6	343905	+		Firmicutes (1239)	acetyltransferase (GNAT) family
Bin_04_6_25	1406	22763	24169	Bin_04_6	343905	+		Clostridiales (186802)	ATP-dependent DNA helicase
Bin_04_6_26	1211	24140	25351	Bin_04_6	343905	-		root (1)	hypothetical protein
Bin_04_6_27	203	25618	25821	Bin_04_6	343905	+	2.7.1.5	Clostridium (1485)	rhaB rhamnulokinase RhaB (EC:2.7.1.5) K00848
Bin_04_6_28	119	26054	26173	Bin_04_6	343905	+		root (1)	hypothetical protein
Bin_04_6_29	275	26182	26457	Bin_04_6	343905	+	4.1.2.19	Clostridiales (186802)	rhaD rhamnulose-1-phosphate aldolase RhaD (EC:4.1.2.19) K01629
Bin_04_6_30	776	26650	27426	Bin_04_6	343905	+		Clostridiales (186802)	flagellar basal body hook protein K02392 basal-body rod protein FlgG
Bin_04_6_31	821	27452	28273	Bin_04_6	343905	+		Clostridiales (186802)	flagellar basal body hook protein K02392 basal-body rod protein FlgG
Bin_04_6_32	338	28343	28681	Bin_04_6	343905	+		root (1)	hypothetical protein
Bin_04_6_33	2270	28678	30948	Bin_04_6	343905	+	3.1.11.5	Clostridiales (186802)	helicase, RecD/TraA family (EC:3.1.11.5) K03581 exodeoxyribonuclease V alpha subunit
Bin_04_6_34	716	30935	31651	Bin_04_6	343905	+		root (1)	hypothetical protein
Bin_04_6_35	413	31675	32088	Bin_04_6	343905	+		Clostridiales (186802)	flagellar protein
Bin_04_6_36	473	32092	32565	Bin_04_6	343905	+		root (1)	hypothetical protein
Bin_04_6_37	956	32528	33484	Bin_04_6	343905	+		root (1)	hypothetical protein
Bin_04_6_38	875	33481	34356	Bin_04_6	343905	+		Clostridiales (186802)	Diadenylate cyclase spyDAC Bacterial checkpoint controller DisA nucleotide-binding domain
Bin_04_6_39	1367	34340	35707	Bin_04_6	343905	+		unclassified Lachnospiraceae (186928)	hypothetical protein
Bin_04_6_40	272	35711	35983	Bin_04_6	343905	+		Clostridiales (186802)	putative phosphotransferase system HPr protein K11189 phosphocarrier protein
Bin_04_6_41	1679	36033	37712	Bin_04_6	343905	+	2.3.3.13	Clostridiales (186802)	LEU4 2-isopropylmalate synthase (Alpha-isopropylmalate synthase) (Alpha-IPM synthetase) K01649
Bin_04_6_42	863	37736	38599	Bin_04_6	343905	+	1.1.1.133	Butyrivibrio proteoclasticus (43305)	rfbD1 dTDP-4-dehydrorhamnose reductase RfbD1 (EC:1.1.1.133) K00067
Bin_04_6_43	1025	38596	39621	Bin_04_6	343905	+		root (1)	hypothetical protein
Bin_04_6_44	1121	39611	40732	Bin_04_6	343905	+	5.4.99.9	Firmicutes (1239)	glf UDP-galactopyranose mutase (EC:5.4.99.9) K01854
Bin_04_6_45	476	40742	41218	Bin_04_6	343905	+		Shuttleworthia (177971)	cell wall teichoic acid glycosylation protein GtcA
Bin_04_6_46	1364	41222	42586	Bin_04_6	343905	+		Shuttleworthia satelles (177972)	exopolysaccharide biosynthesis polyprenyl glycosylphosphotransferase
Bin_04_6_47	779	42583	43362	Bin_04_6	343905	+		Clostridiales (186802)	ABC-2 type transporter K09690 lipopolysaccharide transport system permease protein
Bin_04_6_48	1076	43377	44453	Bin_04_6	343905	+		Clostridiales (186802)	ABC transporter-like protein K09691 lipopolysaccharide transport system ATP-binding protein
Bin_04_6_49	413	44599	45012	Bin_04_6	343905	+		Lachnospiraceae (186803)	GK12483 gene product from transcript GK12483-RA
Bin_04_6_50	470	45180	45650	Bin_04_6	343905	+		Clostridiales (186802)	rpsG 30S ribosomal protein S7 K02992 small subunit S7
Bin_04_6_51	2117	45804	47921	Bin_04_6	343905	+		Clostridiales (186802)	Elongation factor G, chloroplast precursor (ISS) K02355 elongation G
Bin_04_6_52	1238	48038	49276	Bin_04_6	343905	+	2.7.7.4	Clostridiales (186802)	elongation factor tu, putative (EC:2.7.7.4) K02358 Tu
Bin_04_6_53	2237	49635	51872	Bin_04_6	343905	+	3.6.4.3	Clostridiales (186802)	ATP-dependent metalloprotease FtsH (EC:3.6.4.3) K03798 cell division protease
Bin_04_6_54	1859	51884	53743	Bin_04_6	343905	+		Clostridiales (186802)	uvrC excinuclease ABC C subunit UvrC K03703
Bin_04_6_55	953	53789	54742	Bin_04_6	343905	+		Lachnospiraceae (186803)	hprK HPr kinase/phosphatase HprK (EC:2.7.1.-) K06023 kinase/phosphorylase
Bin_04_6_56	1400	54802	56202	Bin_04_6	343905	+		Clostridiales (186802)	putative aminopeptidase 1 (EC:3.4.11.-)
Bin_04_6_57	941	56211	57152	Bin_04_6	343905	+	1.1.1.158	Clostridiales (186802)	UDP-N-acetylenolpyruvoylglucosamine reductase (EC 1.1.1.158)
Bin_04_6_58	860	57167	58027	Bin_04_6	343905	+		Clostridium (1485)	P-loop-containing ATPase K06958 UPF0042 nucleotide-binding protein
Bin_04_6_59	887	58029	58916	Bin_04_6	343905	+		Clostridiales (186802)	DNA-binding protein WhiA [
Bin_04_6_60	248	58913	59161	Bin_04_6	343905	+		Clostridium (1485)	phosphotransferase system, phosphocarrier protein HPr K11184 catabolite repression HPr-like
Bin_04_6_61	836	59227	60063	Bin_04_6	343905	+		Clostridiales (186802)	diacylglycerol kinase catalytic region K07029
Bin_04_6_62	863	60147	61010	Bin_04_6	343905	+	4.1.2.13	Firmicutes (1239)	fbaA fructose-1,6-bisphosphate aldolase FbaA (EC:4.1.2.13) K01624 fructose-bisphosphate aldolase, class II
Bin_04_6_63	551	61193	61744	Bin_04_6	343905	+		root (1)	hypothetical protein
Bin_04_6_64	2594	62829	65423	Bin_04_6	343905	+		Clostridiales (186802)	secA preprotein translocase subunit SecA K03070 SecA
Bin_04_6_65	1478	65407	66885	Bin_04_6	343905	+		root (1)	hypothetical protein
Bin_04_6_66	260	67440	67700	Bin_04_6	343905	+		root (1)	hypothetical protein
Bin_04_6_67	125	68311	68436	Bin_04_6	343905	-		root (1)	hypothetical protein
Bin_04_6_68	446	68633	69079	Bin_04_6	343905	+		root (1)	hypothetical protein
Bin_04_6_69	977	69291	70268	Bin_04_6	343905	-		root (1)	hypothetical protein
Bin_04_6_70	1394	70418	71812	Bin_04_6	343905	+		root (1)	hypothetical protein
Bin_04_6_71	839	71858	72697	Bin_04_6	343905	+	2.2.1.1	Clostridiales (186802)	tktA3 transketolase subunit A TktA3 (EC:2.2.1.1) K00615
Bin_04_6_72	944	72685	73629	Bin_04_6	343905	+	2.2.1.1	Clostridiales (186802)	tktB3 transketolase subunit B TktB3 (EC:2.2.1.1) K00615
Bin_04_6_73	2381	73648	76029	Bin_04_6	343905	+		Clostridiales (186802)	glycosyltransferase family 51 candidate bifunctional GT51 b-glycosyltransferase/PBP transpeptidase (candidate murein polymerase)
Bin_04_6_74	941	76067	77008	Bin_04_6	343905	+	2.7.1.2	Clostridiales (186802)	glcK NagC/XylR family transcriptional regulators K00845 glucokinase
Bin_04_6_75	830	77215	78045	Bin_04_6	343905	+		root (1)	hypothetical protein
Bin_04_6_76	686	78079	78765	Bin_04_6	343905	+	3.4.21.89	Clostridiales (186802)	Signal peptidase I (EC 3.4.21.89)
Bin_04_6_77	1742	78789	80531	Bin_04_6	343905	+		Firmicutes (1239)	ABC transporter ATP-binding/permease K06147 ATP-binding cassette, subfamily B, bacterial
Bin_04_6_78	1901	80531	82432	Bin_04_6	343905	+	3.6.3.44	Firmicutes (1239)	xenobiotic-transporting ATPase (EC:3.6.3.44) K06147 ATP-binding cassette, subfamily B, bacterial
Bin_04_6_79	8498	82680	91178	Bin_04_6	343905	+		Coprococcus eutactus (33043)	type 1 dockerin
Bin_04_6_80	1304	91219	92523	Bin_04_6	343905	+		unclassified Lachnospiraceae (186928)	SrtB family sortase
Bin_04_6_81	1259	92574	93833	Bin_04_6	343905	+		root (1)	hypothetical protein
Bin_04_6_82	1955	93904	95859	Bin_04_6	343905	-		root (1)	hypothetical protein
Bin_04_6_83	872	95869	96741	Bin_04_6	343905	-		root (1)	hypothetical protein
Bin_04_6_84	2018	96832	98850	Bin_04_6	343905	+		Eubacterium (1730)	sulfatase
Bin_04_6_85	1181	98937	100118	Bin_04_6	343905	-	2.7.6.1	Clostridiales (186802)	phosphoribosylpyrophosphate synthetase (EC:2.7.6.1) K00948 ribose-phosphate pyrophosphokinase
Bin_04_6_86	980	100131	101111	Bin_04_6	343905	-		root (1)	hypothetical protein
Bin_04_6_87	1202	101114	102316	Bin_04_6	343905	-		root (1)	hypothetical protein
Bin_04_6_88	1379	102517	103896	Bin_04_6	343905	-	6.3.2.8	Lachnospiraceae (186803)	murC UDP-N-acetylmuramate-alanine ligase MurC (EC:6.3.2.8) K01924 UDP-N-acetylmuramate--alanine
Bin_04_6_89	191	104187	104378	Bin_04_6	343905	+		root (1)	hypothetical protein
Bin_04_6_90	764	104380	105144	Bin_04_6	343905	-	1.1.1.100	Clostridiales (186802)	fabG 3-ketoacyl-(acyl-carrier-protein) reductase (EC:1.1.1.100) K00059 3-oxoacyl-
Bin_04_6_91	710	105279	105989	Bin_04_6	343905	-	2.3.1.51	Clostridiales (186802)	plsC3 1-acyl-sn-glycerol-3-phosphate acyltransferase PlsC3 (EC:2.3.1.51) K00655
Bin_04_6_92	542	106067	106609	Bin_04_6	343905	-		Clostridiales (186802)	sigma 54 modulation protein/ribosomal protein S30EA K05808 putative sigma-54
Bin_04_6_93	944	106702	107646	Bin_04_6	343905	-		root (1)	hypothetical protein
Bin_04_6_94	242	107883	108125	Bin_04_6	343905	+		Clostridiales (186802)	uncharacterized protein
Bin_04_6_95	1235	108238	109473	Bin_04_6	343905	+		root (1)	hypothetical protein
Bin_04_6_96	752	109473	110225	Bin_04_6	343905	+		root (1)	hypothetical protein
Bin_04_6_97	908	110222	111130	Bin_04_6	343905	+	3.4.11.18	Clostridiales (186802)	map2 methionine aminopeptidase Map2 (EC:3.4.11.18) K01265 methionyl
Bin_04_6_98	3530	111433	114963	Bin_04_6	343905	+		Clostridiales (186802)	mfd transcription-repair coupling factor Mfd (EC:3.6.1.-) K03723 (superfamily II helicase)
Bin_04_6_99	1160	115004	116164	Bin_04_6	343905	+		root (1)	hypothetical protein
Bin_04_6_100	434	116427	116861	Bin_04_6	343905	-		root (1)	hypothetical protein
Bin_04_6_101	155	117395	117550	Bin_04_6	343905	+		root (1)	hypothetical protein
Bin_04_6_102	689	120851	121540	Bin_04_6	343905	+	3.2.1.23	Clostridiales (186802)	glycoside hydrolase family 2 TIM barrel K01190 beta-galactosidase
Bin_04_6_103	512	121585	122097	Bin_04_6	343905	+		root (1)	hypothetical protein
Bin_04_6_104	887	122094	122981	Bin_04_6	343905	+		root (1)	hypothetical protein
Bin_04_6_105	1115	123050	124165	Bin_04_6	343905	-		Clostridiales (186802)	similar to ATP-binding cassette, sub-family B (MDR/TAP), member 6
Bin_04_6_106	2054	124395	126449	Bin_04_6	343905	+		Clostridiales (186802)	phosphoesterase RecJ domain protein
Bin_04_6_107	452	126446	126898	Bin_04_6	343905	+		Clostridiales (186802)	LSU ribosomal protein L9P K02939 large subunit L9
Bin_04_6_108	1427	126898	128325	Bin_04_6	343905	+	3.6.4.12	Clostridiales (186802)	dnaB replicative DNA helicase (EC:3.6.1.-) K02314
Bin_04_6_109	233	128889	129122	Bin_04_6	343905	+		Clostridiales (186802)	domain unknown function DUF1858
Bin_04_6_110	749	129162	129911	Bin_04_6	343905	-		root (1)	hypothetical protein
Bin_04_6_111	1217	130187	131404	Bin_04_6	343905	+		root (1)	hypothetical protein
Bin_04_6_112	620	131361	131981	Bin_04_6	343905	+		root (1)	hypothetical protein
Bin_04_6_113	1709	132206	133915	Bin_04_6	343905	+		Lachnospiraceae (186803)	hypothetical protein
Bin_04_6_114	1052	133912	134964	Bin_04_6	343905	+		Clostridiales (186802)	Sua5/YciO/YrdC/YwlC family protein K07566 putative translation factor
Bin_04_6_115	464	134961	135425	Bin_04_6	343905	+		Clostridiales (186802)	putative translation factor (SUA5)
Bin_04_6_116	485	135415	135900	Bin_04_6	343905	+	3.5.4.12	Firmicutes (1239)	similar to deoxycytidylate deaminase K01493 dCMP deaminase
Bin_04_6_117	209	135930	136139	Bin_04_6	343905	+		root (1)	hypothetical protein
Bin_04_6_118	1397	137549	138946	Bin_04_6	343905	-	3.4.16.4	Lachnospiraceae (186803)	D-alanyl-D-alanine carboxypeptidase (EC 3.4.16.4)
Bin_04_6_119	638	139124	139762	Bin_04_6	343905	+		Pseudobutyrivibrio sp. MD2005 (1410616)	hypothetical protein
Bin_04_6_120	875	139762	140637	Bin_04_6	343905	+		root (1)	hypothetical protein
Bin_04_6_121	1424	140637	142061	Bin_04_6	343905	+		root (1)	hypothetical protein
Bin_04_6_122	596	142061	142657	Bin_04_6	343905	+	2.7.4.8	Clostridiales (186802)	gmk1 guanylate kinase Gmk1 (EC:2.7.4.8)
Bin_04_6_123	443	142647	143090	Bin_04_6	343905	+		Eubacterium (1730)	hypothetical protein
Bin_04_6_124	1004	143087	144091	Bin_04_6	343905	+	2.7.7.7	Clostridiales (186802)	DNA polymerase III delta prime subunit (EC 2.7.7.7)
Bin_04_6_125	1322	144107	145429	Bin_04_6	343905	+		Clostridiales (186802)	Signal peptidase-like protein
Bin_04_6_126	743	145426	146169	Bin_04_6	343905	+		Clostridiales (186802)	methyltransferase type 11
Bin_04_6_127	854	146159	147013	Bin_04_6	343905	+		Clostridiales (186802)	Uroporphyrin-III C/tetrapyrrole (Corrin/Porphyrin) methyltransferase K07056
Bin_04_6_128	752	147045	147797	Bin_04_6	343905	+		Clostridiales (186802)	silent information regulator protein Sir2 K12410 NAD-dependent deacetylase
Bin_04_6_129	290	147882	148172	Bin_04_6	343905	+		Clostridiales (186802)	rpsF ribosomal protein S6 RpsF K02990 small subunit
Bin_04_6_130	461	148204	148665	Bin_04_6	343905	+		Clostridiales (186802)	single-strand binding protein K03111 DNA-binding protein
Bin_04_6_131	230	148685	148915	Bin_04_6	343905	+		Clostridiales (186802)	rpsR 30S ribosomal protein S18 K02963 small subunit S18
Bin_04_6_132	1376	149106	150482	Bin_04_6	343905	+		Clostridiales (186802)	putative sugar ABC transporter, periplasmic binding protein K10188 lactose/L-arabinose transport system substrate-binding protein
Bin_04_6_133	1427	150491	151918	Bin_04_6	343905	+	3.2.1.23	Firmicutes (1239)	glycoside hydrolase family 2 TIM barrel K01190 beta-galactosidase
Bin_04_6_134	236	153122	153358	Bin_04_6	343905	-		root (1)	hypothetical protein
Bin_04_6_135	302	153748	154050	Bin_04_6	343905	-		Clostridiales (186802)	IS66 Orf2 family protein K07484 transposase
Bin_04_6_136	281	154134	154415	Bin_04_6	343905	-		root (1)	hypothetical protein
Bin_04_6_137	434	154599	155033	Bin_04_6	343905	+		root (1)	hypothetical protein
Bin_04_6_138	650	155468	156118	Bin_04_6	343905	+	2.1.1.33	Clostridiales (186802)	trmB tRNA (guanine-N7)-methyltransferase TrmB (EC:2.1.1.33) K03439 (guanine-N7-)-methyltransferase
Bin_04_6_139	854	156163	157017	Bin_04_6	343905	-	4.2.1.2	Clostridiales (186802)	fumA fumarate hydratase subunit A (EC:4.2.1.2) K01677 alpha
Bin_04_6_140	2612	157080	159692	Bin_04_6	343905	-	5.99.1.3	Clostridiales (186802)	gyrA DNA gyrase, A subunit (EC:5.99.1.3) K02469 gyrase
Bin_04_6_141	1919	159702	161621	Bin_04_6	343905	-	5.99.1.3	Clostridiales (186802)	DNA gyrase subunit B, putative (EC:5.99.1.3) K02470 B
Bin_04_6_142	1082	161614	162696	Bin_04_6	343905	-		Clostridiales (186802)	recF DNA replication repair protein RecF K03629 RecF
Bin_04_6_143	212	162693	162905	Bin_04_6	343905	-		Clostridiales (186802)	RNA-binding S4 domain-containing protein K14761 ribosome-associated protein
Bin_04_6_144	1034	162907	163941	Bin_04_6	343905	-	2.7.7.7	Clostridiales (186802)	dnaN DNA polymerase III beta subunit DnaN (EC:2.7.7.7) K02338
Bin_04_6_145	1358	164234	165592	Bin_04_6	343905	-		Clostridiales (186802)	dnaA1 chromosomal replication initiator protein DnaA1 K02313
Bin_04_6_146	134	166018	166152	Bin_04_6	343905	+		root (1)	hypothetical protein
Bin_04_6_147	332	166186	166518	Bin_04_6	343905	+	3.1.26.5	Clostridiales (186802)	rnpA ribonuclease P protein component RnpA (EC:3.1.26.5) K03536
Bin_04_6_148	1265	166749	168014	Bin_04_6	343905	+		Clostridiales (186802)	stage III sporulation protein J K03217 preprotein translocase subunit YidC
Bin_04_6_149	635	168038	168673	Bin_04_6	343905	+		Lachnospiraceae (186803)	single-stranded nucleic acid binding R3H domain-containing protein K06346 spoIIIJ-associated protein
Bin_04_6_150	1373	168793	170166	Bin_04_6	343905	+		Clostridiales (186802)	trmE tRNA modification GTPase TrmE K03650
Bin_04_6_151	1886	170195	172081	Bin_04_6	343905	+		Clostridiales (186802)	GIDA1 tRNA uridine 5-carboxymethylaminomethyl modification enzyme K03495 glucose inhibited division protein A
Bin_04_6_152	743	172092	172835	Bin_04_6	343905	+	2.1.1.170	Clostridiales (186802)	gidB 16S rRNA methyltransferase GidB K03501 ribosomal RNA small subunit G
Bin_04_6_153	320	172857	173177	Bin_04_6	343905	+		root (1)	hypothetical protein
Bin_04_6_154	770	173439	174209	Bin_04_6	343905	+		Clostridiales (186802)	cobyrinic acid ac-diamide synthase K03496 chromosome partitioning protein
Bin_04_6_155	902	174226	175128	Bin_04_6	343905	+		Clostridiales (186802)	stage 0 sporulation protein J K03497 chromosome partitioning protein, ParB family
Bin_04_6_156	497	175169	175666	Bin_04_6	343905	+		Roseburia hominis (301301)	hypothetical protein
Bin_04_6_157	878	175677	176555	Bin_04_6	343905	+		root (1)	hypothetical protein
Bin_04_6_158	1208	177002	178210	Bin_04_6	343905	+		root (1)	hypothetical protein
Bin_04_6_159	938	179134	180072	Bin_04_6	343905	-		Oribacterium sinus (237576)	ribose/galactoside ABC transporter permease K02057 simple sugar transport system permease protein
Bin_04_6_160	1094	180076	181170	Bin_04_6	343905	-		Oribacterium sinus (237576)	ribose/galactoside ABC transporter permease K02057 simple sugar transport system permease protein
Bin_04_6_161	1547	181160	182707	Bin_04_6	343905	-	3.6.3.17	Firmicutes (1239)	ABC transporter, nucleotide binding/ATPase protein (sugar/ribonucleotide) K02056 simple sugar transport system ATP-binding
Bin_04_6_162	836	182722	183558	Bin_04_6	343905	-	1.97.1.4	Clostridiales (186802)	radical SAM family protein K04069 pyruvate formate lyase activating enzyme
Bin_04_6_163	1547	183587	185134	Bin_04_6	343905	-		Oribacterium sinus (237576)	Putative cytoplasmic protein
Bin_04_6_164	1079	185227	186306	Bin_04_6	343905	-		Lachnospiraceae (186803)	basic membrane lipoprotein K07335 protein A related proteins
Bin_04_6_165	785	186335	187120	Bin_04_6	343905	-	2.4.2.3	Clostridiales (186802)	udp uridine phosphorylase (EC:2.4.2.3) K00757
Bin_04_6_166	503	187437	187940	Bin_04_6	343905	+		Clostridiales (186802)	3-hydroxyacyl-CoA dehydrogenase NAD-binding protein
Bin_04_6_167	995	187944	188939	Bin_04_6	343905	-		Clostridia (186801)	DNA repair photolyase-like protein K03716 spore photoproduct lyase
Bin_04_6_168	992	188939	189931	Bin_04_6	343905	-		Clostridiales (186802)	LacI family transcription regulator
Bin_04_6_169	998	190126	191124	Bin_04_6	343905	+		Firmicutes (1239)	cbiM2 putative cobalt transport protein CbiM K02007 cobalt/nickel system permease
Bin_04_6_170	737	191105	191842	Bin_04_6	343905	+		root (1)	hypothetical protein
Bin_04_6_171	674	191839	192513	Bin_04_6	343905	+		Bacteria (2)	ATPase component NikO energizing module nickel ECF transporter
Bin_04_6_172	374	192761	193135	Bin_04_6	343905	-		Firmicutes (1239)	yabJ putative regulatory protein endoribonuclease L-PSP K07567 TdcF
Bin_04_6_173	458	193369	193827	Bin_04_6	343905	-		Clostridiales (186802)	heat shock protein HSP20
Bin_04_6_174	128	193790	193918	Bin_04_6	343905	-		root (1)	hypothetical protein
Bin_04_6_175	821	194043	194864	Bin_04_6	343905	-		Eubacterium (1730)	transposase K07497 putative transposase
Bin_04_6_176	560	194861	195421	Bin_04_6	343905	-		Firmicutes (1239)	putative transposase
Bin_04_6_177	1862	195540	197402	Bin_04_6	343905	-		root (1)	hypothetical protein
Bin_04_6_178	1112	197594	198706	Bin_04_6	343905	-		Lachnospiraceae (186803)	N-acetylmuramoyl-L-alanine amidase
Bin_04_6_179	1700	198708	200408	Bin_04_6	343905	-		root (1)	hypothetical protein
Bin_04_6_180	602	200430	201032	Bin_04_6	343905	-		root (1)	hypothetical protein
Bin_04_6_181	998	201051	202049	Bin_04_6	343905	-		root (1)	hypothetical protein
Bin_04_6_182	509	202082	202591	Bin_04_6	343905	-		Clostridiales (186802)	putative flavoredoxin
Bin_04_6_183	785	202608	203393	Bin_04_6	343905	-		root (1)	hypothetical protein
Bin_04_6_184	212	203508	203720	Bin_04_6	343905	-		Dorea (189330)	hypothetical protein
Bin_04_6_185	1913	203752	205665	Bin_04_6	343905	-	3.1.3.11	Firmicutes (1239)	Fructose-bisphosphatase (EC:3.1.3.11) K04041 fructose-1,6-bisphosphatase III
Bin_04_6_186	959	205966	206925	Bin_04_6	343905	+		Firmicutes (1239)	putative methanol dehydrogenase regulatory protein (MoxR) like ATPase K03924 MoxR-like ATPase
Bin_04_6_187	1001	206909	207910	Bin_04_6	343905	+		root (1)	hypothetical protein
Bin_04_6_188	2306	207879	210185	Bin_04_6	343905	+		root (1)	hypothetical protein
Bin_04_6_189	1016	210438	211454	Bin_04_6	343905	+		root (1)	hypothetical protein
Bin_04_6_190	302	211953	212255	Bin_04_6	343905	-		Clostridiales (186802)	stress responsive alpha-beta barrel domain-containing protein
Bin_04_6_191	749	212269	213018	Bin_04_6	343905	-		Megasphaera (906)	dehydrogenase
Bin_04_6_192	2012	213772	215784	Bin_04_6	343905	-	6.1.1.6	Clostridiales (186802)	lysS lysine--tRNA ligase (EC:6.1.1.6) K04567 lysyl-tRNA synthetase, class II
Bin_04_6_193	491	215810	216301	Bin_04_6	343905	-		Clostridiales (186802)	greA, B1 transcription elongation factor GreA/GreB1 K03624 GreA
Bin_04_6_194	737	216404	217141	Bin_04_6	343905	-		root (1)	hypothetical protein
Bin_04_6_195	1349	217174	218523	Bin_04_6	343905	-		Clostridiales (186802)	Two component system histidine kinase (EC 2.7.3.-)
Bin_04_6_196	677	218550	219227	Bin_04_6	343905	-		Bacteria (2)	response regulator CheY-like receiver domain winged-helix DNA-binding
Bin_04_6_197	623	219224	219847	Bin_04_6	343905	-	2.7.6.5	Firmicutes (1239)	GTP pyrophosphokinase family protein (EC:2.7.6.5)
Bin_04_6_198	416	219969	220385	Bin_04_6	343905	+	3.5.4.5	Clostridiales (186802)	similar to CG8360 CG8360-PA K01489 cytidine deaminase
Bin_04_6_199	680	220395	221075	Bin_04_6	343905	+		root (1)	hypothetical protein
Bin_04_6_200	779	221181	221960	Bin_04_6	343905	-	2.7.1.33	Clostridiales (186802)	Baf family transcriptional regulator (EC:2.7.1.33) K03525 type III pantothenate kinase
Bin_04_6_201	314	222030	222344	Bin_04_6	343905	-		Clostridiales (186802)	hypothetical protein
Bin_04_6_202	992	222344	223336	Bin_04_6	343905	-	2.1.3.3	Clostridiales (186802)	arg ornithine carbamoyltransferase (EC:2.1.3.3) K00611
Bin_04_6_203	878	223698	224576	Bin_04_6	343905	+		Eubacterium (1730)	hypothetical protein
Bin_04_6_204	968	224576	225544	Bin_04_6	343905	+		Clostridiales (186802)	tRNA-dihydrouridine synthase
Bin_04_6_205	2018	225836	227854	Bin_04_6	343905	-	3.2.1.23	Roseburia intestinalis (166486)	beta-galactosidase (EC:3.2.1.23) K12308
Bin_04_6_206	1343	228265	229608	Bin_04_6	343905	+		Oribacterium (265975)	putative AAA+ superfamily ATPase K07133
Bin_04_6_207	899	229698	230597	Bin_04_6	343905	-		root (1)	hypothetical protein
Bin_04_6_208	1232	231333	232565	Bin_04_6	343905	-		Clostridiales (186802)	hflX GTPase K03665 GTP-binding protein HflX
Bin_04_6_209	1535	232736	234271	Bin_04_6	343905	+		Clostridium (1485)	hemerythrin HHE cation binding domain protein
Bin_04_6_210	641	234286	234927	Bin_04_6	343905	-		Ruminococcus (1263)	esterase
Bin_04_6_211	1412	235239	236651	Bin_04_6	343905	+	4.3.1.1	Clostridiales (186802)	aspA aspartate ammonia-lyase (EC:4.3.1.1) K01744
Bin_04_6_212	458	236819	237277	Bin_04_6	343905	-		Firmicutes (1239)	putative transcriptional regulator protein, AsnC family K03719 Lrp/AsnC family regulator, leucine-responsive regulatory protein
Bin_04_6_213	1037	237370	238407	Bin_04_6	343905	-	2.5.1.54	Firmicutes (1239)	phospho-2-dehydro-3-deoxyheptonate aldolase (EC:2.5.1.54) K01626 3-deoxy-7-phosphoheptulonate synthase
Bin_04_6_214	722	238534	239256	Bin_04_6	343905	+	2.1.1.131	Clostridiales (186802)	precorrin-3 methyltransferase (EC:2.1.1.131) K05934 precorrin-3B C17-methyltransferase
Bin_04_6_215	293	239380	239673	Bin_04_6	343905	+		Clostridiales (186802)	hypothetical protein
Bin_04_6_216	1451	239750	241201	Bin_04_6	343905	+		Faecalibacterium prausnitzii (853)	UV damage repair protein, ImpB/MucB/SamB family K03502 DNA polymerase V
Bin_04_6_217	323	241201	241524	Bin_04_6	343905	+		root (1)	hypothetical protein
Bin_04_6_218	1580	241692	243272	Bin_04_6	343905	-	5.3.1.9	Spirochaetaceae (137)	gpi glucose-6-phosphate isomerase GPI (EC:5.3.1.9) K01810
Bin_04_6_219	1064	243402	244466	Bin_04_6	343905	+	2.4.1.227	Clostridiales (186802)	murG undecaprenyldiphospho-muramoylpentapeptide beta-N-acetylglucosaminyltransferase (EC:2.4.1.227) K02563 UDP-N-acetylglucosamine--N-acetylmuramyl-(pentapeptide) pyrophosphoryl-undecaprenol N-acetylglucosamine transferase
Bin_04_6_220	311	244528	244839	Bin_04_6	343905	-		Eubacterium (1730)	zinc ribbon domain-containing protein [
Bin_04_6_221	422	244910	245332	Bin_04_6	343905	-		Clostridiales (186802)	cell cycle regulation histidine triad (HIT) protein K02503 Hit-like protein involved cell-cycle
Bin_04_6_222	992	245349	246341	Bin_04_6	343905	-		Clostridiales (186802)	hypothetical protein
Bin_04_6_223	1250	246415	247665	Bin_04_6	343905	-		root (1)	hypothetical protein
Bin_04_6_224	248	247686	247934	Bin_04_6	343905	-		root (1)	hypothetical protein
Bin_04_6_225	425	247928	248353	Bin_04_6	343905	-		root (1)	hypothetical protein
Bin_04_6_226	800	248350	249150	Bin_04_6	343905	-		root (1)	hypothetical protein
Bin_04_6_227	1493	249308	250801	Bin_04_6	343905	-		root (1)	hypothetical protein
Bin_04_6_228	170	250798	250968	Bin_04_6	343905	-		root (1)	hypothetical protein
Bin_04_6_229	1262	250994	252256	Bin_04_6	343905	-		root (1)	hypothetical protein
Bin_04_6_230	584	252316	252900	Bin_04_6	343905	-		Lachnospiraceae (186803)	hypothetical protein
Bin_04_6_231	1235	253002	254237	Bin_04_6	343905	-		Clostridiales (186802)	type II/IV secretion system ATP hydrolase TadA/VirB11/CpaF K02283 pilus assembly protein CpaF
Bin_04_6_232	995	254221	255216	Bin_04_6	343905	-		root (1)	hypothetical protein
Bin_04_6_233	557	255213	255770	Bin_04_6	343905	-		root (1)	hypothetical protein
Bin_04_6_234	488	256110	256598	Bin_04_6	343905	-		root (1)	hypothetical protein
Bin_04_6_235	3344	256617	259961	Bin_04_6	343905	-		root (1)	hypothetical protein
Bin_04_6_236	809	260119	260928	Bin_04_6	343905	-		root (1)	hypothetical protein
Bin_04_6_237	413	260931	261344	Bin_04_6	343905	-		root (1)	hypothetical protein
Bin_04_6_238	599	261411	262010	Bin_04_6	343905	-		Clostridiales (186802)	recombinational DNA repair protein K06187 recombination protein RecR
Bin_04_6_239	344	262010	262354	Bin_04_6	343905	-		Clostridiales (186802)	MULTISPECIES: nucleoid-associated protein, YbaB/EbfC family
Bin_04_6_240	1568	262364	263932	Bin_04_6	343905	-	2.7.7.7	Clostridiales (186802)	dnaX1 DNA polymerase III gamma tau subunits DnaX1 (EC:2.7.7.7) K02343 subunit gamma/tau
Bin_04_6_241	1079	263972	265051	Bin_04_6	343905	-	2.7.1.11	Clostridiales (186802)	pfkA1 6-phosphofructokinase PfkA1 (EC:2.7.1.11) K00850
Bin_04_6_242	1190	265063	266253	Bin_04_6	343905	-		root (1)	hypothetical protein
Bin_04_6_243	503	266440	266943	Bin_04_6	343905	-		Clostridiales (186802)	greA, B2 transcription elongation factor GreA/GreB2 K03624 GreA
Bin_04_6_244	449	266963	267412	Bin_04_6	343905	-	5.3.1.6	Clostridium (1485)	ribose-5-phosphate isomerase B (EC:5.3.1.6) K01808 ribose 5-phosphate
Bin_04_6_245	1067	267439	268506	Bin_04_6	343905	-	5.1.3.3	Lachnospiraceae (186803)	Aldose 1-epimerase (EC 5.1.3.3)
Bin_04_6_246	833	268524	269357	Bin_04_6	343905	-		root (1)	hypothetical protein
Bin_04_6_247	1121	269373	270494	Bin_04_6	343905	-		root (1)	hypothetical protein
Bin_04_6_248	1925	270491	272416	Bin_04_6	343905	-	2.4.1.18	Clostridiales (186802)	glgB glycogen branching enzyme (EC:2.4.1.18) K00700 1,4-alpha-glucan
Bin_04_6_249	2657	272442	275099	Bin_04_6	343905	-		root (1)	hypothetical protein
Bin_04_6_250	1397	275193	276590	Bin_04_6	343905	-		Lachnospiraceae (186803)	AI-2E family transporter
Bin_04_6_251	758	276615	277373	Bin_04_6	343905	-	4.2.99.18	Bacteria (2)	similar to APEX nuclease (multifunctional DNA repair enzyme) 1 K10771 AP endonuclease 1
Bin_04_6_252	2294	277379	279673	Bin_04_6	343905	-	4.2.1.3	Clostridiales (186802)	aconitate hydratase domain protein K01681 1
Bin_04_6_253	782	279719	280501	Bin_04_6	343905	-		root (1)	hypothetical protein
Bin_04_6_254	1247	280503	281750	Bin_04_6	343905	-		Clostridiales (186802)	iron-only hydrogenase maturation protein HydF
Bin_04_6_255	542	282132	282674	Bin_04_6	343905	-		root (1)	hypothetical protein
Bin_04_6_256	671	282674	283345	Bin_04_6	343905	-		Clostridium (1485)	CMP/dCMP deaminase zinc-binding domain-containing protein
Bin_04_6_257	275	283360	283635	Bin_04_6	343905	-		Monera	excinuclease ABC subunit C domain-containing protein K07461 putative endonuclease
Bin_04_6_258	1673	283635	285308	Bin_04_6	343905	-		Lachnospiraceae (186803)	GGDEF domain-containing protein
Bin_04_6_259	863	285309	286172	Bin_04_6	343905	-	2.1.1.182	Clostridiales (186802)	ksgA dimethyladenosine transferase KsgA (EC:2.1.1.-) K02528 16S rRNA (adenine1518-N6/adenine1519-N6)-dimethyltransferase
Bin_04_6_260	869	286191	287060	Bin_04_6	343905	-		Clostridiales (186802)	putative deoxyribonuclease K03424 TatD DNase family protein
Bin_04_6_261	2063	287057	289120	Bin_04_6	343905	-	6.1.1.10	Clostridiales (186802)	metG methionyl-tRNA synthetase MetG (EC:6.1.1.10) K01874
Bin_04_6_262	500	289162	289662	Bin_04_6	343905	-		root (1)	hypothetical protein
Bin_04_6_263	350	289916	290266	Bin_04_6	343905	+		root (1)	hypothetical protein
Bin_04_6_264	965	290290	291255	Bin_04_6	343905	-		Lachnospiraceae (186803)	Na+/Ca2+ exchanger K07301 inner membrane protein
Bin_04_6_265	581	291268	291849	Bin_04_6	343905	-		Bacteria (2)	putative integral membrane protein
Bin_04_6_266	1223	292503	293726	Bin_04_6	343905	+	6.1.1.1	Clostridiales (186802)	tyrS tyrosyl-tRNA synthetase TyrS (EC:6.1.1.1) K01866
Bin_04_6_267	269	293729	293998	Bin_04_6	343905	+		Clostridiales (186802)	toxin [
Bin_04_6_268	404	293982	294386	Bin_04_6	343905	+		Clostridiales (186802)	nucleotidyltransferase substrate binding protein, HI0074 family protein
Bin_04_6_269	818	294456	295274	Bin_04_6	343905	+		root (1)	hypothetical protein
Bin_04_6_270	560	295338	295898	Bin_04_6	343905	-		Lachnospiraceae bacterium FE2018 (1410624)	hypothetical protein
Bin_04_6_271	233	295888	296121	Bin_04_6	343905	-		Clostridiales (186802)	acyl carrier protein [
Bin_04_6_272	1199	296216	297415	Bin_04_6	343905	-	4.1.1.20	Lachnospiraceae bacterium MD2004 (1410625)	Diaminopimelate decarboxylase (EC 4.1.1.20)
Bin_04_6_273	1547	297439	298986	Bin_04_6	343905	-		Firmicutes (1239)	non-ribosomal peptide synthase
Bin_04_6_274	920	299035	299955	Bin_04_6	343905	-		root (1)	hypothetical protein
Bin_04_6_275	1562	299968	301530	Bin_04_6	343905	-		Lachnospiraceae bacterium MD2004 (1410625)	Probable poly(beta-D-mannuronate) O-acetylase (EC 2.3.1.-)
Bin_04_6_276	536	301778	302314	Bin_04_6	343905	-		Clostridiales (186802)	phosphoesterase PA-phosphatase related protein
Bin_04_6_277	782	302426	303208	Bin_04_6	343905	-	4.2.1.20	Firmicutes (1239)	trpA tryptophan synthase alpha subunit TrpA (EC:4.2.1.20) K01695 chain
Bin_04_6_278	1184	303224	304408	Bin_04_6	343905	-	4.2.1.20	Bacteria (2)	TRP1 bifunctional tryptophan synthase K01694
Bin_04_6_279	620	304412	305032	Bin_04_6	343905	-	5.3.1.24	Firmicutes (1239)	trpF phosphoribosylanthranilate isomerase TrpF K01817
Bin_04_6_280	791	305029	305820	Bin_04_6	343905	-	4.1.1.48	Firmicutes (1239)	trpC indole-3-glycerol phosphate synthase TrpC (EC:4.1.1.48) K01609
Bin_04_6_281	1010	305826	306836	Bin_04_6	343905	-	2.4.2.18	Bacteria (2)	Anthranilate phosphoribosyltransferase (EC:2.4.2.18) K00766 anthranilate
Bin_04_6_282	572	306869	307441	Bin_04_6	343905	-	4.1.3.27	Bacteria (2)	ASB1 anthranilate synthase beta subunit (EC:4.1.3.27) K01658 component II
Bin_04_6_283	1484	307441	308925	Bin_04_6	343905	-	4.1.3.27	Firmicutes (1239)	trpE anthranilate synthase component I TrpE (EC:4.1.3.27) K01657
Bin_04_6_284	809	309475	310284	Bin_04_6	343905	+		root (1)	hypothetical protein
Bin_04_6_285	2063	311829	313892	Bin_04_6	343905	-	2.7.1.69	Coprococcus eutactus (33043)	PTS system, fructose subfamily, IIC subunit K02768 fructose-specific IIA component K02769 IIB K02770
Bin_04_6_286	926	313889	314815	Bin_04_6	343905	-	2.7.1.56	Clostridiales (186802)	fruK fructose-1-phosphate kinase (EC:2.7.1.56) K00882 1-phosphofructokinase
Bin_04_6_287	746	314864	315610	Bin_04_6	343905	-		Clostridiales (186802)	lactose phosphotransferase system repressor K03436 DeoR family transcriptional regulator, fructose operon repressor
Bin_04_6_288	824	316930	317754	Bin_04_6	343905	-	2.4.2.1	Clostridiales (186802)	purine nucleoside phosphorylase I, inosine guanosine-specific family protein (EC:2.4.2.1) K03783 purine-nucleoside
Bin_04_6_289	731	317774	318505	Bin_04_6	343905	-		root (1)	hypothetical protein
Bin_04_6_290	980	318502	319482	Bin_04_6	343905	-	3.5.4.4	Lachnospiraceae (186803)	Adenosine deaminase (EC 3.5.4.4)
Bin_04_6_291	641	319486	320127	Bin_04_6	343905	-	4.1.2.4	Firmicutes (1239)	deoxyribose-phosphate aldolase, putative (EC:4.1.2.4) K01619 aldolase
Bin_04_6_292	401	320635	321036	Bin_04_6	343905	+		Clostridiales (186802)	transposase
Bin_04_6_293	1016	322159	323175	Bin_04_6	343905	-		Bacteria (2)	glycosyl transferase GT2 family protein
Bin_04_6_294	941	323196	324137	Bin_04_6	343905	-		Lachnoclostridium Yutin and Galperin 2013	putative cations transporter K03284 metal ion transporter, MIT family
Bin_04_6_295	1199	324268	325467	Bin_04_6	343905	-		root (1)	hypothetical protein
Bin_04_6_296	1634	326972	328606	Bin_04_6	343905	-	2.7.3.9	Clostridiales (186802)	ptsA ptsa K08483 phosphotransferase system, enzyme I, PtsI
Bin_04_6_297	257	328667	328924	Bin_04_6	343905	-		Firmicutes (1239)	phosphotransferase system, phosphocarrier protein HPr K11189
Bin_04_6_298	827	329714	330541	Bin_04_6	343905	-	4.2.1.55	Clostridiales (186802)	crt 3-hydroxybutyryl-CoA dehydratase (EC:4.2.1.55) K01715
Bin_04_6_299	770	331642	332412	Bin_04_6	343905	+		root (1)	hypothetical protein
Bin_04_6_300	281	333317	333598	Bin_04_6	343905	-		Lactobacillus ruminis (1623)	exopolysaccharide biosynthesis polyprenyl glycosylphosphotransferase
Bin_04_6_301	416	334378	334794	Bin_04_6	343905	+		root (1)	hypothetical protein
Bin_04_6_302	260	335064	335324	Bin_04_6	343905	-		root (1)	hypothetical protein
Bin_04_6_303	959	335481	336440	Bin_04_6	343905	-		root (1)	hypothetical protein
Bin_04_6_304	824	336449	337273	Bin_04_6	343905	-		Eubacteriaceae (186806)	rfaG lipopolysaccharide biosynthesis glycosyltransferase
Bin_04_6_305	1442	337315	338757	Bin_04_6	343905	-		root (1)	hypothetical protein
Bin_04_6_306	251	338876	339127	Bin_04_6	343905	-		root (1)	hypothetical protein
Bin_04_6_307	338	339227	339565	Bin_04_6	343905	-		root (1)	hypothetical protein
Bin_04_6_308	1571	339722	341293	Bin_04_6	343905	-		root (1)	hypothetical protein
Bin_04_6_309	593	341503	342096	Bin_04_6	343905	-		root (1)	hypothetical protein
Bin_04_6_310	248	343075	343323	Bin_04_6	343905	-	4.2.1.17	Clostridiales (186802)	similar to Echs1 protein K07511 enoyl-CoA hydratase
Bin_04_6_311	104	343710	343814	Bin_04_6	343905	+		root (1)	hypothetical protein
Bin_04_5_0	176	1073	1249	Bin_04_5	582911	-		root (1)	hypothetical protein
Bin_04_5_1	275	1427	1702	Bin_04_5	582911	-		root (1)	hypothetical protein
Bin_04_5_2	341	3115	3456	Bin_04_5	582911	-		Clostridia (186801)	putative hydrolase metallo-beta-lactamase superfamily K12574 ribonuclease J
Bin_04_5_3	188	3813	4001	Bin_04_5	582911	-		Clostridiales (186802)	putative hydrolase metallo-beta-lactamase superfamily K12574 ribonuclease J
Bin_04_5_4	386	4097	4483	Bin_04_5	582911	-		Clostridiales (186802)	putative hydrolase metallo-beta-lactamase superfamily K12574 ribonuclease J
Bin_04_5_5	617	4962	5579	Bin_04_5	582911	+		root (1)	hypothetical protein
Bin_04_5_6	206	5656	5862	Bin_04_5	582911	+		root (1)	hypothetical protein
Bin_04_5_7	104	5884	5988	Bin_04_5	582911	+		root (1)	hypothetical protein
Bin_04_5_8	656	6230	6886	Bin_04_5	582911	-		root (1)	hypothetical protein
Bin_04_5_9	143	7474	7617	Bin_04_5	582911	-		root (1)	hypothetical protein
Bin_04_5_10	194	7718	7912	Bin_04_5	582911	-		root (1)	hypothetical protein
Bin_04_5_11	785	8032	8817	Bin_04_5	582911	-		Clostridiales (186802)	Hydrolase (HAD superfamily) cluster DUF1447
Bin_04_5_12	992	8874	9866	Bin_04_5	582911	-		Clostridium phytofermentans (66219)	hydrogenase expression/formation protein HypE K04655 HypE
Bin_04_5_13	1049	10081	11130	Bin_04_5	582911	-		Eubacterium (1730)	hydrogenase formation HypD protein K04654 expression/formation protein
Bin_04_5_14	227	11202	11429	Bin_04_5	582911	-		Clostridiales (186802)	hydrogenase assembly chaperone HypC/HupF K04653 expression/formation protein HypC
Bin_04_5_15	497	11459	11956	Bin_04_5	582911	-		Clostridiales (186802)	Energy-conserving hydrogenase (ferredoxin), subunit F
Bin_04_5_16	1082	11966	13048	Bin_04_5	582911	-	1.6.99.5	Bacteria (2)	ech hydrogenase subunit E (EC:1.6.99.5)
Bin_04_5_17	473	13048	13521	Bin_04_5	582911	-		Clostridiales (186802)	echD ech hydrogenase subunit D EchD K14089
Bin_04_5_18	545	13514	14059	Bin_04_5	582911	-		Monera	echC ech hydrogenase subunit C EchC K14088
Bin_04_5_19	872	14078	14950	Bin_04_5	582911	-		Monera	echB ech hydrogenase subunit B EchB K14087
Bin_04_5_20	1949	14950	16899	Bin_04_5	582911	-		Clostridiales (186802)	echA ech hydrogenase subunit A EchA K14086
Bin_04_5_21	344	17073	17417	Bin_04_5	582911	+		Lachnospiraceae (186803)	MULTISPECIES: hydrogenase expression protein HypD
Bin_04_5_22	1322	17395	18717	Bin_04_5	582911	-	1.3.1.74	Clostridiales (186802)	RNA modification protein K08070 2-alkenal reductase
Bin_04_5_23	233	18807	19040	Bin_04_5	582911	+		Clostridiales (186802)	phosphotransferase system, phosphocarrier protein HPr
Bin_04_5_24	947	19107	20054	Bin_04_5	582911	-		Clostridiales (186802)	ribosomal protein L11 methyltransferase K02687 methyltransferase
Bin_04_5_25	545	20054	20599	Bin_04_5	582911	-	3.6.1.13	Clostridiales (186802)	NUDIX hydrolase K01515 ADP-ribose pyrophosphatase
Bin_04_5_26	1154	20602	21756	Bin_04_5	582911	-	2.8.1.7	Clostridiales (186802)	cysteine sulfinate desulfinase/cysteine desulfurase related enzyme K04487
Bin_04_5_27	1175	21759	22934	Bin_04_5	582911	-		Clostridiales (186802)	thiI thiamine biosynthesis/tRNA modification protein ThiI K03151 biosynthesis ThiI
Bin_04_5_28	1187	22966	24153	Bin_04_5	582911	-		Bacteria (2)	cation diffusion facilitator family transporter
Bin_04_5_29	641	24283	24924	Bin_04_5	582911	-	2.5.1.3	Clostridiales (186802)	thiamine-phosphate diphosphorylase K00788 pyrophosphorylase
Bin_04_5_30	449	25105	25554	Bin_04_5	582911	-		Clostridiales (186802)	dtd D-tyrosyl-tRNA(tyr) deacylase (EC:3.1.-.-) K07560 D-tyrosyl-tRNA(Tyr)
Bin_04_5_31	947	25767	26714	Bin_04_5	582911	+		Lachnospiraceae (186803)	HPP family protein
Bin_04_5_32	1136	26734	27870	Bin_04_5	582911	-		Clostridiales (186802)	RNA methyltransferase K00599
Bin_04_5_33	371	28059	28430	Bin_04_5	582911	+		Shuttleworthia (177971)	Ferric-uptake regulator
Bin_04_5_34	545	28504	29049	Bin_04_5	582911	+		Firmicutes (1239)	rbr1 rubrerythrin Rbr1
Bin_04_5_35	449	29117	29566	Bin_04_5	582911	-	3.1.3.48	Bacteria (2)	putative low molecular weight phosphotyrosine protein phosphatase K01104 protein-tyrosine phosphatase
Bin_04_5_36	758	29633	30391	Bin_04_5	582911	-		root (1)	hypothetical protein
Bin_04_5_37	224	30388	30612	Bin_04_5	582911	-		root (1)	hypothetical protein
Bin_04_5_38	254	30605	30859	Bin_04_5	582911	-		Selenomonas (970)	hypothetical protein
Bin_04_5_39	404	31127	31531	Bin_04_5	582911	+		root (1)	hypothetical protein
Bin_04_5_40	155	31703	31858	Bin_04_5	582911	+		root (1)	hypothetical protein
Bin_04_5_41	431	32210	32641	Bin_04_5	582911	-		root (1)	hypothetical protein
Bin_04_5_42	554	32638	33192	Bin_04_5	582911	-		root (1)	hypothetical protein
Bin_04_5_43	695	33222	33917	Bin_04_5	582911	-		Clostridiales (186802)	1-(5-phosphoribosyl)-5-amino-4-imidazole-carboxylate (AIR) carboxylase K06898
Bin_04_5_44	4463	33927	38390	Bin_04_5	582911	-	2.7.7.7	Clostridiales (186802)	polC1 DNA polymerase III C PolC1 (EC:2.7.7.7) K03763 subunit alpha, Gram-positive type
Bin_04_5_45	1061	38420	39481	Bin_04_5	582911	-	1.17.7.1	Clostridiales (186802)	ispG, gcpE 4-hydroxy-3-methylbut-2-en-1-yl diphosphate synthase (EC:1.17.7.1) K03526 (E)-4-hydroxy-3-methylbut-2-enyl-diphosphate
Bin_04_5_46	1043	39478	40521	Bin_04_5	582911	-		Clostridiales (186802)	membrane-associated zinc metalloprotease K11749 regulator sigma E protease
Bin_04_5_47	1151	40509	41660	Bin_04_5	582911	-	1.1.1.267	Clostridiales (186802)	1-deoxy-D-xylulose-5-phosphate reductoisomerase (EC:1.1.1.267) K00099
Bin_04_5_48	803	41665	42468	Bin_04_5	582911	-	2.7.7.41	Clostridiales (186802)	CDP-diglyceride synthetase K00981 phosphatidate cytidylyltransferase
Bin_04_5_49	701	42471	43172	Bin_04_5	582911	-	2.5.1.31	Clostridiales (186802)	undecaprenyl pyrophosphate synthetase, putative (EC:2.5.1.31) K11778 ditrans,polycis-polyprenyl diphosphate synthase
Bin_04_5_50	554	43227	43781	Bin_04_5	582911	-		Clostridiales (186802)	putative Ribosome recycling factor, (ISS) K02838 ribosome factor
Bin_04_5_51	695	43792	44487	Bin_04_5	582911	-	2.7.4.22	Lachnospiraceae (186803)	uridylate kinase (EC:2.7.4.-) K09903
Bin_04_5_52	905	44484	45389	Bin_04_5	582911	-		Clostridiales (186802)	Retinitis pigmentosa GTPase regulator-like protein
Bin_04_5_53	956	45409	46365	Bin_04_5	582911	-		unclassified Lachnospiraceae (186928)	Peptidoglycan N-acetylglucosamine deacetylase (EC 3.5.1.-)
Bin_04_5_54	929	46429	47358	Bin_04_5	582911	-		Clostridiales (186802)	tsf translation elongation factor Ts Tsf K02357
Bin_04_5_55	743	47400	48143	Bin_04_5	582911	-		Clostridiales (186802)	rps2 30S ribosomal protein S2 K02967 small subunit S2
Bin_04_5_56	626	48315	48941	Bin_04_5	582911	-		root (1)	hypothetical protein
Bin_04_5_57	842	48938	49780	Bin_04_5	582911	-		root (1)	hypothetical protein
Bin_04_5_58	326	49783	50109	Bin_04_5	582911	-		root (1)	hypothetical protein
Bin_04_5_59	1601	50121	51722	Bin_04_5	582911	-		root (1)	hypothetical protein
Bin_04_5_60	761	51738	52499	Bin_04_5	582911	-	4.1.1.65	Clostridium phytofermentans (66219)	RNA polymerase, sigma 28 subunit, FliA/WhiG (EC:4.1.1.65) K02405 polymerase factor flagellar operon FliA
Bin_04_5_61	335	52510	52845	Bin_04_5	582911	-		root (1)	hypothetical protein
Bin_04_5_62	479	52842	53321	Bin_04_5	582911	-	3.5.1.44	Clostridiales (186802)	cheD chemoreceptor glutamine deamidase CheD K03411 chemotaxis protein CheD
Bin_04_5_63	620	53333	53953	Bin_04_5	582911	-		Eubacterium (1730)	CheC, inhibitor MCP methylation K03410 chemotaxis protein CheC
Bin_04_5_64	485	53975	54460	Bin_04_5	582911	-		Lachnospiraceae (186803)	chemotaxis protein CheW family protein K03408 purine-binding
Bin_04_5_65	2141	54472	56613	Bin_04_5	582911	-	2.7.13.3	Clostridium phytofermentans (66219)	CheA signal transduction histidine kinases K03407 two-component system, chemotaxis family, sensor kinase
Bin_04_5_66	1043	56617	57660	Bin_04_5	582911	-	3.1.1.61	Clostridiales (186802)	Chemotaxis response regulator protein-glutamate methylesterase CheB (EC 3.1.1.61)
Bin_04_5_67	824	57657	58481	Bin_04_5	582911	-		root (1)	hypothetical protein
Bin_04_5_68	872	58490	59362	Bin_04_5	582911	-		Clostridiales (186802)	cobyrinic acid ac-diamide synthase K04562 flagellar biosynthesis protein FlhG
Bin_04_5_69	1436	59362	60798	Bin_04_5	582911	-		unclassified Lachnospiraceae (186928)	MULTISPECIES: flagellar biosynthesis protein FlhF
Bin_04_5_70	2066	60795	62861	Bin_04_5	582911	-		Clostridium phytofermentans (66219)	flhA flagellar biosynthesis protein FlhA K02400 FlhA
Bin_04_5_71	1127	62895	64022	Bin_04_5	582911	-		Clostridiales (186802)	flagellar biosynthesis/type III secretory pathway protein K02401 biosynthetic protein FlhB
Bin_04_5_72	779	64026	64805	Bin_04_5	582911	-		Clostridiales (186802)	fliR flagellar biosynthetic protein FliR K02421 FliR
Bin_04_5_73	269	64813	65082	Bin_04_5	582911	-		Firmicutes (1239)	fliQ flagellar biosynthesis protein FliQ K02420 biosynthetic FliQ
Bin_04_5_74	908	65093	66001	Bin_04_5	582911	-	3.1.1.3	Clostridium phytofermentans (66219)	flagellar biosynthetic protein FliP (EC:3.1.1.3) K02419
Bin_04_5_75	389	66001	66390	Bin_04_5	582911	-		root (1)	hypothetical protein
Bin_04_5_76	362	66390	66752	Bin_04_5	582911	-		Clostridiales (186802)	response regulator receiver protein K03413 two-component system, chemotaxis family, CheY
Bin_04_5_77	1166	66778	67944	Bin_04_5	582911	-		Clostridiales (186802)	CheC, inhibitor MCP methylation / FliN fusion protein K02417 flagellar motor switch protein FliN/FliY
Bin_04_5_78	980	67946	68926	Bin_04_5	582911	-		Clostridiales (186802)	fliM flagellar motor switch protein FliM K02416 FliM
Bin_04_5_79	545	68945	69490	Bin_04_5	582911	-		root (1)	hypothetical protein
Bin_04_5_80	905	69512	70417	Bin_04_5	582911	-		Clostridiales (186802)	Flagellar motor rotation protein MotB
Bin_04_5_81	797	70417	71214	Bin_04_5	582911	-		Clostridium phytofermentans (66219)	motility protein A-flagellar motor component K02556 chemotaxis MotA
Bin_04_5_82	782	71504	72286	Bin_04_5	582911	-		root (1)	hypothetical protein
Bin_04_5_83	392	72323	72715	Bin_04_5	582911	-		Clostridiales (186802)	flagellar operon protein
Bin_04_5_84	1778	73060	74838	Bin_04_5	582911	-		Clostridiales (186802)	Flagellar hook protein FlgE
Bin_04_5_85	1688	74852	76540	Bin_04_5	582911	-		root (1)	hypothetical protein
Bin_04_5_86	3635	76643	80278	Bin_04_5	582911	-		root (1)	hypothetical protein
Bin_04_5_87	866	80280	81146	Bin_04_5	582911	-		Lachnospiraceae (186803)	hypothetical protein
Bin_04_5_88	455	81163	81618	Bin_04_5	582911	-		Clostridiales (186802)	Flagellar export FliJ
Bin_04_5_89	1355	81658	83013	Bin_04_5	582911	-	3.6.3.14	Clostridium phytofermentans (66219)	bscN type III secretion system ATPase K03224 ATP synthase protein SctN
Bin_04_5_90	926	83035	83961	Bin_04_5	582911	-		root (1)	hypothetical protein
Bin_04_5_91	1115	83942	85057	Bin_04_5	582911	-		Firmicutes (1239)	fliG flagellar motor switch protein G K02410 FliG
Bin_04_5_92	1643	85060	86703	Bin_04_5	582911	-		Lachnospiraceae (186803)	flagellar biosynthesis/type III secretory pathway lipoprotein K02409 M-ring protein FliF
Bin_04_5_93	308	86724	87032	Bin_04_5	582911	-		unclassified Lachnospiraceae (186928)	Flagellar hook-basal body complex protein FliE
Bin_04_5_94	452	87048	87500	Bin_04_5	582911	-		Clostridiales (186802)	flagellar basal body rod protein K02388 basal-body protein FlgC
Bin_04_5_95	398	87515	87913	Bin_04_5	582911	-		Roseburia hominis (301301)	flgB flagellar basal-body rod protein FlgB K02387 FlgB
Bin_04_5_96	782	88051	88833	Bin_04_5	582911	-		Lachnospiraceae (186803)	codY GTP-sensing transcriptional pleiotropic repressor CodY K03706
Bin_04_5_97	2075	88899	90974	Bin_04_5	582911	-	5.99.1.2	Clostridiales (186802)	topA DNA topoisomerase I TopA (EC:5.99.1.2) K03168
Bin_04_5_98	1529	91174	92703	Bin_04_5	582911	+		Bacteria (2)	Mg chelatase, subunit ChlI K07391 magnesium chelatase family protein
Bin_04_5_99	1094	92700	93794	Bin_04_5	582911	+		root (1)	hypothetical protein
Bin_04_5_100	572	93798	94370	Bin_04_5	582911	-		Clostridiales (186802)	catalase
Bin_04_5_101	1826	94372	96198	Bin_04_5	582911	-		Pseudobutyrivibrio sp. MD2005 (1410616)	hypothetical protein
Bin_04_5_102	1820	96279	98099	Bin_04_5	582911	-		root (1)	hypothetical protein
Bin_04_5_103	2852	98138	100990	Bin_04_5	582911	-	6.1.1.17	Lachnospiraceae (186803)	Glutamyl-tRNA synthetase (EC 6.1.1.17) @ Glutamyl-tRNA(Gln) 6.1.1.24) ## unambiguous
Bin_04_5_104	791	100994	101785	Bin_04_5	582911	-		root (1)	hypothetical protein
Bin_04_5_105	1247	101786	103033	Bin_04_5	582911	-		Lachnospiraceae (186803)	hypothetical protein
Bin_04_5_106	3425	103037	106462	Bin_04_5	582911	-		root (1)	hypothetical protein
Bin_04_5_107	1088	106553	107641	Bin_04_5	582911	+	4.1.1.81	Shuttleworthia satelles (177972)	putative histidinol-phosphate aminotransferase K04720 threonine-phosphate decarboxylase
Bin_04_5_108	575	107592	108167	Bin_04_5	582911	-		Clostridiales (186802)	Substrate-specific component FolT folate ECF transporter
Bin_04_5_109	2093	108471	110564	Bin_04_5	582911	-	6.3.1.2	Bacteria (2)	Glutamine synthetase, catalytic domain containing protein K01915 glutamine synthetase
Bin_04_5_110	1598	110586	112184	Bin_04_5	582911	-	6.3.5.4	Firmicutes (1239)	asnB asparagine synthetase B (EC:6.3.5.4) K01953 synthase (glutamine-hydrolysing)
Bin_04_5_111	368	112335	112703	Bin_04_5	582911	-		Clostridiales (186802)	preprotein translocase, YajC subunit K03210 translocase subunit
Bin_04_5_112	1148	112789	113937	Bin_04_5	582911	-	2.4.2.29	Clostridiales (186802)	tgt queuine tRNA-ribosyltransferase (EC:2.4.2.29) K00773
Bin_04_5_113	1082	113940	115022	Bin_04_5	582911	-	4.2.3.5	Clostridiales (186802)	CS1 chorismate synthase (EC:4.2.3.5) K01736
Bin_04_5_114	1049	115031	116080	Bin_04_5	582911	-	3.1.1.31	Clostridiales (186802)	6-phosphogluconolactonase (EC 3.1.1.31)
Bin_04_5_115	1235	116083	117318	Bin_04_5	582911	-		Clostridiales (186802)	peptidase U32 family protein K08303 putative protease
Bin_04_5_116	653	117311	117964	Bin_04_5	582911	-		Clostridiales (186802)	O-methyltransferase
Bin_04_5_117	1667	117961	119628	Bin_04_5	582911	-		Clostridiales (186802)	putative hydrolase metallo-beta-lactamase superfamily K12574 ribonuclease J
Bin_04_5_118	260	119718	119978	Bin_04_5	582911	-		root (1)	hypothetical protein
Bin_04_5_119	437	119965	120402	Bin_04_5	582911	-		Clostridiales (186802)	yqgF holliday junction resolvase YqgF K07447 putative
Bin_04_5_120	266	120402	120668	Bin_04_5	582911	-		Clostridiales (186802)	Hypothetical protein possible functionally linked Alanyl-tRNA synthetase
Bin_04_5_121	179	121845	122024	Bin_04_5	582911	-		root (1)	hypothetical protein
Bin_04_5_122	197	122658	122855	Bin_04_5	582911	-		Firmicutes (1239)	IS110 family transposase
Bin_04_5_123	158	122997	123155	Bin_04_5	582911	-		root (1)	hypothetical protein
Bin_04_5_124	299	123315	123614	Bin_04_5	582911	-		root (1)	hypothetical protein
Bin_04_5_125	335	123566	123901	Bin_04_5	582911	-		Firmicutes (1239)	putative type II restriction endonuclease
Bin_04_5_126	230	125059	125289	Bin_04_5	582911	-		root (1)	hypothetical protein
Bin_04_5_127	212	125652	125864	Bin_04_5	582911	-		Bifidobacterium (1678)	hypothetical protein
Bin_04_5_128	707	127651	128358	Bin_04_5	582911	+		Clostridiales (186802)	polar amino acid ABC transporter inner membrane subunit K02029 transport system permease protein
Bin_04_5_129	734	128345	129079	Bin_04_5	582911	+	3.6.3.30	Bacteria (2)	ATP binding cassette (abc) transporter, putative (EC:3.6.3.30)
Bin_04_5_130	2039	129120	131159	Bin_04_5	582911	-	3.6.4.12	Clostridiales (186802)	recG1 ATP-dependent DNA helicase RecG1 (EC:3.6.1.-) K03655 RecG
Bin_04_5_131	1670	131159	132829	Bin_04_5	582911	-		Clostridiales (186802)	DAK2 domain fusion protein YloV K07030
Bin_04_5_132	365	132840	133205	Bin_04_5	582911	-		Clostridiales (186802)	FIG001802: Putative alkaline-shock protein
Bin_04_5_133	428	133665	134093	Bin_04_5	582911	-		Clostridiales (186802)	sporulation protein [
Bin_04_5_134	599	134126	134725	Bin_04_5	582911	-		root (1)	hypothetical protein
Bin_04_5_135	1427	134729	136156	Bin_04_5	582911	-	2.4.1.129	Clostridiales (186802)	Peptidoglycan glycosyltransferase (EC:2.4.1.129)
Bin_04_5_136	1394	136137	137531	Bin_04_5	582911	-		Clostridiales (186802)	cell cycle protein
Bin_04_5_137	2123	137531	139654	Bin_04_5	582911	-		root (1)	hypothetical protein
Bin_04_5_138	455	139659	140114	Bin_04_5	582911	-		Eubacterium (1730)	cell division protein ZapA [
Bin_04_5_139	992	140190	141182	Bin_04_5	582911	-	3.1.22.4	Clostridiales (186802)	ruvB Holliday junction DNA helicase RuvB (EC:3.1.22.4) K03551 holliday
Bin_04_5_140	611	141182	141793	Bin_04_5	582911	-		unclassified Lachnospiraceae (186928)	Holliday junction branch migration protein RuvA
Bin_04_5_141	1472	141850	143322	Bin_04_5	582911	-	1.3.1.74	Lachnospiraceae (186803)	tRNA-i(6)A37 thiotransferase enzyme MiaB (EC:1.3.1.74) K06168 bifunctional involved thiolation methylation tRNA
Bin_04_5_142	1241	143297	144538	Bin_04_5	582911	-	1.2.1.41	Clostridiales (186802)	proA gamma-glutamyl phosphate reductase (EC:1.2.1.41) K00147 glutamate-5-semialdehyde dehydrogenase
Bin_04_5_143	932	144651	145583	Bin_04_5	582911	-		Firmicutes (1239)	membrane protein, putative
Bin_04_5_144	272	145797	146069	Bin_04_5	582911	-		Bacteria (2)	RelE/StbE family addiction module toxin
Bin_04_5_145	278	146072	146350	Bin_04_5	582911	-		Atopobium (1380)	addiction module antitoxin, RelB/DinJ family K07473 DNA-damage-inducible protein J
Bin_04_5_146	1232	146526	147758	Bin_04_5	582911	-		Lachnospiraceae (186803)	putative AAA+ superfamily ATPase K07133
Bin_04_5_147	353	147845	148198	Bin_04_5	582911	-		Clostridiales Family XI. Incertae Sedis (543310)	putative type II restriction endonuclease
Bin_04_5_148	473	149965	150438	Bin_04_5	582911	-		Clostridiales (186802)	IS110 family transposase
Bin_04_5_149	1694	150658	152352	Bin_04_5	582911	-		root (1)	hypothetical protein
Bin_04_5_150	1685	152557	154242	Bin_04_5	582911	-		Clostridium (1485)	rocB arginine degradation protein (gene RocB)
Bin_04_5_151	1073	154232	155305	Bin_04_5	582911	-	2.6.1.9	Bacteria (2)	PLP-dependent enzyme, histidinol-phosphate/aromatic aminotransferase or cobyric acid decarboxylase K00817 histidinol-phosphate
Bin_04_5_152	836	155326	156162	Bin_04_5	582911	-	3.5.3.6	Clostridium (1485)	arginine dihydrolase (EC:3.5.3.6)
Bin_04_5_153	1157	156316	157473	Bin_04_5	582911	-		root (1)	hypothetical protein
Bin_04_5_154	713	157772	158485	Bin_04_5	582911	+		Clostridium (1485)	extracellular solute-binding protein family 3 K02030 polar amino acid transport system substrate-binding
Bin_04_5_155	1193	160896	162089	Bin_04_5	582911	+		root (1)	hypothetical protein
Bin_04_5_156	698	162106	162804	Bin_04_5	582911	+		Clostridiales (186802)	alanine racemase domain-containing protein K06997
Bin_04_5_157	530	162816	163346	Bin_04_5	582911	+		root (1)	hypothetical protein
Bin_04_5_158	761	163346	164107	Bin_04_5	582911	+		root (1)	hypothetical protein
Bin_04_5_159	1094	164107	165201	Bin_04_5	582911	+	4.2.3.4	Clostridiales (186802)	aroB 3-dehydroquinate synthase AroB (EC:4.2.3.4) K01735
Bin_04_5_160	503	165198	165701	Bin_04_5	582911	+	3.4.23.36	Clostridiales (186802)	lipoprotein signal peptidase K03101 peptidase II
Bin_04_5_161	923	165680	166603	Bin_04_5	582911	+	5.4.99.12	Clostridiales (186802)	pseudouridine synthase RluA family protein (EC:5.4.99.-) K06180 ribosomal large subunit D
Bin_04_5_162	1085	166638	167723	Bin_04_5	582911	-		Clostridiales (186802)	phage integrase family protein
Bin_04_5_163	734	167891	168625	Bin_04_5	582911	-	3.6.3.30	Bacteria (2)	ATP binding cassette (abc) transporter, putative (EC:3.6.3.30)
Bin_04_5_164	704	168612	169316	Bin_04_5	582911	-		Clostridiales (186802)	polar amino acid ABC transporter inner membrane subunit K02029 transport system permease protein
Bin_04_5_165	827	169354	170181	Bin_04_5	582911	-		Clostridium (1485)	Glutamine ABC transporter, periplasmic glutamine-binding protein (TC 3.A.1.3.2)
Bin_04_5_166	437	170448	170885	Bin_04_5	582911	+		root (1)	hypothetical protein
Bin_04_5_167	623	171021	171644	Bin_04_5	582911	+	3.4.21.88	Clostridiales (186802)	LexA family transcriptional regulator (EC:3.4.21.88) K01356 repressor
Bin_04_5_168	1148	171709	172857	Bin_04_5	582911	-		Bacteria (2)	4Fe-4S ferredoxin iron-sulfur binding domain protein K07138
Bin_04_5_169	344	173001	173345	Bin_04_5	582911	-		Clostridiales (186802)	iojap-like protein K09710 ribosome-associated protein
Bin_04_5_170	1241	173362	174603	Bin_04_5	582911	-		root (1)	hypothetical protein
Bin_04_5_171	290	174600	174890	Bin_04_5	582911	-		Clostridiales (186802)	FIG004454: RNA binding protein
Bin_04_5_172	1274	174906	176180	Bin_04_5	582911	-		Clostridiales (186802)	GTP1/OBG subdomain containing protein K03979 GTP-binding protein
Bin_04_5_173	284	176255	176539	Bin_04_5	582911	-		Clostridiales (186802)	rpmA 50S ribosomal protein L27 K02899 large subunit L27
Bin_04_5_174	323	176541	176864	Bin_04_5	582911	-		Clostridiales (186802)	FIG139598: Potential ribosomal protein
Bin_04_5_175	308	176864	177172	Bin_04_5	582911	-		Clostridiales (186802)	rplU 50S ribosomal protein L21 K02888 large subunit L21
Bin_04_5_176	1196	177257	178453	Bin_04_5	582911	-		root (1)	hypothetical protein
Bin_04_5_177	767	178450	179217	Bin_04_5	582911	-		root (1)	hypothetical protein
Bin_04_5_178	1871	179207	181078	Bin_04_5	582911	-		Clostridiales (186802)	radical SAM domain-containing protein
Bin_04_5_179	1274	181075	182349	Bin_04_5	582911	-	3.6.1.31	unclassified Lachnospiraceae (186928)	imidazole glycerol phosphate synthase subunit HisF, putative K11755 phosphoribosyl-ATP pyrophosphohydrolase / phosphoribosyl-AMP cyclohydrolase
Bin_04_5_180	587	182349	182936	Bin_04_5	582911	-	4.2.1.19	Clostridiales (186802)	HIS3 imidazoleglycerol-phosphate dehydratase (EC:4.2.1.19) K01693
Bin_04_5_181	1292	182933	184225	Bin_04_5	582911	-	1.1.1.23	Clostridiales (186802)	hisD histidinol dehydrogenase (EC:1.1.1.23) K00013
Bin_04_5_182	650	184255	184905	Bin_04_5	582911	-	2.4.2.17	Clostridiales (186802)	hisG ATP phosphoribosyltransferase catalytic subunit (EC:2.4.2.17) K00765
Bin_04_5_183	1184	184902	186086	Bin_04_5	582911	-		Clostridiales (186802)	histidine--tRNA ligase K02502 ATP phosphoribosyltransferase regulatory subunit
Bin_04_5_184	536	186146	186682	Bin_04_5	582911	-		Lachnospiraceae (186803)	Holliday junction-specific endonuclease K03700 recombination protein U
Bin_04_5_185	902	186669	187571	Bin_04_5	582911	-		root (1)	hypothetical protein
Bin_04_5_186	659	187568	188227	Bin_04_5	582911	-		Clostridiales (186802)	HAD-superfamily hydrolase, subfamily IA, variant 3
Bin_04_5_187	677	188280	188957	Bin_04_5	582911	-		Clostridiales (186802)	Archaeal/vacuolar-type H+-ATPase subunit H
Bin_04_5_188	497	188947	189444	Bin_04_5	582911	-	2.7.7.3	Clostridiales (186802)	coenzyme A biosynthesis protein (EC:2.7.7.3) K00954 pantetheine-phosphate adenylyltransferase
Bin_04_5_189	551	189441	189992	Bin_04_5	582911	-		Clostridiales (186802)	methyltransferase
Bin_04_5_190	485	189989	190474	Bin_04_5	582911	-		Clostridium (1485)	cinA competence damage-inducible protein A K03742 competence/damage-inducible CinA
Bin_04_5_191	566	190474	191040	Bin_04_5	582911	-	2.7.8.5	Clostridiales (186802)	pgsA CDP-diacylglycerol-glycerol-3-phosphate 3-phosphatidyltransferase PgsA (EC:2.7.8.5) K00995 CDP-diacylglycerol--glycerol-3-phosphate
Bin_04_5_192	1355	191015	192370	Bin_04_5	582911	-	1.3.1.74	Clostridiales (186802)	MiaB-like tRNA modifying enzyme YliG (EC:1.3.1.74) K14441 ribosomal protein S12 methylthiotransferase
Bin_04_5_193	479	192367	192846	Bin_04_5	582911	-		root (1)	hypothetical protein
Bin_04_5_194	644	192843	193487	Bin_04_5	582911	-	2.7.4.8	Clostridiales (186802)	gmk2 guanylate kinase Gmk2 (EC:2.7.4.8) K00942
Bin_04_5_195	248	193489	193737	Bin_04_5	582911	-		Firmicutes (1239)	hypothetical protein
Bin_04_5_196	1742	193867	195609	Bin_04_5	582911	+		Clostridiales (186802)	fibronectin-binding A domain-containing protein
Bin_04_5_197	782	196769	197551	Bin_04_5	582911	-		root (1)	hypothetical protein
Bin_04_5_198	1466	197587	199053	Bin_04_5	582911	-		root (1)	hypothetical protein
Bin_04_5_199	1442	199067	200509	Bin_04_5	582911	-		Anaerofustis stercorihominis (214853)	alginate O-acetylation protein
Bin_04_5_200	596	200534	201130	Bin_04_5	582911	-		root (1)	hypothetical protein
Bin_04_5_201	1100	201846	202946	Bin_04_5	582911	+		Clostridiales (186802)	GTP-binding nucleic acid-binding protein YchF
Bin_04_5_202	455	203157	203612	Bin_04_5	582911	+		Clostridiales (186802)	nrdR transcriptional regulator NrdR K07738 repressor NrdR
Bin_04_5_203	377	203703	204080	Bin_04_5	582911	+		root (1)	hypothetical protein
Bin_04_5_204	557	204199	204756	Bin_04_5	582911	+		Clostridiales (186802)	chloroplast translation elongation factor P (EF-P) K02356
Bin_04_5_205	203	204773	204976	Bin_04_5	582911	+		root (1)	hypothetical protein
Bin_04_5_206	359	204986	205345	Bin_04_5	582911	+		root (1)	hypothetical protein
Bin_04_5_207	2036	205345	207381	Bin_04_5	582911	+	3.2.1.41	Clostridiales (186802)	Pullulanase (EC 3.2.1.41)
Bin_04_5_208	1106	207362	208468	Bin_04_5	582911	+	6.1.1.2	Bacteria (2)	trpS tryptophanyl-tRNA synthetase II (EC:6.1.1.2) K01867
Bin_04_5_209	1271	208471	209742	Bin_04_5	582911	+	6.1.1.21	Clostridiales (186802)	Histidine--tRNA ligase (EC:6.1.1.21) K01892 histidyl-tRNA synthetase
Bin_04_5_210	1772	209723	211495	Bin_04_5	582911	+	6.1.1.12	Bacteria (2)	tRNA synthetase class II (d k n) K01876 aspartyl-tRNA
Bin_04_5_211	707	211543	212250	Bin_04_5	582911	+		root (1)	hypothetical protein
Bin_04_5_212	221	212173	212394	Bin_04_5	582911	-		root (1)	hypothetical protein
Bin_04_5_213	1484	212558	214042	Bin_04_5	582911	+		root (1)	hypothetical protein
Bin_04_5_214	2552	214051	216603	Bin_04_5	582911	+		root (1)	hypothetical protein
Bin_04_5_215	1196	216980	218176	Bin_04_5	582911	+	3.1.5.1	Clostridium (1485)	dgt dGTP triphosphohydrolase Dgt (EC:3.1.5.1) K01129 dGTPase
Bin_04_5_216	1811	218173	219984	Bin_04_5	582911	+		Clostridiales (186802)	dnaG DNA primase DnaG (EC:2.7.7.-) K02316
Bin_04_5_217	1271	219996	221267	Bin_04_5	582911	+		Clostridiales (186802)	rpoD RNA polymerase sigma factor RpoD K03086 primary
Bin_04_5_218	713	221264	221977	Bin_04_5	582911	+		root (1)	hypothetical protein
Bin_04_5_219	1661	222009	223670	Bin_04_5	582911	+	2.7.1.48	Clostridiales (186802)	phosphoribulokinase/uridine kinase family protein K00876 uridine
Bin_04_5_220	428	223586	224014	Bin_04_5	582911	-		root (1)	hypothetical protein
Bin_04_5_221	560	224193	224753	Bin_04_5	582911	+		Clostridiales (186802)	TetR family transcriptional regulator
Bin_04_5_222	1448	224756	226204	Bin_04_5	582911	+		Lachnospiraceae (186803)	hypothetical protein
Bin_04_5_223	1406	226225	227631	Bin_04_5	582911	+		Bacteria (2)	sugar (glycoside-pentoside-hexuronide) transporter
Bin_04_5_224	2372	227631	230003	Bin_04_5	582911	+	3.2.1.22	Clostridiales (186802)	aga36A alpha-galactosidase Aga36A (EC:3.2.1.22) K07407
Bin_04_5_225	881	230203	231084	Bin_04_5	582911	+		root (1)	hypothetical protein
Bin_04_5_226	200	231437	231637	Bin_04_5	582911	+		Lachnospiraceae (186803)	cold-shock DNA-binding domain-containing protein K03704 cold shock protein (beta-ribbon, CspA family)
Bin_04_5_227	854	231786	232640	Bin_04_5	582911	+		Clostridiales (186802)	DAK2 domain/DegV family protein
Bin_04_5_228	1244	232644	233888	Bin_04_5	582911	+		root (1)	hypothetical protein
Bin_04_5_229	851	233897	234748	Bin_04_5	582911	+		Shuttleworthia satelles (177972)	small conductance mechanosensitive ion channel, MscS family K03442 channel
Bin_04_5_230	2945	234779	237724	Bin_04_5	582911	+		Clostridiales (186802)	Peptidase M16C associated domain protein K06972
Bin_04_5_231	905	237717	238622	Bin_04_5	582911	+		Clostridiales (186802)	GTP-binding protein Era K03595 Era
Bin_04_5_232	755	238622	239377	Bin_04_5	582911	+		root (1)	hypothetical protein
Bin_04_5_233	698	239433	240131	Bin_04_5	582911	+		root (1)	hypothetical protein
Bin_04_5_234	1397	240148	241545	Bin_04_5	582911	+	6.1.1.14	Clostridiales (186802)	glyS glycyl-tRNA synthetase GlyS (EC:6.1.1.14) K01880
Bin_04_5_235	992	241566	242558	Bin_04_5	582911	+		root (1)	hypothetical protein
Bin_04_5_236	854	242629	243483	Bin_04_5	582911	+	3.6.1.27	Firmicutes (1239)	uppP undecaprenyl pyrophosphate phosphatase (EC:3.6.1.27) K06153 undecaprenyl-diphosphatase
Bin_04_5_237	1046	243545	244591	Bin_04_5	582911	+		Clostridiales (186802)	glycosyltransferase family 2 candidate b-glycosyltransferase
Bin_04_5_238	1043	245921	246964	Bin_04_5	582911	+		Lachnospiraceae (186803)	Prophage ps3 protein 01
Bin_04_5_239	140	247313	247453	Bin_04_5	582911	+		root (1)	hypothetical protein
Bin_04_5_240	2828	247916	250744	Bin_04_5	582911	+	1.4.1.13	Clostridiales (186802)	gltA2 NADPH-dependent glutamate synthase GltA2 (EC:1.4.1.13)
Bin_04_5_241	2843	250822	253665	Bin_04_5	582911	+	1.4.1.13	Clostridiales (186802)	gltA2 NADPH-dependent glutamate synthase GltA2 (EC:1.4.1.13)
Bin_04_5_242	392	253702	254094	Bin_04_5	582911	+		Firmicutes (1239)	hydrogenase nickel incorporation protein HypA
Bin_04_5_243	845	254206	255051	Bin_04_5	582911	+	4.1.2.13	Clostridium (1485)	fbaA fruktose-biphosphate aldolase K01624 fructose-bisphosphate aldolase, class II
Bin_04_5_244	1118	255086	256204	Bin_04_5	582911	+		Clostridium sp. D5 (556261)	PfkB domain protein
Bin_04_5_245	1058	256340	257398	Bin_04_5	582911	+		Bacteria (2)	SPFH domain/band 7 family protein
Bin_04_5_246	1391	257399	258790	Bin_04_5	582911	-		Clostridium (1485)	pyridine nucleotide-disulphide oxidoreductase family protein K07137
Bin_04_5_247	1772	258952	260724	Bin_04_5	582911	+	1.5.1.20	unclassified Lachnospiraceae (186928)	5,10-methylenetetrahydrofolate reductase (EC 1.5.1.20) / Homolog homocysteine-binding domain
Bin_04_5_248	2459	260734	263193	Bin_04_5	582911	+	2.1.1.13	Clostridiales (186802)	metH methionine synthase MetH (EC:2.1.1.13) K00548 5-methyltetrahydrofolate--homocysteine methyltransferase
Bin_04_5_249	536	263513	264049	Bin_04_5	582911	+	4.6.1.2	Clostridiales (186802)	ispF 2-C-methyl-D-erythritol 2,4-cyclodiphosphate synthase (EC:4.6.1.2) K01770
Bin_04_5_250	1409	264060	265469	Bin_04_5	582911	+	6.1.1.16	Clostridiales (186802)	cysS cysteinyl-tRNA synthetase (EC:6.1.1.16) K01883
Bin_04_5_251	467	265454	265921	Bin_04_5	582911	+		Lachnospiraceae (186803)	possible ribonuclease III K11145 III family protein
Bin_04_5_252	746	265914	266660	Bin_04_5	582911	+		Clostridiales (186802)	putative tRNA/rRNA methyltransferase K03218 RNA methyltransferase, TrmH family
Bin_04_5_253	1178	266657	267835	Bin_04_5	582911	+	2.8.1.7	Clostridiales (186802)	nitrogen fixation 1-like protein K04487 cysteine desulfurase
Bin_04_5_254	1049	267849	268898	Bin_04_5	582911	+	2.1.1.61	Clostridiales (186802)	mnmA tRNA-specific 2-thiouridylase MnmA (EC:2.1.1.61) K00566
Bin_04_5_255	815	268974	269789	Bin_04_5	582911	-	3.1.3.15	Clostridiales (186802)	histidinol phosphate phosphatase HisJ family K04486 histidinol-phosphatase (PHP family)
Bin_04_5_256	1019	270090	271109	Bin_04_5	582911	+	1.2.1.12	Bacteria (2)	TDH1, GLD3 Glyceraldehyde-3-phosphate dehydrogenase, isozyme 1, involved glycolysis gluconeogenesis tetramer that catalyzes reaction glyceraldehyde-3-phosphate to 1,3 bis-phosphoglycerate detected cytoplasm cell wall (EC:1.2.1.12) K00134 glyceraldehyde 3-phosphate dehydrogenase
Bin_04_5_257	1223	271191	272414	Bin_04_5	582911	+	2.7.2.3	Clostridiales (186802)	umc1110 LOC100274579 K00927 phosphoglycerate kinase
Bin_04_5_258	749	272570	273319	Bin_04_5	582911	+	5.3.1.1	Coprococcus eutactus (33043)	NV17380 similar to triosephoshpate isomerase K01803 triosephosphate isomerase (TIM)
Bin_04_5_259	1250	273477	274727	Bin_04_5	582911	+	6.3.1.2	Clostridiales (186802)	glutamine synthetase catalytic subunit K01915
Bin_04_5_260	569	274739	275308	Bin_04_5	582911	+		Clostridiales (186802)	response regulator receiver ANTAR domain protein
Bin_04_5_261	1619	275413	277032	Bin_04_5	582911	+	6.3.4.2	Clostridiales (186802)	ctp synthase, putative (EC:6.3.4.2) K01937 CTP synthase
Bin_04_5_262	878	277110	277988	Bin_04_5	582911	-	1.1.1.282	Clostridiales (186802)	Shikimate/quinate 5-dehydrogenase I beta (EC 1.1.1.282)
Bin_04_5_263	1031	277990	279021	Bin_04_5	582911	-	2.5.1.54	Clostridiales (186802)	phospho-2-dehydro-3-deoxyheptonate aldolase (EC:2.5.1.54) K01626 3-deoxy-7-phosphoheptulonate synthase
Bin_04_5_264	746	279099	279845	Bin_04_5	582911	+		root (1)	hypothetical protein
Bin_04_5_265	506	279845	280351	Bin_04_5	582911	+	2.7.1.71	Clostridiales (186802)	shikimate kinase (EC:2.7.1.71) K00891
Bin_04_5_266	1439	280569	282008	Bin_04_5	582911	+		root (1)	hypothetical protein
Bin_04_5_267	695	282054	282749	Bin_04_5	582911	+	5.4.99.12	Bacteria (2)	pseudouridine synthase family 1 protein K06182 ribosomal large subunit F
Bin_04_5_268	2009	282730	284739	Bin_04_5	582911	+	6.5.1.2	Clostridiales (186802)	ligA1 NAD-dependent DNA ligase LigA1 (EC:6.5.1.2) K01972 (NAD+)
Bin_04_5_269	929	284828	285757	Bin_04_5	582911	+	2.3.1.46	Clostridiales (186802)	metA homoserine O-succinyltransferase (EC:2.3.1.46) K00651
Bin_04_5_270	1238	285814	287052	Bin_04_5	582911	-	6.3.4.5	Clostridiales (186802)	argininosuccinate synthase, putative (EC:6.3.4.5) K01940 synthase
Bin_04_5_271	449	287270	287719	Bin_04_5	582911	+		Clostridiales (186802)	acetyltransferase, GNAT family
Bin_04_5_272	1226	287738	288964	Bin_04_5	582911	+	2.3.1.35	Clostridiales (186802)	argJ arginine biosynthesis bifunctional protein ArgJ (EC:2.3.1.35) K00620 glutamate N-acetyltransferase / amino-acid
Bin_04_5_273	908	289002	289910	Bin_04_5	582911	+	2.7.2.8	Clostridiales (186802)	argB acetylglutamate kinase (EC:2.7.2.8) K00930 acetylglutamate/acetylaminoadipate
Bin_04_5_274	1202	289897	291099	Bin_04_5	582911	+	2.6.1.11	Bacteria (2)	argD putative acetylornithine/succinyldiaminopimelate aminotransferase (EC:2.6.1.11 2.6.1.17) K00818 acetylornithine
Bin_04_5_275	644	291259	291903	Bin_04_5	582911	+		root (1)	hypothetical protein
Bin_04_5_276	680	291913	292593	Bin_04_5	582911	+		Clostridiales (186802)	two-component system, OmpR family, phosphate regulon response regulator
Bin_04_5_277	1439	292607	294046	Bin_04_5	582911	+	2.7.13.3	Clostridiales (186802)	two component system histidine kinase (EC:2.7.13.3)
Bin_04_5_278	935	294043	294978	Bin_04_5	582911	+		root (1)	hypothetical protein
Bin_04_5_279	2444	295001	297445	Bin_04_5	582911	-		root (1)	hypothetical protein
Bin_04_5_280	548	297596	298144	Bin_04_5	582911	+		root (1)	hypothetical protein
Bin_04_5_281	992	298131	299123	Bin_04_5	582911	+		root (1)	hypothetical protein
Bin_04_5_282	263	299173	299436	Bin_04_5	582911	-	3.2.2.23	Lachnoclostridium Yutin and Galperin 2013	formamidopyrimidine-DNA glycosylase, putative (EC:3.2.2.23)
Bin_04_5_283	1808	299596	301404	Bin_04_5	582911	+		Clostridiales (186802)	GTP-binding protein lepa, putative K03596 LepA
Bin_04_5_284	1259	301407	302666	Bin_04_5	582911	+	1.3.99.22	Clostridiales (186802)	oxygen-independent coproporphyrinogen III oxidase K02495 oxidase
Bin_04_5_285	1112	302844	303956	Bin_04_5	582911	+		Clostridiales (186802)	hrcA heat-inducible transcription repressor HrcA K03705 transcriptional
Bin_04_5_286	659	303969	304628	Bin_04_5	582911	+		Clostridiales (186802)	grpE chaperone protein GrpE K03687 molecular GrpE
Bin_04_5_287	1907	304680	306587	Bin_04_5	582911	+		Clostridiales (186802)	hsp70B heat shock protein 70B
Bin_04_5_288	1142	306628	307770	Bin_04_5	582911	+		Clostridiales (186802)	dnaJ chaperone protein DnaJ K03686 molecular DnaJ
Bin_04_5_289	1223	308000	309223	Bin_04_5	582911	+		root (1)	hypothetical protein
Bin_04_5_290	1637	309223	310860	Bin_04_5	582911	+	3.4.21.53	Clostridiales (186802)	ATP-dependent protease La K01338 Lon
Bin_04_5_291	1202	310887	312089	Bin_04_5	582911	+		root (1)	hypothetical protein
Bin_04_5_292	1154	312104	313258	Bin_04_5	582911	+		Clostridiales (186802)	uncharacterized protein involved tellurite resistance
Bin_04_5_293	800	313261	314061	Bin_04_5	582911	+	2.7.2.11	Clostridiales (186802)	proB gamma-glutamyl kinase (EC:2.7.2.11) K00931 glutamate 5-kinase
Bin_04_5_294	1343	314252	315595	Bin_04_5	582911	+		Clostridiales (186802)	electron transport complex, RnfABCDGE type, C subunit K03615 complex protein RnfC
Bin_04_5_295	977	315606	316583	Bin_04_5	582911	+		Clostridiales (186802)	NADH:ubiquinone oxidoreductase, Na translocating, B subunit K03614 electron transport complex protein RnfD
Bin_04_5_296	614	316580	317194	Bin_04_5	582911	+		Lachnospiraceae bacterium MD2004 (1410625)	Electron transport complex protein RnfG
Bin_04_5_297	767	317194	317961	Bin_04_5	582911	+		Clostridiales (186802)	electron transport complex, RnfABCDGE type, E subunit K03613 complex protein RnfE
Bin_04_5_298	575	317958	318533	Bin_04_5	582911	+		Clostridiales (186802)	electron transport complex, RnfABCDGE type, A subunit K03617 complex protein RnfA
Bin_04_5_299	821	318547	319368	Bin_04_5	582911	+		Clostridiales (186802)	electron transport complex, RnfABCDGE type, B subunit
Bin_04_5_300	1481	319456	320937	Bin_04_5	582911	+		Firmicutes (1239)	sodium:neurotransmitter symporter K03308 neurotransmitter:Na+ symporter, NSS family
Bin_04_5_301	659	320988	321647	Bin_04_5	582911	-		Clostridium (1485)	hypB hydrogenase accessory protein HypB K04652 nickel incorporation HypB
Bin_04_5_302	683	321644	322327	Bin_04_5	582911	-		Clostridium (1485)	hypB hydrogenase accessory protein HypB K04652 nickel incorporation HypB
Bin_04_5_303	542	322509	323051	Bin_04_5	582911	+	1.11.1.9	Oribacterium sinus (237576)	glutathione peroxidase (EC:1.11.1.9) K00432
Bin_04_5_304	1037	323135	324172	Bin_04_5	582911	+		Clostridiales (186802)	thiamine biosynthesis lipoprotein K03734 lipoprotein
Bin_04_5_305	830	324242	325072	Bin_04_5	582911	+		Firmicutes (1239)	hypothetical protein
Bin_04_5_306	464	325059	325523	Bin_04_5	582911	+		unclassified Lachnospiraceae (186928)	hypothetical protein
Bin_04_5_307	557	325514	326071	Bin_04_5	582911	+		root (1)	hypothetical protein
Bin_04_5_308	1130	326102	327232	Bin_04_5	582911	+	5.4.99.5	Eubacterium (1730)	pheA chorismate mutase/prephenate dehydratase PheA (EC:5.4.99.5) K14170 mutase / prephenate
Bin_04_5_309	1529	327255	328784	Bin_04_5	582911	+		root (1)	hypothetical protein
Bin_04_5_310	2171	328786	330957	Bin_04_5	582911	+	2.7.4.1	Clostridiales (186802)	ppk polyphosphate kinase Ppk (EC:2.7.4.1) K00937
Bin_04_5_311	206	331079	331285	Bin_04_5	582911	+		root (1)	hypothetical protein
Bin_04_5_312	665	331346	332011	Bin_04_5	582911	+		Clostridiales (186802)	infC translation initiation factor IF-3 InfC K02520
Bin_04_5_313	197	332052	332249	Bin_04_5	582911	+		Clostridiales (186802)	rpmI 50S ribosomal protein L35 K02916 large subunit L35
Bin_04_5_314	356	332276	332632	Bin_04_5	582911	+		Clostridiales (186802)	rplT 50S ribosomal protein L20 K02887 large subunit L20
Bin_04_5_315	197	334161	334358	Bin_04_5	582911	-		Firmicutes (1239)	transcriptional regulator, XRE family K07729 putative regulator
Bin_04_5_316	506	334358	334864	Bin_04_5	582911	-		Oribacterium (265975)	hypothetical protein
Bin_04_5_317	215	335031	335246	Bin_04_5	582911	+		Oribacterium (265975)	hypothetical protein
Bin_04_5_318	227	335303	335530	Bin_04_5	582911	+		Bacteria (2)	hypothetical protein
Bin_04_5_319	161	335753	335914	Bin_04_5	582911	+		root (1)	hypothetical protein
Bin_04_5_320	1052	336162	337214	Bin_04_5	582911	-		root (1)	hypothetical protein
Bin_04_5_321	140	337220	337360	Bin_04_5	582911	-		root (1)	hypothetical protein
Bin_04_5_322	1991	337537	339528	Bin_04_5	582911	+		root (1)	hypothetical protein
Bin_04_5_323	1355	339594	340949	Bin_04_5	582911	+		Oribacterium sinus (237576)	DegT/DnrJ/EryC1/StrS aminotransferase K12452 CDP-6-deoxy-D-xylo-4-hexulose-3-dehydrase
Bin_04_5_324	857	340984	341841	Bin_04_5	582911	+		Megasphaera cerevisiae (39029)	transketolase
Bin_04_5_325	959	341838	342797	Bin_04_5	582911	+		Megasphaera cerevisiae (39029)	hypothetical protein
Bin_04_5_326	929	342800	343729	Bin_04_5	582911	+		Clostridiales (186802)	NAD-dependent epimerase/dehydratase
Bin_04_5_327	1064	343790	344854	Bin_04_5	582911	+		Lachnospiraceae (186803)	hypothetical protein
Bin_04_5_328	1139	344885	346024	Bin_04_5	582911	+	4.2.1.45	Bacteria (2)	rfbG CDP-glucose 4,6-dehydratase RfbG (EC:4.2.1.45) K01709
Bin_04_5_329	1421	346316	347737	Bin_04_5	582911	+		Bacteria (2)	archaeal ATPase family protein K06921
Bin_04_5_330	1094	347807	348901	Bin_04_5	582911	+		Lachnospiraceae (186803)	hypothetical protein
Bin_04_5_331	1577	349011	350588	Bin_04_5	582911	+		Bacteroides (816)	AAA-ATPase
Bin_04_5_332	1871	350709	352580	Bin_04_5	582911	+		root (1)	hypothetical protein
Bin_04_5_333	710	352584	353294	Bin_04_5	582911	+		Clostridiales (186802)	FIG053235: Diacylglucosamine hydrolase like
Bin_04_5_334	1400	353467	354867	Bin_04_5	582911	+	4.3.2.1	Clostridiales (186802)	argininosuccinate lyase, putative (EC:4.3.2.1) K01755 lyase
Bin_04_5_335	2672	355525	358197	Bin_04_5	582911	+	6.1.1.7	Clostridiales (186802)	alaS alanyl-tRNA synthetase (EC:6.1.1.7) K01872
Bin_04_5_336	2102	358214	360316	Bin_04_5	582911	+		root (1)	hypothetical protein
Bin_04_5_337	176	360427	360603	Bin_04_5	582911	+		root (1)	hypothetical protein
Bin_04_5_338	4616	360963	365579	Bin_04_5	582911	+	1.4.1.13	Clostridiales (186802)	similar to GLT1 (NADH-dependent glutamate synthase 1 gene) K00264 (NADPH/NADH)
Bin_04_5_339	1484	365595	367079	Bin_04_5	582911	+	1.4.1.13	Clostridiales (186802)	similar to glutamate synthase K00264 synthase (NADPH/NADH)
Bin_04_5_340	620	367203	367823	Bin_04_5	582911	+		root (1)	hypothetical protein
Bin_04_5_341	1382	367873	369255	Bin_04_5	582911	+		Clostridiales (186802)	permease family protein K06901 putative MFS transporter, AGZA family, xanthine/uracil
Bin_04_5_342	716	369345	370061	Bin_04_5	582911	+	3.5.4.10	Clostridiales (186802)	purO IMP cyclohydrolase PurO (EC:3.5.4.10)
Bin_04_5_343	1181	370104	371285	Bin_04_5	582911	+	2.1.2.3	Clostridiales (186802)	CG11089 gene product from transcript CG11089-RD (EC:2.1.2.3 3.5.4.10) K00602 phosphoribosylaminoimidazolecarboxamide formyltransferase / IMP cyclohydrolase
Bin_04_5_344	479	371293	371772	Bin_04_5	582911	+		Bacteria (2)	LSU m3Psi1915 methyltransferase RlmH ## ybeA
Bin_04_5_345	1298	372143	373441	Bin_04_5	582911	-		root (1)	hypothetical protein
Bin_04_5_346	1190	373559	374749	Bin_04_5	582911	+	2.7.2.1	Clostridiales (186802)	ackA acetate kinase (EC:2.7.2.1) K00925
Bin_04_5_347	521	374756	375277	Bin_04_5	582911	+		unclassified Lachnospiraceae (186928)	DNA-binding protein
Bin_04_5_348	179	375398	375577	Bin_04_5	582911	+		root (1)	hypothetical protein
Bin_04_5_349	206	375694	375900	Bin_04_5	582911	+		Clostridiales (186802)	rpmE 50S ribosomal protein L31 K02909 large subunit L31
Bin_04_5_350	905	375953	376858	Bin_04_5	582911	+		Clostridiales (186802)	hypothetical protein
Bin_04_5_351	833	376862	377695	Bin_04_5	582911	+	2.1.1.72	Clostridia (186801)	protein-(glutamine-N5) methyltransferase, release factor-specific (EC:2.1.1.72) K02493 methyltransferase
Bin_04_5_352	1076	377741	378817	Bin_04_5	582911	+		Clostridiales (186802)	PRFA1 peptide chain release factor
Bin_04_5_353	1190	378819	380009	Bin_04_5	582911	+	4.1.1.36	Clostridiales (186802)	coenzyme A biosynthesis bifunctional protein coaBC (EC:4.1.1.36 6.3.2.5)
Bin_04_5_354	875	380071	380946	Bin_04_5	582911	+		Clostridiales (186802)	DAK2 domain/DegV family protein
Bin_04_5_355	1295	380948	382243	Bin_04_5	582911	+	6.3.4.4	Clostridiales (186802)	purA adenylosuccinate synthetase PurA (EC:6.3.4.4) K01939 synthase
Bin_04_5_356	854	382336	383190	Bin_04_5	582911	+		Clostridiales (186802)	ABC transporter-like protein K09687 antibiotic transport system ATP-binding protein
Bin_04_5_357	2144	383187	385331	Bin_04_5	582911	+		root (1)	hypothetical protein
Bin_04_5_358	677	385331	386008	Bin_04_5	582911	+	2.7.7.60	Lachnospiraceae (186803)	2-C-methyl-D-erythritol 4-phosphate cytidylyltransferase (EC 2.7.7.60)
Bin_04_5_359	233	386005	386238	Bin_04_5	582911	-		Lachnospiraceae (186803)	hypothetical protein
Bin_04_5_360	530	386344	386874	Bin_04_5	582911	+		Lachnospiraceae (186803)	sec-c motif domain protein
Bin_04_5_361	1445	386864	388309	Bin_04_5	582911	+		root (1)	hypothetical protein
Bin_04_5_362	1541	388367	389908	Bin_04_5	582911	+	5.4.2.1	Clostridiales (186802)	phosphoglycerate mutase, 2,3-bisphosphoglycerate-independent K01834 mutase
Bin_04_5_363	875	389936	390811	Bin_04_5	582911	+	6.3.2.6	Firmicutes (1239)	KLTH0E16082p K01923 phosphoribosylaminoimidazole-succinocarboxamide synthase
Bin_04_5_364	1442	390862	392304	Bin_04_5	582911	+	2.4.2.14	Clostridiales (186802)	ATASE2 ATASE2 (GLN PHOSPHORIBOSYL PYROPHOSPHATE AMIDOTRANSFERASE 2) amidophosphoribosyltransferase (EC:2.4.2.14) K00764
Bin_04_5_365	1451	392335	393786	Bin_04_5	582911	+	4.3.2.2	Clostridiales (186802)	adenylosuccinate lyase, putative (EC:4.3.2.2) K01756 lyase
Bin_04_5_366	1046	394440	395486	Bin_04_5	582911	+		Clostridiales (186802)	putative transmembrane transport protein K03453 bile acid:Na+ symporter, BASS family
Bin_04_5_367	314	395545	395859	Bin_04_5	582911	+		Bacteria (2)	glutaredoxin
Bin_04_5_368	413	395937	396350	Bin_04_5	582911	+		Firmicutes (1239)	pyridoxamine 5'-phosphate oxidase-like FMN-binding protein K07005
Bin_04_5_369	356	396347	396703	Bin_04_5	582911	+		Clostridiales (186802)	putative transposase
Bin_04_5_370	1181	397558	398739	Bin_04_5	582911	+		Clostridiales (186802)	cytidyltransferase [
Bin_04_5_371	1334	398786	400120	Bin_04_5	582911	+		root (1)	hypothetical protein
Bin_04_5_372	941	400204	401145	Bin_04_5	582911	+		Clostridiales (186802)	hypothetical protein
Bin_04_5_373	233	401361	401594	Bin_04_5	582911	+		Firmicutes (1239)	Signal transduction histidine kinase
Bin_04_5_374	209	401756	401965	Bin_04_5	582911	+		Clostridiales (186802)	hypothetical protein
Bin_04_5_375	1316	402401	403717	Bin_04_5	582911	+		Spirochaetaceae (137)	Predicted ATPase (AAA+ superfamily)
Bin_04_5_376	332	404039	404371	Bin_04_5	582911	+		Oribacterium sinus (237576)	DegT/DnrJ/EryC1/StrS family aminotransferase (EC:2.6.1.-) K12452 CDP-6-deoxy-D-xylo-4-hexulose-3-dehydrase
Bin_04_5_377	887	404510	405397	Bin_04_5	582911	+		Bacteria (2)	DegT/DnrJ/EryC1/StrS aminotransferase K12452 CDP-6-deoxy-D-xylo-4-hexulose-3-dehydrase
Bin_04_5_378	416	405423	405839	Bin_04_5	582911	+	4.2.1.45	Clostridium (1485)	cdp-glucose 4,6-dehydratase (EC:4.2.1.45) K01709 CDP-glucose
Bin_04_5_379	146	405836	405982	Bin_04_5	582911	+		root (1)	hypothetical protein
Bin_04_5_380	1013	406042	407055	Bin_04_5	582911	+		root (1)	hypothetical protein
Bin_04_5_381	959	407094	408053	Bin_04_5	582911	+		root (1)	hypothetical protein
Bin_04_5_382	395	409236	409631	Bin_04_5	582911	-		root (1)	hypothetical protein
Bin_04_5_383	95	409888	409983	Bin_04_5	582911	+		root (1)	hypothetical protein
Bin_04_5_384	968	410529	411497	Bin_04_5	582911	+		root (1)	hypothetical protein
Bin_04_5_385	1541	411451	412992	Bin_04_5	582911	+		Firmicutes (1239)	hypothetical protein
Bin_04_5_386	1718	412994	414712	Bin_04_5	582911	+		Dorea sp. 5-2 (1235798)	radical SAM protein
Bin_04_5_387	1283	414756	416039	Bin_04_5	582911	+		root (1)	hypothetical protein
Bin_04_5_388	1466	416140	417606	Bin_04_5	582911	+		root (1)	hypothetical protein
Bin_04_5_389	1190	417640	418830	Bin_04_5	582911	+		root (1)	hypothetical protein
Bin_04_5_390	92	423298	423390	Bin_04_5	582911	+		root (1)	hypothetical protein
Bin_04_5_391	392	425735	426127	Bin_04_5	582911	-		root (1)	hypothetical protein
Bin_04_5_392	242	426311	426553	Bin_04_5	582911	-		Dorea sp. 5-2 (1235798)	radical SAM protein
Bin_04_5_393	113	429092	429205	Bin_04_5	582911	-		root (1)	hypothetical protein
Bin_04_5_394	122	429630	429752	Bin_04_5	582911	-		root (1)	hypothetical protein
Bin_04_5_395	422	429749	430171	Bin_04_5	582911	-		root (1)	hypothetical protein
Bin_04_5_396	161	430128	430289	Bin_04_5	582911	-		root (1)	hypothetical protein
Bin_04_5_397	1046	431808	432854	Bin_04_5	582911	-		Clostridiales (186802)	hypothetical protein
Bin_04_5_398	971	432926	433897	Bin_04_5	582911	-		root (1)	hypothetical protein
Bin_04_5_399	1253	433971	435224	Bin_04_5	582911	-		Clostridiales (186802)	hypothetical protein
Bin_04_5_400	941	435217	436158	Bin_04_5	582911	-		root (1)	hypothetical protein
Bin_04_5_401	1361	436216	437577	Bin_04_5	582911	-	2.7.7.15	Bacteroides (816)	cytidyltransferase-related domain protein K00968 choline-phosphate cytidylyltransferase
Bin_04_5_402	329	437606	437935	Bin_04_5	582911	-		root (1)	hypothetical protein
Bin_04_5_403	221	438947	439168	Bin_04_5	582911	-		root (1)	hypothetical protein
Bin_04_5_404	923	439676	440599	Bin_04_5	582911	-		Roseburia (841)	Streptomycin biosynthesis StrF domain protein
Bin_04_5_405	740	440587	441327	Bin_04_5	582911	-		root (1)	hypothetical protein
Bin_04_5_406	1784	441324	443108	Bin_04_5	582911	-		root (1)	hypothetical protein
Bin_04_5_407	1871	443130	445001	Bin_04_5	582911	-		root (1)	hypothetical protein
Bin_04_5_408	818	445236	446054	Bin_04_5	582911	-		Firmicutes (1239)	flagellin domain protein K02406
Bin_04_5_409	1637	446334	447971	Bin_04_5	582911	-		Clostridiales (186802)	amy13B alpha-amylase Amy13B
Bin_04_5_410	659	448089	448748	Bin_04_5	582911	+		unclassified Lachnospiraceae (186928)	hypothetical protein
Bin_04_5_411	929	449666	450595	Bin_04_5	582911	-		Lachnospiraceae (186803)	Conserved domain protein
Bin_04_5_412	524	450665	451189	Bin_04_5	582911	-	2.4.2.7	Clostridiales (186802)	APT3 APT3 (ADENINE PHOSPHORIBOSYL TRANSFERASE 3) adenine phosphoribosyltransferase (EC:2.4.2.7) K00759
Bin_04_5_413	971	451220	452191	Bin_04_5	582911	-		Lachnospiraceae (186803)	hypothetical protein
Bin_04_5_414	1103	452209	453312	Bin_04_5	582911	-		Lachnospiraceae (186803)	hypothetical protein
Bin_04_5_415	788	453480	454268	Bin_04_5	582911	-		Faecalibacterium prausnitzii (853)	fliY putative amino-acid ABC transporter, periplasmic amino acid-binding protein K02030 polar acid transport system substrate-binding protein
Bin_04_5_416	746	454265	455011	Bin_04_5	582911	-	3.6.3.30	Firmicutes (1239)	ATP binding cassette (abc) transporter, putative (EC:3.6.3.30)
Bin_04_5_417	665	455011	455676	Bin_04_5	582911	-		Bacteria (2)	polar amino acid ABC transporter inner membrane subunit K02029 transport system permease protein
Bin_04_5_418	1403	455680	457083	Bin_04_5	582911	-		Bacteria (2)	MATE efflux family protein
Bin_04_5_419	1307	457275	458582	Bin_04_5	582911	-	2.5.1.49	Clostridiales (186802)	O-ACETYLHOMOSERINE (THIOL)-LYASE (O-ACETYLHOMOSERINE SULFHYDRYLASE) (OAH (HOMOCYSTEINE SYNTHASE) K01740 O-acetylhomoserine (thiol)-lyase
Bin_04_5_420	932	458645	459577	Bin_04_5	582911	-	2.5.1.47	Clostridiales (186802)	OASC OASC (O-ACETYLSERINE (THIOL) LYASE ISOFORM C) ATP binding / cysteine synthase (EC:2.5.1.47) K01738 A
Bin_04_5_421	1121	460848	461969	Bin_04_5	582911	-	2.8.1.6	Clostridiales (186802)	radical SAM domain-containing protein K01012 biotin synthetase
Bin_04_5_422	182	462155	462337	Bin_04_5	582911	-		root (1)	hypothetical protein
Bin_04_5_423	497	462351	462848	Bin_04_5	582911	-		Firmicutes (1239)	small multidrug export protein
Bin_04_5_424	1067	462848	463915	Bin_04_5	582911	-	2.6.1.9	Clostridiales (186802)	his1, hisC histidinol-phosphate aminotransferase (EC:2.6.1.9) K00817
Bin_04_5_425	1400	463943	465343	Bin_04_5	582911	-		root (1)	hypothetical protein
Bin_04_5_426	599	465533	466132	Bin_04_5	582911	+		root (1)	hypothetical protein
Bin_04_5_427	1937	466171	468108	Bin_04_5	582911	-	6.3.1.5	Clostridiales (186802)	nh(3)-dependent nad(+) synthetase (EC:6.3.1.5) K01950 NAD+ synthase (glutamine-hydrolysing)
Bin_04_5_428	857	468108	468965	Bin_04_5	582911	-		Clostridiales (186802)	chaperonin, 33 kDa K04083 molecular chaperone Hsp33
Bin_04_5_429	809	468983	469792	Bin_04_5	582911	-		Clostridiales (186802)	methyltransferase type 12
Bin_04_5_430	953	469792	470745	Bin_04_5	582911	-	3.1.1.5	Firmicutes (1239)	Lysophospholipase (EC 3.1.1.5) Monoglyceride lipase 3.1.1.23) putative
Bin_04_5_431	1847	470762	472609	Bin_04_5	582911	-		Clostridiales (186802)	Single-stranded-DNA-specific exonuclease RecJ (EC 3.1.-.-)
Bin_04_5_432	446	472691	473137	Bin_04_5	582911	-		Clostridium phytofermentans (66219)	organic hydroperoxide resistance transcriptional regulator
Bin_04_5_433	695	473227	473922	Bin_04_5	582911	-	3.2.2.16	Bacteria (2)	methylthioadenosine nucleosidase (EC:3.2.2.16 3.2.2.9) K01243 S-adenosylhomocysteine/5'-methylthioadenosine
Bin_04_5_434	476	474004	474480	Bin_04_5	582911	-	4.4.1.21	Clostridiales (186802)	quorum-sensing autoinducer 2 (AI-2), LuxS (EC:4.4.1.21) K07173 S-ribosylhomocysteine lyase
Bin_04_5_435	215	474639	474854	Bin_04_5	582911	-		root (1)	hypothetical protein
Bin_04_5_436	533	474910	475443	Bin_04_5	582911	+	1.1.3.15	Bacteria (2)	glycolate oxidase (EC:1.1.3.15)
Bin_04_5_437	1229	475510	476739	Bin_04_5	582911	-		Bacteria (2)	ATPase, AAA+ superfamily K07133
Bin_04_5_438	977	476992	477969	Bin_04_5	582911	+	3.5.1.24	Firmicutes (1239)	conjugated bile acid hydrolase K01442 choloylglycine hydrolase
Bin_04_5_439	365	478308	478673	Bin_04_5	582911	-		Bacteria (2)	CrcB protein K06199 protein
Bin_04_5_440	869	480112	480981	Bin_04_5	582911	-		Clostridiales (186802)	8-oxoguanine-DNA-glycosylase
Bin_04_5_441	554	481592	482146	Bin_04_5	582911	-		root (1)	hypothetical protein
Bin_04_5_442	1604	482633	484237	Bin_04_5	582911	-		Clostridiales (186802)	clpX1 ATP-dependent Clp protease ATP-binding subunit ClpX1 K03544 ClpX
Bin_04_5_443	2480	484237	486717	Bin_04_5	582911	-	2.4.1.1	Clostridiales (186802)	GL18703 gene product from transcript GL18703-RA K00688 starch phosphorylase
Bin_04_5_444	3191	486767	489958	Bin_04_5	582911	-	6.1.1.5	Clostridiales (186802)	ileS isoleucyl-tRNA synthetase IleS (EC:6.1.1.5) K01870
Bin_04_5_445	479	490035	490514	Bin_04_5	582911	-		Lachnospiraceae (186803)	FIG009886: phosphoesterase
Bin_04_5_446	599	490511	491110	Bin_04_5	582911	-	3.6.1.15	Clostridiales (186802)	RdgB/HAM1 family non-canonical purine NTP pyrophosphatase K01516 nucleoside-triphosphatase
Bin_04_5_447	1121	491120	492241	Bin_04_5	582911	-		root (1)	hypothetical protein
Bin_04_5_448	1157	492228	493385	Bin_04_5	582911	-		Clostridiales (186802)	rRNA (guanine-N(2)-)-methyltransferase K07444 putative N6-adenine-specific DNA methylase
Bin_04_5_449	308	493431	493739	Bin_04_5	582911	-		root (1)	hypothetical protein
Bin_04_5_450	905	493813	494718	Bin_04_5	582911	-		root (1)	hypothetical protein
Bin_04_5_451	842	495132	495974	Bin_04_5	582911	+		Clostridiales (186802)	Substrate-specific component PanT predicted pantothenate ECF transporter
Bin_04_5_452	992	496045	497037	Bin_04_5	582911	+	2.3.1.30	Bacteria (2)	cysE serine acetyltransferase CysE (EC:2.3.1.30) K00640 O-acetyltransferase
Bin_04_5_453	503	497102	497605	Bin_04_5	582911	-		Bacteria (2)	hexapaptide repeat-containing transferase
Bin_04_5_454	884	497783	498667	Bin_04_5	582911	+		Bacteria (2)	Os07g0100200 K06215 pyridoxine biosynthesis protein
Bin_04_5_455	566	498664	499230	Bin_04_5	582911	+	1.1.1.28	Bacteria (2)	glutamine amidotransferase subunit PdxT (EC:1.1.1.28) K08681
Bin_04_5_456	446	499235	499681	Bin_04_5	582911	-		Clostridiales (186802)	BadM/Rrf2 family transcriptional regulator
Bin_04_5_457	947	499812	500759	Bin_04_5	582911	+	1.1.1.29	Clostridium (1485)	D-isomer specific 2-hydroxyacid dehydrogenase NAD-binding protein K00018 glycerate
Bin_04_5_458	800	500756	501556	Bin_04_5	582911	+		root (1)	hypothetical protein
Bin_04_5_459	1127	501564	502691	Bin_04_5	582911	-		root (1)	hypothetical protein
Bin_04_5_460	1727	502711	504438	Bin_04_5	582911	-		root (1)	hypothetical protein
Bin_04_5_461	1394	504565	505959	Bin_04_5	582911	+	3.5.1.18	Oribacterium sinus (237576)	dipeptidase K01439 succinyl-diaminopimelate desuccinylase
Bin_04_5_462	1295	506027	507322	Bin_04_5	582911	-		Lachnospiraceae (186803)	transcriptional regulator, GntR family
Bin_04_5_463	1451	507511	508962	Bin_04_5	582911	+	1.12.7.2	Clostridiales (186802)	ferredoxin hydrogenase (EC:1.12.7.2) K00533 large subunit
Bin_04_5_464	1568	508964	510532	Bin_04_5	582911	+		root (1)	hypothetical protein
Bin_04_5_465	1679	510529	512208	Bin_04_5	582911	-		root (1)	hypothetical protein
Bin_04_5_466	1763	512202	513965	Bin_04_5	582911	-		root (1)	hypothetical protein
Bin_04_5_467	458	514030	514488	Bin_04_5	582911	-		Firmicutes (1239)	fabZ (3R)-hydroxymyristoyl-ACP dehydratase (EC:4.2.1.-) K02372 3R-hydroxymyristoyl ACP dehydrase
Bin_04_5_468	1283	514493	515776	Bin_04_5	582911	-	2.3.1.41	Firmicutes (1239)	3-oxoacyl-(acyl carrier protein) synthase II (EC:2.3.1.41) K09458 3-oxoacyl-
Bin_04_5_469	704	515776	516480	Bin_04_5	582911	-	1.1.1.100	Bacteria (2)	short chain type dehydrogenase, putative (EC:1.1.1.100) K00059 3-oxoacyl- reductase
Bin_04_5_470	932	516520	517452	Bin_04_5	582911	-	2.3.1.39	Oribacterium (265975)	Malonyl CoA-acyl carrier protein transacylase (EC 2.3.1.39)
Bin_04_5_471	905	517449	518354	Bin_04_5	582911	-		Firmicutes (1239)	2-nitropropane dioxygenase family protein K02371 enoyl- reductase II
Bin_04_5_472	947	518369	519316	Bin_04_5	582911	-	2.3.1.41	Firmicutes (1239)	fabH 3-oxoacyl- synthase III (EC:2.3.1.41) K00648
Bin_04_5_473	953	519319	520272	Bin_04_5	582911	-	6.4.1.2	Clostridiales (186802)	acetyl-CoA carboxylase, carboxyl transferase, alpha subunit (EC:6.4.1.2) K01962 carboxylase transferase
Bin_04_5_474	815	520266	521081	Bin_04_5	582911	-	6.4.1.2	Clostridiales (186802)	acetyl-CoA carboxylase carboxyl transferase subunit beta/alpha K01962 alpha K01963 beta
Bin_04_5_475	233	521078	521311	Bin_04_5	582911	-		Bacteria (2)	acpP acyl carrier protein K02078 protein
Bin_04_5_476	500	521517	522017	Bin_04_5	582911	+		Clostridiales (186802)	Transcriptional regulator, MarR family
Bin_04_5_477	935	521974	522909	Bin_04_5	582911	+		root (1)	hypothetical protein
Bin_04_5_478	608	522900	523508	Bin_04_5	582911	-		Clostridiales (186802)	ribosome biogenesis GTP-binding protein YsxC K03978
Bin_04_5_479	1304	523505	524809	Bin_04_5	582911	-		Clostridia (186801)	Os01g0886600 K03544 ATP-dependent Clp protease ATP-binding subunit ClpX
Bin_04_5_480	587	524836	525423	Bin_04_5	582911	-	3.4.21.92	Clostridiales (186802)	similar to caseinolytic protease, ATP-dependent, proteolytic subunit homolog K01358 ATP-dependent Clp protease
Bin_04_5_481	1358	525427	526785	Bin_04_5	582911	-	5.2.1.8	Clostridiales (186802)	tig trigger factor Tig (EC:5.2.1.8) K03545
Bin_04_5_482	2642	527478	530120	Bin_04_5	582911	-	2.7.9.1	Clostridiales (186802)	PPDK PPDK (pyruvate orthophosphate dikinase) kinase/ pyruvate, phosphate dikinase K01006 pyruvate,orthophosphate dikinase
Bin_04_5_483	1814	530228	532042	Bin_04_5	582911	-		Lachnospiraceae (186803)	methyl-accepting chemotaxis sensory transducer Cache sensor
Bin_04_5_484	611	532177	532788	Bin_04_5	582911	-	2.7.4.14	Bacteria (2)	Cytidylate kinase (EC 2.7.4.14)
Bin_04_5_485	1352	532802	534154	Bin_04_5	582911	-		Bacteria (2)	arsenical pump membrane protein
Bin_04_5_486	326	534383	534709	Bin_04_5	582911	+		root (1)	hypothetical protein
Bin_04_5_487	1508	534789	536297	Bin_04_5	582911	+		Clostridiales (186802)	RNA methyltransferase, TrmA family
Bin_04_5_488	230	536333	536563	Bin_04_5	582911	-		root (1)	hypothetical protein
Bin_04_5_489	1655	536567	538222	Bin_04_5	582911	-	2.7.7.4	Clostridiales (186802)	sulfate adenylyltransferase, large subunit (EC:2.7.7.4) K00955 bifunctional enzyme CysN/CysC
Bin_04_5_490	911	538222	539133	Bin_04_5	582911	-	2.7.7.4	Bacteria (2)	cysD sulfate adenylyltransferase subunit 2 (EC:2.7.7.4) K00957
Bin_04_5_491	314	539158	539472	Bin_04_5	582911	-		Clostridiales (186802)	4Fe-4S ferredoxin iron-sulfur binding domain-containing protein
Bin_04_5_492	1706	539469	541175	Bin_04_5	582911	-	1.8.99.2	Bacteria (2)	fumarate reductase/succinate dehydrogenase flavoprotein domain-containing protein K00394 adenylylsulfate reductase, subunit A
Bin_04_5_493	1376	541195	542571	Bin_04_5	582911	-		root (1)	hypothetical protein
Bin_04_5_494	260	542792	543052	Bin_04_5	582911	-		Bacteria (2)	sulfite reductase (ferredoxin)
Bin_04_5_495	902	543045	543947	Bin_04_5	582911	-		Bacteria (2)	nitrite sulfite reductase 4Fe-4S region
Bin_04_5_496	416	543984	544400	Bin_04_5	582911	-		Bacteria (2)	mov34/mpn/pad-1 family protein
Bin_04_5_497	821	544419	545240	Bin_04_5	582911	-		Coprococcus eutactus (33043)	NV16607 similar to molybdopterin biosynthesis moeb protein K11996 adenylyltransferase sulfurtransferase
Bin_04_5_498	206	545240	545446	Bin_04_5	582911	-		Bacteria (2)	thiamine biosynthesis protein ThiS K03154 sulfur carrier
Bin_04_5_499	1232	545482	546714	Bin_04_5	582911	-	2.5.1.49	Bacteria (2)	cys/met metabolism pyridoxal-phosphate-dependent protein K01740 O-acetylhomoserine (thiol)-lyase
Bin_04_5_500	899	547122	548021	Bin_04_5	582911	-		Clostridiales (186802)	LysR family transcriptional regulator
Bin_04_5_501	539	548073	548612	Bin_04_5	582911	-		root (1)	hypothetical protein
Bin_04_5_502	1052	548657	549709	Bin_04_5	582911	+		Clostridiales (186802)	dihydrouridine synthase DuS
Bin_04_5_503	401	549732	550133	Bin_04_5	582911	-		Pseudoramibacter alactolyticus (113287)	Radical SAM
Bin_04_5_504	2366	550304	552670	Bin_04_5	582911	-		Firmicutes (1239)	ctpE cation transporter E1-E2 family ATPase (EC:3.6.3.-) K01552
Bin_04_5_505	2345	552684	555029	Bin_04_5	582911	-	3.6.4.12	Clostridiales (186802)	pcrA ATP-dependent DNA helicase PcrA (EC:3.6.1.-) K03657 II /
Bin_04_5_506	290	555032	555322	Bin_04_5	582911	-		Clostridiales (186802)	TrpR like protein, YerC/YecD
Bin_04_5_507	1010	555319	556329	Bin_04_5	582911	-	6.3.1.1	Clostridiales (186802)	asnA asparagine synthetase AsnA (EC:6.3.1.1) K01914 aspartate--ammonia ligase
Bin_04_5_508	1397	556372	557769	Bin_04_5	582911	-	6.1.1.22	Clostridiales (186802)	NS1 asparagine-tRNA ligase (EC:6.1.1.22) K01893 asparaginyl-tRNA synthetase
Bin_04_5_509	1235	557957	559192	Bin_04_5	582911	+		Shuttleworthia (177971)	no significant homology.
Bin_04_5_510	1985	559278	561263	Bin_04_5	582911	-		root (1)	hypothetical protein
Bin_04_5_511	176	561590	561766	Bin_04_5	582911	-		root (1)	hypothetical protein
Bin_04_5_512	1280	561775	563055	Bin_04_5	582911	-	6.3.4.13	Clostridiales (186802)	gart phosphoribosylglycinamide formyltransferase, synthetase, phosphoribosylaminoimidazole synthetase K11787 phosphoribosylamine--glycine ligase / formyltransferase phosphoribosylformylglycinamidine cyclo-ligase
Bin_04_5_513	722	563052	563774	Bin_04_5	582911	-	2.1.2.2	Clostridiales (186802)	purN phosphoribosylglycinamide formyltransferase PurN (EC:2.1.2.2) K11175 1
Bin_04_5_514	1028	563768	564796	Bin_04_5	582911	-	2.1.2.2	Firmicutes (1239)	GART, AIRS, GARS phosphoribosylglycinamide formyltransferase, synthetase, phosphoribosylaminoimidazole synthetase (EC:2.1.2.2 6.3.3.1 6.3.4.13) K11787 phosphoribosylamine--glycine ligase / formyltransferase phosphoribosylformylglycinamidine cyclo-ligase
Bin_04_5_515	512	564797	565309	Bin_04_5	582911	-	4.1.1.21	Clostridiales (186802)	phosphoribosylaminoimidazole carboxylase (EC:4.1.1.21) K11808
Bin_04_5_516	332	565382	565714	Bin_04_5	582911	-		root (1)	hypothetical protein
Bin_04_5_517	455	565711	566166	Bin_04_5	582911	-		root (1)	hypothetical protein
Bin_04_5_518	677	566163	566840	Bin_04_5	582911	-	2.4.2.10	Clostridiales (186802)	pyrE orotate phosphoribosyltransferase (EC:2.4.2.10) K00762
Bin_04_5_519	914	566850	567764	Bin_04_5	582911	-	1.3.3.1	Clostridiales (186802)	dihydroorotate dehydrogenase 1 (EC:1.3.3.1) K00226 oxidase
Bin_04_5_520	779	567761	568540	Bin_04_5	582911	-		Clostridiales (186802)	Dihydroorotate dehydrogenase, electron transfer subunit, iron-sulfur cluster binding domain protein K02823 dihydroorotate dehydrogenase subunit
Bin_04_5_521	920	568568	569488	Bin_04_5	582911	-	4.1.1.23	Clostridiales (186802)	pyrF orotidine 5'-phosphate decarboxylase PyrF (EC:4.1.1.23) K01591 orotidine-5'-phosphate
Bin_04_5_522	1274	569502	570776	Bin_04_5	582911	-	3.5.2.3	Clostridium phytofermentans (66219)	dihydroorotase, multifunctional complex type (EC:3.5.2.3) K01465 dihydroorotase
Bin_04_5_523	668	570826	571494	Bin_04_5	582911	-		root (1)	hypothetical protein
Bin_04_5_524	1277	571549	572826	Bin_04_5	582911	-		Clostridiales (186802)	hlyA hemolysin-related protein
Bin_04_5_525	4937	572952	577889	Bin_04_5	582911	-		root (1)	hypothetical protein
Bin_04_5_526	659	577909	578568	Bin_04_5	582911	-		root (1)	hypothetical protein
Bin_04_5_527	527	578565	579092	Bin_04_5	582911	-		root (1)	hypothetical protein
Bin_04_5_528	146	579103	579249	Bin_04_5	582911	-		root (1)	hypothetical protein
Bin_04_5_529	347	579380	579727	Bin_04_5	582911	-		root (1)	hypothetical protein
Bin_04_5_530	1346	579736	581082	Bin_04_5	582911	-		unclassified Lachnospiraceae (186928)	hypothetical protein
Bin_04_5_531	1295	581051	582346	Bin_04_5	582911	-		Clostridiales (186802)	component type IV pilus K02283 pilus assembly protein CpaF
Bin_04_5_532	188	582371	582559	Bin_04_5	582911	-		unclassified Lachnospiraceae (186928)	hypothetical protein
Bin_04_4_0	146	1	147	Bin_04_4	3324	-		root (1)	hypothetical protein
Bin_04_4_1	173	412	585	Bin_04_4	3324	-		root (1)	hypothetical protein
Bin_04_4_2	269	1006	1275	Bin_04_4	3324	-		Actinobacteridae (85003)	addiction module antitoxin K06218 RelE protein
Bin_04_4_3	236	1259	1495	Bin_04_4	3324	-		Coriobacteriaceae (84107)	hypothetical protein
Bin_04_4_4	707	2129	2836	Bin_04_4	3324	-		root (1)	replication protein RepB
Bin_04_4_5	167	3156	3323	Bin_04_4	3324	-		root (1)	hypothetical protein
Bin_04_9_0	155	3	158	Bin_04_9	87302	+		root (1)	hypothetical protein
Bin_04_9_1	221	241	462	Bin_04_9	87302	+		Clostridiales (186802)	P-loop-containing ATPase K06958 UPF0042 nucleotide-binding protein
Bin_04_9_2	215	504	719	Bin_04_9	87302	+		Lachnospiraceae (186803)	Hypothetical ATP-binding protein UPF0042, contains P-loop
Bin_04_9_3	290	1305	1595	Bin_04_9	87302	+		root (1)	hypothetical protein
Bin_04_9_4	218	2249	2467	Bin_04_9	87302	+		Shuttleworthia (177971)	Transcription regulator
Bin_04_9_5	236	2809	3045	Bin_04_9	87302	+	4.1.2.13	Bacteria (2)	Fructose-bisphosphate aldolase class II (EC 4.1.2.13)
Bin_04_9_6	1670	3836	5506	Bin_04_9	87302	+		root (1)	hypothetical protein
Bin_04_9_7	2642	5730	8372	Bin_04_9	87302	+	6.1.1.9	Clostridiales (186802)	valS valyl-tRNA synthetase (EC:6.1.1.9) K01873
Bin_04_9_8	188	8385	8573	Bin_04_9	87302	+		root (1)	hypothetical protein
Bin_04_9_9	1418	8578	9996	Bin_04_9	87302	+		root (1)	hypothetical protein
Bin_04_9_10	1667	10074	11741	Bin_04_9	87302	-		root (1)	hypothetical protein
Bin_04_9_11	2714	11779	14493	Bin_04_9	87302	-		root (1)	hypothetical protein
Bin_04_9_12	1256	14709	15965	Bin_04_9	87302	+		Clostridiales (186802)	putative maltose ABC transporter, sugar-binding protein K10108 maltose/maltodextrin transport system substrate-binding protein
Bin_04_9_13	1766	15978	17744	Bin_04_9	87302	+		Clostridiales (186802)	methyl-accepting chemotaxis protein
Bin_04_9_14	1232	17741	18973	Bin_04_9	87302	+		root (1)	hypothetical protein
Bin_04_9_15	794	19022	19816	Bin_04_9	87302	+		Clostridiales (186802)	hemerythrin K07216 hemerythrin
Bin_04_9_16	905	19918	20823	Bin_04_9	87302	+		Butyrivibrio (830)	Hydrolases alpha/beta superfamily
Bin_04_9_17	887	20894	21781	Bin_04_9	87302	+		Lachnospiraceae (186803)	Hydrolases alpha/beta superfamily
Bin_04_9_18	827	21788	22615	Bin_04_9	87302	-		root (1)	hypothetical protein
Bin_04_9_19	1346	22667	24013	Bin_04_9	87302	-		Bacteria (2)	4-hydroxybutyrate coenzyme A transferase
Bin_04_9_20	1601	24133	25734	Bin_04_9	87302	+		root (1)	hypothetical protein
Bin_04_9_21	494	25737	26231	Bin_04_9	87302	+		root (1)	hypothetical protein
Bin_04_9_22	1142	26249	27391	Bin_04_9	87302	+		Clostridiales (186802)	Two-component response regulator yesN, associated MetSO reductase
Bin_04_9_23	1460	27391	28851	Bin_04_9	87302	+		unclassified Lachnospiraceae (186928)	two-component sensor histidine kinase
Bin_04_9_24	1124	29064	30188	Bin_04_9	87302	+		Clostridiales (186802)	periplasmic binding protein/LacI transcriptional regulator K02058 simple sugar transport system substrate-binding protein
Bin_04_9_25	1529	30308	31837	Bin_04_9	87302	+	3.6.3.17	Clostridiales (186802)	sugar ABC transporter ATPase K02056 simple transport system ATP-binding protein
Bin_04_9_26	1046	31827	32873	Bin_04_9	87302	+		Clostridiales (186802)	monosaccharide ABC transporter membrane protein, CUT2 family K02057 simple sugar transport system permease protein
Bin_04_9_27	1046	32875	33921	Bin_04_9	87302	+		Clostridiales (186802)	monosaccharide ABC transporter membrane protein, CUT2 family K02057 simple sugar transport system permease protein
Bin_04_9_28	1439	34063	35502	Bin_04_9	87302	+	5.3.1.4	Monera	araA L-arabinose isomerase (EC:5.3.1.4) K01804
Bin_04_9_29	713	35542	36255	Bin_04_9	87302	+	5.1.3.4	Clostridiales (186802)	sugar isomerase (EC:5.1.3.4) K01786 L-ribulose-5-phosphate 4-epimerase
Bin_04_9_30	1592	36245	37837	Bin_04_9	87302	+		Bacteria (2)	carbohydrate kinase FGGY
Bin_04_9_31	2381	37853	40234	Bin_04_9	87302	+		Bacteria (2)	AO090012000711 phosphoketolase
Bin_04_9_32	656	40285	40941	Bin_04_9	87302	+	2.2.1.2	Clostridiales (186802)	putative transaldolase K00616 transaldolase
Bin_04_9_33	371	41164	41535	Bin_04_9	87302	+		Lachnospiraceae (186803)	alkaline shock protein 23
Bin_04_9_34	503	41532	42035	Bin_04_9	87302	+		root (1)	hypothetical protein
Bin_04_9_35	1346	42019	43365	Bin_04_9	87302	+	3.1.11.6	Clostridiales (186802)	Exodeoxyribonuclease VII large subunit (EC 3.1.11.6)
Bin_04_9_36	251	43358	43609	Bin_04_9	87302	+		unclassified Lachnospiraceae (186928)	hypothetical protein
Bin_04_9_37	911	43593	44504	Bin_04_9	87302	+	2.5.1.10	Clostridiales (186802)	ispA geranylgeranyl pyrophosphate synthase IspA (EC:2.5.1.10) K13789 diphosphate synthase, type II
Bin_04_9_38	1874	44504	46378	Bin_04_9	87302	+	2.2.1.7	Clostridiales (186802)	deoxyxylulose-5-phosphate synthase (EC:2.2.1.7) K01662 1-deoxy-D-xylulose-5-phosphate
Bin_04_9_39	800	46375	47175	Bin_04_9	87302	+		Clostridiales (186802)	rRNA methylase K06442 putative hemolysin
Bin_04_9_40	851	47172	48023	Bin_04_9	87302	+	2.7.1.23	Lachnospiraceae (186803)	NAD kinase (EC 2.7.1.23)
Bin_04_9_41	449	48087	48536	Bin_04_9	87302	+		Clostridiales (186802)	argR arginine repressor ArgR K03402 transcriptional regulator metabolism
Bin_04_9_42	1655	48564	50219	Bin_04_9	87302	+		Clostridiales (186802)	DNA repair protein RecN (recombination N) K03631 (Recombination N)
Bin_04_9_43	1496	50804	52300	Bin_04_9	87302	+	2.7.7.10	Clostridiales (186802)	galT galactose-1-phosphate uridylyltransferase GalT (EC:2.7.7.10) K00965 UDPglucose--hexose-1-phosphate
Bin_04_9_44	671	52384	53055	Bin_04_9	87302	-		Bacteria (2)	Crp/Fnr family transcriptional regulator
Bin_04_9_45	860	53063	53923	Bin_04_9	87302	-		root (1)	hypothetical protein
Bin_04_9_46	977	54089	55066	Bin_04_9	87302	+	2.1.3.2	Clostridiales (186802)	pyrB aspartate carbamoyltransferase catalytic subunit (EC:2.1.3.2) K00609
Bin_04_9_47	440	55060	55500	Bin_04_9	87302	+		Clostridiales (186802)	pyrI aspartate carbamoyltransferase regulatory subunit PyrI K00610
Bin_04_9_48	1460	55500	56960	Bin_04_9	87302	+	6.3.2.13	Clostridiales (186802)	murE UDP-N-acetylmuramoylalanyl-D-glutamate-2,6-diaminopimelate ligase MurE (EC:6.3.2.13) K01928 UDP-N-acetylmuramoylalanyl-D-glutamate--2,6-diaminopimelate
Bin_04_9_49	1112	56980	58092	Bin_04_9	87302	+		root (1)	hypothetical protein
Bin_04_9_50	305	58337	58642	Bin_04_9	87302	+		root (1)	hypothetical protein
Bin_04_9_51	224	58935	59159	Bin_04_9	87302	+		root (1)	hypothetical protein
Bin_04_9_52	488	59178	59666	Bin_04_9	87302	+	3.5.1.88	Lachnospiraceae (186803)	def peptide deformylase (EC:3.5.1.88) K01462
Bin_04_9_53	956	59666	60622	Bin_04_9	87302	+	2.1.2.9	Clostridiales (186802)	fmt methionyl-tRNA formyltransferase Fmt (EC:2.1.2.9) K00604
Bin_04_9_54	1088	60962	62050	Bin_04_9	87302	+		Clostridiales (186802)	transcriptional regulator, CdaR K02647 carbohydrate diacid regulator
Bin_04_9_55	680	62047	62727	Bin_04_9	87302	+		Clostridiales (186802)	type II (general) secretory pathway (IISP) family protein K09812 cell division transport system ATP-binding protein
Bin_04_9_56	908	62724	63632	Bin_04_9	87302	+		Clostridiales (186802)	ftsX cell division permease FtsX K09811 transport system protein
Bin_04_9_57	1217	63629	64846	Bin_04_9	87302	+	3.4.21.102	Lachnospiraceae (186803)	Carboxyl-terminal protease (EC 3.4.21.102)
Bin_04_9_58	1142	64846	65988	Bin_04_9	87302	+		Clostridiales (186802)	bacterial peptide chain release factor 2 (bRF-2) K02836
Bin_04_9_59	443	66177	66620	Bin_04_9	87302	+	5.4.99.5	Clostridiales (186802)	amino acid-binding ACT domain protein K06209 chorismate mutase
Bin_04_9_60	1202	66637	67839	Bin_04_9	87302	+	1.1.1.3	Clostridiales (186802)	homoserine dehydrogenase (EC:1.1.1.3) K00003
Bin_04_9_61	1202	67874	69076	Bin_04_9	87302	+	2.7.2.4	Clostridiales (186802)	lysC aspartate kinase (EC:2.7.2.4) K00928
Bin_04_9_62	662	69479	70141	Bin_04_9	87302	+	3.6.3.14	Clostridiales (186802)	atpB2 ATP synthase F0 A subunit AtpB2 (EC:3.6.3.14) K02108 F-type H+-transporting ATPase
Bin_04_9_63	230	70168	70398	Bin_04_9	87302	+	3.6.3.14	Clostridiales (186802)	atpE2 ATP synthase F0 C subunit AtpE2 (EC:3.6.3.14) K02110 F-type H+-transporting ATPase c
Bin_04_9_64	455	70430	70885	Bin_04_9	87302	+		root (1)	hypothetical protein
Bin_04_9_65	527	70860	71387	Bin_04_9	87302	+		root (1)	hypothetical protein
Bin_04_9_66	1505	71392	72897	Bin_04_9	87302	+	3.6.3.14	Clostridiales (186802)	atpA ATP synthase CF1 alpha subunit (EC:3.6.3.14) K02111 F-type H+-transporting ATPase
Bin_04_9_67	905	72902	73807	Bin_04_9	87302	+	3.6.3.14	Clostridiales (186802)	atpG2 ATP synthase F1 gamma subunit AtpG2 (EC:3.6.3.14) K02115 F-type H+-transporting ATPase
Bin_04_9_68	1385	73903	75288	Bin_04_9	87302	+	3.6.3.14	Clostridiales (186802)	mitochondrial F-type ATPase F1 subunit beta, precursor K02133 H+-transporting beta
Bin_04_9_69	434	75299	75733	Bin_04_9	87302	+	3.6.3.14	Clostridiales (186802)	F0F1-type ATP synthase epsilon subunit K02114 F-type H+-transporting ATPase subunit
Bin_04_9_70	266	75857	76123	Bin_04_9	87302	-		root (1)	hypothetical protein
Bin_04_9_71	887	76349	77236	Bin_04_9	87302	+		Clostridiales (186802)	putative SAM-dependent methyltransferase K06969 ribosomal RNA large subunit methyltransferase I
Bin_04_9_72	317	78929	79246	Bin_04_9	87302	+		Clostridiales (186802)	30S ribosomal protein S10, chloroplast, putative K02946 small subunit S10
Bin_04_9_73	677	79343	80020	Bin_04_9	87302	+		Clostridiales (186802)	rplC 50S ribosomal protein L3 K02906 large subunit L3
[truncated: 169 more rows]

## Sheet: UBA2727 sp. 002480925
ORF_ID	ORF_length	start	end	Contig_Name	Contig_length	strand	ec	taxonomy	product
UBA2727_GCA_002480925_1_51_0	299	1	300	UBA2727_GCA_002480925_1_51	22625	+	2.1.1.131	Clostridiales (186802)	cobalt-precorrin-3B C(17)-methyltransferase (EC:2.1.1.131) K05934 precorrin-3B C17-methyltransferase
UBA2727_GCA_002480925_1_51_1	1649	295	1944	UBA2727_GCA_002480925_1_51	22625	-		root (1)	hypothetical protein
UBA2727_GCA_002480925_1_51_2	1103	1959	3062	UBA2727_GCA_002480925_1_51	22625	-		root (1)	hypothetical protein
UBA2727_GCA_002480925_1_51_3	1211	3059	4270	UBA2727_GCA_002480925_1_51	22625	-		root (1)	hypothetical protein
UBA2727_GCA_002480925_1_51_4	1658	4257	5915	UBA2727_GCA_002480925_1_51	22625	-		Clostridiales (186802)	Amidohydrolase 3
UBA2727_GCA_002480925_1_51_5	818	5928	6746	UBA2727_GCA_002480925_1_51	22625	-		Clostridiales (186802)	potC polyamine transporter subunit membrane component ABC superfamily K11070 spermidine/putrescine transport system permease protein
UBA2727_GCA_002480925_1_51_6	944	6760	7704	UBA2727_GCA_002480925_1_51	22625	-		Clostridium (1485)	potB polyamine transporter subunit membrane component ABC superfamily K11071 spermidine/putrescine transport system permease protein
UBA2727_GCA_002480925_1_51_7	1127	7705	8832	UBA2727_GCA_002480925_1_51	22625	-	3.6.3.31	Clostridium (1485)	potA putrescine/spermidine ABC transporter ATPase protein K11072 spermidine/putrescine transport system ATP-binding protein
UBA2727_GCA_002480925_1_51_8	341	8848	9189	UBA2727_GCA_002480925_1_51	22625	-		Clostridia (186801)	Nitrogen regulatory protein P-II
UBA2727_GCA_002480925_1_51_9	1148	9205	10353	UBA2727_GCA_002480925_1_51	22625	-		root (1)	hypothetical protein
UBA2727_GCA_002480925_1_51_10	1103	10685	11788	UBA2727_GCA_002480925_1_51	22625	+		root (1)	hypothetical protein
UBA2727_GCA_002480925_1_51_11	1154	11798	12952	UBA2727_GCA_002480925_1_51	22625	+	4.3.1.12	Clostridium tyrobutyricum (1519)	Ornithine cyclodeaminase (EC 4.3.1.12)
UBA2727_GCA_002480925_1_51_12	1169	12971	14140	UBA2727_GCA_002480925_1_51	22625	+	1.1.1.2	Firmicutes (1239)	alcohol dehydrogenase (NADP(+)) (EC:1.1.1.2) K00100
UBA2727_GCA_002480925_1_51_13	1133	14408	15541	UBA2727_GCA_002480925_1_51	22625	-	4.3.1.12	Bacteria (2)	ocd putative ornithine cyclodeaminase (EC:4.3.1.12) K01750
UBA2727_GCA_002480925_1_51_14	1430	15616	17046	UBA2727_GCA_002480925_1_51	22625	-		Eubacteriaceae (186806)	amino acid permease family protein
UBA2727_GCA_002480925_1_51_15	806	17195	18001	UBA2727_GCA_002480925_1_51	22625	-		root (1)	hypothetical protein
UBA2727_GCA_002480925_1_51_16	596	18157	18753	UBA2727_GCA_002480925_1_51	22625	-		root (1)	hypothetical protein
UBA2727_GCA_002480925_1_51_17	251	18750	19001	UBA2727_GCA_002480925_1_51	22625	-		root (1)	hypothetical protein
UBA2727_GCA_002480925_1_51_18	1451	19038	20489	UBA2727_GCA_002480925_1_51	22625	-		Faecalibacterium prausnitzii (853)	UV damage repair protein, ImpB/MucB/SamB family K03502 DNA polymerase V
UBA2727_GCA_002480925_1_51_19	242	20528	20770	UBA2727_GCA_002480925_1_51	22625	-		Clostridiales (186802)	hypothetical protein
UBA2727_GCA_002480925_1_51_20	563	20890	21453	UBA2727_GCA_002480925_1_51	22625	-		root (1)	hypothetical protein
UBA2727_GCA_002480925_1_51_21	284	21910	22194	UBA2727_GCA_002480925_1_51	22625	-		root (1)	hypothetical protein
UBA2727_GCA_002480925_1_51_22	260	22256	22516	UBA2727_GCA_002480925_1_51	22625	-		root (1)	hypothetical protein
UBA2727_GCA_002480925_1_50_0	1217	238	1455	UBA2727_GCA_002480925_1_50	40180	+		Lachnospiraceae bacterium P6B14 (1410631)	hypothetical protein
UBA2727_GCA_002480925_1_50_1	884	1668	2552	UBA2727_GCA_002480925_1_50	40180	+		Monera	stress-inducible pyridoxine biosynthesis protein SOR K06215
UBA2727_GCA_002480925_1_50_2	587	2549	3136	UBA2727_GCA_002480925_1_50	40180	+	1.1.1.28	Clostridiales (186802)	glutamine amidotransferase subunit PdxT (EC:1.1.1.28) K08681
UBA2727_GCA_002480925_1_50_3	551	3105	3656	UBA2727_GCA_002480925_1_50	40180	-		root (1)	hypothetical protein
UBA2727_GCA_002480925_1_50_4	392	3787	4179	UBA2727_GCA_002480925_1_50	40180	+		Clostridiales (186802)	family protein
UBA2727_GCA_002480925_1_50_5	2015	4176	6191	UBA2727_GCA_002480925_1_50	40180	-		root (1)	hypothetical protein
UBA2727_GCA_002480925_1_50_6	491	6674	7165	UBA2727_GCA_002480925_1_50	40180	-		Treponema (157)	nitroimidazole resistance protein, putative K07005
UBA2727_GCA_002480925_1_50_7	1163	7399	8562	UBA2727_GCA_002480925_1_50	40180	+		Bacteria (2)	major facilitator superfamily MFS 1
UBA2727_GCA_002480925_1_50_8	3293	8626	11919	UBA2727_GCA_002480925_1_50	40180	+		root (1)	hypothetical protein
UBA2727_GCA_002480925_1_50_9	680	11962	12642	UBA2727_GCA_002480925_1_50	40180	+		Firmicutes (1239)	hypothetical protein
UBA2727_GCA_002480925_1_50_10	149	13107	13256	UBA2727_GCA_002480925_1_50	40180	-		root (1)	hypothetical protein
UBA2727_GCA_002480925_1_50_11	596	13589	14185	UBA2727_GCA_002480925_1_50	40180	+		root (1)	hypothetical protein
UBA2727_GCA_002480925_1_50_12	1316	14201	15517	UBA2727_GCA_002480925_1_50	40180	-		Clostridiales (186802)	recombination factor protein RarA K07478 putative ATPase
UBA2727_GCA_002480925_1_50_13	1004	15625	16629	UBA2727_GCA_002480925_1_50	40180	+		Bacteria (2)	yghZ putative oxidoreductase
UBA2727_GCA_002480925_1_50_14	803	16644	17447	UBA2727_GCA_002480925_1_50	40180	+	1.5.1.2	Clostridiales (186802)	proC ProC K00286 pyrroline-5-carboxylate reductase
UBA2727_GCA_002480925_1_50_15	743	17627	18370	UBA2727_GCA_002480925_1_50	40180	+		Clostridiales (186802)	lactose phosphotransferase system repressor K03436 DeoR family transcriptional regulator, fructose operon repressor
UBA2727_GCA_002480925_1_50_16	923	18401	19324	UBA2727_GCA_002480925_1_50	40180	+	2.7.1.56	Clostridiales (186802)	fruK fructose-1-phosphate kinase (EC:2.7.1.56) K00882 1-phosphofructokinase
UBA2727_GCA_002480925_1_50_17	2057	19321	21378	UBA2727_GCA_002480925_1_50	40180	+	2.7.1.69	Coprococcus eutactus (33043)	PTS system D-fructose-specific IIA component (F1P-forming)/PTS IIB IIC (F1P-forming) K02768 system, fructose-specific K02769 K02770
UBA2727_GCA_002480925_1_50_18	257	21469	21726	UBA2727_GCA_002480925_1_50	40180	+		Clostridiales (186802)	phosphotransferase system, phosphocarrier protein HPr K11189
UBA2727_GCA_002480925_1_50_19	1628	21813	23441	UBA2727_GCA_002480925_1_50	40180	+	2.7.3.9	Clostridiales (186802)	ptsI PtsI K08483 phosphotransferase system, enzyme I, PtsI
UBA2727_GCA_002480925_1_50_20	1196	23521	24717	UBA2727_GCA_002480925_1_50	40180	+		root (1)	hypothetical protein
UBA2727_GCA_002480925_1_50_21	944	24811	25755	UBA2727_GCA_002480925_1_50	40180	+		Lachnoclostridium Yutin and Galperin 2013	Mg2+ Co2+ ABC transporter K03284 metal ion transporter, MIT family
UBA2727_GCA_002480925_1_50_22	1016	25768	26784	UBA2727_GCA_002480925_1_50	40180	+		Lachnospiraceae (186803)	glycosyl transferase GT2 family protein
UBA2727_GCA_002480925_1_50_23	827	26950	27777	UBA2727_GCA_002480925_1_50	40180	+	4.2.1.55	Firmicutes (1239)	crt 3-hydroxybutyryl-CoA dehydratase (EC:4.2.1.55) K01715
UBA2727_GCA_002480925_1_50_24	521	27847	28368	UBA2727_GCA_002480925_1_50	40180	+	5.2.1.8	Clostridiales (186802)	peptidyl-prolyl cis-trans isomerase cyclophilin-type (EC:5.2.1.8) K03768 B (cyclophilin B)
UBA2727_GCA_002480925_1_50_25	368	28365	28733	UBA2727_GCA_002480925_1_50	40180	+		root (1)	hypothetical protein
UBA2727_GCA_002480925_1_50_26	2318	28735	31053	UBA2727_GCA_002480925_1_50	40180	-		Clostridiales (186802)	RNA-binding S1 domain-containing protein K06959 uncharacterized protein
UBA2727_GCA_002480925_1_50_27	428	31173	31601	UBA2727_GCA_002480925_1_50	40180	+		Clostridiales (186802)	TsaE protein, required threonylcarbamoyladenosine t(6)A37 formation tRNA
UBA2727_GCA_002480925_1_50_28	734	31615	32349	UBA2727_GCA_002480925_1_50	40180	+		Clostridiales (186802)	peptidase M22 glycoprotease K14742 hypothetical protease
UBA2727_GCA_002480925_1_50_29	908	32342	33250	UBA2727_GCA_002480925_1_50	40180	+	3.1.26.11	Clostridiales (186802)	ribonuclease Z (EC:3.1.26.11) K00784
UBA2727_GCA_002480925_1_50_30	632	33253	33885	UBA2727_GCA_002480925_1_50	40180	+		root (1)	hypothetical protein
UBA2727_GCA_002480925_1_50_31	1001	33882	34883	UBA2727_GCA_002480925_1_50	40180	+	3.4.24.57	Clostridiales (186802)	putative DNA-binding/iron metalloprotein/AP endonuclease (EC:3.4.24.57) K01409 O-sialoglycoprotein endopeptidase
UBA2727_GCA_002480925_1_50_32	1139	34902	36041	UBA2727_GCA_002480925_1_50	40180	+		root (1)	hypothetical protein
UBA2727_GCA_002480925_1_50_33	1592	36242	37834	UBA2727_GCA_002480925_1_50	40180	+		root (1)	hypothetical protein
UBA2727_GCA_002480925_1_50_34	614	37881	38495	UBA2727_GCA_002480925_1_50	40180	-		Lachnospiraceae (186803)	HAD superfamily hydrolase
UBA2727_GCA_002480925_1_50_35	515	38578	39093	UBA2727_GCA_002480925_1_50	40180	+		Lachnospiraceae (186803)	hypothetical protein
UBA2727_GCA_002480925_1_50_36	701	39090	39791	UBA2727_GCA_002480925_1_50	40180	-	2.4.2.1	Firmicutes (1239)	deoD2 purine nucleoside phosphorylase (EC:2.4.2.1) K03784 purine-nucleoside
UBA2727_GCA_002480925_1_53_0	2669	6	2675	UBA2727_GCA_002480925_1_53	18030	-	3.2.1.23	Firmicutes (1239)	glycoside hydrolase family 2 TIM barrel K01190 beta-galactosidase
UBA2727_GCA_002480925_1_53_1	839	2685	3524	UBA2727_GCA_002480925_1_53	18030	-		Bacteria (2)	binding-protein-dependent transport systems inner membrane component K10190 lactose/L-arabinose system permease protein
UBA2727_GCA_002480925_1_53_2	947	3517	4464	UBA2727_GCA_002480925_1_53	18030	-		Bacteria (2)	ABC-type transporter, integral membrane subunit K10189 lactose/L-arabinose transport system permease protein
UBA2727_GCA_002480925_1_53_3	1349	4504	5853	UBA2727_GCA_002480925_1_53	18030	-		Lachnobacterium bovis (140626)	putative sugar ABC transporter, periplasmic binding protein K10188 lactose/L-arabinose transport system substrate-binding protein
UBA2727_GCA_002480925_1_53_4	947	6046	6993	UBA2727_GCA_002480925_1_53	18030	-		Lachnospiraceae (186803)	AraC family transcriptional regulator
UBA2727_GCA_002480925_1_53_5	1388	7002	8390	UBA2727_GCA_002480925_1_53	18030	-		Faecalibacterium prausnitzii (853)	SNF family Na+-dependent transporter K03308 neurotransmitter:Na+ symporter, NSS
UBA2727_GCA_002480925_1_53_6	437	8472	8909	UBA2727_GCA_002480925_1_53	18030	-	3.6.3.14	Eubacterium (1730)	F0F1-type ATP synthase epsilon subunit K02114 F-type H+-transporting ATPase subunit
UBA2727_GCA_002480925_1_53_7	1388	8911	10299	UBA2727_GCA_002480925_1_53	18030	-	3.6.3.14	Clostridiales (186802)	mitochondrial F-type ATPase F1 subunit beta, precursor K02133 H+-transporting beta
UBA2727_GCA_002480925_1_53_8	899	10344	11243	UBA2727_GCA_002480925_1_53	18030	-	3.6.3.14	Clostridiales (186802)	atpG2 ATP synthase F1 gamma subunit AtpG2 (EC:3.6.3.14) K02115 F-type H+-transporting ATPase
UBA2727_GCA_002480925_1_53_9	1505	11250	12755	UBA2727_GCA_002480925_1_53	18030	-	3.6.3.14	Clostridiales (186802)	atpA ATP synthase CF1 alpha chain K02111 F-type H+-transporting ATPase subunit
UBA2727_GCA_002480925_1_53_10	524	12761	13285	UBA2727_GCA_002480925_1_53	18030	-		root (1)	hypothetical protein
UBA2727_GCA_002480925_1_53_11	455	13263	13718	UBA2727_GCA_002480925_1_53	18030	-		root (1)	hypothetical protein
UBA2727_GCA_002480925_1_53_12	230	13731	13961	UBA2727_GCA_002480925_1_53	18030	-	3.6.3.14	Clostridiales (186802)	atpE2 ATP synthase F0 C subunit AtpE2 (EC:3.6.3.14) K02110 F-type H+-transporting ATPase c
UBA2727_GCA_002480925_1_53_13	686	13980	14666	UBA2727_GCA_002480925_1_53	18030	-	3.6.3.14	Clostridiales (186802)	atpB2 ATP synthase F0 A subunit AtpB2 (EC:3.6.3.14) K02108 F-type H+-transporting ATPase
UBA2727_GCA_002480925_1_53_14	1214	14952	16166	UBA2727_GCA_002480925_1_53	18030	-	2.7.2.4	Clostridiales (186802)	lysC aspartate kinase (EC:2.7.2.4) K00928
UBA2727_GCA_002480925_1_53_15	1199	16175	17374	UBA2727_GCA_002480925_1_53	18030	-	1.1.1.3	Clostridiales (186802)	homoserine dehydrogenase (EC:1.1.1.3) K00003
UBA2727_GCA_002480925_1_53_16	449	17430	17879	UBA2727_GCA_002480925_1_53	18030	-	5.4.99.5	Clostridiales (186802)	amino acid-binding ACT domain protein K06209 chorismate mutase
UBA2727_GCA_002480925_1_52_0	722	281	1003	UBA2727_GCA_002480925_1_52	47386	+		Clostridiales (186802)	cell wall hydrolase/autolysin
UBA2727_GCA_002480925_1_52_1	1436	1073	2509	UBA2727_GCA_002480925_1_52	47386	+	6.1.1.15	Clostridiales (186802)	OVA6 OVA6 (OVULE ABORTION 6) ATP binding / aminoacyl-tRNA ligase/ nucleotide proline-tRNA ligase K01881 prolyl-tRNA synthetase
UBA2727_GCA_002480925_1_52_2	2597	2509	5106	UBA2727_GCA_002480925_1_52	47386	+		root (1)	hypothetical protein
UBA2727_GCA_002480925_1_52_3	1733	5192	6925	UBA2727_GCA_002480925_1_52	47386	+	5.4.2.8	Clostridiales (186802)	phosphoglucomutase/phosphomannomutase alpha/beta/subunit K01840 phosphomannomutase
UBA2727_GCA_002480925_1_52_4	275	7115	7390	UBA2727_GCA_002480925_1_52	47386	+		Clostridiales (186802)	histone family protein DNA-binding protein K03530 HU-beta
UBA2727_GCA_002480925_1_52_5	773	7453	8226	UBA2727_GCA_002480925_1_52	47386	-		Eubacterium (1730)	Conserved membrane protein
UBA2727_GCA_002480925_1_52_6	1718	8246	9964	UBA2727_GCA_002480925_1_52	47386	-		Lachnospiraceae (186803)	mcpF methyl-accepting chemotaxis protein McpF K03406
UBA2727_GCA_002480925_1_52_7	260	10479	10739	UBA2727_GCA_002480925_1_52	47386	+		Clostridiales (186802)	RNA-binding S4 domain protein
UBA2727_GCA_002480925_1_52_8	317	10835	11152	UBA2727_GCA_002480925_1_52	47386	+		root (1)	hypothetical protein
UBA2727_GCA_002480925_1_52_9	1436	11154	12590	UBA2727_GCA_002480925_1_52	47386	+		root (1)	hypothetical protein
UBA2727_GCA_002480925_1_52_10	530	12559	13089	UBA2727_GCA_002480925_1_52	47386	+	2.4.2.8	Clostridiales (186802)	hpt Hypoxanthine phosphoribosyltransferase K00760 hypoxanthine phosphoribosyltransferase
UBA2727_GCA_002480925_1_52_11	1823	13105	14928	UBA2727_GCA_002480925_1_52	47386	+		Clostridiales (186802)	FTSH1 membrane AAA-metalloprotease (EC:3.4.24.-) K03798 cell division protease FtsH
UBA2727_GCA_002480925_1_52_12	2051	14942	16993	UBA2727_GCA_002480925_1_52	47386	+	3.2.1.20	Clostridiales (186802)	alpha amylase catalytic region K01187 alpha-glucosidase
UBA2727_GCA_002480925_1_52_13	2684	16983	19667	UBA2727_GCA_002480925_1_52	47386	+		root (1)	hypothetical protein
UBA2727_GCA_002480925_1_52_14	1091	19664	20755	UBA2727_GCA_002480925_1_52	47386	+		Lachnospiraceae (186803)	DNA repair exonuclease family protein YhaO
UBA2727_GCA_002480925_1_52_15	2684	20752	23436	UBA2727_GCA_002480925_1_52	47386	+		root (1)	hypothetical protein
UBA2727_GCA_002480925_1_52_16	1142	23441	24583	UBA2727_GCA_002480925_1_52	47386	+		Eubacterium (1730)	Esterase/lipase
UBA2727_GCA_002480925_1_52_17	1820	24585	26405	UBA2727_GCA_002480925_1_52	47386	-		Eubacterium (1730)	hypothetical protein
UBA2727_GCA_002480925_1_52_18	848	26810	27658	UBA2727_GCA_002480925_1_52	47386	+		Clostridiales (186802)	8-oxoguanine-DNA-glycosylase
UBA2727_GCA_002480925_1_52_19	1094	27659	28753	UBA2727_GCA_002480925_1_52	47386	-		root (1)	hypothetical protein
UBA2727_GCA_002480925_1_52_20	539	28768	29307	UBA2727_GCA_002480925_1_52	47386	-		root (1)	hypothetical protein
UBA2727_GCA_002480925_1_52_21	1274	29503	30777	UBA2727_GCA_002480925_1_52	47386	+		Firmicutes (1239)	ABC-type sugar transport system periplasmic component-like protein K10540 methyl-galactoside substrate-binding protein
UBA2727_GCA_002480925_1_52_22	1511	30878	32389	UBA2727_GCA_002480925_1_52	47386	+	3.6.3.17	Bacteria (2)	galactose/methyl galactoside ABC transporter ATP-binding protein MglA (EC:3.6.3.17) K10542 methyl-galactoside transport system
UBA2727_GCA_002480925_1_52_23	1652	32408	34060	UBA2727_GCA_002480925_1_52	47386	+	3.6.3.17	Bacteria (2)	monosaccharide-transporting ATPase (EC:3.6.3.17) K10541 methyl-galactoside transport system permease protein
UBA2727_GCA_002480925_1_52_24	1001	34156	35157	UBA2727_GCA_002480925_1_52	47386	+		Clostridiales (186802)	two-component response regulator K07720 system, regulator YesN
UBA2727_GCA_002480925_1_52_25	599	35136	35735	UBA2727_GCA_002480925_1_52	47386	+		Clostridiales (186802)	two-component response regulator K07720 system, regulator YesN
UBA2727_GCA_002480925_1_52_26	1175	35732	36907	UBA2727_GCA_002480925_1_52	47386	+		Clostridiales (186802)	Methyl-accepting chemotaxis protein
UBA2727_GCA_002480925_1_52_27	656	36908	37564	UBA2727_GCA_002480925_1_52	47386	+	2.7.13.3	Dorea formicigenerans (39486)	multi-sensor signal transduction histidine kinase K07718 two-component system, sensor kinase YesM
UBA2727_GCA_002480925_1_52_28	932	37561	38493	UBA2727_GCA_002480925_1_52	47386	+		root (1)	hypothetical protein
UBA2727_GCA_002480925_1_52_29	1028	38501	39529	UBA2727_GCA_002480925_1_52	47386	+		Clostridiales (186802)	D-galactose-binding periplasmic protein precursor K10540 methyl-galactoside transport system substrate-binding
UBA2727_GCA_002480925_1_52_30	1004	39531	40535	UBA2727_GCA_002480925_1_52	47386	+		Clostridiales (186802)	DNA repair photolyase
UBA2727_GCA_002480925_1_52_31	1493	40563	42056	UBA2727_GCA_002480925_1_52	47386	+	2.7.1.30	Clostridia (186801)	GK2 glycerol kinase 2 (EC:2.7.1.30) K00864
UBA2727_GCA_002480925_1_52_32	929	42084	43013	UBA2727_GCA_002480925_1_52	47386	+		root (1)	hypothetical protein
UBA2727_GCA_002480925_1_52_33	308	43014	43322	UBA2727_GCA_002480925_1_52	47386	-		Dorea formicigenerans (39486)	trxA thioredoxin K03671 thioredoxin 1
UBA2727_GCA_002480925_1_52_34	374	43479	43853	UBA2727_GCA_002480925_1_52	47386	+		Clostridiales (186802)	hypothetical protein
UBA2727_GCA_002480925_1_52_35	1190	43931	45121	UBA2727_GCA_002480925_1_52	47386	+	2.6.1.1	Bifidobacterium (1678)	class I II aminotransferase K11358 aspartate aminotransferase
UBA2727_GCA_002480925_1_52_36	500	45118	45618	UBA2727_GCA_002480925_1_52	47386	+		Clostridiales (186802)	thioesterase superfamily protein
UBA2727_GCA_002480925_1_52_37	1346	45736	47082	UBA2727_GCA_002480925_1_52	47386	-		Bacteria (2)	4-hydroxybutyrate coenzyme A transferase
UBA2727_GCA_002480925_1_52_38	131	47253	47384	UBA2727_GCA_002480925_1_52	47386	+		root (1)	hypothetical protein
UBA2727_GCA_002480925_1_37_0	791	1	792	UBA2727_GCA_002480925_1_37	26766	+		Firmicutes (1239)	THIC THIC (ThiaminC) ADP-ribose pyrophosphohydrolase/ catalytic/ iron-sulfur cluster binding K03147 thiamine biosynthesis protein ThiC
UBA2727_GCA_002480925_1_37_1	599	938	1537	UBA2727_GCA_002480925_1_37	26766	+	3.1.3.3	Bacteria (2)	thrH phosphoserine phosphatase (EC:3.1.3.3) K02203 / homoserine phosphotransferase
UBA2727_GCA_002480925_1_37_2	2162	1573	3735	UBA2727_GCA_002480925_1_37	26766	+		Butyrivibrio (830)	mcpL methyl-accepting chemotaxis protein McpL K03406
UBA2727_GCA_002480925_1_37_3	992	3749	4741	UBA2727_GCA_002480925_1_37	26766	+		root (1)	hypothetical protein
UBA2727_GCA_002480925_1_37_4	566	4756	5322	UBA2727_GCA_002480925_1_37	26766	+		root (1)	hypothetical protein
UBA2727_GCA_002480925_1_37_5	251	5344	5595	UBA2727_GCA_002480925_1_37	26766	+		Clostridiales (186802)	hypothetical protein
UBA2727_GCA_002480925_1_37_6	992	5650	6642	UBA2727_GCA_002480925_1_37	26766	+		Clostridiales (186802)	GAF domain/HD domain protein
UBA2727_GCA_002480925_1_37_7	575	6650	7225	UBA2727_GCA_002480925_1_37	26766	+		Lachnospiraceae (186803)	Transcriptional regulator, TetR family
UBA2727_GCA_002480925_1_37_8	581	7356	7937	UBA2727_GCA_002480925_1_37	26766	+		root (1)	hypothetical protein
UBA2727_GCA_002480925_1_37_9	620	7934	8554	UBA2727_GCA_002480925_1_37	26766	+	4.2.99.18	Clostridium (1485)	endonuclease III DNA-(apurinic or apyrimidinic site) lyase (EC:4.2.99.18 3.2.2.-) K10773
UBA2727_GCA_002480925_1_37_10	644	8556	9200	UBA2727_GCA_002480925_1_37	26766	-		root (1)	hypothetical protein
UBA2727_GCA_002480925_1_37_11	1607	9254	10861	UBA2727_GCA_002480925_1_37	26766	+		Clostridiales (186802)	hypothetical protein
UBA2727_GCA_002480925_1_37_12	872	10902	11774	UBA2727_GCA_002480925_1_37	26766	+		Clostridium (1485)	AIR synthase-like protein K04655 hydrogenase expression/formation protein HypE
UBA2727_GCA_002480925_1_37_13	482	11786	12268	UBA2727_GCA_002480925_1_37	26766	+		Clostridiales (186802)	Lrp/AsnC family transcriptional regulator, leucine-responsive regulatory protein
UBA2727_GCA_002480925_1_37_14	1163	12265	13428	UBA2727_GCA_002480925_1_37	26766	+		Clostridiales (186802)	aminotransferase class I II K10907
UBA2727_GCA_002480925_1_37_15	1784	13436	15220	UBA2727_GCA_002480925_1_37	26766	+		Oribacterium (265975)	ATPase component general energizing module ECF transporters
UBA2727_GCA_002480925_1_37_16	806	15205	16011	UBA2727_GCA_002480925_1_37	26766	+		Clostridiales (186802)	ABC transporter permease K02008 cobalt/nickel transport system permease protein
UBA2727_GCA_002480925_1_37_17	485	16104	16589	UBA2727_GCA_002480925_1_37	26766	+	2.5.1.17	Clostridiales (186802)	hypothetical protein K00798 cob(I)alamin adenosyltransferase
UBA2727_GCA_002480925_1_37_18	884	16602	17486	UBA2727_GCA_002480925_1_37	26766	+	4.2.1.52	Clostridiales (186802)	dapA dihydrodipicolinate synthase (EC:4.2.1.52) K01714
UBA2727_GCA_002480925_1_37_19	761	17526	18287	UBA2727_GCA_002480925_1_37	26766	-	1.3.1.26	Clostridiales (186802)	dapB dihydrodipicolinate reductase DapB (EC:1.3.1.26) K00215
UBA2727_GCA_002480925_1_37_20	1370	18321	19691	UBA2727_GCA_002480925_1_37	26766	-		Bacteria (2)	nucleobase:cation symporter-2, NCS2 family K02824 uracil permease
UBA2727_GCA_002480925_1_37_21	647	19836	20483	UBA2727_GCA_002480925_1_37	26766	+	2.4.2.9	Lachnospiraceae (186803)	uracil phosphoribosyltransferase (EC:2.4.2.9) K00761
UBA2727_GCA_002480925_1_37_22	1400	20493	21893	UBA2727_GCA_002480925_1_37	26766	+		Coprococcus eutactus (33043)	potassium transporter peripheral membrane component K03499 trk system uptake protein TrkA
UBA2727_GCA_002480925_1_37_23	1472	21903	23375	UBA2727_GCA_002480925_1_37	26766	+		Clostridiales (186802)	cation transporter K03498 trk system potassium uptake protein TrkH
UBA2727_GCA_002480925_1_37_24	518	23378	23896	UBA2727_GCA_002480925_1_37	26766	-		root (1)	hypothetical protein
UBA2727_GCA_002480925_1_37_25	1550	24043	25593	UBA2727_GCA_002480925_1_37	26766	+	6.3.5.2	Firmicutes (1239)	GMP synthase K01951 synthase (glutamine-hydrolysing)
UBA2727_GCA_002480925_1_37_26	431	26335	26766	UBA2727_GCA_002480925_1_37	26766	+		Bacteria (2)	hypothetical protein
UBA2727_GCA_002480925_1_36_0	893	676	1569	UBA2727_GCA_002480925_1_36	105476	-		Firmicutes (1239)	DNA polymerase III subunit alpha
UBA2727_GCA_002480925_1_36_1	944	1570	2514	UBA2727_GCA_002480925_1_36	105476	-		Bacteria (2)	cas2 CRISPR-associated endonuclease Cas1, ECOLI subtype
UBA2727_GCA_002480925_1_36_2	662	2486	3148	UBA2727_GCA_002480925_1_36	105476	-		Firmicutes (1239)	casE CRISPR system CASCADE complex protein CasE
UBA2727_GCA_002480925_1_36_3	713	3150	3863	UBA2727_GCA_002480925_1_36	105476	-		Firmicutes (1239)	CRISPR-associated protein, Cas5e family
UBA2727_GCA_002480925_1_36_4	1058	3877	4935	UBA2727_GCA_002480925_1_36	105476	-		Bacteria (2)	casC CRISPR system CASCADE complex protein CasC
UBA2727_GCA_002480925_1_36_5	605	4962	5567	UBA2727_GCA_002480925_1_36	105476	-		root (1)	hypothetical protein
UBA2727_GCA_002480925_1_36_6	1694	5569	7263	UBA2727_GCA_002480925_1_36	105476	-		Bacteria (2)	casA CRISPR system CASCADE complex protein CasA
UBA2727_GCA_002480925_1_36_7	2777	7264	10041	UBA2727_GCA_002480925_1_36	105476	-		Firmicutes (1239)	cas3 CRISPR-associated helicase Cas3 K07012
UBA2727_GCA_002480925_1_36_8	473	10796	11269	UBA2727_GCA_002480925_1_36	105476	-		Lachnospiraceae (186803)	smpB RNA-binding protein, component ssra quality-control system K03664 SsrA-binding protein
UBA2727_GCA_002480925_1_36_9	2423	11229	13652	UBA2727_GCA_002480925_1_36	105476	-	3.1.13.1	Clostridiales (186802)	ribonuclease R (EC:3.1.13.1) K12573
UBA2727_GCA_002480925_1_36_10	248	13728	13976	UBA2727_GCA_002480925_1_36	105476	-		Clostridiales (186802)	secG preprotein translocase subunit SecG K03075 SecG
UBA2727_GCA_002480925_1_36_11	1388	14192	15580	UBA2727_GCA_002480925_1_36	105476	-	1.4.1.13	Clostridiales (186802)	putative oxidoreductase K00266 glutamate synthase (NADPH/NADH) small chain
UBA2727_GCA_002480925_1_36_12	890	15580	16470	UBA2727_GCA_002480925_1_36	105476	-	1.18.1.2	Clostridiales (186802)	ferredoxin-NADP(+) reductase subunit alpha K00528 ferredoxin--NADP+
UBA2727_GCA_002480925_1_36_13	983	17571	18554	UBA2727_GCA_002480925_1_36	105476	-		Lachnospiraceae (186803)	Putative GTPases (G3E family)-like
UBA2727_GCA_002480925_1_36_14	1070	18564	19634	UBA2727_GCA_002480925_1_36	105476	-		Clostridiales (186802)	cobalamin synthesis protein, P47K
UBA2727_GCA_002480925_1_36_15	1766	19636	21402	UBA2727_GCA_002480925_1_36	105476	-	6.1.1.19	Clostridiales (186802)	argS arginyl-tRNA synthetase (EC:6.1.1.19) K01887
UBA2727_GCA_002480925_1_36_16	521	21399	21920	UBA2727_GCA_002480925_1_36	105476	-		Shuttleworthia satelles (177972)	Substrate-specific component QueT (COG4708) predicted queuosine-regulated ECF transporter
UBA2727_GCA_002480925_1_36_17	1334	22030	23364	UBA2727_GCA_002480925_1_36	105476	-	5.4.2.10	Firmicutes (1239)	phosphoglucosamine mutase (EC:5.4.2.10) K03431
UBA2727_GCA_002480925_1_36_18	1904	23361	25265	UBA2727_GCA_002480925_1_36	105476	-		root (1)	hypothetical protein
UBA2727_GCA_002480925_1_36_19	2567	25366	27933	UBA2727_GCA_002480925_1_36	105476	-		root (1)	hypothetical protein
UBA2727_GCA_002480925_1_36_20	1046	27945	28991	UBA2727_GCA_002480925_1_36	105476	+		root (1)	hypothetical protein
UBA2727_GCA_002480925_1_36_21	773	28992	29765	UBA2727_GCA_002480925_1_36	105476	-	2.1.1.80	Clostridiales (186802)	MCP methyltransferase, CheR-type (EC:2.1.1.80) K00575 chemotaxis protein methyltransferase CheR
UBA2727_GCA_002480925_1_36_22	1079	29830	30909	UBA2727_GCA_002480925_1_36	105476	-	1.17.1.2	Clostridiales (186802)	RNA binding S1 domain protein K02945 small subunit ribosomal protein S1 K03527 4-hydroxy-3-methylbut-2-enyl diphosphate reductase
UBA2727_GCA_002480925_1_36_23	851	30897	31748	UBA2727_GCA_002480925_1_36	105476	-	1.17.1.2	Clostridiales (186802)	hydroxymethylbutenyl pyrophosphate reductase K02945 small subunit ribosomal protein S1 K03527 4-hydroxy-3-methylbut-2-enyl diphosphate reductase
UBA2727_GCA_002480925_1_36_24	368	31754	32122	UBA2727_GCA_002480925_1_36	105476	-		Clostridiales (186802)	translational inhibitor protein
UBA2727_GCA_002480925_1_36_25	629	32142	32771	UBA2727_GCA_002480925_1_36	105476	-		Ruminococcus (1263)	esterase
UBA2727_GCA_002480925_1_36_26	971	32915	33886	UBA2727_GCA_002480925_1_36	105476	-		Lachnospiraceae (186803)	Methyl-accepting chemotaxis protein
UBA2727_GCA_002480925_1_36_27	1103	33901	35004	UBA2727_GCA_002480925_1_36	105476	-		Lachnospiraceae (186803)	similar to Uncharacterized conserved protein
UBA2727_GCA_002480925_1_36_28	1361	35176	36537	UBA2727_GCA_002480925_1_36	105476	+		Bacteria (2)	putative efflux protein, MATE family
UBA2727_GCA_002480925_1_36_29	854	37087	37941	UBA2727_GCA_002480925_1_36	105476	+		root (1)	hypothetical protein
UBA2727_GCA_002480925_1_36_30	1058	38012	39070	UBA2727_GCA_002480925_1_36	105476	-		Clostridia (186801)	pili biogenesis protein PilT-like ATPase K02669 twitching motility PilT
UBA2727_GCA_002480925_1_36_31	1730	39098	40828	UBA2727_GCA_002480925_1_36	105476	-		Coprococcus eutactus (33043)	type II secretion system protein E K02652 IV pilus assembly PilB
UBA2727_GCA_002480925_1_36_32	1085	40910	41995	UBA2727_GCA_002480925_1_36	105476	-	2.3.1.30	Lachnospiraceae (186803)	cysE serine acetyltransferase CysE (EC:2.3.1.30) K00640 O-acetyltransferase
UBA2727_GCA_002480925_1_36_33	896	42158	43054	UBA2727_GCA_002480925_1_36	105476	+		Firmicutes (1239)	LysR family transcriptional regulator STM2281
UBA2727_GCA_002480925_1_36_34	659	43060	43719	UBA2727_GCA_002480925_1_36	105476	+		unclassified Lachnospiraceae (186928)	hypothetical protein
UBA2727_GCA_002480925_1_36_35	932	43705	44637	UBA2727_GCA_002480925_1_36	105476	-		Clostridiales (186802)	Conserved domain protein
UBA2727_GCA_002480925_1_36_36	524	44649	45173	UBA2727_GCA_002480925_1_36	105476	-	2.4.2.7	Clostridiales (186802)	aprt, MGC89543 adenine phosphoribosyltransferase (EC:2.4.2.7) K00759
UBA2727_GCA_002480925_1_36_37	884	45339	46223	UBA2727_GCA_002480925_1_36	105476	-		root (1)	hypothetical protein
UBA2727_GCA_002480925_1_36_38	491	46189	46680	UBA2727_GCA_002480925_1_36	105476	-		root (1)	hypothetical protein
UBA2727_GCA_002480925_1_36_39	605	46753	47358	UBA2727_GCA_002480925_1_36	105476	-		Clostridiales (186802)	ribosome biogenesis GTP-binding protein YsxC K03978
UBA2727_GCA_002480925_1_36_40	1307	47355	48662	UBA2727_GCA_002480925_1_36	105476	-		Firmicutes (1239)	ATP-dependent Clp protease ATP-binding subunit clpX K03544 ClpX
UBA2727_GCA_002480925_1_36_41	587	48665	49252	UBA2727_GCA_002480925_1_36	105476	-	3.4.21.92	Clostridiales (186802)	pco133717 LOC100273342 K01358 ATP-dependent Clp protease, protease subunit
UBA2727_GCA_002480925_1_36_42	1349	49275	50624	UBA2727_GCA_002480925_1_36	105476	-	5.2.1.8	Clostridiales (186802)	tig trigger factor Tig (EC:5.2.1.8) K03545
UBA2727_GCA_002480925_1_36_43	551	50714	51265	UBA2727_GCA_002480925_1_36	105476	-		Bacteria (2)	thiJ dj-1 family protein K03152 4-methyl-5(b-hydroxyethyl)-thiazole monophosphate biosynthesis
UBA2727_GCA_002480925_1_36_44	497	51325	51822	UBA2727_GCA_002480925_1_36	105476	+		Clostridiales (186802)	adenylate cyclase
UBA2727_GCA_002480925_1_36_45	533	51809	52342	UBA2727_GCA_002480925_1_36	105476	-		root (1)	hypothetical protein
UBA2727_GCA_002480925_1_36_46	1952	52370	54322	UBA2727_GCA_002480925_1_36	105476	-		root (1)	hypothetical protein
UBA2727_GCA_002480925_1_36_47	797	54342	55139	UBA2727_GCA_002480925_1_36	105476	-		root (1)	hypothetical protein
UBA2727_GCA_002480925_1_36_48	152	55149	55301	UBA2727_GCA_002480925_1_36	105476	-		root (1)	hypothetical protein
UBA2727_GCA_002480925_1_36_49	1292	55337	56629	UBA2727_GCA_002480925_1_36	105476	-	6.3.4.13	Clostridiales (186802)	GART phosphoribosylglycinamide formyltransferase, synthetase, phosphoribosylaminoimidazole synthetase K11787 phosphoribosylamine--glycine ligase / formyltransferase phosphoribosylformylglycinamidine cyclo-ligase
UBA2727_GCA_002480925_1_36_50	713	56640	57353	UBA2727_GCA_002480925_1_36	105476	-	2.1.2.2	Clostridiales (186802)	purN phosphoribosylglycinamide formyltransferase PurN (EC:2.1.2.2) K11175 1
UBA2727_GCA_002480925_1_36_51	1028	57347	58375	UBA2727_GCA_002480925_1_36	105476	-	6.3.4.13	Firmicutes (1239)	NV12158 similar to glycinamide ribonucleotide synthetase-aminoimidazole synthetase-glycinamide transformylase K11787 phosphoribosylamine--glycine ligase / phosphoribosylglycinamide formyltransferase phosphoribosylformylglycinamidine cyclo-ligase
UBA2727_GCA_002480925_1_36_52	512	58394	58906	UBA2727_GCA_002480925_1_36	105476	-	4.1.1.21	Clostridiales (186802)	phosphoribosylaminoimidazole carboxylase (EC:4.1.1.21) K11808
UBA2727_GCA_002480925_1_36_53	332	58921	59253	UBA2727_GCA_002480925_1_36	105476	-		root (1)	hypothetical protein
UBA2727_GCA_002480925_1_36_54	455	59250	59705	UBA2727_GCA_002480925_1_36	105476	-		root (1)	hypothetical protein
UBA2727_GCA_002480925_1_36_55	677	59702	60379	UBA2727_GCA_002480925_1_36	105476	-	2.4.2.10	Clostridiales (186802)	pyrE orotate phosphoribosyltransferase (EC:2.4.2.10) K00762
UBA2727_GCA_002480925_1_36_56	908	60389	61297	UBA2727_GCA_002480925_1_36	105476	-	1.3.3.1	Clostridiales (186802)	dihydroorotate dehydrogenase 1 (EC:1.3.3.1) K00226 oxidase
UBA2727_GCA_002480925_1_36_57	779	61297	62076	UBA2727_GCA_002480925_1_36	105476	-		Clostridiales (186802)	Dihydroorotate dehydrogenase, electron transfer subunit, iron-sulfur cluster binding domain protein K02823 dihydroorotate dehydrogenase subunit
UBA2727_GCA_002480925_1_36_58	923	62095	63018	UBA2727_GCA_002480925_1_36	105476	-	4.1.1.23	Clostridiales (186802)	pyrF orotidine 5'-phosphate decarboxylase PyrF (EC:4.1.1.23) K01591 orotidine-5'-phosphate
UBA2727_GCA_002480925_1_36_59	1277	63023	64300	UBA2727_GCA_002480925_1_36	105476	-	3.5.2.3	Bacteria (2)	dihydroorotase, multifunctional complex type (EC:3.5.2.3) K01465 dihydroorotase
UBA2727_GCA_002480925_1_36_60	653	64335	64988	UBA2727_GCA_002480925_1_36	105476	-		root (1)	hypothetical protein
UBA2727_GCA_002480925_1_36_61	1271	65038	66309	UBA2727_GCA_002480925_1_36	105476	-		Clostridiales (186802)	integral membrane protein K03699 putative hemolysin
UBA2727_GCA_002480925_1_36_62	5639	66404	72043	UBA2727_GCA_002480925_1_36	105476	-		root (1)	hypothetical protein
UBA2727_GCA_002480925_1_36_63	611	72056	72667	UBA2727_GCA_002480925_1_36	105476	-		root (1)	hypothetical protein
UBA2727_GCA_002480925_1_36_64	554	72664	73218	UBA2727_GCA_002480925_1_36	105476	-		root (1)	hypothetical protein
UBA2727_GCA_002480925_1_36_65	107	73240	73347	UBA2727_GCA_002480925_1_36	105476	-		root (1)	hypothetical protein
UBA2727_GCA_002480925_1_36_66	350	73356	73706	UBA2727_GCA_002480925_1_36	105476	-		root (1)	hypothetical protein
UBA2727_GCA_002480925_1_36_67	1382	73716	75098	UBA2727_GCA_002480925_1_36	105476	-		unclassified Lachnospiraceae (186928)	hypothetical protein
UBA2727_GCA_002480925_1_36_68	1280	75103	76383	UBA2727_GCA_002480925_1_36	105476	-		Clostridiales (186802)	component type IV pilus K02283 pilus assembly protein CpaF
UBA2727_GCA_002480925_1_36_69	209	76385	76594	UBA2727_GCA_002480925_1_36	105476	-		root (1)	hypothetical protein
UBA2727_GCA_002480925_1_36_70	854	76900	77754	UBA2727_GCA_002480925_1_36	105476	-		Firmicutes (1239)	dinitrogenase iron-molybdenum cofactor biosynthesis protein
UBA2727_GCA_002480925_1_36_71	1052	78198	79250	UBA2727_GCA_002480925_1_36	105476	-		Clostridiales (186802)	etfA electron transfer flavoprotein alpha subunit EtfA K03522
UBA2727_GCA_002480925_1_36_72	803	79373	80176	UBA2727_GCA_002480925_1_36	105476	-		Clostridiales (186802)	electron transfer flavoprotein beta-subunit (beta-ETF) (electrontransfer small subunit) (ETFSS) K03521 beta subunit
UBA2727_GCA_002480925_1_36_73	1160	80232	81392	UBA2727_GCA_002480925_1_36	105476	-	1.3.99.2	Clostridiales (186802)	ACADS acyl-Coenzyme A dehydrogenase, C-2 to C-3 short chain (EC:1.3.99.2) K00248 butyryl-CoA dehydrogenase
UBA2727_GCA_002480925_1_36_74	881	81436	82317	UBA2727_GCA_002480925_1_36	105476	-	1.1.1.157	Bacteria (2)	had 3-hydroxybutyryl-CoA dehydrogenase (EC:1.1.1.157) K00074
UBA2727_GCA_002480925_1_36_75	359	82406	82765	UBA2727_GCA_002480925_1_36	105476	-		Bacteria (2)	S23 ribosomal protein
UBA2727_GCA_002480925_1_36_76	1187	82808	83995	UBA2727_GCA_002480925_1_36	105476	-	2.3.1.9	Bacteria (2)	acat2, MGC76038 acetyl-CoA acetyltransferase 2 (EC:2.3.1.9) K00626 C-acetyltransferase
UBA2727_GCA_002480925_1_36_77	968	84185	85153	UBA2727_GCA_002480925_1_36	105476	-		Clostridiales (186802)	DNA-entry nuclease (Competence-specific nuclease) (EC 3.1.30.-)
UBA2727_GCA_002480925_1_36_78	272	85150	85422	UBA2727_GCA_002480925_1_36	105476	-		root (1)	hypothetical protein
UBA2727_GCA_002480925_1_36_79	929	85558	86487	UBA2727_GCA_002480925_1_36	105476	+	1.1.1.29	Bacteria (2)	D-isomer specific 2-hydroxyacid dehydrogenase NAD-binding protein K00018 glycerate
UBA2727_GCA_002480925_1_36_80	1718	87180	88898	UBA2727_GCA_002480925_1_36	105476	-		Lachnospiraceae (186803)	Oligopeptide ABC transporter, periplasmic oligopeptide-binding protein OppA (TC 3.A.1.5.1)
UBA2727_GCA_002480925_1_36_81	1040	88958	89998	UBA2727_GCA_002480925_1_36	105476	-		Clostridiales (186802)	oligopeptide/dipeptide abc transporter ATP-binding protein, C-terminal domain-containing protein 2 K02032 peptide/nickel transport system
UBA2727_GCA_002480925_1_36_82	1004	90000	91004	UBA2727_GCA_002480925_1_36	105476	-		Bacteria (2)	oppD oligopeptide transporter ATP-binding component K02031 peptide/nickel transport system protein
UBA2727_GCA_002480925_1_36_83	1085	91016	92101	UBA2727_GCA_002480925_1_36	105476	-		Clostridiales (186802)	binding-protein-dependent transporters inner membrane component K02034 peptide/nickel transport system permease protein
UBA2727_GCA_002480925_1_36_84	911	92114	93025	UBA2727_GCA_002480925_1_36	105476	-		Clostridiales (186802)	oppb3 oligopeptide transport system permease protein OppB K02033 peptide/nickel
UBA2727_GCA_002480925_1_36_85	710	93454	94164	UBA2727_GCA_002480925_1_36	105476	-		root (1)	hypothetical protein
UBA2727_GCA_002480925_1_36_86	740	94524	95264	UBA2727_GCA_002480925_1_36	105476	+		root (1)	hypothetical protein
UBA2727_GCA_002480925_1_36_87	1301	95254	96555	UBA2727_GCA_002480925_1_36	105476	-	6.1.1.11	Clostridiales (186802)	serS seryl-tRNA synthetase SerS (EC:6.1.1.11) K01875
UBA2727_GCA_002480925_1_36_88	1250	96568	97818	UBA2727_GCA_002480925_1_36	105476	-	2.1.2.1	Clostridiales (186802)	CG3011 gene product from transcript CG3011-RA (EC:2.1.2.1) K00600 glycine hydroxymethyltransferase
UBA2727_GCA_002480925_1_36_89	2366	97863	100229	UBA2727_GCA_002480925_1_36	105476	-		Clostridiales (186802)	secDF protein-export membrane protein SecDF K12257 SecD/SecF fusion
UBA2727_GCA_002480925_1_36_90	1379	100287	101666	UBA2727_GCA_002480925_1_36	105476	-		Clostridiales (186802)	arylsulfatase regulator (Fe-S oxidoreductase) K06871
UBA2727_GCA_002480925_1_36_91	149	101693	101842	UBA2727_GCA_002480925_1_36	105476	-		root (1)	hypothetical protein
UBA2727_GCA_002480925_1_36_92	1118	101923	103041	UBA2727_GCA_002480925_1_36	105476	-		root (1)	hypothetical protein
UBA2727_GCA_002480925_1_36_93	536	103177	103713	UBA2727_GCA_002480925_1_36	105476	+		Clostridiales (186802)	hypothetical protein
UBA2727_GCA_002480925_1_36_94	914	103856	104770	UBA2727_GCA_002480925_1_36	105476	+		root (1)	hypothetical protein
UBA2727_GCA_002480925_1_36_95	677	104783	105460	UBA2727_GCA_002480925_1_36	105476	+		Clostridiales (186802)	transcriptional regulator, GntR family
UBA2727_GCA_002480925_1_35_0	488	3	491	UBA2727_GCA_002480925_1_35	35342	+		Bacteria (2)	alpha/beta family hydrolase K06889
UBA2727_GCA_002480925_1_35_1	539	586	1125	UBA2727_GCA_002480925_1_35	35342	+		Lachnobacterium bovis (140626)	hypothetical protein
UBA2727_GCA_002480925_1_35_2	1016	1570	2586	UBA2727_GCA_002480925_1_35	35342	+	3.1.5.1	Clostridium (1485)	deoxyguanosinetriphosphate triphosphohydrolase K01129 dGTPase
UBA2727_GCA_002480925_1_35_3	1784	2583	4367	UBA2727_GCA_002480925_1_35	35342	+		Clostridiales (186802)	dnaG DNA primase DnaG (EC:2.7.7.-) K02316
UBA2727_GCA_002480925_1_35_4	1199	4382	5581	UBA2727_GCA_002480925_1_35	35342	+		Clostridiales (186802)	sigma-70 region 1.2 K03086 RNA polymerase primary sigma factor
UBA2727_GCA_002480925_1_35_5	683	5581	6264	UBA2727_GCA_002480925_1_35	35342	+		root (1)	hypothetical protein
UBA2727_GCA_002480925_1_35_6	1658	6243	7901	UBA2727_GCA_002480925_1_35	35342	+	2.7.1.48	Clostridiales (186802)	phosphoribulokinase/uridine kinase family protein K00876 uridine
UBA2727_GCA_002480925_1_35_7	1202	7894	9096	UBA2727_GCA_002480925_1_35	35342	+		Lachnospiraceae bacterium P6B14 (1410631)	chloride channel protein
UBA2727_GCA_002480925_1_35_8	554	9245	9799	UBA2727_GCA_002480925_1_35	35342	+		Clostridiales (186802)	TetR family transcriptional regulator
UBA2727_GCA_002480925_1_35_9	1439	9818	11257	UBA2727_GCA_002480925_1_35	35342	+		Lachnospiraceae (186803)	hypothetical protein
UBA2727_GCA_002480925_1_35_10	1406	11279	12685	UBA2727_GCA_002480925_1_35	35342	+		Bacteria (2)	melB3 Na+/xyloside symporter
UBA2727_GCA_002480925_1_35_11	2390	12698	15088	UBA2727_GCA_002480925_1_35	35342	+	3.2.1.22	Clostridiales (186802)	aga36A alpha-galactosidase Aga36A (EC:3.2.1.22) K07407
UBA2727_GCA_002480925_1_35_12	878	15139	16017	UBA2727_GCA_002480925_1_35	35342	+		root (1)	hypothetical protein
UBA2727_GCA_002480925_1_35_13	587	16093	16680	UBA2727_GCA_002480925_1_35	35342	+		root (1)	hypothetical protein
UBA2727_GCA_002480925_1_35_14	1418	16804	18222	UBA2727_GCA_002480925_1_35	35342	+		Clostridiales (186802)	Xanthine/uracil/vitamin C permease K06901 putative MFS transporter, AGZA family, xanthine/uracil permease
UBA2727_GCA_002480925_1_35_15	716	18277	18993	UBA2727_GCA_002480925_1_35	35342	+	3.5.4.10	Clostridiales (186802)	purO IMP cyclohydrolase PurO (EC:3.5.4.10)
UBA2727_GCA_002480925_1_35_16	1181	19005	20186	UBA2727_GCA_002480925_1_35	35342	+	2.1.2.3	Clostridiales (186802)	GK12972 gene product from transcript GK12972-RA K00602 phosphoribosylaminoimidazolecarboxamide formyltransferase / IMP cyclohydrolase
UBA2727_GCA_002480925_1_35_17	479	20193	20672	UBA2727_GCA_002480925_1_35	35342	+		Bacteria (2)	LSU m3Psi1915 methyltransferase RlmH ## ybeA
UBA2727_GCA_002480925_1_35_18	1256	20644	21900	UBA2727_GCA_002480925_1_35	35342	-		root (1)	hypothetical protein
UBA2727_GCA_002480925_1_35_19	1193	22057	23250	UBA2727_GCA_002480925_1_35	35342	+	2.7.2.1	Clostridiales (186802)	ackA acetate kinase (EC:2.7.2.1) K00925
UBA2727_GCA_002480925_1_35_20	179	23349	23528	UBA2727_GCA_002480925_1_35	35342	+		root (1)	hypothetical protein
UBA2727_GCA_002480925_1_35_21	206	23736	23942	UBA2727_GCA_002480925_1_35	35342	+		Clostridiales (186802)	rpmE 50S ribosomal protein L31 K02909 large subunit L31
UBA2727_GCA_002480925_1_35_22	893	24020	24913	UBA2727_GCA_002480925_1_35	35342	+		Clostridiales (186802)	hypothetical protein
UBA2727_GCA_002480925_1_35_23	845	24897	25742	UBA2727_GCA_002480925_1_35	35342	+	2.1.1.72	Clostridiales (186802)	protein-(glutamine-N5) methyltransferase, release factor-specific (EC:2.1.1.72) K02493 methyltransferase
UBA2727_GCA_002480925_1_35_24	1061	25762	26823	UBA2727_GCA_002480925_1_35	35342	+		Pseudobutyrivibrio (46205)	Lysine-N-methylase (EC 2.1.1.-)
UBA2727_GCA_002480925_1_35_25	1073	26889	27962	UBA2727_GCA_002480925_1_35	35342	+		Clostridiales (186802)	chloroplast peptide chain release factor RF-1 K02835 1
UBA2727_GCA_002480925_1_35_26	1184	27967	29151	UBA2727_GCA_002480925_1_35	35342	+	4.1.1.36	Clostridiales (186802)	coenzyme A biosynthesis bifunctional protein coaBC (EC:4.1.1.36 6.3.2.5)
UBA2727_GCA_002480925_1_35_27	875	29192	30067	UBA2727_GCA_002480925_1_35	35342	+		Clostridium (1485)	DAK2 domain/DegV family protein
UBA2727_GCA_002480925_1_35_28	1295	30203	31498	UBA2727_GCA_002480925_1_35	35342	+	6.3.4.4	Clostridiales (186802)	purA adenylosuccinate synthetase PurA (EC:6.3.4.4) K01939 synthase
UBA2727_GCA_002480925_1_35_29	872	31587	32459	UBA2727_GCA_002480925_1_35	35342	+		Clostridiales (186802)	ABC-type multidrug transport system, ATPase component K09687 antibiotic system ATP-binding protein
UBA2727_GCA_002480925_1_35_30	2141	32456	34597	UBA2727_GCA_002480925_1_35	35342	+		root (1)	hypothetical protein
UBA2727_GCA_002480925_1_35_31	710	34597	35307	UBA2727_GCA_002480925_1_35	35342	+		root (1)	2-C-methyl-D-erythritol 4-phosphate cytidylyltransferase
UBA2727_GCA_002480925_1_34_0	377	351	728	UBA2727_GCA_002480925_1_34	56213	-		Clostridiales (186802)	rplL 50S ribosomal protein L7/L12 K02935 large subunit L7/L12
UBA2727_GCA_002480925_1_34_1	521	911	1432	UBA2727_GCA_002480925_1_34	56213	-		Clostridiales (186802)	rplJ ribosomal protein L10 RplJ K02864 large subunit
UBA2727_GCA_002480925_1_34_2	695	1641	2336	UBA2727_GCA_002480925_1_34	56213	-		Clostridiales (186802)	PRPL1 Plastid ribosomal protein L1 large subunit K02863 subunit
UBA2727_GCA_002480925_1_34_3	425	2553	2978	UBA2727_GCA_002480925_1_34	56213	-		Clostridiales (186802)	PRPL11 Plastid ribosomal protein L11 large subunit K02867 subunit
UBA2727_GCA_002480925_1_34_4	527	2997	3524	UBA2727_GCA_002480925_1_34	56213	-		Clostridiales (186802)	nusG transcription termination/antitermination factor NusG K02601 transcriptional antiterminator NusG
UBA2727_GCA_002480925_1_34_5	212	3538	3750	UBA2727_GCA_002480925_1_34	56213	-		root (1)	hypothetical protein
UBA2727_GCA_002480925_1_34_6	1145	4276	5421	UBA2727_GCA_002480925_1_34	56213	-		Clostridiales (186802)	bacterial peptide chain release factor 2 (bRF-2) K02836
UBA2727_GCA_002480925_1_34_7	1238	5459	6697	UBA2727_GCA_002480925_1_34	56213	-		Lachnospiraceae (186803)	hypothetical protein
UBA2727_GCA_002480925_1_34_8	908	6690	7598	UBA2727_GCA_002480925_1_34	56213	-		Clostridiales (186802)	cell division transport system permease protein K09811 protein
UBA2727_GCA_002480925_1_34_9	671	7598	8269	UBA2727_GCA_002480925_1_34	56213	-		Clostridiales (186802)	type II (general) secretory pathway (IISP) family protein K09812 cell division transport system ATP-binding protein
UBA2727_GCA_002480925_1_34_10	1091	8266	9357	UBA2727_GCA_002480925_1_34	56213	-		Clostridiales (186802)	transcriptional regulator, CdaR K02647 carbohydrate diacid regulator
UBA2727_GCA_002480925_1_34_11	1235	9545	10780	UBA2727_GCA_002480925_1_34	56213	-		Clostridiales (186802)	NLP/P60 family protein
UBA2727_GCA_002480925_1_34_12	899	10925	11824	UBA2727_GCA_002480925_1_34	56213	-	1.8.1.9	Clostridiales (186802)	trxB thioredoxin-disulfide reductase TrxB (EC:1.8.1.9) K00384 thioredoxin (NADPH)
UBA2727_GCA_002480925_1_34_13	179	11838	12017	UBA2727_GCA_002480925_1_34	56213	-		root (1)	hypothetical protein
UBA2727_GCA_002480925_1_34_14	1787	12153	13940	UBA2727_GCA_002480925_1_34	56213	+		Erysipelotrichaceae (128827)	oligoendopeptidase F (EC:3.4.24.-) K08602
UBA2727_GCA_002480925_1_34_15	185	13933	14118	UBA2727_GCA_002480925_1_34	56213	-		Firmicutes (1239)	hemerythrin
UBA2727_GCA_002480925_1_34_16	1058	14096	15154	UBA2727_GCA_002480925_1_34	56213	-		Bacteria (2)	sensory box protein
UBA2727_GCA_002480925_1_34_17	3530	15231	18761	UBA2727_GCA_002480925_1_34	56213	-	2.7.7.7	Clostridiales (186802)	dnaE1 DNA polymerase III E DnaE1 (EC:2.7.7.7) K02337 subunit alpha
UBA2727_GCA_002480925_1_34_18	227	19102	19329	UBA2727_GCA_002480925_1_34	56213	+		root (1)	hypothetical protein
UBA2727_GCA_002480925_1_34_19	461	19582	20043	UBA2727_GCA_002480925_1_34	56213	-	2.5.1.78	Bacteria (2)	6,7-dimethyl-8-ribityllumazine synthase K00794 synthase
UBA2727_GCA_002480925_1_34_20	1226	20044	21270	UBA2727_GCA_002480925_1_34	56213	-	3.5.4.25	Clostridiales (186802)	GTP cyclohydrolase II/ 3,4-dihydroxy-2-butanone-4-phosphate synthase (EC:3.5.4.25) K14652 3,4-dihydroxy 2-butanone 4-phosphate / II
UBA2727_GCA_002480925_1_34_21	632	21279	21911	UBA2727_GCA_002480925_1_34	56213	-	2.5.1.9	Bacteria (2)	ribE riboflavin synthase subunit alpha (EC:2.5.1.9) K00793
UBA2727_GCA_002480925_1_34_22	1082	21892	22974	UBA2727_GCA_002480925_1_34	56213	-	3.5.4.26	Faecalibacterium prausnitzii (853)	ribD riboflavin biosynthesis protein (EC:3.5.4.26 1.1.1.193) K11752 diaminohydroxyphosphoribosylaminopyrimidine deaminase / 5-amino-6-(5-phosphoribosylamino)uracil reductase
UBA2727_GCA_002480925_1_34_23	857	23299	24156	UBA2727_GCA_002480925_1_34	56213	-		root (1)	hypothetical protein
UBA2727_GCA_002480925_1_34_24	857	24146	25003	UBA2727_GCA_002480925_1_34	56213	-		Monera	Predicted esterase alpha-beta hydrolase superfamily
UBA2727_GCA_002480925_1_34_25	1409	25105	26514	UBA2727_GCA_002480925_1_34	56213	-		Clostridium (1485)	coenzyme PQQ biosynthesis protein E
UBA2727_GCA_002480925_1_34_26	338	26712	27050	UBA2727_GCA_002480925_1_34	56213	+		Lactobacillus (1578)	GntR family transcriptional regulator K07979 regulator
UBA2727_GCA_002480925_1_34_27	905	27047	27952	UBA2727_GCA_002480925_1_34	56213	+		Clostridium (1485)	ABC multidrug transporter ATPase K09687 antibiotic transport system ATP-binding protein
UBA2727_GCA_002480925_1_34_28	1781	27924	29705	UBA2727_GCA_002480925_1_34	56213	+		root (1)	hypothetical protein
UBA2727_GCA_002480925_1_34_29	878	29850	30728	UBA2727_GCA_002480925_1_34	56213	-		Bacteria (2)	aldose 1-epimerase
UBA2727_GCA_002480925_1_34_30	1394	30739	32133	UBA2727_GCA_002480925_1_34	56213	-	3.5.1.18	Oribacterium sinus (237576)	dipeptidase K01439 succinyl-diaminopimelate desuccinylase
UBA2727_GCA_002480925_1_34_31	1550	32142	33692	UBA2727_GCA_002480925_1_34	56213	-		root (1)	hypothetical protein
UBA2727_GCA_002480925_1_34_32	1379	33689	35068	UBA2727_GCA_002480925_1_34	56213	-		root (1)	hypothetical protein
UBA2727_GCA_002480925_1_34_33	2747	35065	37812	UBA2727_GCA_002480925_1_34	56213	-		root (1)	hypothetical protein
UBA2727_GCA_002480925_1_34_34	368	37815	38183	UBA2727_GCA_002480925_1_34	56213	-		Deltaproteobacteria (28221)	Serine phosphatase RsbU, regulator sigma subunit
UBA2727_GCA_002480925_1_34_35	1289	38209	39498	UBA2727_GCA_002480925_1_34	56213	-		Lachnospiraceae (186803)	Aminotransferase, class I II
UBA2727_GCA_002480925_1_34_36	1523	39574	41097	UBA2727_GCA_002480925_1_34	56213	-		root (1)	hypothetical protein
UBA2727_GCA_002480925_1_34_37	1451	41094	42545	UBA2727_GCA_002480925_1_34	56213	-	1.12.7.2	Clostridiales (186802)	ferredoxin hydrogenase (EC:1.12.7.2) K00533 large subunit
UBA2727_GCA_002480925_1_34_38	1697	42568	44265	UBA2727_GCA_002480925_1_34	56213	-		root (1)	hypothetical protein
UBA2727_GCA_002480925_1_34_39	1775	44262	46037	UBA2727_GCA_002480925_1_34	56213	-		root (1)	hypothetical protein
UBA2727_GCA_002480925_1_34_40	803	46074	46877	UBA2727_GCA_002480925_1_34	56213	-		Clostridiales (186802)	fliY putative amino-acid ABC transporter, periplasmic amino acid-binding protein K02030 polar acid transport system substrate-binding protein
UBA2727_GCA_002480925_1_34_41	1595	46969	48564	UBA2727_GCA_002480925_1_34	56213	-		root (1)	hypothetical protein
UBA2727_GCA_002480925_1_34_42	725	48554	49279	UBA2727_GCA_002480925_1_34	56213	-		Firmicutes (1239)	two component transcriptional regulator, winged helix family
UBA2727_GCA_002480925_1_34_43	1001	49279	50280	UBA2727_GCA_002480925_1_34	56213	-		root (1)	hypothetical protein
UBA2727_GCA_002480925_1_34_44	1514	50295	51809	UBA2727_GCA_002480925_1_34	56213	-		Firmicutes (1239)	membrane bound O-acyl transferase MBOAT family protein
UBA2727_GCA_002480925_1_34_45	239	51811	52050	UBA2727_GCA_002480925_1_34	56213	-		Clostridiales (186802)	acyl carrier protein [
UBA2727_GCA_002480925_1_34_46	1103	52071	53174	UBA2727_GCA_002480925_1_34	56213	-	4.1.1.20	Clostridiales (186802)	Diaminopimelate decarboxylase (EC 4.1.1.20)
UBA2727_GCA_002480925_1_34_47	1496	53281	54777	UBA2727_GCA_002480925_1_34	56213	-	5.1.1.11	Clostridiales (186802)	phenylalanine racemase (ATP-hydrolyzing) (EC:5.1.1.11)
UBA2727_GCA_002480925_1_34_48	176	55035	55211	UBA2727_GCA_002480925_1_34	56213	+		root (1)	hypothetical protein
UBA2727_GCA_002480925_1_34_49	722	55358	56080	UBA2727_GCA_002480925_1_34	56213	-		Bacteria (2)	cell filamentation protein [
UBA2727_GCA_002480925_1_19_0	3503	2	3505	UBA2727_GCA_002480925_1_19	10428	-		root (1)	hypothetical protein
UBA2727_GCA_002480925_1_19_1	494	3840	4334	UBA2727_GCA_002480925_1_19	10428	-		Bacteria (2)	GNAT family N-acetyltransferase
UBA2727_GCA_002480925_1_19_2	629	4336	4965	UBA2727_GCA_002480925_1_19	10428	-	2.1.1.63	Clostridiales (186802)	ogt methylated-DNA-protein-cysteine S-methyltransferase Ogt (EC:2.1.1.63)
UBA2727_GCA_002480925_1_19_3	824	4991	5815	UBA2727_GCA_002480925_1_19	10428	-	3.1.11.2	Firmicutes (1239)	xthA exodeoxyribonuclease III (EC:3.1.11.2) K01142
UBA2727_GCA_002480925_1_19_4	977	6037	7014	UBA2727_GCA_002480925_1_19	10428	+	3.5.1.24	Firmicutes (1239)	bsh bile salt hydrolase (EC:3.5.1.24) K01442 choloylglycine
UBA2727_GCA_002480925_1_19_5	1805	7920	9725	UBA2727_GCA_002480925_1_19	10428	-		Butyrivibrio (830)	methyl-accepting chemotaxis sensory transducer Cache sensor K03406 protein
UBA2727_GCA_002480925_1_19_6	350	10076	10426	UBA2727_GCA_002480925_1_19	10428	+	2.5.1.49	Bacteria (2)	metC2 putative cystathionine beta-lyase K01740 O-acetylhomoserine (thiol)-lyase
UBA2727_GCA_002480925_1_18_0	473	51	524	UBA2727_GCA_002480925_1_18	47660	-		root (1)	hypothetical protein
UBA2727_GCA_002480925_1_18_1	863	638	1501	UBA2727_GCA_002480925_1_18	47660	-		Clostridiales (186802)	Protein unknown function DUF2179
UBA2727_GCA_002480925_1_18_2	4250	1789	6039	UBA2727_GCA_002480925_1_18	47660	+		Clostridiales (186802)	putative R-2-hydroxyglutaryl-CoA dehydratase subunit/R-2-hydroxyglutaryl-CoA activase
UBA2727_GCA_002480925_1_18_3	1139	6118	7257	UBA2727_GCA_002480925_1_18	47660	+		root (1)	hypothetical protein
UBA2727_GCA_002480925_1_18_4	899	7285	8184	UBA2727_GCA_002480925_1_18	47660	+		Clostridiales (186802)	MULTISPECIES: membrane protein
UBA2727_GCA_002480925_1_18_5	1646	8202	9848	UBA2727_GCA_002480925_1_18	47660	+	6.1.1.18	Clostridiales (186802)	glnS glutaminyl-tRNA synthetase (EC:6.1.1.18) K01886
UBA2727_GCA_002480925_1_18_6	845	9865	10710	UBA2727_GCA_002480925_1_18	47660	+		unclassified Lachnospiraceae (186928)	hypothetical protein
UBA2727_GCA_002480925_1_18_7	1085	10764	11849	UBA2727_GCA_002480925_1_18	47660	+	1.2.1.11	Clostridiales (186802)	asd aspartate-semialdehyde dehydrogenase Asd (EC:1.2.1.11) K00133
UBA2727_GCA_002480925_1_18_8	2078	11904	13982	UBA2727_GCA_002480925_1_18	47660	+	5.99.1.2	Clostridiales (186802)	traI DNA topoisomerase III K03169 III
UBA2727_GCA_002480925_1_18_9	728	13992	14720	UBA2727_GCA_002480925_1_18	47660	+		Lachnospiraceae (186803)	hypothetical protein
UBA2727_GCA_002480925_1_18_10	2675	14784	17459	UBA2727_GCA_002480925_1_18	47660	+	6.1.1.7	Clostridiales (186802)	alaS alanyl-tRNA synthetase (EC:6.1.1.7) K01872
UBA2727_GCA_002480925_1_18_11	2102	17461	19563	UBA2727_GCA_002480925_1_18	47660	+		root (1)	hypothetical protein
UBA2727_GCA_002480925_1_18_12	176	19651	19827	UBA2727_GCA_002480925_1_18	47660	+		root (1)	hypothetical protein
UBA2727_GCA_002480925_1_18_13	536	19927	20463	UBA2727_GCA_002480925_1_18	47660	+	3.6.1.13	Clostridiales (186802)	NUDIX hydrolase K01515 ADP-ribose pyrophosphatase
UBA2727_GCA_002480925_1_18_14	4619	20648	25267	UBA2727_GCA_002480925_1_18	47660	+	1.4.1.13	Clostridiales (186802)	similar to GLT1 (NADH-dependent glutamate synthase 1 gene) K00264 (NADPH/NADH)
UBA2727_GCA_002480925_1_18_15	1484	25292	26776	UBA2727_GCA_002480925_1_18	47660	+	1.4.1.13	Clostridiales (186802)	Glutamate synthase, putative (EC:1.4.1.13) K00264 glutamate synthase (NADPH/NADH)
UBA2727_GCA_002480925_1_18_16	317	26964	27281	UBA2727_GCA_002480925_1_18	47660	+		root (1)	hypothetical protein
UBA2727_GCA_002480925_1_18_17	2060	27325	29385	UBA2727_GCA_002480925_1_18	47660	+	3.6.3.14	Clostridiales (186802)	V-type ATP synthase subunit I (EC 3.6.3.14)
UBA2727_GCA_002480925_1_18_18	476	29388	29864	UBA2727_GCA_002480925_1_18	47660	+	3.6.3.14	Lachnoclostridium Yutin and Galperin 2013	H+transporting two-sector ATPase C subunit K02124 V-type H+-transporting subunit K
UBA2727_GCA_002480925_1_18_19	590	29898	30488	UBA2727_GCA_002480925_1_18	47660	+		root (1)	hypothetical protein
UBA2727_GCA_002480925_1_18_20	977	30508	31485	UBA2727_GCA_002480925_1_18	47660	+	3.6.3.14	Clostridiales (186802)	V-type ATP synthase subunit C (EC 3.6.3.14)
UBA2727_GCA_002480925_1_18_21	317	31478	31795	UBA2727_GCA_002480925_1_18	47660	+	3.6.3.14	Clostridiales (186802)	V-type ATP synthase subunit F (EC:3.6.3.14) K02122 H+-transporting ATPase
UBA2727_GCA_002480925_1_18_22	1775	31807	33582	UBA2727_GCA_002480925_1_18	47660	+	3.6.3.14	Clostridiales (186802)	VHA-A VHA-A (VACUOLAR ATP SYNTHASE SUBUNIT A) binding / hydrogen ion transporting synthase, rotational mechanism hydrolase, acting acid anhydrides, catalyzing transmembrane movement substances proton-transporting ATPase, mechanism K02145 V-type H+-transporting ATPase subunit A
UBA2727_GCA_002480925_1_18_23	1376	33583	34959	UBA2727_GCA_002480925_1_18	47660	+	3.6.3.14	Clostridiales (186802)	V-type ATPase, B subunit, putative K02147 H+-transporting ATPase subunit
UBA2727_GCA_002480925_1_18_24	683	35020	35703	UBA2727_GCA_002480925_1_18	47660	+	3.6.3.14	Clostridiales (186802)	ntpD V-type ATP synthase subunit D (EC:3.6.3.14) K02120 H+-transporting ATPase
UBA2727_GCA_002480925_1_18_25	296	35833	36129	UBA2727_GCA_002480925_1_18	47660	-		root (1)	hypothetical protein
UBA2727_GCA_002480925_1_18_26	509	36126	36635	UBA2727_GCA_002480925_1_18	47660	-		unclassified Lachnospiraceae (186928)	hypothetical protein
UBA2727_GCA_002480925_1_18_27	707	36843	37550	UBA2727_GCA_002480925_1_18	47660	+		Clostridiales (186802)	N-acetylmuramoyl-L-alanine amidase
UBA2727_GCA_002480925_1_18_28	449	37562	38011	UBA2727_GCA_002480925_1_18	47660	+		root (1)	hypothetical protein
UBA2727_GCA_002480925_1_18_29	1457	38111	39568	UBA2727_GCA_002480925_1_18	47660	+	1.1.1.205	Clostridiales (186802)	guaB inosine 5'-monophosphate dehydrogenase (EC:1.1.1.205) K00088 IMP
UBA2727_GCA_002480925_1_18_30	1004	39643	40647	UBA2727_GCA_002480925_1_18	47660	+		Clostridiales (186802)	hypothetical protein
UBA2727_GCA_002480925_1_18_31	1661	40653	42314	UBA2727_GCA_002480925_1_18	47660	+		Clostridiales (186802)	hypothetical protein
UBA2727_GCA_002480925_1_18_32	755	42304	43059	UBA2727_GCA_002480925_1_18	47660	+		Clostridiales (186802)	hypothetical protein
UBA2727_GCA_002480925_1_18_33	4418	43056	47474	UBA2727_GCA_002480925_1_18	47660	+		root (1)	hypothetical protein
UBA2727_GCA_002480925_1_31_0	218	129	347	UBA2727_GCA_002480925_1_31	32974	-		root (1)	hypothetical protein
UBA2727_GCA_002480925_1_31_1	485	545	1030	UBA2727_GCA_002480925_1_31	32974	-	3.5.4.12	Firmicutes (1239)	deoxycytidylate deaminase K01493 dCMP deaminase
UBA2727_GCA_002480925_1_31_2	461	1023	1484	UBA2727_GCA_002480925_1_31	32974	-		Lachnospiraceae (186803)	TsaC protein (YrdC-Sua5 domains) required threonylcarbamoyladenosine t(6)A37 modification tRNA
UBA2727_GCA_002480925_1_31_3	1052	1481	2533	UBA2727_GCA_002480925_1_31	32974	-		Clostridiales (186802)	SUA5/YciO/YrdC/YwlC family protein K07566 putative translation factor
UBA2727_GCA_002480925_1_31_4	1706	2533	4239	UBA2727_GCA_002480925_1_31	32974	-		Clostridiales (186802)	glycosyl hydrolase family 18
UBA2727_GCA_002480925_1_31_5	647	4444	5091	UBA2727_GCA_002480925_1_31	32974	-		root (1)	hypothetical protein
UBA2727_GCA_002480925_1_31_6	1184	5045	6229	UBA2727_GCA_002480925_1_31	32974	-		root (1)	hypothetical protein
UBA2727_GCA_002480925_1_31_7	737	6502	7239	UBA2727_GCA_002480925_1_31	32974	+		root (1)	hypothetical protein
UBA2727_GCA_002480925_1_31_8	233	7277	7510	UBA2727_GCA_002480925_1_31	32974	-		Shuttleworthia (177971)	domain unknown function DUF1858
UBA2727_GCA_002480925_1_31_9	1115	7730	8845	UBA2727_GCA_002480925_1_31	32974	-		Clostridiales (186802)	similar to ATP-binding cassette, sub-family B (MDR/TAP), member 6
UBA2727_GCA_002480925_1_31_10	2039	9051	11090	UBA2727_GCA_002480925_1_31	32974	+		Clostridiales (186802)	phosphoesterase RecJ domain protein
UBA2727_GCA_002480925_1_31_11	449	11087	11536	UBA2727_GCA_002480925_1_31	32974	+		Firmicutes (1239)	rplI 50S ribosomal protein L9 K02939 large subunit L9
UBA2727_GCA_002480925_1_31_12	1376	11537	12913	UBA2727_GCA_002480925_1_31	32974	+	3.6.4.12	Clostridiales (186802)	dnaB1 replicative DNA helicase DnaB1 (EC:3.6.1.-) K02314
UBA2727_GCA_002480925_1_31_13	170	12985	13155	UBA2727_GCA_002480925_1_31	32974	-		root (1)	hypothetical protein
UBA2727_GCA_002480925_1_31_14	896	13269	14165	UBA2727_GCA_002480925_1_31	32974	-		root (1)	hypothetical protein
UBA2727_GCA_002480925_1_31_15	503	14169	14672	UBA2727_GCA_002480925_1_31	32974	-		root (1)	hypothetical protein
UBA2727_GCA_002480925_1_31_16	1337	14704	16041	UBA2727_GCA_002480925_1_31	32974	-		Lachnospiraceae (186803)	putative sugar ABC transporter, periplasmic binding protein K10188 lactose/L-arabinose transport system substrate-binding protein
UBA2727_GCA_002480925_1_31_17	230	16144	16374	UBA2727_GCA_002480925_1_31	32974	-		Clostridiales (186802)	rpsR 30S ribosomal protein S18 K02963 small subunit S18
UBA2727_GCA_002480925_1_31_18	443	16406	16849	UBA2727_GCA_002480925_1_31	32974	-		Clostridium phytofermentans (66219)	single-strand binding protein K03111 DNA-binding protein
UBA2727_GCA_002480925_1_31_19	290	16877	17167	UBA2727_GCA_002480925_1_31	32974	-		Clostridiales (186802)	rpsF ribosomal protein S6 RpsF K02990 small subunit
UBA2727_GCA_002480925_1_31_20	746	17280	18026	UBA2727_GCA_002480925_1_31	32974	-		Clostridiales (186802)	silent information regulator protein Sir2 K12410 NAD-dependent deacetylase
UBA2727_GCA_002480925_1_31_21	854	18019	18873	UBA2727_GCA_002480925_1_31	32974	-		Clostridiales (186802)	Uroporphyrin-III C/tetrapyrrole (Corrin/Porphyrin) methyltransferase K07056
UBA2727_GCA_002480925_1_31_22	737	18863	19600	UBA2727_GCA_002480925_1_31	32974	-		Clostridiales (186802)	methyltransferase type 11
UBA2727_GCA_002480925_1_31_23	1100	19587	20687	UBA2727_GCA_002480925_1_31	32974	-		Clostridiales (186802)	PSP1 domain-containing protein
UBA2727_GCA_002480925_1_31_24	1007	20702	21709	UBA2727_GCA_002480925_1_31	32974	-		root (1)	hypothetical protein
UBA2727_GCA_002480925_1_31_25	440	21706	22146	UBA2727_GCA_002480925_1_31	32974	-		Eubacterium (1730)	hypothetical protein
UBA2727_GCA_002480925_1_31_26	587	22148	22735	UBA2727_GCA_002480925_1_31	32974	-	2.7.4.8	Clostridiales (186802)	gmk1 guanylate kinase Gmk1 (EC:2.7.4.8)
UBA2727_GCA_002480925_1_31_27	1379	22744	24123	UBA2727_GCA_002480925_1_31	32974	-		root (1)	hypothetical protein
UBA2727_GCA_002480925_1_31_28	890	24123	25013	UBA2727_GCA_002480925_1_31	32974	-		root (1)	hypothetical protein
UBA2727_GCA_002480925_1_31_29	623	25013	25636	UBA2727_GCA_002480925_1_31	32974	-		Clostridiales (186802)	hypothetical protein
UBA2727_GCA_002480925_1_31_30	1388	25807	27195	UBA2727_GCA_002480925_1_31	32974	+		Lachnospiraceae (186803)	hypothetical protein
UBA2727_GCA_002480925_1_31_31	647	27268	27915	UBA2727_GCA_002480925_1_31	32974	-	2.1.1.33	Clostridiales (186802)	trmB tRNA (guanine-N7)-methyltransferase TrmB (EC:2.1.1.33) K03439 (guanine-N7-)-methyltransferase
UBA2727_GCA_002480925_1_31_32	926	28547	29473	UBA2727_GCA_002480925_1_31	32974	-		root (1)	hypothetical protein
UBA2727_GCA_002480925_1_31_33	956	29569	30525	UBA2727_GCA_002480925_1_31	32974	-		root (1)	hypothetical protein
UBA2727_GCA_002480925_1_31_34	563	31243	31806	UBA2727_GCA_002480925_1_31	32974	-		Actinobacteria (1760)	ATPase (AAA+ superfamily)-like protein K07133
UBA2727_GCA_002480925_1_31_35	191	32783	32974	UBA2727_GCA_002480925_1_31	32974	-		root (1)	hypothetical protein
UBA2727_GCA_002480925_1_30_0	3470	49	3519	UBA2727_GCA_002480925_1_30	15048	+		root (1)	hypothetical protein
UBA2727_GCA_002480925_1_30_1	3677	3516	7193	UBA2727_GCA_002480925_1_30	15048	+		root (1)	hypothetical protein
UBA2727_GCA_002480925_1_30_2	995	7203	8198	UBA2727_GCA_002480925_1_30	15048	+		root (1)	hypothetical protein
UBA2727_GCA_002480925_1_30_3	545	8367	8912	UBA2727_GCA_002480925_1_30	15048	+		root (1)	hypothetical protein
UBA2727_GCA_002480925_1_30_4	155	8863	9018	UBA2727_GCA_002480925_1_30	15048	+		root (1)	hypothetical protein
UBA2727_GCA_002480925_1_30_5	1703	9073	10776	UBA2727_GCA_002480925_1_30	15048	+		root (1)	hypothetical protein
UBA2727_GCA_002480925_1_30_6	710	10776	11486	UBA2727_GCA_002480925_1_30	15048	+	3.6.3.28	Firmicutes (1239)	ATP binding cassette (abc) transporter, putative (EC:3.6.3.28)
UBA2727_GCA_002480925_1_30_7	1181	11486	12667	UBA2727_GCA_002480925_1_30	15048	+		unclassified Lachnospiraceae (186928)	protein unknown function DUF214 K02004
UBA2727_GCA_002480925_1_30_8	2054	12980	15034	UBA2727_GCA_002480925_1_30	15048	+		Clostridiales (186802)	heat shock protein 90 K04079 molecular chaperone HtpG
UBA2727_GCA_002480925_1_15_0	248	2	250	UBA2727_GCA_002480925_1_15	8808	-		root (1)	hypothetical protein
UBA2727_GCA_002480925_1_15_1	275	373	648	UBA2727_GCA_002480925_1_15	8808	-		root (1)	hypothetical protein
UBA2727_GCA_002480925_1_15_2	530	753	1283	UBA2727_GCA_002480925_1_15	8808	+		Lachnospiraceae (186803)	sec-c motif domain protein
UBA2727_GCA_002480925_1_15_3	1262	1313	2575	UBA2727_GCA_002480925_1_15	8808	+		root (1)	hypothetical protein
UBA2727_GCA_002480925_1_15_4	1541	2629	4170	UBA2727_GCA_002480925_1_15	8808	+	5.4.2.1	Clostridiales (186802)	2,3-bisphosphoglycerate-independent phosphoglycerate mutase (iPGM) K01834
UBA2727_GCA_002480925_1_15_5	875	4273	5148	UBA2727_GCA_002480925_1_15	8808	+	6.3.2.6	Firmicutes (1239)	PUR7 Phosphoribosylaminoimidazole-succinocarboxamide synthase (SAICAR synthetase) (EC:6.3.2.6) K01923 phosphoribosylaminoimidazole-succinocarboxamide
UBA2727_GCA_002480925_1_15_6	1442	5224	6666	UBA2727_GCA_002480925_1_15	8808	+	2.4.2.14	Clostridiales (186802)	ATASE1 ATASE1 (GLN PHOSPHORIBOSYL PYROPHOSPHATE AMIDOTRANSFERASE 1) amidophosphoribosyltransferase (EC:2.4.2.14) K00764
UBA2727_GCA_002480925_1_15_7	1451	6907	8358	UBA2727_GCA_002480925_1_15	8808	+	4.3.2.2	Clostridiales (186802)	adsl, fi60b04, wu:fi60b04, zgc:56061 adenylosuccinate lyase (EC:4.3.2.2) K01756
UBA2727_GCA_002480925_1_15_8	314	8373	8687	UBA2727_GCA_002480925_1_15	8808	+		Succinivibrionaceae (83763)	glutaredoxin
UBA2727_GCA_002480925_1_14_0	551	3	554	UBA2727_GCA_002480925_1_14	35282	-		root (1)	hypothetical protein
UBA2727_GCA_002480925_1_14_1	740	544	1284	UBA2727_GCA_002480925_1_14	35282	-		root (1)	hypothetical protein
UBA2727_GCA_002480925_1_14_2	524	1297	1821	UBA2727_GCA_002480925_1_14	35282	-		root (1)	hypothetical protein
UBA2727_GCA_002480925_1_14_3	2312	1799	4111	UBA2727_GCA_002480925_1_14	35282	-		root (1)	hypothetical protein
UBA2727_GCA_002480925_1_14_4	1562	4127	5689	UBA2727_GCA_002480925_1_14	35282	-		root (1)	hypothetical protein
UBA2727_GCA_002480925_1_14_5	674	5722	6396	UBA2727_GCA_002480925_1_14	35282	-		root (1)	hypothetical protein
UBA2727_GCA_002480925_1_14_6	1778	6414	8192	UBA2727_GCA_002480925_1_14	35282	-		root (1)	hypothetical protein
UBA2727_GCA_002480925_1_14_7	920	8216	9136	UBA2727_GCA_002480925_1_14	35282	-		root (1)	hypothetical protein
UBA2727_GCA_002480925_1_14_8	1211	9156	10367	UBA2727_GCA_002480925_1_14	35282	-		Clostridiales (186802)	type II secretion system protein K02653 IV pilus assembly protein PilC
UBA2727_GCA_002480925_1_14_9	680	10495	11175	UBA2727_GCA_002480925_1_14	35282	-		Clostridiales (186802)	putative UDP-N-acetylglucosamine diphosphorylase
UBA2727_GCA_002480925_1_14_10	1154	11251	12405	UBA2727_GCA_002480925_1_14	35282	-		root (1)	hypothetical protein
UBA2727_GCA_002480925_1_14_11	1463	12409	13872	UBA2727_GCA_002480925_1_14	35282	-		Firmicutes (1239)	membrane bound O-acyl transferase MBOAT family protein
UBA2727_GCA_002480925_1_14_12	479	13881	14360	UBA2727_GCA_002480925_1_14	35282	-		root (1)	hypothetical protein
UBA2727_GCA_002480925_1_14_13	1163	14369	15532	UBA2727_GCA_002480925_1_14	35282	-		Eubacterium plexicaudatum (97253)	hypothetical protein
UBA2727_GCA_002480925_1_14_14	1712	15667	17379	UBA2727_GCA_002480925_1_14	35282	-		Clostridiales (186802)	methyl-accepting chemotaxis sensory transducer
UBA2727_GCA_002480925_1_14_15	1445	17478	18923	UBA2727_GCA_002480925_1_14	35282	-		root (1)	hypothetical protein
UBA2727_GCA_002480925_1_14_16	257	18969	19226	UBA2727_GCA_002480925_1_14	35282	-		Clostridiales (186802)	cysteine-rich small domain protein
UBA2727_GCA_002480925_1_14_17	1346	19204	20550	UBA2727_GCA_002480925_1_14	35282	-		Clostridiales (186802)	cobyrinic acid a,c-diamide synthase
UBA2727_GCA_002480925_1_14_18	1328	20554	21882	UBA2727_GCA_002480925_1_14	35282	-		root (1)	hypothetical protein
UBA2727_GCA_002480925_1_14_19	1070	21879	22949	UBA2727_GCA_002480925_1_14	35282	-		root (1)	hypothetical protein
UBA2727_GCA_002480925_1_14_20	749	22946	23695	UBA2727_GCA_002480925_1_14	35282	-	2.1.1.133	Clostridiales (186802)	cobM, cbiF precorrin-3 methylase K05936 precorrin-4 C11-methyltransferase
UBA2727_GCA_002480925_1_14_21	1073	23692	24765	UBA2727_GCA_002480925_1_14	35282	-		Clostridiales (186802)	cobalamin biosynthesis protein CbiD K02188 CbiD
UBA2727_GCA_002480925_1_14_22	647	24762	25409	UBA2727_GCA_002480925_1_14	35282	-	5.4.1.2	Clostridiales (186802)	Precorrin-8X methylmutase CbiC/CobH K06042 precorrin-8X
UBA2727_GCA_002480925_1_14_23	1037	25402	26439	UBA2727_GCA_002480925_1_14	35282	-		Clostridiales (186802)	Thr-phospho decarboxylase
UBA2727_GCA_002480925_1_14_24	1025	26462	27487	UBA2727_GCA_002480925_1_14	35282	-		root (1)	hypothetical protein
UBA2727_GCA_002480925_1_14_25	629	27491	28120	UBA2727_GCA_002480925_1_14	35282	-		root (1)	hypothetical protein
UBA2727_GCA_002480925_1_14_26	761	28117	28878	UBA2727_GCA_002480925_1_14	35282	-		Selenomonadales (909929)	MULTISPECIES: alpha/beta hydrolase
UBA2727_GCA_002480925_1_14_27	740	28920	29660	UBA2727_GCA_002480925_1_14	35282	+		root (1)	hypothetical protein
UBA2727_GCA_002480925_1_14_28	1493	29641	31134	UBA2727_GCA_002480925_1_14	35282	-	6.3.5.10	Clostridiales (186802)	cobyric acid synthase CobQ K02232 adenosylcobyric
UBA2727_GCA_002480925_1_14_29	1928	31208	33136	UBA2727_GCA_002480925_1_14	35282	-		root (1)	hypothetical protein
UBA2727_GCA_002480925_1_14_30	2126	33155	35281	UBA2727_GCA_002480925_1_14	35282	-		root (1)	hypothetical protein
UBA2727_GCA_002480925_1_17_0	1031	438	1469	UBA2727_GCA_002480925_1_17	11286	+		Clostridiales (186802)	putative transmembrane transport protein K03453 bile acid:Na+ symporter, BASS family
UBA2727_GCA_002480925_1_17_1	914	1589	2503	UBA2727_GCA_002480925_1_17	11286	+		root (1)	hypothetical protein
UBA2727_GCA_002480925_1_17_2	659	2521	3180	UBA2727_GCA_002480925_1_17	11286	+		Clostridia (186801)	lactate utilization protein B/C
UBA2727_GCA_002480925_1_17_3	533	3203	3736	UBA2727_GCA_002480925_1_17	11286	+		Clostridiales (186802)	rRNA methylase SpoU family protein K03216 RNA methyltransferase, TrmH family, group 2
UBA2727_GCA_002480925_1_17_4	1346	3825	5171	UBA2727_GCA_002480925_1_17	11286	+		Clostridiales (186802)	Probable transmembrane protein
UBA2727_GCA_002480925_1_17_5	1016	5186	6202	UBA2727_GCA_002480925_1_17	11286	+		root (1)	hypothetical protein
UBA2727_GCA_002480925_1_17_6	1154	6291	7445	UBA2727_GCA_002480925_1_17	11286	+		root (1)	hypothetical protein
UBA2727_GCA_002480925_1_17_7	224	7583	7807	UBA2727_GCA_002480925_1_17	11286	+		unclassified Lachnospiraceae (186928)	hypothetical protein
UBA2727_GCA_002480925_1_17_8	1640	7958	9598	UBA2727_GCA_002480925_1_17	11286	+	1.2.99.2	Clostridiales (186802)	hydroxylamine reductase (EC:1.2.99.2)
UBA2727_GCA_002480925_1_17_9	935	9727	10662	UBA2727_GCA_002480925_1_17	11286	+	1.2.1.38	Bacteria (2)	argC N-acetyl-gamma-glutamyl-phosphate reductase (EC:1.2.1.38) K00145 N-acetyl-gamma-glutamyl-phosphate/N-acetyl-gamma-aminoadipyl-phosphate
UBA2727_GCA_002480925_1_17_10	386	10725	11111	UBA2727_GCA_002480925_1_17	11286	-		root (1)	hypothetical protein
UBA2727_GCA_002480925_1_16_0	476	1	477	UBA2727_GCA_002480925_1_16	104997	+	3.1.21.5	Firmicutes (1239)	type III restriction enzyme, res subunit K01156 enzyme
UBA2727_GCA_002480925_1_16_1	479	782	1261	UBA2727_GCA_002480925_1_16	104997	+		root (1)	hypothetical protein
UBA2727_GCA_002480925_1_16_2	1538	1258	2796	UBA2727_GCA_002480925_1_16	104997	+		Clostridium (1485)	hypothetical protein
UBA2727_GCA_002480925_1_16_3	518	3622	4140	UBA2727_GCA_002480925_1_16	104997	+		Clostridiales (186802)	pyridoxamine 5'-phosphate oxidase family protein
UBA2727_GCA_002480925_1_16_4	1019	4119	5138	UBA2727_GCA_002480925_1_16	104997	+		Bacteria (2)	filamentation induced cAMP protein Fic
UBA2727_GCA_002480925_1_16_5	422	6583	7005	UBA2727_GCA_002480925_1_16	104997	+		root (1)	hypothetical protein
UBA2727_GCA_002480925_1_16_6	1292	7087	8379	UBA2727_GCA_002480925_1_16	104997	+	4.2.1.11	Clostridiales (186802)	enolase, putative (EC:4.2.1.11) K01689 enolase
UBA2727_GCA_002480925_1_16_7	194	8500	8694	UBA2727_GCA_002480925_1_16	104997	+		root (1)	hypothetical protein
UBA2727_GCA_002480925_1_16_8	764	8717	9481	UBA2727_GCA_002480925_1_16	104997	+		Clostridiales (186802)	thiG thiazole synthase K03149 thiamine biosynthesis ThiG
UBA2727_GCA_002480925_1_16_9	1262	9507	10769	UBA2727_GCA_002480925_1_16	104997	+		Clostridium (1485)	thiH thiamine biosynthesis protein ThiH K03150 ThiH
UBA2727_GCA_002480925_1_16_10	353	10808	11161	UBA2727_GCA_002480925_1_16	104997	-	3.4.21.89	Clostridiales (186802)	Signal peptidase I (EC 3.4.21.89)
UBA2727_GCA_002480925_1_16_11	665	11300	11965	UBA2727_GCA_002480925_1_16	104997	+		root (1)	hypothetical protein
UBA2727_GCA_002480925_1_16_12	2312	12186	14498	UBA2727_GCA_002480925_1_16	104997	+	1.17.4.2	Clostridiales (186802)	nrdD1 anaerobic ribonucleoside triphosphate reductase NrdD1 (EC:1.17.4.2) K00527 ribonucleoside-triphosphate
UBA2727_GCA_002480925_1_16_13	524	14513	15037	UBA2727_GCA_002480925_1_16	104997	+	1.97.1.4	Bacteria (2)	nrdG3 anaerobic ribonucleoside triphosphate reductase activating protein NrdG3 (EC:1.97.1.4) K04068 ribonucleoside-triphosphate
UBA2727_GCA_002480925_1_16_14	692	15059	15751	UBA2727_GCA_002480925_1_16	104997	+		root (1)	hypothetical protein
UBA2727_GCA_002480925_1_16_15	884	15751	16635	UBA2727_GCA_002480925_1_16	104997	+		root (1)	hypothetical protein
UBA2727_GCA_002480925_1_16_16	2120	16660	18780	UBA2727_GCA_002480925_1_16	104997	+		root (1)	hypothetical protein
UBA2727_GCA_002480925_1_16_17	854	18817	19671	UBA2727_GCA_002480925_1_16	104997	-	2.4.2.19	Firmicutes (1239)	nadC nicotinate-nucleotide diphosphorylase (EC:2.4.2.19) K00767 pyrophosphorylase (carboxylating)
UBA2727_GCA_002480925_1_16_18	1358	19685	21043	UBA2727_GCA_002480925_1_16	104997	-	1.4.3.16	Clostridiales (186802)	nadB L-aspartate oxidase (EC:1.4.3.16) K00278
UBA2727_GCA_002480925_1_16_19	920	21040	21960	UBA2727_GCA_002480925_1_16	104997	-	2.1.1.63	Firmicutes (1239)	quinolinate synthetase complex subunit A (EC:2.1.1.63) K03517 synthase
UBA2727_GCA_002480925_1_16_20	998	22147	23145	UBA2727_GCA_002480925_1_16	104997	+		Clostridiales (186802)	ABC transporter, substrate-binding protein K01989 putative transport system protein
UBA2727_GCA_002480925_1_16_21	941	23153	24094	UBA2727_GCA_002480925_1_16	104997	+		Faecalibacterium prausnitzii (853)	ABC-type transporter, integral membrane subunit K05832 putative ABC transport system permease protein
UBA2727_GCA_002480925_1_16_22	794	24081	24875	UBA2727_GCA_002480925_1_16	104997	+		Firmicutes (1239)	ABC transporter, ATPase subunit K05833 putative transport system ATP-binding protein
UBA2727_GCA_002480925_1_16_23	1148	24882	26030	UBA2727_GCA_002480925_1_16	104997	+		root (1)	hypothetical protein
UBA2727_GCA_002480925_1_16_24	2852	26027	28879	UBA2727_GCA_002480925_1_16	104997	+		root (1)	hypothetical protein
UBA2727_GCA_002480925_1_16_25	974	28872	29846	UBA2727_GCA_002480925_1_16	104997	+	4.2.1.24	Firmicutes (1239)	delta-aminolevulinic acid dehydratase (porphobilinogen synthase) K01698 porphobilinogen synthase
UBA2727_GCA_002480925_1_16_26	1103	29846	30949	UBA2727_GCA_002480925_1_16	104997	+	1.2.1.70	Clostridium sp. SY8519 (1042156)	Glutamyl-tRNA reductase (EC 1.2.1.70)
UBA2727_GCA_002480925_1_16_27	1139	30960	32099	UBA2727_GCA_002480925_1_16	104997	+		root (1)	hypothetical protein
UBA2727_GCA_002480925_1_16_28	1268	32110	33378	UBA2727_GCA_002480925_1_16	104997	+	5.4.3.8	Clostridiales (186802)	GSA2 GSA2 (glutamate-1-semialdehyde 2,1-aminomutase 2) catalytic/ glutamate-1-semialdehyde 2,1-aminomutase/ pyridoxal phosphate binding / transaminase (EC:5.4.3.8) K01845
UBA2727_GCA_002480925_1_16_29	752	33375	34127	UBA2727_GCA_002480925_1_16	104997	-	5.4.99.12	Shuttleworthia satelles (177972)	truA2 tRNA pseudouridine synthase A TruA2 (EC:5.4.99.12) K06173
UBA2727_GCA_002480925_1_16_30	974	34124	35098	UBA2727_GCA_002480925_1_16	104997	-		root (1)	hypothetical protein
UBA2727_GCA_002480925_1_16_31	713	35207	35920	UBA2727_GCA_002480925_1_16	104997	+	4.2.1.70	Coprococcus (33042)	Ribosomal small subunit pseudouridine synthase A (EC 4.2.1.70)
UBA2727_GCA_002480925_1_16_32	212	36403	36615	UBA2727_GCA_002480925_1_16	104997	+		root (1)	hypothetical protein
UBA2727_GCA_002480925_1_16_33	476	36781	37257	UBA2727_GCA_002480925_1_16	104997	+	4.4.1.21	Clostridiales (186802)	quorum-sensing autoinducer 2 (AI-2), LuxS (EC:4.4.1.21) K07173 S-ribosylhomocysteine lyase
UBA2727_GCA_002480925_1_16_34	701	37280	37981	UBA2727_GCA_002480925_1_16	104997	+	3.2.2.16	Clostridiales (186802)	methylthioadenosine nucleosidase (EC:3.2.2.16 3.2.2.9) K01243 S-adenosylhomocysteine/5'-methylthioadenosine
UBA2727_GCA_002480925_1_16_35	440	38063	38503	UBA2727_GCA_002480925_1_16	104997	+		Clostridium phytofermentans (66219)	MarR family transcriptional regulator
UBA2727_GCA_002480925_1_16_36	1853	38582	40435	UBA2727_GCA_002480925_1_16	104997	+		Clostridiales (186802)	recJ1 ssDNA exonuclease RecJ1 (EC:3.1.-.-) K07462 single-stranded-DNA-specific
UBA2727_GCA_002480925_1_16_37	956	40450	41406	UBA2727_GCA_002480925_1_16	104997	+	3.1.1.5	unclassified Lachnospiraceae (186928)	Lysophospholipase (EC 3.1.1.5) Monoglyceride lipase 3.1.1.23) putative
UBA2727_GCA_002480925_1_16_38	815	41399	42214	UBA2727_GCA_002480925_1_16	104997	+		Clostridiales (186802)	methyltransferase type 12
UBA2727_GCA_002480925_1_16_39	863	42211	43074	UBA2727_GCA_002480925_1_16	104997	+		Clostridiales (186802)	chaperonin, 33 kDa K04083 molecular chaperone Hsp33
UBA2727_GCA_002480925_1_16_40	1913	43085	44998	UBA2727_GCA_002480925_1_16	104997	+	6.3.1.5	Bacteria (2)	nh(3)-dependent nad(+) synthetase (EC:6.3.1.5) K01950 NAD+ synthase (glutamine-hydrolysing)
UBA2727_GCA_002480925_1_16_41	653	45003	45656	UBA2727_GCA_002480925_1_16	104997	-		root (1)	hypothetical protein
UBA2727_GCA_002480925_1_16_42	1418	45732	47150	UBA2727_GCA_002480925_1_16	104997	+		root (1)	hypothetical protein
UBA2727_GCA_002480925_1_16_43	1064	47171	48235	UBA2727_GCA_002480925_1_16	104997	+	2.6.1.9	Clostridiales (186802)	hisC, his1 histidinol-phosphate aminotransferase (EC:2.6.1.9) K00817
UBA2727_GCA_002480925_1_16_44	503	48238	48741	UBA2727_GCA_002480925_1_16	104997	+		Firmicutes (1239)	small multidrug export protein
UBA2727_GCA_002480925_1_16_45	179	48752	48931	UBA2727_GCA_002480925_1_16	104997	+		root (1)	hypothetical protein
UBA2727_GCA_002480925_1_16_46	1007	49012	50019	UBA2727_GCA_002480925_1_16	104997	+	2.7.1.11	Clostridiales (186802)	pfkA 6-phosphofructokinase (EC:2.7.1.11) K00850
UBA2727_GCA_002480925_1_16_47	788	50084	50872	UBA2727_GCA_002480925_1_16	104997	+		Clostridiales (186802)	RNA methyltransferase, TrmH family, group 3 K03437 family
UBA2727_GCA_002480925_1_16_48	227	50905	51132	UBA2727_GCA_002480925_1_16	104997	+		Clostridiales (186802)	hypothetical protein
UBA2727_GCA_002480925_1_16_49	704	51159	51863	UBA2727_GCA_002480925_1_16	104997	+		Clostridiales (186802)	RelA/SpoT domain-containing protein
UBA2727_GCA_002480925_1_16_50	479	51864	52343	UBA2727_GCA_002480925_1_16	104997	+		Monera	carbonic anhydrases/acetyltransferase, isoleucine patch superfamily protein
UBA2727_GCA_002480925_1_16_51	218	52823	53041	UBA2727_GCA_002480925_1_16	104997	+		root (1)	hypothetical protein
UBA2727_GCA_002480925_1_16_52	956	53148	54104	UBA2727_GCA_002480925_1_16	104997	+	2.1.1.45	Bacteria (2)	thyA thymidylate synthase ThyA (EC:2.1.1.45) K00560
UBA2727_GCA_002480925_1_16_53	521	54121	54642	UBA2727_GCA_002480925_1_16	104997	+	1.5.1.3	Clostridiales (186802)	folA dihydrofolate reductase FolA (EC:1.5.1.3) K00287
UBA2727_GCA_002480925_1_16_54	1730	54618	56348	UBA2727_GCA_002480925_1_16	104997	+	2.2.1.6	Firmicutes (1239)	ilvB acetolactate synthase, large subunit, biosynthetic type (EC:2.2.1.6) K01652 synthase I/II/III subunit
UBA2727_GCA_002480925_1_16_55	497	56354	56851	UBA2727_GCA_002480925_1_16	104997	+		Clostridiales (186802)	acetolactate synthase, small subunit
UBA2727_GCA_002480925_1_16_56	1034	57120	58154	UBA2727_GCA_002480925_1_16	104997	+		unclassified Lachnospiraceae (186928)	hypothetical protein
UBA2727_GCA_002480925_1_16_57	1214	58197	59411	UBA2727_GCA_002480925_1_16	104997	+		Lachnospiraceae (186803)	hypothetical protein
UBA2727_GCA_002480925_1_16_58	1397	59529	60926	UBA2727_GCA_002480925_1_16	104997	+	6.1.1.22	Clostridiales (186802)	NS1 asparagine-tRNA ligase (EC:6.1.1.22) K01893 asparaginyl-tRNA synthetase
UBA2727_GCA_002480925_1_16_59	1010	60961	61971	UBA2727_GCA_002480925_1_16	104997	+	6.3.1.1	Clostridiales (186802)	asnA asparagine synthetase AsnA (EC:6.3.1.1) K01914 aspartate--ammonia ligase
UBA2727_GCA_002480925_1_16_60	287	61968	62255	UBA2727_GCA_002480925_1_16	104997	+		cellular organisms (131567)	TrpR like protein, YerC/YecD
UBA2727_GCA_002480925_1_16_61	2348	62256	64604	UBA2727_GCA_002480925_1_16	104997	+	3.6.4.12	Clostridiales (186802)	pcrA ATP-dependent DNA helicase PcrA (EC:3.6.1.-) K03657 II /
UBA2727_GCA_002480925_1_16_62	320	64670	64990	UBA2727_GCA_002480925_1_16	104997	+		root (1)	hypothetical protein
UBA2727_GCA_002480925_1_16_63	1184	65053	66237	UBA2727_GCA_002480925_1_16	104997	+		Clostridiales (186802)	23S rRNA methyltransferase (EC:2.1.1.-)
UBA2727_GCA_002480925_1_16_64	977	66220	67197	UBA2727_GCA_002480925_1_16	104997	-		Butyrivibrio (830)	lysophospholipase [
UBA2727_GCA_002480925_1_16_65	731	67197	67928	UBA2727_GCA_002480925_1_16	104997	-	3.1.4.46	Butyrivibrio proteoclasticus (43305)	ugpQ1 glycerophosphoryl diester phosphodiesterase (EC:3.1.4.46) K01126
UBA2727_GCA_002480925_1_16_66	1484	68058	69542	UBA2727_GCA_002480925_1_16	104997	+		Clostridiales (186802)	putative GPH family sugar transporter
UBA2727_GCA_002480925_1_16_67	1010	69629	70639	UBA2727_GCA_002480925_1_16	104997	-		Clostridiales (186802)	no significant homology.
UBA2727_GCA_002480925_1_16_68	692	70657	71349	UBA2727_GCA_002480925_1_16	104997	-		Clostridiales (186802)	NifU-like domain containing protein
UBA2727_GCA_002480925_1_16_69	869	71432	72301	UBA2727_GCA_002480925_1_16	104997	-		root (1)	hypothetical protein
UBA2727_GCA_002480925_1_16_70	1136	72533	73669	UBA2727_GCA_002480925_1_16	104997	+	4.3.1.12	Bacteria (2)	ornithine cyclodeaminase/mu-crystallin K01750 cyclodeaminase
UBA2727_GCA_002480925_1_16_71	599	73737	74336	UBA2727_GCA_002480925_1_16	104997	+		Bifidobacterium (1678)	cytidylate kinase
UBA2727_GCA_002480925_1_16_72	2681	74342	77023	UBA2727_GCA_002480925_1_16	104997	+	1.2.1.10	Bacteria (2)	amino acid permease (EC:1.2.1.10)
UBA2727_GCA_002480925_1_16_73	329	77065	77394	UBA2727_GCA_002480925_1_16	104997	+		Bacteria (2)	proline dehydrogenase subunit alpha
UBA2727_GCA_002480925_1_16_74	1586	77415	79001	UBA2727_GCA_002480925_1_16	104997	+		Bacteria (2)	FAD-dependent pyridine nucleotide-disulfide oxidoreductase
UBA2727_GCA_002480925_1_16_75	332	79021	79353	UBA2727_GCA_002480925_1_16	104997	+		Clostridiales (186802)	BFD domain-containing protein (2Fe-2S)-binding
UBA2727_GCA_002480925_1_16_76	1133	79350	80483	UBA2727_GCA_002480925_1_16	104997	+	1.5.3.1	Bacteria (2)	FAD dependent oxidoreductase K00303 sarcosine oxidase, subunit beta
UBA2727_GCA_002480925_1_16_77	278	80668	80946	UBA2727_GCA_002480925_1_16	104997	+		root (1)	hypothetical protein
UBA2727_GCA_002480925_1_16_78	2642	81014	83656	UBA2727_GCA_002480925_1_16	104997	+	2.7.9.1	Clostridiales (186802)	PPDK PPDK (pyruvate orthophosphate dikinase) kinase/ pyruvate, phosphate dikinase K01006 pyruvate,orthophosphate dikinase
UBA2727_GCA_002480925_1_16_79	1967	83803	85770	UBA2727_GCA_002480925_1_16	104997	+		Bacteria (2)	ABC transporter substrate-binding protein [
UBA2727_GCA_002480925_1_16_80	683	85767	86450	UBA2727_GCA_002480925_1_16	104997	+		Lachnospiraceae (186803)	metallophosphoesterase
UBA2727_GCA_002480925_1_16_81	3791	86536	90327	UBA2727_GCA_002480925_1_16	104997	+	2.4.1.1	Gammaproteobacteria (1236)	glycosyltransferase family 35 candidate glycogen phosphorylase K00688 starch phosphorylase
UBA2727_GCA_002480925_1_16_82	1529	90420	91949	UBA2727_GCA_002480925_1_16	104997	+		Clostridiales (186802)	two-component system, response regulator YesN K07720 YesN
UBA2727_GCA_002480925_1_16_83	1727	91950	93677	UBA2727_GCA_002480925_1_16	104997	+		root (1)	hypothetical protein
UBA2727_GCA_002480925_1_16_84	1313	93786	95099	UBA2727_GCA_002480925_1_16	104997	+		Clostridium (1485)	maltose/maltodextrin transport system substrate-binding protein K10108 protein
UBA2727_GCA_002480925_1_16_85	1376	95194	96570	UBA2727_GCA_002480925_1_16	104997	+	4.1.2.13	Clostridiales (186802)	fructose-bisphosphate aldolase (EC:4.1.2.13) K10109 maltose/maltodextrin transport system permease protein
UBA2727_GCA_002480925_1_16_86	845	96572	97417	UBA2727_GCA_002480925_1_16	104997	+		Clostridiales (186802)	binding-protein-dependent transport systems inner membrane component K10110 maltose/maltodextrin system permease protein
UBA2727_GCA_002480925_1_16_87	1721	97417	99138	UBA2727_GCA_002480925_1_16	104997	+		Firmicutes (1239)	multiple sugar transport system substrate-binding protein K02027 protein
UBA2727_GCA_002480925_1_16_88	1757	99308	101065	UBA2727_GCA_002480925_1_16	104997	+		Faecalibacterium prausnitzii (853)	amt ammonium transporter Amt
UBA2727_GCA_002480925_1_16_89	998	101127	102125	UBA2727_GCA_002480925_1_16	104997	-		Clostridiales (186802)	iron compound ABC transporter, permease protein, putative K02015 complex transport system protein
UBA2727_GCA_002480925_1_16_90	1241	102125	103366	UBA2727_GCA_002480925_1_16	104997	-		root (1)	hypothetical protein
UBA2727_GCA_002480925_1_16_91	428	103367	103795	UBA2727_GCA_002480925_1_16	104997	-		Lachnobacterium bovis (140626)	hypothetical protein
UBA2727_GCA_002480925_1_16_92	956	104040	104996	UBA2727_GCA_002480925_1_16	104997	+		root (1)	hypothetical protein
UBA2727_GCA_002480925_1_11_0	320	3	323	UBA2727_GCA_002480925_1_11	65478	-		Bacteria (2)	integrase catalytic region
UBA2727_GCA_002480925_1_11_1	167	424	591	UBA2727_GCA_002480925_1_11	65478	-		root (1)	hypothetical protein
UBA2727_GCA_002480925_1_11_2	206	614	820	UBA2727_GCA_002480925_1_11	65478	-		Proteobacteria (1224)	integrase catalytic subunit
UBA2727_GCA_002480925_1_11_3	956	945	1901	UBA2727_GCA_002480925_1_11	65478	-		root (1)	hypothetical protein
UBA2727_GCA_002480925_1_11_4	302	1958	2260	UBA2727_GCA_002480925_1_11	65478	-		root (1)	hypothetical protein
UBA2727_GCA_002480925_1_11_5	2996	2439	5435	UBA2727_GCA_002480925_1_11	65478	-		root (1)	hypothetical protein
UBA2727_GCA_002480925_1_11_6	2663	5983	8646	UBA2727_GCA_002480925_1_11	65478	-		Butyrivibrio (830)	type I pullulanase
UBA2727_GCA_002480925_1_11_7	467	8809	9276	UBA2727_GCA_002480925_1_11	65478	-		Clostridiales (186802)	putative DNA-binding protein
UBA2727_GCA_002480925_1_11_8	1580	9493	11073	UBA2727_GCA_002480925_1_11	65478	-	5.3.1.9	Spirochaetaceae (137)	gpi glucose-6-phosphate isomerase GPI (EC:5.3.1.9) K01810
UBA2727_GCA_002480925_1_11_9	1073	11315	12388	UBA2727_GCA_002480925_1_11	65478	+	2.4.1.227	Clostridiales (186802)	murG undecaprenyldiphospho-muramoylpentapeptide beta-N-acetylglucosaminyltransferase (EC:2.4.1.227) K02563 UDP-N-acetylglucosamine--N-acetylmuramyl-(pentapeptide) pyrophosphoryl-undecaprenol N-acetylglucosamine transferase
UBA2727_GCA_002480925_1_11_10	893	12385	13278	UBA2727_GCA_002480925_1_11	65478	-		Oribacterium sp. oral taxon 078 (652706)	probable glucanotransferase (endo alpha-1,4 polygalactosaminidase related protein)
UBA2727_GCA_002480925_1_11_11	1019	13493	14512	UBA2727_GCA_002480925_1_11	65478	+		root (1)	hypothetical protein
UBA2727_GCA_002480925_1_11_12	1121	14505	15626	UBA2727_GCA_002480925_1_11	65478	+		root (1)	hypothetical protein
UBA2727_GCA_002480925_1_11_13	671	15623	16294	UBA2727_GCA_002480925_1_11	65478	+	3.6.3.28	Bacteria (2)	ATP binding cassette (abc) transporter, putative (EC:3.6.3.28)
UBA2727_GCA_002480925_1_11_14	422	16533	16955	UBA2727_GCA_002480925_1_11	65478	-		Clostridiales (186802)	cell cycle regulation histidine triad (HIT) protein K02503 Hit-like protein involved cell-cycle
UBA2727_GCA_002480925_1_11_15	989	16986	17975	UBA2727_GCA_002480925_1_11	65478	-		Clostridiales (186802)	hypothetical protein
UBA2727_GCA_002480925_1_11_16	1199	18046	19245	UBA2727_GCA_002480925_1_11	65478	-		root (1)	hypothetical protein
UBA2727_GCA_002480925_1_11_17	236	19249	19485	UBA2727_GCA_002480925_1_11	65478	-		root (1)	hypothetical protein
UBA2727_GCA_002480925_1_11_18	422	19482	19904	UBA2727_GCA_002480925_1_11	65478	-		root (1)	hypothetical protein
UBA2727_GCA_002480925_1_11_19	818	19864	20682	UBA2727_GCA_002480925_1_11	65478	-		root (1)	hypothetical protein
UBA2727_GCA_002480925_1_11_20	1586	20834	22420	UBA2727_GCA_002480925_1_11	65478	-		root (1)	hypothetical protein
UBA2727_GCA_002480925_1_11_21	185	22417	22602	UBA2727_GCA_002480925_1_11	65478	-		root (1)	hypothetical protein
UBA2727_GCA_002480925_1_11_22	1262	22627	23889	UBA2727_GCA_002480925_1_11	65478	-		root (1)	hypothetical protein
UBA2727_GCA_002480925_1_11_23	671	23903	24574	UBA2727_GCA_002480925_1_11	65478	-		root (1)	hypothetical protein
UBA2727_GCA_002480925_1_11_24	1250	24577	25827	UBA2727_GCA_002480925_1_11	65478	-		Clostridiales (186802)	type II/IV secretion system ATP hydrolase TadA/VirB11/CpaF, TadA subfamily K02283 pilus assembly protein CpaF
UBA2727_GCA_002480925_1_11_25	1001	25811	26812	UBA2727_GCA_002480925_1_11	65478	-		root (1)	hypothetical protein
UBA2727_GCA_002480925_1_11_26	512	26809	27321	UBA2727_GCA_002480925_1_11	65478	-		root (1)	hypothetical protein
UBA2727_GCA_002480925_1_11_27	488	27793	28281	UBA2727_GCA_002480925_1_11	65478	-		root (1)	hypothetical protein
UBA2727_GCA_002480925_1_11_28	599	28307	28906	UBA2727_GCA_002480925_1_11	65478	-		Clostridiales (186802)	recombinational DNA repair protein K06187 recombination protein RecR
UBA2727_GCA_002480925_1_11_29	344	28906	29250	UBA2727_GCA_002480925_1_11	65478	-		Lachnospiraceae (186803)	MULTISPECIES: nucleoid-associated protein, YbaB/EbfC family
UBA2727_GCA_002480925_1_11_30	1604	29250	30854	UBA2727_GCA_002480925_1_11	65478	-	2.7.7.7	Clostridiales (186802)	dnaX1 DNA polymerase III gamma tau subunits DnaX1 (EC:2.7.7.7) K02343 subunit gamma/tau
UBA2727_GCA_002480925_1_11_31	1079	30872	31951	UBA2727_GCA_002480925_1_11	65478	-	2.7.1.11	Clostridiales (186802)	pfkA1 6-phosphofructokinase PfkA1 (EC:2.7.1.11) K00850
UBA2727_GCA_002480925_1_11_32	1160	31975	33135	UBA2727_GCA_002480925_1_11	65478	-		root (1)	hypothetical protein
UBA2727_GCA_002480925_1_11_33	503	33318	33821	UBA2727_GCA_002480925_1_11	65478	-		Clostridiales (186802)	greA, B2 transcription elongation factor GreA/GreB2 K03624 GreA
UBA2727_GCA_002480925_1_11_34	449	33821	34270	UBA2727_GCA_002480925_1_11	65478	-	5.3.1.6	Clostridium (1485)	Ribose 5-phosphate isomerase (EC:5.3.1.6) K01808 ribose B
UBA2727_GCA_002480925_1_11_35	1040	34283	35323	UBA2727_GCA_002480925_1_11	65478	-		Lachnospiraceae (186803)	galactose mutarotase
UBA2727_GCA_002480925_1_11_36	839	35331	36170	UBA2727_GCA_002480925_1_11	65478	-		root (1)	hypothetical protein
UBA2727_GCA_002480925_1_11_37	1118	36193	37311	UBA2727_GCA_002480925_1_11	65478	-		root (1)	hypothetical protein
UBA2727_GCA_002480925_1_11_38	1913	37315	39228	UBA2727_GCA_002480925_1_11	65478	-	2.4.1.18	Clostridiales (186802)	gbe13A glycogen branching enzyme (EC:2.4.1.18) K00700 1,4-alpha-glucan
UBA2727_GCA_002480925_1_11_39	2444	39245	41689	UBA2727_GCA_002480925_1_11	65478	-		root (1)	hypothetical protein
UBA2727_GCA_002480925_1_11_40	1379	41815	43194	UBA2727_GCA_002480925_1_11	65478	-		Lachnospiraceae (186803)	AI-2E family transporter
UBA2727_GCA_002480925_1_11_41	416	43376	43792	UBA2727_GCA_002480925_1_11	65478	+		Bacteria (2)	putative integral membrane protein K08978 protein
UBA2727_GCA_002480925_1_11_42	2297	43898	46195	UBA2727_GCA_002480925_1_11	65478	-	4.2.1.3	Clostridiales (186802)	aconitate hydratase domain protein K01681 1
UBA2727_GCA_002480925_1_11_43	752	46587	47339	UBA2727_GCA_002480925_1_11	65478	-		root (1)	hypothetical protein
UBA2727_GCA_002480925_1_11_44	1250	47364	48614	UBA2727_GCA_002480925_1_11	65478	-		Firmicutes (1239)	iron-only hydrogenase maturation protein HydF
UBA2727_GCA_002480925_1_11_45	854	49064	49918	UBA2727_GCA_002480925_1_11	65478	-		Coprococcus eutactus (33043)	ABC-type transporter, integral membrane subunit K02026 multiple sugar transport system permease protein
UBA2727_GCA_002480925_1_11_46	929	49934	50863	UBA2727_GCA_002480925_1_11	65478	-		Clostridiales (186802)	ABC-type transporter, integral membrane subunit K02025 multiple sugar transport system permease protein
UBA2727_GCA_002480925_1_11_47	1424	50968	52392	UBA2727_GCA_002480925_1_11	65478	-		Eubacterium (1730)	ABC-type sugar transport system, periplasmic component
UBA2727_GCA_002480925_1_11_48	1007	52465	53472	UBA2727_GCA_002480925_1_11	65478	-		Faecalibacterium prausnitzii (853)	LacI family transcriptional regulator K03604 regulator, purine nucleotide synthesis repressor
UBA2727_GCA_002480925_1_11_49	2435	53732	56167	UBA2727_GCA_002480925_1_11	65478	+	2.4.1.20	Faecalibacterium prausnitzii (853)	cbp94A cellobiose phosphorylase Cbp94A (EC:2.4.1.20)
UBA2727_GCA_002480925_1_11_50	557	56265	56822	UBA2727_GCA_002480925_1_11	65478	-		root (1)	hypothetical protein
UBA2727_GCA_002480925_1_11_51	635	56822	57457	UBA2727_GCA_002480925_1_11	65478	-		Clostridium (1485)	CMP/dCMP deaminase zinc-binding domain-containing protein
UBA2727_GCA_002480925_1_11_52	347	57396	57743	UBA2727_GCA_002480925_1_11	65478	-		Monera	excinuclease ABC C subunit domain-containing protein K07461 putative endonuclease
UBA2727_GCA_002480925_1_11_53	845	57740	58585	UBA2727_GCA_002480925_1_11	65478	-	2.1.1.182	Clostridiales (186802)	ksgA dimethyladenosine transferase KsgA (EC:2.1.1.-) K02528 16S rRNA (adenine1518-N6/adenine1519-N6)-dimethyltransferase
UBA2727_GCA_002480925_1_11_54	887	58578	59465	UBA2727_GCA_002480925_1_11	65478	-		Clostridiales (186802)	putative deoxyribonuclease K03424 TatD DNase family protein
UBA2727_GCA_002480925_1_11_55	1694	59462	61156	UBA2727_GCA_002480925_1_11	65478	-	6.1.1.10	Firmicutes (1239)	metG methionyl-tRNA synthetase MetG (EC:6.1.1.10) K01874
UBA2727_GCA_002480925_1_11_56	440	61193	61633	UBA2727_GCA_002480925_1_11	65478	-		root (1)	hypothetical protein
UBA2727_GCA_002480925_1_11_57	962	62193	63155	UBA2727_GCA_002480925_1_11	65478	-		Lachnospiraceae (186803)	putative transmembrane K+ dependent Na+/Ca+ exchanger-related protein K07301 inner membrane protein
UBA2727_GCA_002480925_1_11_58	587	63168	63755	UBA2727_GCA_002480925_1_11	65478	-		Bacteria (2)	protein unknown function DUF204
UBA2727_GCA_002480925_1_11_59	467	64107	64574	UBA2727_GCA_002480925_1_11	65478	-		root (1)	hypothetical protein
UBA2727_GCA_002480925_1_11_60	890	64586	65476	UBA2727_GCA_002480925_1_11	65478	-		Bacteroides (816)	AAA-ATPase
UBA2727_GCA_002480925_1_10_0	638	3	641	UBA2727_GCA_002480925_1_10	56119	-		Clostridiales (186802)	flgE1 flagellar hook protein FlgE1 K02390 FlgE
UBA2727_GCA_002480925_1_10_1	1655	664	2319	UBA2727_GCA_002480925_1_10	56119	-		root (1)	hypothetical protein
UBA2727_GCA_002480925_1_10_2	824	2411	3235	UBA2727_GCA_002480925_1_10	56119	-		Clostridiales (186802)	Flagellar protein FlbB
UBA2727_GCA_002480925_1_10_3	446	3251	3697	UBA2727_GCA_002480925_1_10	56119	-		Clostridiales (186802)	Flagellar export FliJ
UBA2727_GCA_002480925_1_10_4	1331	3707	5038	UBA2727_GCA_002480925_1_10	56119	-	3.6.3.14	Clostridium phytofermentans (66219)	type III secretion apparatus H+-transporting two-sector ATPase K03224 ATP synthase protein SctN
UBA2727_GCA_002480925_1_10_5	926	5080	6006	UBA2727_GCA_002480925_1_10	56119	-		root (1)	hypothetical protein
UBA2727_GCA_002480925_1_10_6	1067	5990	7057	UBA2727_GCA_002480925_1_10	56119	-		Clostridiales (186802)	fliG flagellar motor switch protein G K02410 FliG
UBA2727_GCA_002480925_1_10_7	1640	7060	8700	UBA2727_GCA_002480925_1_10	56119	-		Lachnospiraceae (186803)	flagellar biosynthesis/type III secretory pathway lipoprotein K02409 M-ring protein FliF
UBA2727_GCA_002480925_1_10_8	311	8743	9054	UBA2727_GCA_002480925_1_10	56119	-		unclassified Lachnospiraceae (186928)	Flagellar hook-basal body complex protein FliE
UBA2727_GCA_002480925_1_10_9	389	9076	9465	UBA2727_GCA_002480925_1_10	56119	-		Eubacterium (1730)	flagellar basal body rod protein K02388 basal-body protein FlgC
UBA2727_GCA_002480925_1_10_10	401	9537	9938	UBA2727_GCA_002480925_1_10	56119	-		Clostridiales (186802)	flgB flagellar basal-body rod protein FlgB K02387 FlgB
UBA2727_GCA_002480925_1_10_11	791	10061	10852	UBA2727_GCA_002480925_1_10	56119	-		Lachnospiraceae (186803)	codY GTP-sensing transcriptional pleiotropic repressor CodY K03706
UBA2727_GCA_002480925_1_10_12	2045	10923	12968	UBA2727_GCA_002480925_1_10	56119	-	5.99.1.2	Clostridiales (186802)	topA DNA topoisomerase I TopA (EC:5.99.1.2) K03168
UBA2727_GCA_002480925_1_10_13	1106	12997	14103	UBA2727_GCA_002480925_1_10	56119	-		root (1)	hypothetical protein
UBA2727_GCA_002480925_1_10_14	1523	14100	15623	UBA2727_GCA_002480925_1_10	56119	-		Bacteria (2)	Mg chelatase, subunit ChlI K07391 magnesium chelatase family protein
UBA2727_GCA_002480925_1_10_15	554	15706	16260	UBA2727_GCA_002480925_1_10	56119	-		Clostridiales (186802)	catalase
UBA2727_GCA_002480925_1_10_16	1850	16264	18114	UBA2727_GCA_002480925_1_10	56119	-		unclassified Lachnospiraceae (186928)	hypothetical protein
UBA2727_GCA_002480925_1_10_17	1808	18218	20026	UBA2727_GCA_002480925_1_10	56119	-		root (1)	hypothetical protein
UBA2727_GCA_002480925_1_10_18	2882	20045	22927	UBA2727_GCA_002480925_1_10	56119	-	6.1.1.17	Clostridiales (186802)	Glutamyl-tRNA synthetase (EC 6.1.1.17) @ Glutamyl-tRNA(Gln) 6.1.1.24) ## unambiguous
UBA2727_GCA_002480925_1_10_19	782	22878	23660	UBA2727_GCA_002480925_1_10	56119	-		root (1)	hypothetical protein
UBA2727_GCA_002480925_1_10_20	1250	23660	24910	UBA2727_GCA_002480925_1_10	56119	-		Pseudobutyrivibrio (46205)	hypothetical protein
UBA2727_GCA_002480925_1_10_21	3461	24914	28375	UBA2727_GCA_002480925_1_10	56119	-		root (1)	hypothetical protein
UBA2727_GCA_002480925_1_10_22	1133	28426	29559	UBA2727_GCA_002480925_1_10	56119	+	4.1.1.81	Shuttleworthia satelles (177972)	putative histidinol-phosphate aminotransferase K04720 threonine-phosphate decarboxylase
UBA2727_GCA_002480925_1_10_23	551	29562	30113	UBA2727_GCA_002480925_1_10	56119	-		Clostridiales (186802)	Substrate-specific component FolT folate ECF transporter
UBA2727_GCA_002480925_1_10_24	2093	30387	32480	UBA2727_GCA_002480925_1_10	56119	-	6.3.1.2	Bacteria (2)	Glutamine synthetase, catalytic domain containing protein K01915 glutamine synthetase
UBA2727_GCA_002480925_1_10_25	1598	32511	34109	UBA2727_GCA_002480925_1_10	56119	-	6.3.5.4	Clostridium (1485)	asnB asparagine synthetase B (EC:6.3.5.4) K01953 synthase (glutamine-hydrolysing)
UBA2727_GCA_002480925_1_10_26	350	34274	34624	UBA2727_GCA_002480925_1_10	56119	-		Clostridiales (186802)	preprotein translocase, YajC subunit K03210 translocase subunit
UBA2727_GCA_002480925_1_10_27	1145	34678	35823	UBA2727_GCA_002480925_1_10	56119	-	2.4.2.29	Clostridiales (186802)	tgt queuine tRNA-ribosyltransferase (EC:2.4.2.29) K00773
UBA2727_GCA_002480925_1_10_28	1082	35825	36907	UBA2727_GCA_002480925_1_10	56119	-	4.2.3.5	Clostridiales (186802)	SHKH1 chorismate synthase (EC:4.2.3.5) K01736
UBA2727_GCA_002480925_1_10_29	1052	36923	37975	UBA2727_GCA_002480925_1_10	56119	-	3.1.1.31	Clostridiales (186802)	6-phosphogluconolactonase (EC 3.1.1.31)
UBA2727_GCA_002480925_1_10_30	1235	37978	39213	UBA2727_GCA_002480925_1_10	56119	-		Clostridiales (186802)	peptidase U32 family protein K08303 putative protease
UBA2727_GCA_002480925_1_10_31	656	39227	39883	UBA2727_GCA_002480925_1_10	56119	-		Clostridiales (186802)	FIG011945: O-methyltransferase family protein
UBA2727_GCA_002480925_1_10_32	1667	39880	41547	UBA2727_GCA_002480925_1_10	56119	-		Clostridiales (186802)	putative hydrolase metallo-beta-lactamase superfamily K12574 ribonuclease J
UBA2727_GCA_002480925_1_10_33	263	41557	41820	UBA2727_GCA_002480925_1_10	56119	-		Coprococcus (33042)	MULTISPECIES: DUF1292 domain-containing protein
UBA2727_GCA_002480925_1_10_34	443	41795	42238	UBA2727_GCA_002480925_1_10	56119	-		Clostridium sp. SY8519 (1042156)	Putative Holliday junction resolvase (EC 3.1.-.-)
UBA2727_GCA_002480925_1_10_35	266	42238	42504	UBA2727_GCA_002480925_1_10	56119	-		Clostridiales (186802)	Hypothetical protein possible functionally linked Alanyl-tRNA synthetase
UBA2727_GCA_002480925_1_10_36	1319	42601	43920	UBA2727_GCA_002480925_1_10	56119	-		Clostridiales (186802)	MiaB-like tRNA modifying enzyme
UBA2727_GCA_002480925_1_10_37	233	43995	44228	UBA2727_GCA_002480925_1_10	56119	-		Clostridiales (186802)	phosphotransferase system, phosphocarrier protein HPr
UBA2727_GCA_002480925_1_10_38	947	44301	45248	UBA2727_GCA_002480925_1_10	56119	-		Clostridiales (186802)	ribosomal protein L11 methyltransferase K02687 methyltransferase
UBA2727_GCA_002480925_1_10_39	1154	45261	46415	UBA2727_GCA_002480925_1_10	56119	-	2.8.1.7	Clostridiales (186802)	cysteine sulfinate desulfinase/cysteine desulfurase related enzyme K04487
UBA2727_GCA_002480925_1_10_40	1175	46416	47591	UBA2727_GCA_002480925_1_10	56119	-		Clostridiales (186802)	thiI thiamine biosynthesis/tRNA modification protein ThiI K03151 biosynthesis ThiI
UBA2727_GCA_002480925_1_10_41	1238	47592	48830	UBA2727_GCA_002480925_1_10	56119	-	6.2.1.30	Dorea (189330)	phenylacetate--CoA ligase (EC:6.2.1.30) K01912 phenylacetate-CoA
UBA2727_GCA_002480925_1_10_42	575	48817	49392	UBA2727_GCA_002480925_1_10	56119	-	1.2.7.8	Clostridiales (186802)	pyruvate ferredoxin/flavodoxin oxidoreductase (EC:1.2.7.8) K00180 indolepyruvate ferredoxin oxidoreductase, beta subunit
UBA2727_GCA_002480925_1_10_43	1820	49385	51205	UBA2727_GCA_002480925_1_10	56119	-	1.2.7.8	Clostridiales (186802)	indolepyruvate oxidoreductase subunit IorA (IOR)(Indolepyruvate ferredoxin alpha) (EC:1.2.7.8)
UBA2727_GCA_002480925_1_10_44	1361	51229	52590	UBA2727_GCA_002480925_1_10	56119	-		Clostridiales (186802)	SNF family Na+-dependent transporter K03308 neurotransmitter:Na+ symporter, NSS
UBA2727_GCA_002480925_1_10_45	698	52659	53357	UBA2727_GCA_002480925_1_10	56119	-		root (1)	hypothetical protein
UBA2727_GCA_002480925_1_10_46	875	53368	54243	UBA2727_GCA_002480925_1_10	56119	-	2.7.1.4	Clostridiales (186802)	ROK (repressor, ORF, kinase) family protein K00847 fructokinase
UBA2727_GCA_002480925_1_10_47	149	54348	54497	UBA2727_GCA_002480925_1_10	56119	-		root (1)	hypothetical protein
UBA2727_GCA_002480925_1_10_48	254	54553	54807	UBA2727_GCA_002480925_1_10	56119	+		root (1)	hypothetical protein
UBA2727_GCA_002480925_1_10_49	1271	54842	56113	UBA2727_GCA_002480925_1_10	56119	-		Firmicutes (1239)	iron-containing alcohol dehydrogenase
UBA2727_GCA_002480925_1_13_0	311	1	312	UBA2727_GCA_002480925_1_13	25838	-		Bacteroides (816)	AAA-ATPase
UBA2727_GCA_002480925_1_13_1	629	333	962	UBA2727_GCA_002480925_1_13	25838	-		Bacteria (2)	ATPase AAA
UBA2727_GCA_002480925_1_13_2	554	1161	1715	UBA2727_GCA_002480925_1_13	25838	+		Clostridiales (186802)	G:T/U mismatch-specific DNA glycosylase
UBA2727_GCA_002480925_1_13_3	1040	2353	3393	UBA2727_GCA_002480925_1_13	25838	+		root (1)	hypothetical protein
UBA2727_GCA_002480925_1_13_4	821	3881	4702	UBA2727_GCA_002480925_1_13	25838	-		root (1)	hypothetical protein
UBA2727_GCA_002480925_1_13_5	836	4918	5754	UBA2727_GCA_002480925_1_13	25838	+		root (1)	hypothetical protein
UBA2727_GCA_002480925_1_13_6	842	5745	6587	UBA2727_GCA_002480925_1_13	25838	+	2.1.2.11	Clostridiales (186802)	Pc12g08040 K00606 3-methyl-2-oxobutanoate hydroxymethyltransferase
UBA2727_GCA_002480925_1_13_7	845	6584	7429	UBA2727_GCA_002480925_1_13	25838	+	6.3.2.1	Clostridiales (186802)	panC pantoate--beta-alanine ligase (EC:6.3.2.1) K01918
UBA2727_GCA_002480925_1_13_8	383	7434	7817	UBA2727_GCA_002480925_1_13	25838	+	4.1.1.11	Firmicutes (1239)	panD aspartate alpha-decarboxylase (EC:4.1.1.11) K01579 1-decarboxylase
UBA2727_GCA_002480925_1_13_9	404	8279	8683	UBA2727_GCA_002480925_1_13	25838	-		Bacteria (2)	hypothetical protein
UBA2727_GCA_002480925_1_13_10	734	8696	9430	UBA2727_GCA_002480925_1_13	25838	-	5.4.99.12	Clostridiales (186802)	tRNA-pseudouridine synthase I K06173 tRNA pseudouridine A
UBA2727_GCA_002480925_1_13_11	1640	9427	11067	UBA2727_GCA_002480925_1_13	25838	-		Clostridiales (186802)	ABC-1 domain-containing protein K03688 ubiquinone biosynthesis protein
UBA2727_GCA_002480925_1_13_12	371	11067	11438	UBA2727_GCA_002480925_1_13	25838	-		root (1)	hypothetical protein
UBA2727_GCA_002480925_1_13_13	392	11456	11848	UBA2727_GCA_002480925_1_13	25838	-	2.7.1.107	Clostridiales (186802)	dgkA diacylglycerol kinase (EC:2.7.1.107) K00901
UBA2727_GCA_002480925_1_13_14	302	11845	12147	UBA2727_GCA_002480925_1_13	25838	-		Bifidobacterium (1678)	hypothetical protein
UBA2727_GCA_002480925_1_13_15	989	12317	13306	UBA2727_GCA_002480925_1_13	25838	+		Bacteria (2)	LacI family transcriptional regulator K03484 regulator, sucrose operon repressor
UBA2727_GCA_002480925_1_13_16	317	13196	13513	UBA2727_GCA_002480925_1_13	25838	-		root (1)	hypothetical protein
UBA2727_GCA_002480925_1_13_17	146	13536	13682	UBA2727_GCA_002480925_1_13	25838	-		root (1)	hypothetical protein
UBA2727_GCA_002480925_1_13_18	1412	14400	15812	UBA2727_GCA_002480925_1_13	25838	-		Clostridiales (186802)	Sucrose-6-phosphate hydrolase (EC 3.2.1.B3)
UBA2727_GCA_002480925_1_13_19	1883	15870	17753	UBA2727_GCA_002480925_1_13	25838	-	2.7.1.69	Firmicutes (1239)	PTS system, glucose subfamily, IIA subunit K02808 sucrose-specific component K02809 IIB K02810 IIC
UBA2727_GCA_002480925_1_13_20	209	17995	18204	UBA2727_GCA_002480925_1_13	25838	-		Eubacterium (1730)	hypothetical protein
UBA2727_GCA_002480925_1_13_21	734	18216	18950	UBA2727_GCA_002480925_1_13	25838	-	3.6.3.30	Clostridiales (186802)	ATP binding cassette (abc) transporter, putative (EC:3.6.3.30)
UBA2727_GCA_002480925_1_13_22	701	18950	19651	UBA2727_GCA_002480925_1_13	25838	-		Clostridiales (186802)	polar amino acid ABC transporter inner membrane subunit K02029 transport system permease protein
UBA2727_GCA_002480925_1_13_23	803	19661	20464	UBA2727_GCA_002480925_1_13	25838	-		Clostridium (1485)	extracellular solute-binding protein family 3 K02030 polar amino acid transport system substrate-binding
UBA2727_GCA_002480925_1_13_24	515	20792	21307	UBA2727_GCA_002480925_1_13	25838	+		root (1)	hypothetical protein
UBA2727_GCA_002480925_1_13_25	1250	21304	22554	UBA2727_GCA_002480925_1_13	25838	+		Lachnospiraceae bacterium 9_1_43BFAA (658088)	hypothetic protein
UBA2727_GCA_002480925_1_13_26	1358	22610	23968	UBA2727_GCA_002480925_1_13	25838	-	2.1.1.37	Firmicutes (1239)	DNA-cytosine methyltransferase K00558 DNA (cytosine-5-)-methyltransferase
UBA2727_GCA_002480925_1_13_27	251	24077	24328	UBA2727_GCA_002480925_1_13	25838	-		Clostridiales (186802)	DNA-binding helix-turn-helix protein
UBA2727_GCA_002480925_1_13_28	1355	24483	25838	UBA2727_GCA_002480925_1_13	25838	-		root (1)	hypothetical protein
UBA2727_GCA_002480925_1_12_0	233	44	277	UBA2727_GCA_002480925_1_12	17807	+		root (1)	hypothetical protein
UBA2727_GCA_002480925_1_12_1	947	416	1363	UBA2727_GCA_002480925_1_12	17807	+		unclassified Lachnospiraceae (186928)	MULTISPECIES: membrane protein
UBA2727_GCA_002480925_1_12_2	515	1449	1964	UBA2727_GCA_002480925_1_12	17807	+	2.5.1.30	Clostridiales (186802)	heptaprenyl diphosphate synthase component I K00805
UBA2727_GCA_002480925_1_12_3	386	1961	2347	UBA2727_GCA_002480925_1_12	17807	+		root (1)	hypothetical protein
UBA2727_GCA_002480925_1_12_4	449	2462	2911	UBA2727_GCA_002480925_1_12	17807	+		Clostridiales (186802)	Integral membrane protein
UBA2727_GCA_002480925_1_12_5	935	2931	3866	UBA2727_GCA_002480925_1_12	17807	+		Clostridiales (186802)	Permease drug/metabolite transporter (DMT) superfamily
UBA2727_GCA_002480925_1_12_6	509	3844	4353	UBA2727_GCA_002480925_1_12	17807	+		root (1)	hypothetical protein
UBA2727_GCA_002480925_1_12_7	632	4389	5021	UBA2727_GCA_002480925_1_12	17807	+		Clostridiales (186802)	putative proton-coupled thiamine transporter YuaJ
UBA2727_GCA_002480925_1_12_8	797	5028	5825	UBA2727_GCA_002480925_1_12	17807	-	2.7.2.11	Clostridiales (186802)	proB glutamate 5-kinase ProB (EC:2.7.2.11) K00931
UBA2727_GCA_002480925_1_12_9	473	5815	6288	UBA2727_GCA_002480925_1_12	17807	-		Clostridiales (186802)	Transcriptional regulator, MarR family
UBA2727_GCA_002480925_1_12_10	227	6486	6713	UBA2727_GCA_002480925_1_12	17807	+		Deltaproteobacteria (28221)	acpP acyl carrier protein K02078 protein
UBA2727_GCA_002480925_1_12_11	809	6713	7522	UBA2727_GCA_002480925_1_12	17807	+	6.4.1.2	Clostridiales (186802)	acetyl-CoA carboxylase, carboxyl transferase, beta subunit K01962 carboxylase transferase subunit alpha K01963
UBA2727_GCA_002480925_1_12_12	953	7512	8465	UBA2727_GCA_002480925_1_12	17807	+	6.4.1.2	Clostridiales (186802)	accA acetyl-CoA carboxylase, carboxyl transferase subunit alpha (EC:6.4.1.2) K01962 carboxylase
UBA2727_GCA_002480925_1_12_13	947	8462	9409	UBA2727_GCA_002480925_1_12	17807	+	2.3.1.41	Firmicutes (1239)	3-oxoacyl-(acyl-carrier-protein) synthase III (EC:2.3.1.41) K00648 3-oxoacyl-
UBA2727_GCA_002480925_1_12_14	908	9426	10334	UBA2727_GCA_002480925_1_12	17807	+		Firmicutes (1239)	2-nitropropane dioxygenase family protein K02371 enoyl- reductase II
UBA2727_GCA_002480925_1_12_15	932	10331	11263	UBA2727_GCA_002480925_1_12	17807	+	2.3.1.39	Clostridiales (186802)	Malonyl CoA-acyl carrier protein transacylase (EC 2.3.1.39)
UBA2727_GCA_002480925_1_12_16	716	11260	11976	UBA2727_GCA_002480925_1_12	17807	+	1.1.1.100	Bacteria (2)	short chain type dehydrogenase, putative (EC:1.1.1.100) K00059 3-oxoacyl- reductase
UBA2727_GCA_002480925_1_12_17	1253	11984	13237	UBA2727_GCA_002480925_1_12	17807	+	2.3.1.41	Firmicutes (1239)	fabF1 beta-ketoacyl synthase (EC:2.3.1.41) K09458 3-oxoacyl- II
UBA2727_GCA_002480925_1_12_18	476	13237	13713	UBA2727_GCA_002480925_1_12	17807	+		Firmicutes (1239)	fabZ (3R)-hydroxymyristoyl-ACP dehydratase K02372 3R-hydroxymyristoyl ACP dehydrase
UBA2727_GCA_002480925_1_12_19	3797	13822	17619	UBA2727_GCA_002480925_1_12	17807	+	6.3.5.3	Clostridiales (186802)	purL phosphoribosylformylglycinamidine synthase PurL (EC:6.3.5.3) K01952
UBA2727_GCA_002480925_1_12_20	101	17704	17805	UBA2727_GCA_002480925_1_12	17807	+		root (1)	hypothetical protein
UBA2727_GCA_002480925_1_39_0	260	3	263	UBA2727_GCA_002480925_1_39	8169	-		Coprococcus eutactus (33043)	ABC transporter related K01990 ABC-2 type transport system ATP-binding protein
UBA2727_GCA_002480925_1_39_1	353	276	629	UBA2727_GCA_002480925_1_39	8169	-		Coprococcus eutactus (33043)	Transcriptional regulator, GntR family
UBA2727_GCA_002480925_1_39_2	185	691	876	UBA2727_GCA_002480925_1_39	8169	-		root (1)	hypothetical protein
UBA2727_GCA_002480925_1_39_3	269	854	1123	UBA2727_GCA_002480925_1_39	8169	-		root (1)	hypothetical protein
UBA2727_GCA_002480925_1_39_4	1562	1071	2633	UBA2727_GCA_002480925_1_39	8169	-		root (1)	hypothetical protein
UBA2727_GCA_002480925_1_39_5	134	2676	2810	UBA2727_GCA_002480925_1_39	8169	-		root (1)	hypothetical protein
UBA2727_GCA_002480925_1_39_6	131	2807	2938	UBA2727_GCA_002480925_1_39	8169	-		root (1)	hypothetical protein
UBA2727_GCA_002480925_1_39_7	302	2940	3242	UBA2727_GCA_002480925_1_39	8169	-		Faecalibacterium prausnitzii (853)	stress responsive alpha-beta barrel domain-containing protein
UBA2727_GCA_002480925_1_39_8	572	3463	4035	UBA2727_GCA_002480925_1_39	8169	-	1.11.1.9	Clostridiales (186802)	peroxiredoxin (EC:1.11.1.9 1.11.1.15) K00432 glutathione peroxidase
UBA2727_GCA_002480925_1_39_9	575	4132	4707	UBA2727_GCA_002480925_1_39	8169	-		Bacteria (2)	flavin reductase domain protein FMN-binding
UBA2727_GCA_002480925_1_39_10	680	4958	5638	UBA2727_GCA_002480925_1_39	8169	-		Firmicutes (1239)	DUF124 domain-containing protein
UBA2727_GCA_002480925_1_39_11	542	5825	6367	UBA2727_GCA_002480925_1_39	8169	-		Clostridiales (186802)	molecular chaperone HSP20
UBA2727_GCA_002480925_1_39_12	248	6522	6770	UBA2727_GCA_002480925_1_39	8169	-		root (1)	hypothetical protein
UBA2727_GCA_002480925_1_39_13	938	6936	7874	UBA2727_GCA_002480925_1_39	8169	-		root (1)	hypothetical protein
UBA2727_GCA_002480925_1_39_14	164	8005	8169	UBA2727_GCA_002480925_1_39	8169	+		root (1)	hypothetical protein
UBA2727_GCA_002480925_1_38_0	395	3	398	UBA2727_GCA_002480925_1_38	6912	+	3.2.1.23	Lachnospiraceae (186803)	glycoside hydrolase family 2 TIM barrel K01190 beta-galactosidase
UBA2727_GCA_002480925_1_38_1	1337	471	1808	UBA2727_GCA_002480925_1_38	6912	+	3.2.1.1	Clostridiales (186802)	amy13C alpha-amylase Amy13C (EC:3.2.1.1)
UBA2727_GCA_002480925_1_38_2	824	1827	2651	UBA2727_GCA_002480925_1_38	6912	+	2.7.1.6	Clostridiales (186802)	ghmp kinase, N-terminal domain protein K00849 galactokinase
UBA2727_GCA_002480925_1_38_3	467	2599	3066	UBA2727_GCA_002480925_1_38	6912	+	2.7.1.6	Bacteria (2)	Galactokinase (EC:2.7.1.6) K00849 galactokinase
UBA2727_GCA_002480925_1_38_4	1157	3107	4264	UBA2727_GCA_002480925_1_38	6912	-		root (1)	hypothetical protein
UBA2727_GCA_002480925_1_38_5	1811	4382	6193	UBA2727_GCA_002480925_1_38	6912	+		root (1)	hypothetical protein
UBA2727_GCA_002480925_1_42_0	257	1	258	UBA2727_GCA_002480925_1_42	36958	-		Eubacterium (1730)	nuclease
UBA2727_GCA_002480925_1_42_1	224	872	1096	UBA2727_GCA_002480925_1_42	36958	+		root (1)	hypothetical protein
UBA2727_GCA_002480925_1_42_2	293	1059	1352	UBA2727_GCA_002480925_1_42	36958	-		root (1)	hypothetical protein
UBA2727_GCA_002480925_1_42_3	377	1455	1832	UBA2727_GCA_002480925_1_42	36958	-		Clostridiales (186802)	hypothetical protein
UBA2727_GCA_002480925_1_42_4	617	2053	2670	UBA2727_GCA_002480925_1_42	36958	-		Bacilli (91061)	NYN domain-containing protein
UBA2727_GCA_002480925_1_42_5	3053	2841	5894	UBA2727_GCA_002480925_1_42	36958	-		root (1)	hypothetical protein
UBA2727_GCA_002480925_1_42_6	527	6411	6938	UBA2727_GCA_002480925_1_42	36958	-		root (1)	hypothetical protein
UBA2727_GCA_002480925_1_42_7	1022	7010	8032	UBA2727_GCA_002480925_1_42	36958	-		root (1)	hypothetical protein
UBA2727_GCA_002480925_1_42_8	290	8264	8554	UBA2727_GCA_002480925_1_42	36958	+		Clostridiales (186802)	transcriptional regulator
UBA2727_GCA_002480925_1_42_9	1037	8791	9828	UBA2727_GCA_002480925_1_42	36958	-		Clostridiales (186802)	FAD dependent oxidoreductase K07137
UBA2727_GCA_002480925_1_42_10	374	10037	10411	UBA2727_GCA_002480925_1_42	36958	-		root (1)	hypothetical protein
UBA2727_GCA_002480925_1_42_11	932	10631	11563	UBA2727_GCA_002480925_1_42	36958	-	2.5.1.75	Clostridiales (186802)	miaA tRNA delta(2)-isopentenylpyrophosphate transferase MiaA (EC:2.5.1.75) K00791 dimethylallyltransferase
UBA2727_GCA_002480925_1_42_12	1184	11560	12744	UBA2727_GCA_002480925_1_42	36958	-		root (1)	hypothetical protein
UBA2727_GCA_002480925_1_42_13	1685	12744	14429	UBA2727_GCA_002480925_1_42	36958	-		Clostridiales (186802)	virulence factor MVIN family protein K06409 stage V sporulation protein B
UBA2727_GCA_002480925_1_42_14	497	14404	14901	UBA2727_GCA_002480925_1_42	36958	-		Clostridiales (186802)	FIG000233: metal-dependent hydrolase
UBA2727_GCA_002480925_1_42_15	1262	14930	16192	UBA2727_GCA_002480925_1_42	36958	-		root (1)	hypothetical protein
UBA2727_GCA_002480925_1_42_16	980	16140	17120	UBA2727_GCA_002480925_1_42	36958	-		Clostridiales (186802)	PhoH-like protein K06217 phosphate starvation-inducible protein PhoH related proteins
UBA2727_GCA_002480925_1_42_17	1301	17121	18422	UBA2727_GCA_002480925_1_42	36958	-	2.4.2.2	Firmicutes (1239)	pdp pyrimidine-nucleoside phosphorylase (EC:2.4.2.2) K00756
UBA2727_GCA_002480925_1_42_18	923	18428	19351	UBA2727_GCA_002480925_1_42	36958	-		root (1)	hypothetical protein
UBA2727_GCA_002480925_1_42_19	836	19358	20194	UBA2727_GCA_002480925_1_42	36958	-	6.3.4.3	Clostridiales (186802)	MIS1 Mis1p (EC:6.3.4.3 3.5.4.9 1.5.1.5) K00288 methylenetetrahydrofolate dehydrogenase (NADP+) / methenyltetrahydrofolate cyclohydrolase formyltetrahydrofolate synthetase
UBA2727_GCA_002480925_1_42_20	1670	20312	21982	UBA2727_GCA_002480925_1_42	36958	-	1.5.1.5	Clostridiales (186802)	mthfd1, MGC53151 methylenetetrahydrofolate dehydrogenase (NADP+ dependent) 1, methenyltetrahydrofolate cyclohydrolase, formyltetrahydrofolate synthetase K00288 (NADP+) / cyclohydrolase synthetase
UBA2727_GCA_002480925_1_42_21	2618	21997	24615	UBA2727_GCA_002480925_1_42	36958	-		Clostridiales (186802)	Cell division protein FtsK
UBA2727_GCA_002480925_1_42_22	1463	24569	26032	UBA2727_GCA_002480925_1_42	36958	-	2.4.1.21	Clostridiales (186802)	glycogen/starch synthase, ADP-glucose type (EC:2.4.1.21) K00703 starch synthase
UBA2727_GCA_002480925_1_42_23	740	26060	26800	UBA2727_GCA_002480925_1_42	36958	-		Clostridiales (186802)	transcriptional regulator [
UBA2727_GCA_002480925_1_42_24	836	26864	27700	UBA2727_GCA_002480925_1_42	36958	-		Clostridiales (186802)	putative hemolysin
UBA2727_GCA_002480925_1_42_25	1157	27706	28863	UBA2727_GCA_002480925_1_42	36958	-	5.1.1.1	Clostridiales (186802)	alr alanine racemase Alr (EC:5.1.1.1) K01775
UBA2727_GCA_002480925_1_42_26	887	28864	29751	UBA2727_GCA_002480925_1_42	36958	-		root (1)	hypothetical protein
UBA2727_GCA_002480925_1_42_27	782	29690	30472	UBA2727_GCA_002480925_1_42	36958	-		unclassified Lachnospiraceae (186928)	hypothetical protein
UBA2727_GCA_002480925_1_42_28	644	30489	31133	UBA2727_GCA_002480925_1_42	36958	-		Clostridiales (186802)	redox-sensing transcriptional repressor rex K01926 AT-rich DNA-binding protein
UBA2727_GCA_002480925_1_42_29	1919	31102	33021	UBA2727_GCA_002480925_1_42	36958	-		Clostridiales (186802)	ABC transporter related K06158 ATP-binding cassette, sub-family F, member 3
UBA2727_GCA_002480925_1_42_30	1211	33029	34240	UBA2727_GCA_002480925_1_42	36958	-	1.1.1.42	Bacteria (2)	idp1 isocitrate dehydrogenase Idp1 (EC:1.1.1.42) K00031
UBA2727_GCA_002480925_1_42_31	2414	34297	36711	UBA2727_GCA_002480925_1_42	36958	-	6.1.1.9	Clostridiales (186802)	leucyl-tRNA synthetase (EC:6.1.1.9) K01869
UBA2727_GCA_002480925_1_43_0	1913	3	1916	UBA2727_GCA_002480925_1_43	41542	+		root (1)	hypothetical protein
UBA2727_GCA_002480925_1_43_1	1400	1985	3385	UBA2727_GCA_002480925_1_43	41542	-	4.3.2.1	Clostridiales (186802)	argininosuccinate lyase K01755 lyase
UBA2727_GCA_002480925_1_43_2	671	3386	4057	UBA2727_GCA_002480925_1_43	41542	-		Clostridiales (186802)	Protein unknown function DUF208
UBA2727_GCA_002480925_1_43_3	836	4459	5295	UBA2727_GCA_002480925_1_43	41542	+		Clostridiales (186802)	extracellular solute-binding protein family 3 K02030 polar amino acid transport system substrate-binding
UBA2727_GCA_002480925_1_43_4	653	5295	5948	UBA2727_GCA_002480925_1_43	41542	+		Clostridiales (186802)	polar amino acid ABC transporter, inner membrane subunit K02029 transport system permease protein
UBA2727_GCA_002480925_1_43_5	749	5961	6710	UBA2727_GCA_002480925_1_43	41542	+	3.6.3.28	Lachnoclostridium Yutin and Galperin 2013	abc transporter, putative (EC:3.6.3.28)
UBA2727_GCA_002480925_1_43_6	2078	6844	8922	UBA2727_GCA_002480925_1_43	41542	+		Clostridiales (186802)	RND family transporter
UBA2727_GCA_002480925_1_43_7	2444	8934	11378	UBA2727_GCA_002480925_1_43	41542	+		root (1)	hypothetical protein
UBA2727_GCA_002480925_1_43_8	779	11489	12268	UBA2727_GCA_002480925_1_43	41542	+	5.3.1.16	Clostridiales (186802)	HIS6 phosphoribosylformimino-5-aminoimidazole carboxamide ribonucleotide isomerase (EC:5.3.1.16) K01814 ribotide
UBA2727_GCA_002480925_1_43_9	893	12285	13178	UBA2727_GCA_002480925_1_43	41542	+	5.1.1.7	Clostridiales (186802)	dapF diaminopimelate epimerase (EC:5.1.1.7) K01778
UBA2727_GCA_002480925_1_43_10	1214	13190	14404	UBA2727_GCA_002480925_1_43	41542	+	2.6.1.1	Clostridiales (186802)	aspartate aminotransferase (EC:2.6.1.- 2.6.1.1) K10206 LL-diaminopimelate
UBA2727_GCA_002480925_1_43_11	743	14926	15669	UBA2727_GCA_002480925_1_43	41542	+		Clostridiales (186802)	metallophosphoesterase K07099
UBA2727_GCA_002480925_1_43_12	1268	15742	17010	UBA2727_GCA_002480925_1_43	41542	+	6.1.1.21	Clostridiales (186802)	Histidine--tRNA ligase (EC:6.1.1.21) K01892 histidyl-tRNA synthetase
UBA2727_GCA_002480925_1_43_13	1772	16991	18763	UBA2727_GCA_002480925_1_43	41542	+	6.1.1.12	Bacteria (2)	tRNA synthetase class II (D K N) K01876 aspartyl-tRNA
UBA2727_GCA_002480925_1_43_14	704	18780	19484	UBA2727_GCA_002480925_1_43	41542	+		root (1)	hypothetical protein
UBA2727_GCA_002480925_1_43_15	512	19494	20006	UBA2727_GCA_002480925_1_43	41542	-		Clostridiales (186802)	Conserved protein
UBA2727_GCA_002480925_1_43_16	1496	20319	21815	UBA2727_GCA_002480925_1_43	41542	+		root (1)	hypothetical protein
UBA2727_GCA_002480925_1_43_17	2558	21818	24376	UBA2727_GCA_002480925_1_43	41542	+		root (1)	hypothetical protein
UBA2727_GCA_002480925_1_43_18	299	24619	24918	UBA2727_GCA_002480925_1_43	41542	-		Coprococcus eutactus (33043)	azlD branched-chain amino acid transport protein AzlD
UBA2727_GCA_002480925_1_43_19	716	24915	25631	UBA2727_GCA_002480925_1_43	41542	-		Coprococcus eutactus (33043)	branched-chain amino acid transporter
UBA2727_GCA_002480925_1_43_20	1346	25656	27002	UBA2727_GCA_002480925_1_43	41542	-		Clostridiales (186802)	MATE efflux family protein
UBA2727_GCA_002480925_1_43_21	1073	27129	28202	UBA2727_GCA_002480925_1_43	41542	+		unclassified Lachnospiraceae (186928)	hypothetical protein
UBA2727_GCA_002480925_1_43_22	1064	28287	29351	UBA2727_GCA_002480925_1_43	41542	+		root (1)	hypothetical protein
UBA2727_GCA_002480925_1_43_23	1235	29367	30602	UBA2727_GCA_002480925_1_43	41542	+	2.7.1.90	Firmicutes (1239)	diphosphate--fructose-6-phosphate 1-phosphotransferase (EC:2.7.1.90) K00850 6-phosphofructokinase
UBA2727_GCA_002480925_1_43_24	1487	30663	32150	UBA2727_GCA_002480925_1_43	41542	+	4.2.3.1	Clostridiales (186802)	thrC threonine synthase ThrC (EC:4.2.3.1) K01733
UBA2727_GCA_002480925_1_43_25	887	32194	33081	UBA2727_GCA_002480925_1_43	41542	-		Eubacterium plexicaudatum (97253)	hypothetical protein
UBA2727_GCA_002480925_1_43_26	377	33081	33458	UBA2727_GCA_002480925_1_43	41542	-		Clostridiales (186802)	response regulator receiver domain protein (CheY-like) K03413 two-component system, chemotaxis family, CheY
UBA2727_GCA_002480925_1_43_27	383	33501	33884	UBA2727_GCA_002480925_1_43	41542	-		root (1)	hypothetical protein
UBA2727_GCA_002480925_1_43_28	1367	33881	35248	UBA2727_GCA_002480925_1_43	41542	-	2.3.3.1	Clostridiales (186802)	citZ citrate synthase CitZ (EC:2.3.3.1) K01647
UBA2727_GCA_002480925_1_43_29	1610	35439	37049	UBA2727_GCA_002480925_1_43	41542	+	4.1.1.49	Bacteria (2)	pckA phosphoenolpyruvate carboxykinase (EC:4.1.1.49) K01610 (ATP)
UBA2727_GCA_002480925_1_43_30	740	37249	37989	UBA2727_GCA_002480925_1_43	41542	+		Lachnospiraceae (186803)	transposase
UBA2727_GCA_002480925_1_43_31	1391	38062	39453	UBA2727_GCA_002480925_1_43	41542	+		Firmicutes (1239)	putative divalent cation transport protein K06213 magnesium transporter
UBA2727_GCA_002480925_1_43_32	308	39515	39823	UBA2727_GCA_002480925_1_43	41542	+	4.1.1.49	Bacteria (2)	pckA phosphoenolpyruvate carboxykinase (EC:4.1.1.49) K01610 (ATP)
UBA2727_GCA_002480925_1_43_33	1409	40131	41540	UBA2727_GCA_002480925_1_43	41542	-		Clostridiales (186802)	transcriptional regulator
UBA2727_GCA_002480925_1_40_0	71	3	74	UBA2727_GCA_002480925_1_40	7296	-		root (1)	hypothetical protein
UBA2727_GCA_002480925_1_40_1	1532	297	1829	UBA2727_GCA_002480925_1_40	7296	-		Eubacteriaceae (186806)	SSS sodium solute transporter superfamily K11928 sodium/proline symporter
UBA2727_GCA_002480925_1_40_2	659	1988	2647	UBA2727_GCA_002480925_1_40	7296	+		Clostridiales (186802)	Cupin 2 conserved barrel domain protein
UBA2727_GCA_002480925_1_40_3	491	2651	3142	UBA2727_GCA_002480925_1_40	7296	-		Bacteria (2)	mscL mechanosensitive ion channel protein MscL family K03282 large conductance
UBA2727_GCA_002480925_1_40_4	986	3265	4251	UBA2727_GCA_002480925_1_40	7296	-		Clostridium (1485)	asrC anaerobic sulfite reduction protein C, reductase K00385 reductase subunit C
UBA2727_GCA_002480925_1_40_5	794	4264	5058	UBA2727_GCA_002480925_1_40	7296	-		Clostridium (1485)	asrB anaerobic sulfite reductase subunit B
UBA2727_GCA_002480925_1_40_6	1019	5055	6074	UBA2727_GCA_002480925_1_40	7296	-	1.8.1.2	Bacteria (2)	asrA1 anaerobic sulfite reductase subunit A (EC:1.8.1.2)
UBA2727_GCA_002480925_1_40_7	980	6315	7295	UBA2727_GCA_002480925_1_40	7296	-		root (1)	hypothetical protein
UBA2727_GCA_002480925_1_41_0	302	1	303	UBA2727_GCA_002480925_1_41	45720	-		Clostridiales (186802)	ABC-2 type transporter K09690 lipopolysaccharide transport system permease protein
UBA2727_GCA_002480925_1_41_1	440	306	746	UBA2727_GCA_002480925_1_41	45720	+		root (1)	hypothetical protein
UBA2727_GCA_002480925_1_41_2	1340	795	2135	UBA2727_GCA_002480925_1_41	45720	-		Shuttleworthia satelles (177972)	exopolysaccharide biosynthesis polyprenyl glycosylphosphotransferase
UBA2727_GCA_002480925_1_41_3	476	2169	2645	UBA2727_GCA_002480925_1_41	45720	-		root (1)	hypothetical protein
UBA2727_GCA_002480925_1_41_4	1121	2654	3775	UBA2727_GCA_002480925_1_41	45720	-	5.4.99.9	Firmicutes (1239)	glf UDP-galactopyranose mutase (EC:5.4.99.9) K01854
UBA2727_GCA_002480925_1_41_5	1025	3762	4787	UBA2727_GCA_002480925_1_41	45720	-		root (1)	hypothetical protein
UBA2727_GCA_002480925_1_41_6	860	4784	5644	UBA2727_GCA_002480925_1_41	45720	-	1.1.1.133	Butyrivibrio proteoclasticus (43305)	dTDP-4-dehydrorhamnose reductase, RfbD ortholog K00067 reductase
UBA2727_GCA_002480925_1_41_7	1682	5663	7345	UBA2727_GCA_002480925_1_41	45720	-	2.3.3.13	Clostridiales (186802)	LEU4 2-isopropylmalate synthase (Alpha-isopropylmalate synthase) (Alpha-IPM synthetase) K01649
UBA2727_GCA_002480925_1_41_8	278	7362	7640	UBA2727_GCA_002480925_1_41	45720	-		Clostridiales (186802)	putative phosphotransferase system HPr protein K11189 phosphocarrier protein
UBA2727_GCA_002480925_1_41_9	1259	7644	8903	UBA2727_GCA_002480925_1_41	45720	-		unclassified Lachnospiraceae (186928)	hypothetical protein
UBA2727_GCA_002480925_1_41_10	878	8884	9762	UBA2727_GCA_002480925_1_41	45720	-		Clostridiales (186802)	Hypothetical protein YbbP, contains nucleotide-binding domain DisA bacterial checkpoint controller
UBA2727_GCA_002480925_1_41_11	953	9759	10712	UBA2727_GCA_002480925_1_41	45720	-		root (1)	hypothetical protein
UBA2727_GCA_002480925_1_41_12	407	10718	11125	UBA2727_GCA_002480925_1_41	45720	-		root (1)	hypothetical protein
UBA2727_GCA_002480925_1_41_13	416	11127	11543	UBA2727_GCA_002480925_1_41	45720	-		Clostridiales (186802)	flagellar protein
UBA2727_GCA_002480925_1_41_14	497	11566	12063	UBA2727_GCA_002480925_1_41	45720	-		Lachnospiraceae (186803)	Competence protein F homolog, phosphoribosyltransferase domain YhgH required utilization DNA as sole source carbon energy
UBA2727_GCA_002480925_1_41_15	2270	12248	14518	UBA2727_GCA_002480925_1_41	45720	-	3.1.11.5	Clostridiales (186802)	ATP-dependent RecD/TraA family DNA helicase (EC:3.1.11.5) K03581 exodeoxyribonuclease V alpha subunit
UBA2727_GCA_002480925_1_41_16	392	14502	14894	UBA2727_GCA_002480925_1_41	45720	-		root (1)	hypothetical protein
UBA2727_GCA_002480925_1_41_17	824	14909	15733	UBA2727_GCA_002480925_1_41	45720	-		Clostridiales (186802)	flagellar basal body hook protein K02392 basal-body rod protein FlgG
UBA2727_GCA_002480925_1_41_18	806	15755	16561	UBA2727_GCA_002480925_1_41	45720	-		Roseburia hominis (301301)	flagellar basal body hook protein K02392 basal-body rod protein FlgG
UBA2727_GCA_002480925_1_41_19	647	17048	17695	UBA2727_GCA_002480925_1_41	45720	-		Butyrivibrio (830)	HAD superfamily hydrolase
UBA2727_GCA_002480925_1_41_20	854	17712	18566	UBA2727_GCA_002480925_1_41	45720	-	5.1.1.3	Clostridiales (186802)	glutamate racemase K01776 racemase
UBA2727_GCA_002480925_1_41_21	1175	18566	19741	UBA2727_GCA_002480925_1_41	45720	-	6.3.2.4	Clostridiales (186802)	ddlA2 D-alanine-D-alanine ligase related ATP-grasp enzyme K01921
UBA2727_GCA_002480925_1_41_22	1583	19769	21352	UBA2727_GCA_002480925_1_41	45720	-	6.3.2.10	Bacteroides (816)	UDP-N-acetylmuramoylalanyl-D-glutamyl-2,6-diaminopimelate--D-alanyl-D-alanine ligase (EC 6.3.2.10)
UBA2727_GCA_002480925_1_41_23	707	21346	22053	UBA2727_GCA_002480925_1_41	45720	-		Clostridiales (186802)	predicted hydrolase or acyltransferase (alpha/beta superfamily)
UBA2727_GCA_002480925_1_41_24	1241	22128	23369	UBA2727_GCA_002480925_1_41	45720	-		root (1)	hypothetical protein
UBA2727_GCA_002480925_1_41_25	1751	23341	25092	UBA2727_GCA_002480925_1_41	45720	-		Clostridiales (186802)	methyl-accepting chemotaxis sensory transducer
UBA2727_GCA_002480925_1_41_26	1256	25103	26359	UBA2727_GCA_002480925_1_41	45720	-		Clostridiales (186802)	putative maltose ABC transporter, sugar-binding protein K10108 maltose/maltodextrin transport system substrate-binding protein
UBA2727_GCA_002480925_1_41_27	1172	26637	27809	UBA2727_GCA_002480925_1_41	45720	-		root (1)	hypothetical protein
UBA2727_GCA_002480925_1_41_28	2792	27821	30613	UBA2727_GCA_002480925_1_41	45720	-		root (1)	hypothetical protein
UBA2727_GCA_002480925_1_41_29	1388	30793	32181	UBA2727_GCA_002480925_1_41	45720	-		root (1)	hypothetical protein
UBA2727_GCA_002480925_1_41_30	158	32184	32342	UBA2727_GCA_002480925_1_41	45720	-		root (1)	hypothetical protein
UBA2727_GCA_002480925_1_41_31	2648	32352	35000	UBA2727_GCA_002480925_1_41	45720	-	6.1.1.9	Clostridiales (186802)	valS valyl-tRNA synthetase (EC:6.1.1.9) K01873
UBA2727_GCA_002480925_1_41_32	1394	35019	36413	UBA2727_GCA_002480925_1_41	45720	-		Firmicutes (1239)	flavodoxin/nitric oxide synthase K12264 anaerobic nitric reductase flavorubredoxin
UBA2727_GCA_002480925_1_41_33	1307	36487	37794	UBA2727_GCA_002480925_1_41	45720	-		root (1)	hypothetical protein
UBA2727_GCA_002480925_1_41_34	710	37766	38476	UBA2727_GCA_002480925_1_41	45720	-		Clostridiales (186802)	two component transcriptional regulator, winged helix family
UBA2727_GCA_002480925_1_41_35	1244	38598	39842	UBA2727_GCA_002480925_1_41	45720	+		root (1)	hypothetical protein
UBA2727_GCA_002480925_1_41_36	1280	39826	41106	UBA2727_GCA_002480925_1_41	45720	-		Clostridiales (186802)	putative RNA methylase K06969 ribosomal large subunit methyltransferase I
UBA2727_GCA_002480925_1_41_37	563	41204	41767	UBA2727_GCA_002480925_1_41	45720	-		root (1)	hypothetical protein
UBA2727_GCA_002480925_1_41_38	2294	42074	44368	UBA2727_GCA_002480925_1_41	45720	-		root (1)	hypothetical protein
UBA2727_GCA_002480925_1_41_39	203	44553	44756	UBA2727_GCA_002480925_1_41	45720	-		root (1)	hypothetical protein
UBA2727_GCA_002480925_1_41_40	329	45106	45435	UBA2727_GCA_002480925_1_41	45720	-		root (1)	hypothetical protein
UBA2727_GCA_002480925_1_46_0	767	83	850	UBA2727_GCA_002480925_1_46	41181	-		root (1)	hypothetical protein
UBA2727_GCA_002480925_1_46_1	983	854	1837	UBA2727_GCA_002480925_1_46	41181	-		Erysipelotrichaceae (128827)	Peptidase U61, LD-carboxypeptidase A
UBA2727_GCA_002480925_1_46_2	1121	1890	3011	UBA2727_GCA_002480925_1_46	41181	-		Bacteria (2)	cation diffusion facilitator family transporter
UBA2727_GCA_002480925_1_46_3	527	3015	3542	UBA2727_GCA_002480925_1_46	41181	-		root (1)	hypothetical protein
UBA2727_GCA_002480925_1_46_4	602	3539	4141	UBA2727_GCA_002480925_1_46	41181	-		root (1)	hypothetical protein
UBA2727_GCA_002480925_1_46_5	653	4159	4812	UBA2727_GCA_002480925_1_46	41181	-	2.7.4.14	Clostridiales (186802)	cmk cytidine monophosphate (CMP) kinase (EC:2.7.4.14) K00945 cytidylate
UBA2727_GCA_002480925_1_46_6	1328	4805	6133	UBA2727_GCA_002480925_1_46	41181	-		Clostridiales (186802)	NAD(FAD)-utilizing dehydrogenase K07007
UBA2727_GCA_002480925_1_46_7	2099	6145	8244	UBA2727_GCA_002480925_1_46	41181	-	2.7.7.8	Clostridiales (186802)	polynucleotide phosphorylase/polyadenylase (EC:2.7.7.8) K00962 polyribonucleotide nucleotidyltransferase
UBA2727_GCA_002480925_1_46_8	266	8247	8513	UBA2727_GCA_002480925_1_46	41181	-		Clostridiales (186802)	rpsO 30S ribosomal protein S15 K02956 small subunit S15
UBA2727_GCA_002480925_1_46_9	914	8654	9568	UBA2727_GCA_002480925_1_46	41181	-	2.7.1.26	Lachnospiraceae (186803)	Riboflavin kinase (EC 2.7.1.26) / FMN adenylyltransferase 2.7.7.2)
UBA2727_GCA_002480925_1_46_10	674	9578	10252	UBA2727_GCA_002480925_1_46	41181	-	4.2.1.70	Bacteria (2)	truB, p35 tRNA pseudouridine synthase B (EC:4.2.1.70) K03177
UBA2727_GCA_002480925_1_46_11	965	10252	11217	UBA2727_GCA_002480925_1_46	41181	-		Clostridiales (186802)	DHH domain-containing protein K06881
UBA2727_GCA_002480925_1_46_12	380	11245	11625	UBA2727_GCA_002480925_1_46	41181	-		Lachnospiraceae (186803)	rbfA ribosome-binding factor A RbfA K02834
UBA2727_GCA_002480925_1_46_13	2780	11628	14408	UBA2727_GCA_002480925_1_46	41181	-		Clostridiales (186802)	infB translation initiation factor IF-2 InfB K02519
UBA2727_GCA_002480925_1_46_14	326	14411	14737	UBA2727_GCA_002480925_1_46	41181	-		Eubacterium (1730)	ribosomal protein L7A
UBA2727_GCA_002480925_1_46_15	1424	15025	16449	UBA2727_GCA_002480925_1_46	41181	-		Clostridiales (186802)	transcription elongation factor NusA K02600 N utilization substance protein A
UBA2727_GCA_002480925_1_46_16	461	16471	16932	UBA2727_GCA_002480925_1_46	41181	-		Clostridiales (186802)	COG0779: clustered transcription termination protein NusA
UBA2727_GCA_002480925_1_46_17	1028	17964	18992	UBA2727_GCA_002480925_1_46	41181	-	5.1.3.2	Clostridiales (186802)	gale, MGC136578, im:7147391, wu:fb05f01, zgc:136578 UDP-galactose-4-epimerase (EC:5.1.3.2) K01784 UDP-glucose 4-epimerase
UBA2727_GCA_002480925_1_46_18	977	19009	19986	UBA2727_GCA_002480925_1_46	41181	-	3.4.16.4	Roseburia hominis (301301)	D-alanyl-D-alanine carboxypeptidase (EC 3.4.16.4)
UBA2727_GCA_002480925_1_46_19	395	19970	20365	UBA2727_GCA_002480925_1_46	41181	-	4.2.3.3	Clostridiales (186802)	mgsA1 methylglyoxal synthase MgsA1 (EC:4.2.3.3) K01734
UBA2727_GCA_002480925_1_46_20	1142	20380	21522	UBA2727_GCA_002480925_1_46	41181	-		Shuttleworthia satelles (177972)	rodA1 rod shape-determining protein RodA1 K05837 shape determining RodA
UBA2727_GCA_002480925_1_46_21	662	21515	22177	UBA2727_GCA_002480925_1_46	41181	-		root (1)	hypothetical protein
UBA2727_GCA_002480925_1_46_22	2849	22187	25036	UBA2727_GCA_002480925_1_46	41181	-		Lachnospiraceae (186803)	pbpA1 penicillin-binding protein PbpA1 K05515 2
UBA2727_GCA_002480925_1_46_23	533	25029	25562	UBA2727_GCA_002480925_1_46	41181	-		unclassified Lachnospiraceae (186928)	MULTISPECIES: rod shape-determining protein MreD
UBA2727_GCA_002480925_1_46_24	854	25559	26413	UBA2727_GCA_002480925_1_46	41181	-		Clostridiales (186802)	rod shape-determining protein K03570 protein MreC
UBA2727_GCA_002480925_1_46_25	1022	26418	27440	UBA2727_GCA_002480925_1_46	41181	-		Shuttleworthia satelles (177972)	mreB1 rod shape-determining protein MreB1 K03569 MreB related proteins
UBA2727_GCA_002480925_1_46_26	659	27455	28114	UBA2727_GCA_002480925_1_46	41181	-		Clostridiaceae (31979)	DNA repair protein RadC
UBA2727_GCA_002480925_1_46_27	1283	28213	29496	UBA2727_GCA_002480925_1_46	41181	-		Clostridiales (186802)	Cys/Met metabolism pyridoxal-phosphate-dependent enzyme
UBA2727_GCA_002480925_1_46_28	2621	29554	32175	UBA2727_GCA_002480925_1_46	41181	-		Clostridiales (186802)	mutS DNA mismatch repair protein MutS K03555 MutS
UBA2727_GCA_002480925_1_46_29	1934	32202	34136	UBA2727_GCA_002480925_1_46	41181	-		Clostridiales (186802)	mutL DNA mismatch repair protein MutL K03572 MutL
UBA2727_GCA_002480925_1_46_30	1763	34289	36052	UBA2727_GCA_002480925_1_46	41181	-		Oribacterium sp. oral taxon 078 (652706)	Nitric oxide reductase activation protein NorD
UBA2727_GCA_002480925_1_46_31	923	36052	36975	UBA2727_GCA_002480925_1_46	41181	-		Clostridiales (186802)	ATPase associated various cellular activities
UBA2727_GCA_002480925_1_46_32	1637	37058	38695	UBA2727_GCA_002480925_1_46	41181	-		Oribacterium sinus (237576)	carbon starvation protein CstA
UBA2727_GCA_002480925_1_46_33	1007	38850	39857	UBA2727_GCA_002480925_1_46	41181	-		root (1)	hypothetical protein
UBA2727_GCA_002480925_1_46_34	1184	39942	41126	UBA2727_GCA_002480925_1_46	41181	+		Bacteria (2)	iron-containing alcohol dehydrogenase
UBA2727_GCA_002480925_1_47_0	212	1	213	UBA2727_GCA_002480925_1_47	52857	+		Lachnospiraceae (186803)	Flagellar hook-associated protein FlgL
UBA2727_GCA_002480925_1_47_1	464	226	690	UBA2727_GCA_002480925_1_47	52857	+		Clostridiales (186802)	fliW flagellar assembly protein FliW K13626 factor FliW
UBA2727_GCA_002480925_1_47_2	215	694	909	UBA2727_GCA_002480925_1_47	52857	+		Eubacterium (1730)	carbon storage regulator, CsrA K03563 regulator
UBA2727_GCA_002480925_1_47_3	443	1042	1485	UBA2727_GCA_002480925_1_47	52857	+		Lachnospiraceae (186803)	Flagellin
UBA2727_GCA_002480925_1_47_4	2570	1499	4069	UBA2727_GCA_002480925_1_47	52857	+		root (1)	hypothetical protein
UBA2727_GCA_002480925_1_47_5	386	4118	4504	UBA2727_GCA_002480925_1_47	52857	+		Eubacterium (1730)	fliS1 flagellar protein FliS1 K02422 FliS
UBA2727_GCA_002480925_1_47_6	476	4510	4986	UBA2727_GCA_002480925_1_47	52857	+		unclassified Lachnospiraceae (186928)	MULTISPECIES: flagellar protein FlgN
UBA2727_GCA_002480925_1_47_7	914	5013	5927	UBA2727_GCA_002480925_1_47	52857	-		root (1)	hypothetical protein
UBA2727_GCA_002480925_1_47_8	1553	5984	7537	UBA2727_GCA_002480925_1_47	52857	+		root (1)	hypothetical protein
UBA2727_GCA_002480925_1_47_9	1127	7481	8608	UBA2727_GCA_002480925_1_47	52857	-		Roseburia (841)	HD domain protein
UBA2727_GCA_002480925_1_47_10	857	8709	9566	UBA2727_GCA_002480925_1_47	52857	+		root (1)	hypothetical protein
UBA2727_GCA_002480925_1_47_11	1685	9632	11317	UBA2727_GCA_002480925_1_47	52857	+	5.4.2.8	Clostridium (1485)	phosphoglucomutase/phosphomannomutase family protein (EC:5.4.2.8)
UBA2727_GCA_002480925_1_47_12	1142	11307	12449	UBA2727_GCA_002480925_1_47	52857	-		root (1)	hypothetical protein
UBA2727_GCA_002480925_1_47_13	1202	12442	13644	UBA2727_GCA_002480925_1_47	52857	-		root (1)	hypothetical protein
UBA2727_GCA_002480925_1_47_14	1127	13765	14892	UBA2727_GCA_002480925_1_47	52857	+		Bacteria (2)	Putative virion core protein (lumpy skin disease virus)
UBA2727_GCA_002480925_1_47_15	1553	14914	16467	UBA2727_GCA_002480925_1_47	52857	+		root (1)	hypothetical protein
UBA2727_GCA_002480925_1_47_16	791	16454	17245	UBA2727_GCA_002480925_1_47	52857	+		root (1)	hypothetical protein
UBA2727_GCA_002480925_1_47_17	2438	17262	19700	UBA2727_GCA_002480925_1_47	52857	+	3.5.4.4	Clostridiales (186802)	add adenosine deaminase Add (EC:3.5.4.4)
UBA2727_GCA_002480925_1_47_18	830	19766	20596	UBA2727_GCA_002480925_1_47	52857	+		Clostridiales (186802)	Substrate-specific component PanT predicted pantothenate ECF transporter
UBA2727_GCA_002480925_1_47_19	905	20627	21532	UBA2727_GCA_002480925_1_47	52857	+		root (1)	hypothetical protein
UBA2727_GCA_002480925_1_47_20	335	21615	21950	UBA2727_GCA_002480925_1_47	52857	+		root (1)	hypothetical protein
UBA2727_GCA_002480925_1_47_21	1154	22029	23183	UBA2727_GCA_002480925_1_47	52857	+		Clostridiales (186802)	RNA methylase family protein K07444 putative N6-adenine-specific DNA
UBA2727_GCA_002480925_1_47_22	1097	23167	24264	UBA2727_GCA_002480925_1_47	52857	+		root (1)	hypothetical protein
UBA2727_GCA_002480925_1_47_23	614	24596	25210	UBA2727_GCA_002480925_1_47	52857	+	3.6.1.15	Clostridiales (186802)	rdgB putative deoxyribonucleotide triphosphate pyrophosphatase (EC:3.6.1.-) K01516 nucleoside-triphosphatase
UBA2727_GCA_002480925_1_47_24	422	25276	25698	UBA2727_GCA_002480925_1_47	52857	+		Lachnospiraceae (186803)	FIG009886: phosphoesterase
UBA2727_GCA_002480925_1_47_25	3170	25790	28960	UBA2727_GCA_002480925_1_47	52857	+	6.1.1.5	Clostridiales (186802)	ileS isoleucyl-tRNA synthetase IleS (EC:6.1.1.5) K01870
UBA2727_GCA_002480925_1_47_26	2492	29001	31493	UBA2727_GCA_002480925_1_47	52857	+	2.4.1.1	Clostridiales (186802)	pygma, MGC110706, im:7150327, zgc:110706 phosphorylase, glycogen (muscle) A (EC:2.4.1.1) K00688 starch phosphorylase
UBA2727_GCA_002480925_1_47_27	1538	31490	33028	UBA2727_GCA_002480925_1_47	52857	+		Clostridiales (186802)	clpX1 ATP-dependent Clp protease ATP-binding subunit ClpX1 K03544 ClpX
UBA2727_GCA_002480925_1_47_28	494	33043	33537	UBA2727_GCA_002480925_1_47	52857	+		root (1)	hypothetical protein
UBA2727_GCA_002480925_1_47_29	200	33642	33842	UBA2727_GCA_002480925_1_47	52857	+		Lachnospiraceae (186803)	cspE cold shock protein CspE K03704 (beta-ribbon, CspA family)
UBA2727_GCA_002480925_1_47_30	857	33975	34832	UBA2727_GCA_002480925_1_47	52857	+		Clostridiales (186802)	DAK2 domain/DegV family protein
UBA2727_GCA_002480925_1_47_31	1268	34829	36097	UBA2727_GCA_002480925_1_47	52857	+		root (1)	hypothetical protein
UBA2727_GCA_002480925_1_47_32	890	36103	36993	UBA2727_GCA_002480925_1_47	52857	+		Clostridiales (186802)	small conductance mechanosensitive ion channel, MscS family K03442 channel
UBA2727_GCA_002480925_1_47_33	2945	36968	39913	UBA2727_GCA_002480925_1_47	52857	+		Clostridiales (186802)	peptidase M16C associated domain-containing protein K06972
UBA2727_GCA_002480925_1_47_34	905	39906	40811	UBA2727_GCA_002480925_1_47	52857	+		Clostridiales (186802)	GTP-binding protein Era K03595 Era
UBA2727_GCA_002480925_1_47_35	755	40815	41570	UBA2727_GCA_002480925_1_47	52857	+		root (1)	hypothetical protein
UBA2727_GCA_002480925_1_47_36	698	41623	42321	UBA2727_GCA_002480925_1_47	52857	+		root (1)	hypothetical protein
UBA2727_GCA_002480925_1_47_37	1397	42340	43737	UBA2727_GCA_002480925_1_47	52857	+	6.1.1.14	Clostridiales (186802)	glycyl tRNA synthetase (EC:6.1.1.14)
UBA2727_GCA_002480925_1_47_38	1025	43770	44795	UBA2727_GCA_002480925_1_47	52857	+		root (1)	hypothetical protein
UBA2727_GCA_002480925_1_47_39	788	45041	45829	UBA2727_GCA_002480925_1_47	52857	+		Roseburia (841)	hemerythrin K07216 hemerythrin
UBA2727_GCA_002480925_1_47_40	1046	45833	46879	UBA2727_GCA_002480925_1_47	52857	-		Clostridiales (186802)	glycosyltransferase family 2 candidate b-glycosyltransferase
UBA2727_GCA_002480925_1_47_41	881	46894	47775	UBA2727_GCA_002480925_1_47	52857	-	3.6.1.27	Firmicutes (1239)	uppP undecaprenyl pyrophosphate phosphatase (EC:3.6.1.27) K06153 undecaprenyl-diphosphatase
UBA2727_GCA_002480925_1_47_42	1208	47775	48983	UBA2727_GCA_002480925_1_47	52857	-		root (1)	hypothetical protein
UBA2727_GCA_002480925_1_47_43	695	49342	50037	UBA2727_GCA_002480925_1_47	52857	+		root (1)	hypothetical protein
UBA2727_GCA_002480925_1_47_44	206	50168	50374	UBA2727_GCA_002480925_1_47	52857	+		root (1)	hypothetical protein
UBA2727_GCA_002480925_1_47_45	1136	50655	51791	UBA2727_GCA_002480925_1_47	52857	+	4.3.1.12	Bacteria (2)	Ornithine cyclodeaminase/mu-crystallin K01750 ornithine cyclodeaminase
UBA2727_GCA_002480925_1_47_46	890	51966	52856	UBA2727_GCA_002480925_1_47	52857	+		ATCC 43576	hypothetical protein
UBA2727_GCA_002480925_1_44_0	896	182	1078	UBA2727_GCA_002480925_1_44	112759	-		Oribacterium (265975)	hypothetical protein
UBA2727_GCA_002480925_1_44_1	587	1075	1662	UBA2727_GCA_002480925_1_44	112759	-		Clostridiales (186802)	hypothetical protein
UBA2727_GCA_002480925_1_44_2	398	1935	2333	UBA2727_GCA_002480925_1_44	112759	-		Firmicutes (1239)	HNH endonuclease domain-containing protein
UBA2727_GCA_002480925_1_44_3	431	2454	2885	UBA2727_GCA_002480925_1_44	112759	-		Clostridiales (186802)	hypothetical protein
UBA2727_GCA_002480925_1_44_4	284	2889	3173	UBA2727_GCA_002480925_1_44	112759	-		Clostridiales (186802)	hypothetical protein
UBA2727_GCA_002480925_1_44_5	1103	3160	4263	UBA2727_GCA_002480925_1_44	112759	-		Clostridia (186801)	phage-associated helicase
UBA2727_GCA_002480925_1_44_6	197	4339	4536	UBA2727_GCA_002480925_1_44	112759	-		Clostridiales (186802)	prophage LambdaSa04, SNF2 family helicase
UBA2727_GCA_002480925_1_44_7	281	4517	4798	UBA2727_GCA_002480925_1_44	112759	-		Lachnospiraceae (186803)	VRR-NUC domain-containing protein
UBA2727_GCA_002480925_1_44_8	2273	4984	7257	UBA2727_GCA_002480925_1_44	112759	-		Firmicutes (1239)	prophage LambdaSa04, DNA primase
UBA2727_GCA_002480925_1_44_9	161	7514	7675	UBA2727_GCA_002480925_1_44	112759	+		root (1)	hypothetical protein
UBA2727_GCA_002480925_1_44_10	365	7659	8024	UBA2727_GCA_002480925_1_44	112759	+		Oribacterium (265975)	hypothetical protein
UBA2727_GCA_002480925_1_44_11	1121	8017	9138	UBA2727_GCA_002480925_1_44	112759	+		Firmicutes (1239)	Phage protein
UBA2727_GCA_002480925_1_44_12	569	9152	9721	UBA2727_GCA_002480925_1_44	112759	+		Firmicutes (1239)	Phage protein
UBA2727_GCA_002480925_1_44_13	215	9796	10011	UBA2727_GCA_002480925_1_44	112759	+		Clostridiales (186802)	hypothetical protein
UBA2727_GCA_002480925_1_44_14	176	10069	10245	UBA2727_GCA_002480925_1_44	112759	+		root (1)	hypothetical protein
UBA2727_GCA_002480925_1_44_15	1634	10420	12054	UBA2727_GCA_002480925_1_44	112759	+	2.7.7.7	Firmicutes (1239)	phage-related DNA polymerase (EC:2.7.7.7) K02334 bacteriophage-type
UBA2727_GCA_002480925_1_44_16	221	12112	12333	UBA2727_GCA_002480925_1_44	112759	-		Bifidobacteriaceae (31953)	hypothetical protein
UBA2727_GCA_002480925_1_44_17	1133	12320	13453	UBA2727_GCA_002480925_1_44	112759	-		Actinobacteria <phylum> (201174)	zinc ribbon domain-containing protein
UBA2727_GCA_002480925_1_44_18	2102	13479	15581	UBA2727_GCA_002480925_1_44	112759	-		Faecalibacterium prausnitzii (853)	ATP-dependent DNA helicase, UvrD/REP family
UBA2727_GCA_002480925_1_44_19	6323	15585	21908	UBA2727_GCA_002480925_1_44	112759	-		Clostridiales (186802)	Helicase, C-terminal:Type III restriction enzyme, res subunit:DEAD/DEAH box helicase, N-terminal
UBA2727_GCA_002480925_1_44_20	4757	21934	26691	UBA2727_GCA_002480925_1_44	112759	-		Ruminococcaceae (541000)	Type II restriction enzyme, methylase subunits
UBA2727_GCA_002480925_1_44_21	2822	26688	29510	UBA2727_GCA_002480925_1_44	112759	-		Bacteria (2)	putative ATP-dependent helicase
UBA2727_GCA_002480925_1_44_22	248	29525	29773	UBA2727_GCA_002480925_1_44	112759	-		Firmicutes (1239)	transcriptional regulator, XRE family
UBA2727_GCA_002480925_1_44_23	1853	29809	31662	UBA2727_GCA_002480925_1_44	112759	-		Pseudoramibacter alactolyticus (113287)	ATPase involved DNA repair
UBA2727_GCA_002480925_1_44_24	455	31659	32114	UBA2727_GCA_002480925_1_44	112759	-		Pseudoramibacter alactolyticus (113287)	hypothetical protein
UBA2727_GCA_002480925_1_44_25	971	32098	33069	UBA2727_GCA_002480925_1_44	112759	-		Clostridiales (186802)	hypothetical protein
UBA2727_GCA_002480925_1_44_26	611	33503	34114	UBA2727_GCA_002480925_1_44	112759	+		root (1)	hypothetical protein
UBA2727_GCA_002480925_1_44_27	278	34206	34484	UBA2727_GCA_002480925_1_44	112759	-		Clostridiales (186802)	hypothetical protein
UBA2727_GCA_002480925_1_44_28	338	34477	34815	UBA2727_GCA_002480925_1_44	112759	-		Clostridiales (186802)	hypothetical protein
UBA2727_GCA_002480925_1_44_29	1166	34933	36099	UBA2727_GCA_002480925_1_44	112759	-		Clostridiales (186802)	RNA methyltransferase K00599
UBA2727_GCA_002480925_1_44_30	1163	36151	37314	UBA2727_GCA_002480925_1_44	112759	-		Clostridiales (186802)	dnaJ chaperone protein DnaJ K03686 molecular DnaJ
UBA2727_GCA_002480925_1_44_31	1895	37390	39285	UBA2727_GCA_002480925_1_44	112759	-		Clostridiales (186802)	heat shock protein 70 / HSP70 (ISS)
UBA2727_GCA_002480925_1_44_32	644	39298	39942	UBA2727_GCA_002480925_1_44	112759	-		Clostridiales (186802)	grpE chaperone protein GrpE K03687 molecular GrpE
UBA2727_GCA_002480925_1_44_33	1097	39955	41052	UBA2727_GCA_002480925_1_44	112759	-		Clostridiales (186802)	hrcA heat-inducible transcription repressor HrcA K03705 transcriptional
UBA2727_GCA_002480925_1_44_34	1274	41157	42431	UBA2727_GCA_002480925_1_44	112759	-	1.3.99.22	Clostridiales (186802)	oxygen-independent coproporphyrinogen III oxidase K02495 oxidase
UBA2727_GCA_002480925_1_44_35	1808	42421	44229	UBA2727_GCA_002480925_1_44	112759	-		Clostridiales (186802)	GTP-binding protein lepa, putative K03596 LepA
UBA2727_GCA_002480925_1_44_36	263	44464	44727	UBA2727_GCA_002480925_1_44	112759	+	3.2.2.23	Lachnoclostridium Yutin and Galperin 2013	formamidopyrimidine-DNA glycosylase, putative (EC:3.2.2.23)
UBA2727_GCA_002480925_1_44_37	1007	44758	45765	UBA2727_GCA_002480925_1_44	112759	-		root (1)	hypothetical protein
UBA2727_GCA_002480925_1_44_38	515	45752	46267	UBA2727_GCA_002480925_1_44	112759	-		root (1)	hypothetical protein
UBA2727_GCA_002480925_1_44_39	2429	46374	48803	UBA2727_GCA_002480925_1_44	112759	+		root (1)	hypothetical protein
UBA2727_GCA_002480925_1_44_40	941	48793	49734	UBA2727_GCA_002480925_1_44	112759	-		root (1)	hypothetical protein
UBA2727_GCA_002480925_1_44_41	1439	49731	51170	UBA2727_GCA_002480925_1_44	112759	-	2.7.13.3	Clostridiales (186802)	integral membrane sensor signal transduction histidine kinase (EC:2.7.13.3)
UBA2727_GCA_002480925_1_44_42	677	51167	51844	UBA2727_GCA_002480925_1_44	112759	-		Clostridiales (186802)	response regulators consisting CheY-like receiver domain HTH DNA-binding
UBA2727_GCA_002480925_1_44_43	566	51846	52412	UBA2727_GCA_002480925_1_44	112759	-		root (1)	hypothetical protein
UBA2727_GCA_002480925_1_44_44	1181	52487	53668	UBA2727_GCA_002480925_1_44	112759	-	2.6.1.11	Bacteria (2)	argD putative acetylornithine/succinyldiaminopimelate aminotransferase (EC:2.6.1.11 2.6.1.17) K00818 acetylornithine
UBA2727_GCA_002480925_1_44_45	908	53673	54581	UBA2727_GCA_002480925_1_44	112759	-	2.7.2.8	Clostridiales (186802)	AGK1 acetylglutamate kinase-like protein (EC:2.7.2.8) K00930 acetylglutamate/acetylaminoadipate kinase
UBA2727_GCA_002480925_1_44_46	1226	54599	55825	UBA2727_GCA_002480925_1_44	112759	-	2.3.1.35	Firmicutes (1239)	argJ arginine biosynthesis bifunctional protein ArgJ (EC:2.3.1.35) K00620 glutamate N-acetyltransferase / amino-acid
UBA2727_GCA_002480925_1_44_47	446	55842	56288	UBA2727_GCA_002480925_1_44	112759	-		Clostridiales (186802)	acetyltransferase, GNAT family
UBA2727_GCA_002480925_1_44_48	1238	56533	57771	UBA2727_GCA_002480925_1_44	112759	+	6.3.4.5	Clostridiales (186802)	argininosuccinate synthase, putative (EC:6.3.4.5) K01940 synthase
UBA2727_GCA_002480925_1_44_49	929	57913	58842	UBA2727_GCA_002480925_1_44	112759	-	2.3.1.46	Clostridiales (186802)	homoserine O-succinyltransferase (EC:2.3.1.46) K00651
UBA2727_GCA_002480925_1_44_50	2024	58909	60933	UBA2727_GCA_002480925_1_44	112759	-	6.5.1.2	Clostridiales (186802)	ligA1 NAD-dependent DNA ligase LigA1 (EC:6.5.1.2) K01972 (NAD+)
UBA2727_GCA_002480925_1_44_51	704	60930	61634	UBA2727_GCA_002480925_1_44	112759	-	5.4.99.12	Bacteria (2)	pseudouridine synthase family 1 protein K06182 ribosomal large subunit F
UBA2727_GCA_002480925_1_44_52	1289	61634	62923	UBA2727_GCA_002480925_1_44	112759	-		root (1)	hypothetical protein
UBA2727_GCA_002480925_1_44_53	1226	63214	64440	UBA2727_GCA_002480925_1_44	112759	-		Thermosinus carboxydivorans (261685)	hypothetical ATPase K07133
UBA2727_GCA_002480925_1_44_54	503	64833	65336	UBA2727_GCA_002480925_1_44	112759	-	2.7.1.71	Clostridiales (186802)	aroK-1 shikimate kinase K00891 kinase
UBA2727_GCA_002480925_1_44_55	743	65333	66076	UBA2727_GCA_002480925_1_44	112759	-		root (1)	hypothetical protein
UBA2727_GCA_002480925_1_44_56	1031	66166	67197	UBA2727_GCA_002480925_1_44	112759	+	2.5.1.54	Clostridiales (186802)	phospho-2-dehydro-3-deoxyheptonate aldolase (EC:2.5.1.54) K01626 3-deoxy-7-phosphoheptulonate synthase
UBA2727_GCA_002480925_1_44_57	857	67208	68065	UBA2727_GCA_002480925_1_44	112759	+	1.1.1.25	Bacteria (2)	ydiB shikimate 5-dehydrogenase K00014 dehydrogenase
UBA2727_GCA_002480925_1_44_58	1604	68164	69768	UBA2727_GCA_002480925_1_44	112759	-	6.3.4.2	Clostridiales (186802)	emb2742 (embryo defective 2742) CTP synthase/ catalytic (EC:6.3.4.2) K01937 synthase
UBA2727_GCA_002480925_1_44_59	569	70272	70841	UBA2727_GCA_002480925_1_44	112759	-		Clostridiales (186802)	response regulator receiver ANTAR domain protein
UBA2727_GCA_002480925_1_44_60	1250	70859	72109	UBA2727_GCA_002480925_1_44	112759	-	6.3.1.2	Clostridiales (186802)	glutamine synthetase catalytic subunit K01915
UBA2727_GCA_002480925_1_44_61	749	72270	73019	UBA2727_GCA_002480925_1_44	112759	-	5.3.1.1	Clostridiales (186802)	NV17380 similar to triosephoshpate isomerase K01803 triosephosphate isomerase (TIM)
UBA2727_GCA_002480925_1_44_62	1223	73128	74351	UBA2727_GCA_002480925_1_44	112759	-	2.7.7.2	Clostridiales (186802)	phosphoglycerate kinase (EC:2.7.7.2 2.7.2.3) K00927
UBA2727_GCA_002480925_1_44_63	1007	74433	75440	UBA2727_GCA_002480925_1_44	112759	-	1.2.1.12	Bacteria (2)	TDH2, GLD2 Glyceraldehyde-3-phosphate dehydrogenase, isozyme 2, involved glycolysis gluconeogenesis tetramer that catalyzes reaction glyceraldehyde-3-phosphate to 1,3 bis-phosphoglycerate detected cytoplasm cell wall (EC:1.2.1.12) K00134 glyceraldehyde 3-phosphate dehydrogenase
UBA2727_GCA_002480925_1_44_64	797	75572	76369	UBA2727_GCA_002480925_1_44	112759	-	3.1.3.15	Clostridiales (186802)	histidinol phosphate phosphatase HisJ family K04486 histidinol-phosphatase (PHP family)
UBA2727_GCA_002480925_1_44_65	1076	76374	77450	UBA2727_GCA_002480925_1_44	112759	-	2.1.1.61	Clostridiales (186802)	mnmA tRNA-specific 2-thiouridylase MnmA (EC:2.1.1.61) K00566
UBA2727_GCA_002480925_1_44_66	1166	77447	78613	UBA2727_GCA_002480925_1_44	112759	-	2.8.1.7	Clostridiales (186802)	nfs1, fb50g03, wu:fb50g03 NFS1 nitrogen fixation 1 (S. cerevisiae) (EC:2.8.1.7) K04487 cysteine desulfurase
UBA2727_GCA_002480925_1_44_67	743	78610	79353	UBA2727_GCA_002480925_1_44	112759	-		Clostridiales (186802)	putative tRNA/rRNA methyltransferase K03218 RNA methyltransferase, TrmH family
UBA2727_GCA_002480925_1_44_68	473	79346	79819	UBA2727_GCA_002480925_1_44	112759	-		Clostridiales (186802)	possible ribonuclease III K11145 III family protein
UBA2727_GCA_002480925_1_44_69	1409	79804	81213	UBA2727_GCA_002480925_1_44	112759	-	6.1.1.16	Clostridiales (186802)	syc Syc (EC:6.1.1.16) K01883 cysteinyl-tRNA synthetase
UBA2727_GCA_002480925_1_44_70	527	81224	81751	UBA2727_GCA_002480925_1_44	112759	-	4.6.1.12	Clostridiales (186802)	ispF 2C-methyl-D-erythritol 2,4-cyclodiphosphate synthase (EC:4.6.1.12) K01770 2-C-methyl-D-erythritol
UBA2727_GCA_002480925_1_44_71	1640	82235	83875	UBA2727_GCA_002480925_1_44	112759	-		Clostridiales (186802)	ABC-type transport system, ATPase component
UBA2727_GCA_002480925_1_44_72	800	83927	84727	UBA2727_GCA_002480925_1_44	112759	-		Clostridiales (186802)	Hydrolase (HAD superfamily) cluster DUF1447
UBA2727_GCA_002480925_1_44_73	722	84833	85555	UBA2727_GCA_002480925_1_44	112759	+		Lachnospiraceae (186803)	Permease
UBA2727_GCA_002480925_1_44_74	1364	85557	86921	UBA2727_GCA_002480925_1_44	112759	-		Monera	PFL family protein [
UBA2727_GCA_002480925_1_44_75	281	86932	87213	UBA2727_GCA_002480925_1_44	112759	-		Monera	ACT binding domain K07166 domain-containing protein
UBA2727_GCA_002480925_1_44_76	800	87224	88024	UBA2727_GCA_002480925_1_44	112759	-		Clostridiales (186802)	beta-lactamase domain-containing protein
UBA2727_GCA_002480925_1_44_77	2795	88058	90853	UBA2727_GCA_002480925_1_44	112759	-		Lachnospiraceae (186803)	cell division protein FtsA
UBA2727_GCA_002480925_1_44_78	1580	90895	92475	UBA2727_GCA_002480925_1_44	112759	-		Firmicutes (1239)	possible cardiolipin synthase (phospholipase D family) K06131
UBA2727_GCA_002480925_1_44_79	2219	92487	94706	UBA2727_GCA_002480925_1_44	112759	-		root (1)	hypothetical protein
UBA2727_GCA_002480925_1_44_80	1784	94710	96494	UBA2727_GCA_002480925_1_44	112759	-	3.4.11.9	Clostridiales (186802)	metallopeptidase M24 family K01262 Xaa-Pro aminopeptidase
UBA2727_GCA_002480925_1_44_81	1610	96491	98101	UBA2727_GCA_002480925_1_44	112759	-		Clostridiales (186802)	putative exonuclease beta-lactamase fold involved RNA processing K07576 metallo-beta-lactamase family protein
UBA2727_GCA_002480925_1_44_82	1259	98170	99429	UBA2727_GCA_002480925_1_44	112759	-		Clostridiales (186802)	ftsZ cell division protein FtsZ K03531 FtsZ
UBA2727_GCA_002480925_1_44_83	743	99532	100275	UBA2727_GCA_002480925_1_44	112759	-		root (1)	hypothetical protein
UBA2727_GCA_002480925_1_44_84	1181	100275	101456	UBA2727_GCA_002480925_1_44	112759	-		Clostridiales (186802)	cell division membrane protein K03588 protein FtsW
UBA2727_GCA_002480925_1_44_85	1352	101456	102808	UBA2727_GCA_002480925_1_44	112759	-	6.3.2.9	Clostridiales (186802)	murD UDP-N-acetylmuramoylalanine-D-glutamate ligase MurD (EC:6.3.2.9) K01925 UDP-N-acetylmuramoylalanine--D-glutamate
UBA2727_GCA_002480925_1_44_86	1880	102805	104685	UBA2727_GCA_002480925_1_44	112759	-		Clostridiales (186802)	peptidoglycan glycosyltransferase K08384 stage V sporulation protein D (sporulation-specific penicillin-binding protein)
UBA2727_GCA_002480925_1_44_87	449	104693	105142	UBA2727_GCA_002480925_1_44	112759	-		root (1)	hypothetical protein
UBA2727_GCA_002480925_1_44_88	971	105158	106129	UBA2727_GCA_002480925_1_44	112759	-		Clostridiales (186802)	mraW S-adenosyl-methyltransferase MraW (EC:2.1.1.-) K03438
UBA2727_GCA_002480925_1_44_89	431	106126	106557	UBA2727_GCA_002480925_1_44	112759	-		Clostridiales (186802)	mraZ cell division protein MraZ K03925 MraZ
UBA2727_GCA_002480925_1_44_90	887	106904	107791	UBA2727_GCA_002480925_1_44	112759	+		Clostridiales (186802)	lgt prolipoprotein diacylglyceryl transferase Lgt (EC:2.4.99.-) K13292 phosphatidylglycerol:prolipoprotein diacylglycerol
UBA2727_GCA_002480925_1_44_91	1106	107806	108912	UBA2727_GCA_002480925_1_44	112759	-		Clostridiales (186802)	queA S-adenosylmethionine:tRNA ribosyltransferase-isomerase (EC:5.-.-.-) K07568
UBA2727_GCA_002480925_1_44_92	2420	108909	111329	UBA2727_GCA_002480925_1_44	112759	-	6.1.1.20	Clostridiales (186802)	pheT phenylalanyl-tRNA synthetase subunit beta (EC:6.1.1.20) K01890 chain
UBA2727_GCA_002480925_1_44_93	1022	111432	112454	UBA2727_GCA_002480925_1_44	112759	-	6.1.1.20	Clostridiales (186802)	pheS phenylalanyl-tRNA synthetase subunit alpha (EC:6.1.1.20) K01889 chain
UBA2727_GCA_002480925_1_45_0	101	71	172	UBA2727_GCA_002480925_1_45	15931	+		root (1)	hypothetical protein
UBA2727_GCA_002480925_1_45_1	911	416	1327	UBA2727_GCA_002480925_1_45	15931	+		root (1)	hypothetical protein
UBA2727_GCA_002480925_1_45_2	1163	1425	2588	UBA2727_GCA_002480925_1_45	15931	+		Oribacterium sinus (237576)	NADH-dependent butanol dehydrogenase (EC:1.1.1.-) K00100
UBA2727_GCA_002480925_1_45_3	113	2585	2698	UBA2727_GCA_002480925_1_45	15931	+		root (1)	hypothetical protein
UBA2727_GCA_002480925_1_45_4	1787	2958	4745	UBA2727_GCA_002480925_1_45	15931	+		Butyrivibrio (830)	methyl-accepting chemotaxis protein
UBA2727_GCA_002480925_1_45_5	1280	4765	6045	UBA2727_GCA_002480925_1_45	15931	+		Bacteria (2)	sugar ABC transporter substrate-binding protein
UBA2727_GCA_002480925_1_45_6	3584	6175	9759	UBA2727_GCA_002480925_1_45	15931	+		Butyrivibrio (830)	Beta-glucanase/Beta-glucan synthetase (GH:16)
UBA2727_GCA_002480925_1_45_7	878	10109	10987	UBA2727_GCA_002480925_1_45	15931	+		Lachnospiraceae (186803)	MULTISPECIES: EamA family transporter
UBA2727_GCA_002480925_1_45_8	410	10999	11409	UBA2727_GCA_002480925_1_45	15931	+	3.5.4.5	cellular organisms (131567)	cdd-1 CytiDine Deaminase family member (cdd-1) K01489 cytidine deaminase
UBA2727_GCA_002480925_1_45_9	779	11571	12350	UBA2727_GCA_002480925_1_45	15931	+		Firmicutes (1239)	zinc/iron permease K07238 zinc transporter, ZIP family
UBA2727_GCA_002480925_1_45_10	2381	12444	14825	UBA2727_GCA_002480925_1_45	15931	-		Bacteria (2)	ferrous iron transporter B K04759 transport protein B
UBA2727_GCA_002480925_1_45_11	839	14907	15746	UBA2727_GCA_002480925_1_45	15931	-		root (1)	hypothetical protein
UBA2727_GCA_002480925_1_48_0	74	1	75	UBA2727_GCA_002480925_1_48	25096	-		root (1)	hypothetical protein
UBA2727_GCA_002480925_1_48_1	1496	121	1617	UBA2727_GCA_002480925_1_48	25096	-		Lachnospiraceae (186803)	serine protease
UBA2727_GCA_002480925_1_48_2	1826	1723	3549	UBA2727_GCA_002480925_1_48	25096	-	2.6.1.16	Clostridium (1485)	glucosamine/fructose-6-phosphate aminotransferase, isomerizing K00820 glucosamine--fructose-6-phosphate aminotransferase (isomerizing)
UBA2727_GCA_002480925_1_48_3	1172	3568	4740	UBA2727_GCA_002480925_1_48	25096	-		unclassified Lachnospiraceae (186928)	hypothetical protein
UBA2727_GCA_002480925_1_48_4	1331	4824	6155	UBA2727_GCA_002480925_1_48	25096	-		root (1)	hypothetical protein
UBA2727_GCA_002480925_1_48_5	1070	6157	7227	UBA2727_GCA_002480925_1_48	25096	-	2.7.7.9	Clostridiales (186802)	galU UTP-glucose-1-phosphate uridylyltransferase GalU (EC:2.7.7.9) K00972 UDP-N-acetylglucosamine pyrophosphorylase
UBA2727_GCA_002480925_1_48_6	749	7178	7927	UBA2727_GCA_002480925_1_48	25096	-		root (1)	hypothetical protein
UBA2727_GCA_002480925_1_48_7	2483	8196	10679	UBA2727_GCA_002480925_1_48	25096	-		Clostridiales (186802)	glycosyltransferase family 51 candidate bifunctional GT51 b-glycosyltransferase/PBP transpeptidase (candidate murein polymerase) K05366 penicillin-binding protein 1A
UBA2727_GCA_002480925_1_48_8	647	10748	11395	UBA2727_GCA_002480925_1_48	25096	+		Coprococcus eutactus (33043)	FIG000605: protein co-occurring transport systems (COG1739)
UBA2727_GCA_002480925_1_48_9	884	11397	12281	UBA2727_GCA_002480925_1_48	25096	+		Clostridiales (186802)	molybdopterin biosynthesis protein (MoeB) or thiamin-thiazole moiety synthesis (ThiF)
UBA2727_GCA_002480925_1_48_10	1133	12274	13407	UBA2727_GCA_002480925_1_48	25096	+		Clostridiales (186802)	putative ATPase PP-loop superfamily implicated cell cycle control
UBA2727_GCA_002480925_1_48_11	986	13452	14438	UBA2727_GCA_002480925_1_48	25096	-	2.3.1.8	cellular organisms (131567)	pta phosphate acetyltransferase (EC:2.3.1.8) K13788
UBA2727_GCA_002480925_1_48_12	947	14573	15520	UBA2727_GCA_002480925_1_48	25096	-	1.1.1.27	Bacteria (2)	LDHAL6A, LDH6A, MGC23940 lactate dehydrogenase A-like 6A (EC:1.1.1.27) K00016 L-lactate
UBA2727_GCA_002480925_1_48_13	1148	15627	16775	UBA2727_GCA_002480925_1_48	25096	-		Clostridiales (186802)	toxic anion resistance family protein
UBA2727_GCA_002480925_1_48_14	1172	16793	17965	UBA2727_GCA_002480925_1_48	25096	-		root (1)	hypothetical protein
UBA2727_GCA_002480925_1_48_15	1070	18030	19100	UBA2727_GCA_002480925_1_48	25096	-		Firmicutes (1239)	GntR family transcriptional regulator K00375 regulator / MocR aminotransferase
UBA2727_GCA_002480925_1_48_16	602	19220	19822	UBA2727_GCA_002480925_1_48	25096	+		unclassified Lachnospiraceae (186928)	Substrate-specific component PdxU2 predicted pyridoxin-related ECF transporter
UBA2727_GCA_002480925_1_48_17	425	19957	20382	UBA2727_GCA_002480925_1_48	25096	+		Erysipelotrichaceae (128827)	Ferric uptake regulation protein FUR
UBA2727_GCA_002480925_1_48_18	878	20373	21251	UBA2727_GCA_002480925_1_48	25096	+		Bacteria (2)	hypothetical protein
UBA2727_GCA_002480925_1_48_19	1568	21321	22889	UBA2727_GCA_002480925_1_48	25096	-		Clostridiales (186802)	peptidase U34 dipeptidase K08659 dipeptidase
UBA2727_GCA_002480925_1_48_20	902	22905	23807	UBA2727_GCA_002480925_1_48	25096	-	1.97.1.4	Lachnospiraceae (186803)	uncharacterized Fe-S protein, PflX (pyruvate formate lyase activating protein)-like protein K04070 putative pyruvate enzyme
UBA2727_GCA_002480925_1_48_21	959	23797	24756	UBA2727_GCA_002480925_1_48	25096	-		Clostridiales (186802)	hypB2 hydrogenase accessory protein HypB2
UBA2727_GCA_002480925_1_48_22	251	24845	25096	UBA2727_GCA_002480925_1_48	25096	-		root (1)	hypothetical protein
UBA2727_GCA_002480925_1_49_0	815	1	816	UBA2727_GCA_002480925_1_49	4178	+	6.3.5.5	Clostridiales (186802)	carbamoyl phosphate synthase small subunit (EC:6.3.5.5) K01956 carbamoyl-phosphate
UBA2727_GCA_002480925_1_49_1	3212	816	4028	UBA2727_GCA_002480925_1_49	4178	+	6.3.5.5	Clostridiales (186802)	hypothetical protein K01955 carbamoyl-phosphate synthase large subunit
UBA2727_GCA_002480925_1_49_2	146	4030	4176	UBA2727_GCA_002480925_1_49	4178	+		root (1)	hypothetical protein
UBA2727_GCA_002480925_1_20_0	83	3	86	UBA2727_GCA_002480925_1_20	4236	-		root (1)	hypothetical protein
UBA2727_GCA_002480925_1_20_1	2273	659	2932	UBA2727_GCA_002480925_1_20	4236	+	2.3.1.54	Firmicutes (1239)	pflB formate acetyltransferase (EC:2.3.1.54) K00656 C-acetyltransferase
UBA2727_GCA_002480925_1_20_2	1139	3096	4235	UBA2727_GCA_002480925_1_20	4236	+	3.6.3.14	Clostridiales (186802)	H(+)-transporting two-sector ATPase (EC:3.6.3.14) K03498 trk system potassium uptake protein TrkH
UBA2727_GCA_002480925_1_21_0	542	1	543	UBA2727_GCA_002480925_1_21	12287	+		Coprococcus eutactus (33043)	ATPase K03924 MoxR-like ATPase
UBA2727_GCA_002480925_1_21_1	1031	540	1571	UBA2727_GCA_002480925_1_21	12287	+		root (1)	hypothetical protein
UBA2727_GCA_002480925_1_21_2	2354	1558	3912	UBA2727_GCA_002480925_1_21	12287	+		root (1)	hypothetical protein
UBA2727_GCA_002480925_1_21_3	971	3861	4832	UBA2727_GCA_002480925_1_21	12287	-		Clostridiales (186802)	dusA2 tRNA dihydrouridine synthase A DusA2 (EC:1.-.-.-)
UBA2727_GCA_002480925_1_21_4	992	5009	6001	UBA2727_GCA_002480925_1_21	12287	+	2.1.3.3	Clostridiales (186802)	arg ornithine carbamoyltransferase (EC:2.1.3.3) K00611
[truncated: 604 more rows]

## Sheet: UBA2727 sp. 002474355
ORF_ID	ORF_length	start	end	Contig_Name	Contig_length	strand	ec	taxonomy	product
[truncated: 1,657 more rows]

[truncated: 3 more sheets: UBA2727 sp. 900316165, UBA2727 sp. 900100095, Shuttleworthia satelles]
