# Supplementary material for: Medium-Chain Fatty Acid Synthesis by “Candidatus Weimeria bifida” gen. nov., sp. nov., and “Candidatus Pseudoramibacter fermentans” sp. nov
Source: Appl Environ Microbiol. 2020 Jan 21;86(3):e02242-19. doi: 10.1128/AEM.02242-19 (PMC6974650; doi:10.1128/AEM.02242-19)
Supplement: Supplemental file 4 [file zam003209562sd4.xlsx]

## Sheet: TOC
Supplementary Data File 3: Comparison of functional genome annotations for Ca. Pseudoramibacter fermentans (EUB1.1) with related genomes
Worksheet Name	Description
Genome Comparison	Comparison of genomic features of EUB1.1 and related organisms
EUB1.1	Open reading frame annotations for EUB1.1
Pseudoramibacter sp. 002396065	Open reading frame annotations for Pseudoramibacter sp. 002396065
Pseudoramibacter alactolyticus	Open reading frame annotations for Pseudoramibacter alactolyticus

## Sheet: Genome Comparison
		Lactate Utilizaion	Reverse beta-oxidation				Electron transfer flavoproteins		RNF Complex						Hydrogenases
Genome ID	Name	Lactat dehydroeganse	acyl-CoA acetyl transferase	3-hydroxy-acyl-CoA dehydrogenase	enoyl-CoA dehydratase	acyl-CoA dehydrogenase	EtfA	EtfB	RnfA	RnfB	RnfC	RnfD	RnfE	RnfG	Hyd 1	EchA	EchB	EchC	EchD	EchE
EUB1.1 (This Project)	Ca. Weimeria bifida	X	X	X	X	X	X	X	X	X	X	X	X	X	X	X	X	X	X	X
GCA_002396065.1	Pseudoramibacter sp. 002396065	X	X	X	X	X	X	X	X	X	X	X	X	X	X	X	X	X	X	X
GCF_000185505.1	Pseudoramibacter alactolyticus	X	X	X	X	X	X	X	X	X	X	X	X	X	X

## Sheet: EUB1.1
ORF_ID	ORF_length	start	end	Contig_Name	Contig_length	strand	ec	taxonomy	product
Bin_02_0_0	227	151	378	Bin_02_0	6561	+		root (1)	hypothetical protein
Bin_02_0_1	497	427	924	Bin_02_0	6561	-		Lactobacillales (186826)	transposase K07498 putative transposase
Bin_02_0_2	149	946	1095	Bin_02_0	6561	+		root (1)	hypothetical protein
Bin_02_0_3	392	1171	1563	Bin_02_0	6561	+		Lactobacillus (1578)	COG2826: Transposase inactivated derivatives, IS30 family
Bin_02_0_4	362	2056	2418	Bin_02_0	6561	+		Lactobacillales (186826)	NULL # C Energy production conversion Function: Alcohol dehydrogenase, class IV Organism: Clostridium acetobutylicum (Cac)
Bin_02_0_5	185	2501	2686	Bin_02_0	6561	-		Lactobacillus (1578)	transporter major facilitator superfamily
Bin_02_0_6	785	2832	3617	Bin_02_0	6561	+		Lactobacillales (186826)	putative plasmid partition protein K03496 chromosome partitioning protein
Bin_02_0_7	203	3672	3875	Bin_02_0	6561	+		Lactobacillales (186826)	hypothetical protein
Bin_02_0_8	1094	4789	5883	Bin_02_0	6561	+		Lactobacillus (1578)	repA plasmid replication initiation protein
Bin_02_0_9	185	6301	6486	Bin_02_0	6561	+		Lactobacillaceae (33958)	DNA-damage-inducible gene
Bin_02_1_0	410	168	578	Bin_02_1	10312	+		root (1)	hypothetical protein
Bin_02_1_1	470	641	1111	Bin_02_1	10312	+		Lactobacillus (1578)	hypothetical protein
Bin_02_1_10	278	6927	7205	Bin_02_1	10312	-		Lactobacillus (1578)	hypothetical protein
Bin_02_1_11	209	7228	7437	Bin_02_1	10312	-		Lactobacillales (186826)	hypothetical protein
Bin_02_1_12	2069	7698	9767	Bin_02_1	10312	+		Lactobacillus (1578)	putative nickase
Bin_02_1_13	311	9851	10162	Bin_02_1	10312	+		Lactobacillus (1578)	hypothetical protein
Bin_02_1_2	179	1337	1516	Bin_02_1	10312	+		root (1)	hypothetical protein
Bin_02_1_3	218	1591	1809	Bin_02_1	10312	+		Lactobacillus (1578)	transposase
Bin_02_1_4	353	2192	2545	Bin_02_1	10312	-		Lactobacillus (1578)	hypothetical protein
Bin_02_1_5	809	2560	3369	Bin_02_1	10312	-		Bacilli (91061)	ATPase involved chromosome partitioning
Bin_02_1_6	1088	4433	5521	Bin_02_1	10312	+		Lactobacillus (1578)	repA plasmid replication initiation protein
Bin_02_1_7	281	5747	6028	Bin_02_1	10312	+		Lactobacillales (186826)	relB addiction module antitoxin, RelB K07473 DNA-damage-inducible protein J
Bin_02_1_8	191	6069	6260	Bin_02_1	10312	+		Lactobacillales (186826)	hypothetical protein
Bin_02_1_9	680	6257	6937	Bin_02_1	10312	+		Lactobacillaceae (33958)	putative ATPase
Bin_02_10_0	428	103	531	Bin_02_10	6410	-		Lactobacillus oris (1632)	pda polysaccharide deacetylase
Bin_02_10_1	2039	698	2737	Bin_02_10	6410	-		Lactobacillus (1578)	putative outer membrane protein
Bin_02_10_2	1466	2767	4233	Bin_02_10	6410	-		Lactobacillus (1578)	sugar (glycoside-pentoside-hexuronide) transporter
Bin_02_10_3	914	4408	5322	Bin_02_10	6410	-		Lactobacillus oris (1632)	AraC-type DNA-binding protein
Bin_02_10_4	830	5578	6408	Bin_02_10	6410	+		Lactobacillus (1578)	tnp transposase
Bin_02_11_0	134	2	136	Bin_02_11	11360	+		root (1)	hypothetical protein
Bin_02_11_1	755	236	991	Bin_02_11	11360	+		Lactobacillus (1578)	ltrC putative LtrC
Bin_02_11_2	1760	1344	3104	Bin_02_11	11360	+		Bacteria (2)	type II restriction endonuclease
Bin_02_11_3	1988	3211	5199	Bin_02_11	11360	+		Lactobacillaceae (33958)	DNA adenine methylase
Bin_02_11_4	863	5240	6103	Bin_02_11	11360	+		Staphylococcus (1279)	Hypothetical cytosolic protein
Bin_02_11_5	1793	6485	8278	Bin_02_11	11360	+		Lactobacillus paracasei (1597)	hypothetical protein
Bin_02_11_6	1367	8265	9632	Bin_02_11	11360	+		Lactobacillus paracasei (1597)	hypothetical protein
Bin_02_11_7	1106	9866	10972	Bin_02_11	11360	+		Lactobacillus plantarum (1590)	hypothetical protein
Bin_02_11_8	161	11197	11358	Bin_02_11	11360	+		root (1)	hypothetical protein
Bin_02_12_0	161	130	291	Bin_02_12	18772	-		root (1)	hypothetical protein
Bin_02_12_1	1838	386	2224	Bin_02_12	18772	-		Lactobacillaceae (33958)	heavy metal translocating P-type ATPase K01552
Bin_02_12_10	266	10569	10835	Bin_02_12	18772	+		Lactobacillus plantarum (1590)	hypothetical protein
Bin_02_12_11	350	10808	11158	Bin_02_12	18772	-		Lactobacillus casei (1582)	protein TrsE
Bin_02_12_12	341	11177	11518	Bin_02_12	18772	-		Lactobacillus (1578)	traD conjugation protein
Bin_02_12_13	464	11971	12435	Bin_02_12	18772	+		Lactobacillus (1578)	FMN-binding protein
Bin_02_12_14	758	12432	13190	Bin_02_12	18772	+		Lactobacillus (1578)	thiamine biosynthesis lipoprotein precursor
Bin_02_12_15	1271	13187	14458	Bin_02_12	18772	+		Leuconostocaceae (81850)	oxidoreductase, FAD/NAD-binding domain protein
Bin_02_12_16	200	14533	14733	Bin_02_12	18772	+		Lactobacillus (1578)	MULTISPECIES: transposase
Bin_02_12_17	491	15837	16328	Bin_02_12	18772	+		Lactobacillus (1578)	hypothetical protein
Bin_02_12_18	881	16644	17525	Bin_02_12	18772	+		Lactobacillus (1578)	MULTISPECIES: replication initiator protein A
Bin_02_12_19	146	17794	17940	Bin_02_12	18772	-		root (1)	hypothetical protein
Bin_02_12_2	533	3131	3664	Bin_02_12	18772	-		Lactobacillus (1578)	transposase
Bin_02_12_20	365	18043	18408	Bin_02_12	18772	+		Lactobacillus (1578)	hypothetical protein
Bin_02_12_21	107	18565	18672	Bin_02_12	18772	+		root (1)	hypothetical protein
Bin_02_12_3	260	3661	3921	Bin_02_12	18772	-		Lactobacillus (1578)	transposase
Bin_02_12_4	695	4089	4784	Bin_02_12	18772	+		Lactobacillus casei group (655183)	winged helix family two component transcriptional regulator
Bin_02_12_5	1358	4794	6152	Bin_02_12	18772	+	2.7.13.3	Lactobacillus casei (1582)	kinE sensor protein (EC:2.7.13.3)
Bin_02_12_6	650	6369	7019	Bin_02_12	18772	+		Lactobacillus casei group (655183)	dedA putative integral membrane protein K03975 membrane-associated protein
Bin_02_12_7	671	7009	7680	Bin_02_12	18772	+		Lactobacillales (186826)	Membrane-associated phospholipid phosphatase
Bin_02_12_8	947	7662	8609	Bin_02_12	18772	+		Lactobacillus casei group (655183)	gt2H glycosyl transferase (EC:2.4.1.-)
Bin_02_12_9	1934	8619	10553	Bin_02_12	18772	+		Lactobacillus (1578)	MULTISPECIES: membrane protein hypothetical
Bin_02_12_tRNA	148	16315	16462	Bin_02_12	18772	+		root (1)	tRNA-Thr
Bin_02_13_0	311	160	471	Bin_02_13	8435	+		Lactobacillus (1578)	similar to nitroreductase family protein
Bin_02_13_1	1853	678	2531	Bin_02_13	8435	-		Lactobacillus (1578)	lacS1 lactose transport protein
Bin_02_13_2	803	2841	3644	Bin_02_13	8435	+		Lactobacillus (1578)	Transcriptional regulator, AraC family
Bin_02_13_3	566	3805	4371	Bin_02_13	8435	+		Lactobacillus buchneri (1581)	Hypothetical membrane protein
Bin_02_13_4	1163	7070	8233	Bin_02_13	8435	-		root (1)	hypothetical protein
Bin_02_14_0	299	240	539	Bin_02_14	11105	+		Lactobacillales (186826)	tnp4t transposase, tnp4
Bin_02_14_1	191	1224	1415	Bin_02_14	11105	-		Lactobacillales (186826)	hypothetical protein
Bin_02_14_10	119	10867	10986	Bin_02_14	11105	+		root (1)	hypothetical protein
Bin_02_14_2	1529	1542	3071	Bin_02_14	11105	+		Lactobacillales (186826)	putative multicopper oxidase K04753 suppressor ftsI
Bin_02_14_3	1373	3111	4484	Bin_02_14	11105	+		Lactobacillus (1578)	major facilitator superfamily permease
Bin_02_14_4	365	4560	4925	Bin_02_14	11105	-		Lactobacillales (186826)	hypothetical protein
Bin_02_14_5	1376	5236	6612	Bin_02_14	11105	-	1.11.1.1	Lactobacillus brevis (1580)	FAD-dependent pyridine nucleotide-disulphide oxidoreductase:pyridine oxidoreductase dimerisation region K05910 NADH peroxidase
Bin_02_14_6	1205	6728	7933	Bin_02_14	11105	-		Lactobacillus (1578)	camA putidaredoxin reductase (EC:1.18.1.-)
Bin_02_14_7	584	8293	8877	Bin_02_14	11105	-		Lactobacillus (1578)	site-specific recombinase, DNA invertase Pin related protein
Bin_02_14_8	776	8985	9761	Bin_02_14	11105	-		Lactobacillus plantarum (1590)	hypothetical protein
Bin_02_14_9	269	10546	10815	Bin_02_14	11105	+		Lactobacillales (186826)	Mobile element protein
Bin_02_15_0	1358	413	1771	Bin_02_15	8233	+		Lactobacillus (1578)	putative integral membrane transport protein
Bin_02_15_1	2258	1787	4045	Bin_02_15	8233	+	2.4.1.8	Lactobacillus (1578)	mapA maltose phosphorylase (EC:2.4.1.8) K00691
Bin_02_15_2	983	4105	5088	Bin_02_15	8233	+	5.1.3.3	Leuconostocaceae (81850)	galactose mutarotase K01785 aldose 1-epimerase
Bin_02_15_3	671	5091	5762	Bin_02_15	8233	+	5.4.2.6	Leuconostocaceae (81850)	HAD family sugar phosphatase K01838 beta-phosphoglucomutase
Bin_02_15_4	134	6024	6158	Bin_02_15	8233	+		root (1)	hypothetical protein
Bin_02_16_0	365	1	366	Bin_02_16	2505	-		Lactobacillaceae (33958)	putative metal ion ABC transporter
Bin_02_16_1	614	395	1009	Bin_02_16	2505	-		Lactobacillus (1578)	site-specific recombinase, DNA invertase Pin related protein
Bin_02_16_2	365	1116	1481	Bin_02_16	2505	-		Lactobacillaceae (33958)	hypothetical protein
Bin_02_16_3	164	1568	1732	Bin_02_16	2505	+		root (1)	hypothetical protein
Bin_02_16_4	296	1751	2047	Bin_02_16	2505	+		Lactobacillales (186826)	lysophospholipases-like protein
Bin_02_16_5	251	2160	2411	Bin_02_16	2505	+		Lactobacillus (1578)	hypothetical protein
Bin_02_17_0	125	225	350	Bin_02_17	8379	+		root (1)	hypothetical protein
Bin_02_17_1	344	719	1063	Bin_02_17	8379	-		root (1)	hypothetical protein
Bin_02_17_2	371	1786	2157	Bin_02_17	8379	-		root (1)	hypothetical protein
Bin_02_17_3	209	2575	2784	Bin_02_17	8379	+		root (1)	hypothetical protein
Bin_02_17_4	203	3563	3766	Bin_02_17	8379	-		root (1)	hypothetical protein
Bin_02_17_5	230	4029	4259	Bin_02_17	8379	+		root (1)	hypothetical protein
Bin_02_17_6	362	4287	4649	Bin_02_17	8379	-		root (1)	hypothetical protein
Bin_02_17_7	119	5853	5972	Bin_02_17	8379	+		root (1)	hypothetical protein
Bin_02_18_0	2135	104	2239	Bin_02_18	15752	-	5.99.1.2	Lactobacillus (1578)	trsI protein TrsI, topoisomerase 1A-like protein K03169 DNA III
Bin_02_18_1	410	2246	2656	Bin_02_18	15752	-		Lactobacillaceae (33958)	hypothetical protein
Bin_02_18_10	2018	9504	11522	Bin_02_18	15752	-		Lactobacillus (1578)	traE conjugation protein
Bin_02_18_11	659	11534	12193	Bin_02_18	15752	-		Lactobacillus (1578)	trsD protein TrsD
Bin_02_18_12	362	12162	12524	Bin_02_18	15752	-		Lactobacillales (186826)	traC conjugation protein
Bin_02_18_13	335	12545	12880	Bin_02_18	15752	-		Lactobacillus (1578)	trsB protein TrsB
Bin_02_18_14	611	12882	13493	Bin_02_18	15752	-		Lactobacillus (1578)	hypothetical protein
Bin_02_18_15	311	13529	13840	Bin_02_18	15752	-		Lactobacillus (1578)	hypothetical protein
Bin_02_18_16	1826	13924	15750	Bin_02_18	15752	-		Lactobacillus (1578)	putative nickase
Bin_02_18_2	857	2671	3528	Bin_02_18	15752	-		Lactobacillus (1578)	trsL protein TrsL
Bin_02_18_3	374	3534	3908	Bin_02_18	15752	-		Lactobacillus (1578)	hypothetical protein
Bin_02_18_4	1553	3923	5476	Bin_02_18	15752	-		Lactobacillus (1578)	traK conjugation protein K03205 type IV secretion system protein VirD4
Bin_02_18_5	470	5478	5948	Bin_02_18	15752	-		Lactobacillus (1578)	trsJ protein TrsJ
Bin_02_18_6	401	5951	6352	Bin_02_18	15752	-		Lactobacillaceae (33958)	putative thioredoxin
Bin_02_18_7	617	6306	6923	Bin_02_18	15752	-		Lactobacillus (1578)	hypothetical protein
Bin_02_18_8	1154	6938	8092	Bin_02_18	15752	-		Lactobacillus (1578)	MULTISPECIES: peptidoglycan hydrolase
Bin_02_18_9	1418	8093	9511	Bin_02_18	15752	-		Lactobacillus (1578)	trsF protein TrsF
Bin_02_19_0	65	2	67	Bin_02_19	22479	-		root (1)	hypothetical protein
Bin_02_19_1	1751	407	2158	Bin_02_19	22479	+		Lactobacillus vaginalis (1633)	choline kinase / choline-phosphate cytidylyltransferase
Bin_02_19_10	884	9382	10266	Bin_02_19	22479	+		Lactobacillus gasseri (1596)	orfb
Bin_02_19_11	281	10253	10534	Bin_02_19	22479	-		Lactobacillus (1578)	hypothetical protein
Bin_02_19_12	209	10554	10763	Bin_02_19	22479	-		Lactobacillales (186826)	hypothetical protein
Bin_02_19_13	2060	11033	13093	Bin_02_19	22479	+		Lactobacillus (1578)	putative nickase
Bin_02_19_14	791	13518	14309	Bin_02_19	22479	+		Bacilli (91061)	membrane protein, putative
Bin_02_19_15	788	14343	15131	Bin_02_19	22479	+	5.99.1.2	Lactobacillus (1578)	trsI protein TrsI, topoisomerase 1A-like protein K03169 DNA III
Bin_02_19_16	290	15058	15348	Bin_02_19	22479	-		Bacteria (2)	IS256 family truncated transposase
Bin_02_19_17	302	15484	15786	Bin_02_19	22479	-		Lactobacillales (186826)	VanZ family protein
Bin_02_19_18	1358	16227	17585	Bin_02_19	22479	+		Lactobacillus (1578)	is38 transposase IS4 family protein
Bin_02_19_19	971	18172	19143	Bin_02_19	22479	+		Lactobacillus (1578)	cell envelope-related transcriptional attenuator
Bin_02_19_2	701	2151	2852	Bin_02_19	22479	+		Lactobacillus vaginalis (1633)	choline kinase / choline-phosphate cytidylyltransferase
Bin_02_19_20	857	19173	20030	Bin_02_19	22479	+		Lactobacillus (1578)	epsB polymerization chain length determination protein
Bin_02_19_21	761	20055	20816	Bin_02_19	22479	+	2.7.10.2	Lactobacillus buchneri (1581)	capsular exopolysaccharide family (EC:2.7.10.2)
Bin_02_19_22	767	20839	21606	Bin_02_19	22479	+	3.1.3.48	Lactobacillus buchneri (1581)	epsB tyrosine-protein phosphatase K01104 protein-tyrosine phosphatase
Bin_02_19_23	704	21628	22332	Bin_02_19	22479	+		Lactobacillus buchneri (1581)	epsE putative undecaprenyl-phosphate galactosephosphotransferase
Bin_02_19_24	260	22218	22478	Bin_02_19	22479	-		root (1)	hypothetical protein
Bin_02_19_3	1499	2866	4365	Bin_02_19	22479	+		Lactobacillus vaginalis (1633)	carnitine transporter K03451 betaine/carnitine transporter, BCCT family
Bin_02_19_4	581	4721	5302	Bin_02_19	22479	+		Lactobacillus (1578)	site-specific recombinase, DNA invertase Pin related proteins
Bin_02_19_5	188	5836	6024	Bin_02_19	22479	-		Lactobacillales (186826)	transposase
Bin_02_19_6	215	6312	6527	Bin_02_19	22479	-		Bacteria (2)	hypothetical protein
Bin_02_19_7	785	6534	7319	Bin_02_19	22479	-		Lactobacillus gasseri (1596)	chromosome partitioning ATPase
Bin_02_19_8	1088	7896	8984	Bin_02_19	22479	+		Lactobacillus gasseri (1596)	replication initiator A domain protein
Bin_02_19_9	197	9134	9331	Bin_02_19	22479	+		Lactobacillus (1578)	hypothetical protein
Bin_02_2_0	719	598	1317	Bin_02_2	475233	+		root (1)	hypothetical protein
Bin_02_2_1	584	1864	2448	Bin_02_2	475233	-	4.2.1.1	Clostridiales (186802)	Carbonic anhydrase (EC 4.2.1.1)
Bin_02_2_10	581	10202	10783	Bin_02_2	475233	-		Pseudoramibacter alactolyticus (113287)	Ribosomal RNA small subunit methyltransferase D (EC 2.1.1.-)
Bin_02_2_100	653	103544	104197	Bin_02_2	475233	+		Pseudoramibacter alactolyticus (113287)	metal dependent phosphohydrolase
Bin_02_2_101	713	104275	104988	Bin_02_2	475233	+	2.7.4.9	Clostridium (1485)	putative thymidylate kinase K00943 dTMP kinase
Bin_02_2_102	1394	104985	106379	Bin_02_2	475233	+		Pseudoramibacter alactolyticus (113287)	lysine decarboxylase
Bin_02_2_103	983	106405	107388	Bin_02_2	475233	+	2.7.7.7	Pseudoramibacter alactolyticus (113287)	DNA polymerase III delta prime subunit (EC 2.7.7.7)
Bin_02_2_104	1187	107378	108565	Bin_02_2	475233	+		Eubacteriaceae (186806)	PSP1 domain protein
Bin_02_2_105	407	108896	109303	Bin_02_2	475233	-		Clostridiales (186802)	pduU putative propanediol utilization protein K04031 ethanolamine protein EutS
Bin_02_2_106	959	109440	110399	Bin_02_2	475233	-		Eubacteriaceae (186806)	hypothetical protein
Bin_02_2_107	1376	110541	111917	Bin_02_2	475233	+		Clostridiales (186802)	RNA methyltransferase, TrmA family K00599
Bin_02_2_108	1268	112089	113357	Bin_02_2	475233	+		Lactobacillus (1578)	ATPase
Bin_02_2_109	1067	113529	114596	Bin_02_2	475233	+		Bacteria (2)	Putative cytoplasmic protein
Bin_02_2_11	2054	10792	12846	Bin_02_2	475233	-	3.6.4.12	Pseudoramibacter alactolyticus (113287)	ATP-dependent DNA helicase RecG K03655 RecG
Bin_02_2_110	329	114628	114957	Bin_02_2	475233	+		Clostridiales (186802)	hypothetical protein
Bin_02_2_111	362	116861	117223	Bin_02_2	475233	+		Firmicutes (1239)	hypothetical cytosolic protein
Bin_02_2_112	1043	117306	118349	Bin_02_2	475233	+	4.1.2.5	Bacteria (2)	aromatic amino acid beta-eliminating lyase/threonine aldolase K01620 threonine aldolase
Bin_02_2_113	704	118535	119239	Bin_02_2	475233	+		Bacteria (2)	ABC transporter related K02003
Bin_02_2_114	1988	119280	121268	Bin_02_2	475233	+		root (1)	hypothetical protein
Bin_02_2_115	680	121492	122172	Bin_02_2	475233	+		Actinobacteria <phylum> (201174)	hypothetical protein
Bin_02_2_116	1505	122182	123687	Bin_02_2	475233	+		Clostridiales (186802)	hypothetical protein
Bin_02_2_117	1106	124092	125198	Bin_02_2	475233	+	1.1.1.6	Clostridium (1485)	glycerol dehydrogenase K00005 dehydrogenase
Bin_02_2_118	1181	125195	126376	Bin_02_2	475233	+		Clostridium (1485)	similar to Uncharacterized membrane protein
Bin_02_2_119	617	126538	127155	Bin_02_2	475233	+		Lactobacillus (1578)	transcriptional regulator, TetR/AcrR family
Bin_02_2_12	1631	12861	14492	Bin_02_2	475233	-		Clostridiales (186802)	DAK2 domain fusion protein YloV K07030
Bin_02_2_120	764	127239	128003	Bin_02_2	475233	-		Clostridiales (186802)	formate/nitrite family transporter K02598 nitrite transporter NirC
Bin_02_2_121	365	128139	128504	Bin_02_2	475233	+		Clostridiales (186802)	amino acid-binding ACT domain protein
Bin_02_2_122	533	128588	129121	Bin_02_2	475233	+		Firmicutes (1239)	GNAT family N-acetyltransferase [
Bin_02_2_123	272	129448	129720	Bin_02_2	475233	+		root (1)	hypothetical protein
Bin_02_2_124	359	129748	130107	Bin_02_2	475233	+		Staphylococcus (1279)	MULTISPECIES: SDR family oxidoreductase
Bin_02_2_125	224	130241	130465	Bin_02_2	475233	-		root (1)	hypothetical protein
Bin_02_2_126	368	130488	130856	Bin_02_2	475233	-		Ruminococcaceae (541000)	transcriptional regulator, ArsR family
Bin_02_2_127	656	130867	131523	Bin_02_2	475233	-		Bacteria (2)	nitroreductase family protein
Bin_02_2_128	926	131770	132696	Bin_02_2	475233	+		root (1)	hypothetical protein
Bin_02_2_129	1388	132841	134229	Bin_02_2	475233	+		root (1)	hypothetical protein
Bin_02_2_13	353	14509	14862	Bin_02_2	475233	-		Clostridiales (186802)	putative asp23 protein
Bin_02_2_130	1106	134257	135363	Bin_02_2	475233	+		root (1)	hypothetical protein
Bin_02_2_131	1454	135549	137003	Bin_02_2	475233	+	6.2.1.3	unclassified Lachnospiraceae (186928)	Long-chain-fatty-acid--CoA ligase (EC 6.2.1.3)
Bin_02_2_132	1142	137000	138142	Bin_02_2	475233	+		root (1)	hypothetical protein
Bin_02_2_133	224	138166	138390	Bin_02_2	475233	+		Bacteria (2)	acyl carrier protein [
Bin_02_2_134	1499	138387	139886	Bin_02_2	475233	+		root (1)	hypothetical protein
Bin_02_2_135	962	139873	140835	Bin_02_2	475233	+		root (1)	hypothetical protein
Bin_02_2_136	698	140845	141543	Bin_02_2	475233	+		Bacillaceae (186817)	two component transcriptional regulator, winged helix family
Bin_02_2_137	1598	141540	143138	Bin_02_2	475233	+		root (1)	hypothetical protein
Bin_02_2_138	626	143327	143953	Bin_02_2	475233	+		root (1)	hypothetical protein
Bin_02_2_139	1274	144107	145381	Bin_02_2	475233	+	3.6.4.12	Bacteria (2)	putative transcriptional regulator K03655 ATP-dependent DNA helicase RecG
Bin_02_2_14	188	15075	15263	Bin_02_2	475233	+		Firmicutes (1239)	50S ribosomal protein L28P K02902 large subunit L28
Bin_02_2_140	938	145486	146424	Bin_02_2	475233	+	2.5.1.47	Clostridium (1485)	cysK cysteine synthase (EC:2.5.1.47) K01738 A
Bin_02_2_141	797	146638	147435	Bin_02_2	475233	+		root (1)	hypothetical protein
Bin_02_2_142	710	147454	148164	Bin_02_2	475233	+		root (1)	hypothetical protein
Bin_02_2_143	776	148167	148943	Bin_02_2	475233	+		root (1)	hypothetical protein
Bin_02_2_144	1511	149015	150526	Bin_02_2	475233	+		root (1)	hypothetical protein
Bin_02_2_145	1394	150708	152102	Bin_02_2	475233	+	2.7.8.6	Clostridiales (186802)	exopolysaccharide biosynthesis polyprenyl glycosylphosphotransferase (EC:2.7.8.6)
Bin_02_2_146	833	152172	153005	Bin_02_2	475233	+		Lactobacillus fermentum (1613)	glycosyl transferase, family 2
Bin_02_2_147	1088	153002	154090	Bin_02_2	475233	+		Lactobacillus (1578)	putative glycosyltransferase
Bin_02_2_148	950	154103	155053	Bin_02_2	475233	+		Clostridium (1485)	glycosyl transferase 2 family protein [
Bin_02_2_149	893	155065	155958	Bin_02_2	475233	+		root (1)	hypothetical protein
Bin_02_2_15	668	15330	15998	Bin_02_2	475233	-	2.7.6.2	Pseudoramibacter alactolyticus (113287)	Thiamin pyrophosphokinase (EC 2.7.6.2)
Bin_02_2_150	1175	155972	157147	Bin_02_2	475233	+		root (1)	hypothetical protein
Bin_02_2_151	1016	157194	158210	Bin_02_2	475233	+		root (1)	hypothetical protein
Bin_02_2_152	281	158482	158763	Bin_02_2	475233	+		Pseudoramibacter alactolyticus (113287)	Glycopeptide antibiotics resistance protein
Bin_02_2_153	1016	158957	159973	Bin_02_2	475233	+	5.1.3.2	Clostridiales (186802)	Gale UDP-galactose-4-epimerase (EC:5.1.3.2) K01784 UDP-glucose 4-epimerase
Bin_02_2_154	1898	160276	162174	Bin_02_2	475233	+		Clostridiales (186802)	hypothetical protein
Bin_02_2_155	665	162235	162900	Bin_02_2	475233	+		Eubacterium (1730)	hypothetical protein
Bin_02_2_156	1250	163201	164451	Bin_02_2	475233	+		Firmicutes (1239)	abortive infection protein, putative
Bin_02_2_157	647	164448	165095	Bin_02_2	475233	+		Bacteria (2)	RloB-like protein
Bin_02_2_158	1349	165463	166812	Bin_02_2	475233	+	3.5.2.3	Firmicutes (1239)	dihydroorotase, multifunctional complex type( EC:3.5.2.3 )
Bin_02_2_159	1172	166815	167987	Bin_02_2	475233	+	3.5.1.16	Lachnospiraceae (186803)	Acetylornithine deacetylase (EC 3.5.1.16)
Bin_02_2_16	905	15991	16896	Bin_02_2	475233	-		Pseudoramibacter alactolyticus (113287)	ribosome small subunit-dependent GTPase A K06949 biogenesis
Bin_02_2_160	1178	167999	169177	Bin_02_2	475233	+		Firmicutes (1239)	hypothetical protein
Bin_02_2_161	896	169501	170397	Bin_02_2	475233	+		Clostridium (1485)	transglutaminase domain protein
Bin_02_2_162	1058	170427	171485	Bin_02_2	475233	+		root (1)	hypothetical protein
Bin_02_2_163	347	171513	171860	Bin_02_2	475233	+		root (1)	hypothetical protein
Bin_02_2_164	458	171857	172315	Bin_02_2	475233	+		root (1)	hypothetical protein
Bin_02_2_165	467	172347	172814	Bin_02_2	475233	+		root (1)	hypothetical protein
Bin_02_2_166	431	172842	173273	Bin_02_2	475233	+		root (1)	hypothetical protein
Bin_02_2_167	1067	173304	174371	Bin_02_2	475233	+		Firmicutes (1239)	putative ATPase involved pili biogenesis, PilT-like protein K02669 twitching motility protein PilT
Bin_02_2_168	1649	174385	176034	Bin_02_2	475233	+		root (1)	hypothetical protein
Bin_02_2_169	188	176145	176333	Bin_02_2	475233	+		root (1)	hypothetical protein
Bin_02_2_17	1733	16899	18632	Bin_02_2	475233	-	2.7.11.1	Pseudoramibacter alactolyticus (113287)	hypothetical protein K08884 serine/threonine protein kinase, bacterial
Bin_02_2_170	791	176422	177213	Bin_02_2	475233	-		root (1)	hypothetical protein
Bin_02_2_171	707	177206	177913	Bin_02_2	475233	-		root (1)	hypothetical protein
Bin_02_2_172	551	178150	178701	Bin_02_2	475233	+		root (1)	hypothetical protein
Bin_02_2_173	230	178758	178988	Bin_02_2	475233	+		Eubacterium (1730)	hypothetical protein
Bin_02_2_174	188	179007	179195	Bin_02_2	475233	+		root (1)	hypothetical protein
Bin_02_2_175	10334	179222	189556	Bin_02_2	475233	+		Rhizobiales (356)	conserved repeat protein
Bin_02_2_176	1349	189726	191075	Bin_02_2	475233	-		Selenomonadales (909929)	diguanylate cyclase
Bin_02_2_177	2957	191286	194243	Bin_02_2	475233	+		root (1)	hypothetical protein
Bin_02_2_178	1433	194325	195758	Bin_02_2	475233	+		root (1)	hypothetical protein
Bin_02_2_179	2564	195838	198402	Bin_02_2	475233	-		root (1)	hypothetical protein
Bin_02_2_18	743	18634	19377	Bin_02_2	475233	-		Pseudoramibacter alactolyticus (113287)	Protein serine/threonine phosphatase PrpC, regulation stationary phase
Bin_02_2_180	1151	198775	199926	Bin_02_2	475233	+		root (1)	hypothetical protein
Bin_02_2_181	4652	199960	204612	Bin_02_2	475233	+		root (1)	hypothetical protein
Bin_02_2_182	2009	204679	206688	Bin_02_2	475233	+		root (1)	hypothetical protein
Bin_02_2_183	245	207447	207692	Bin_02_2	475233	-		root (1)	hypothetical protein
Bin_02_2_184	266	207807	208073	Bin_02_2	475233	-		root (1)	hypothetical protein
Bin_02_2_185	2669	209316	211985	Bin_02_2	475233	-		root (1)	hypothetical protein
Bin_02_2_186	1199	212212	213411	Bin_02_2	475233	+		root (1)	hypothetical protein
Bin_02_2_187	1622	213448	215070	Bin_02_2	475233	+		unclassified Lachnospiraceae (186928)	accessory Sec system protein Asp1
Bin_02_2_188	1514	215036	216550	Bin_02_2	475233	+		Clostridiales (186802)	Accessory secretory protein Asp2
Bin_02_2_189	443	216534	216977	Bin_02_2	475233	+		Lachnospiraceae (186803)	Accessory secretory protein Asp3
Bin_02_2_19	1022	19385	20407	Bin_02_2	475233	-		Clostridiales (186802)	ribosomal RNA large subunit methyltransferase N K06941 N
Bin_02_2_190	2333	216980	219313	Bin_02_2	475233	+		Eubacterium (1730)	secA2 accessory sec system translocase SecA2 K03070 preprotein subunit SecA
Bin_02_2_191	1496	219325	220821	Bin_02_2	475233	+	2.4.1.52	Streptococcus (1301)	gtaA glycosyl transferase, group 1 SP1758 (EC:2.4.1.52) K00712 poly(glycerol-phosphate) alpha-glucosyltransferase
Bin_02_2_192	1358	220878	222236	Bin_02_2	475233	+		Dorea (189330)	accessory Sec system glycosylation chaperone GtfB
Bin_02_2_193	1799	222280	224079	Bin_02_2	475233	+		root (1)	hypothetical protein
Bin_02_2_194	161	225015	225176	Bin_02_2	475233	+		root (1)	hypothetical protein
Bin_02_2_195	179	227956	228135	Bin_02_2	475233	+		root (1)	hypothetical protein
Bin_02_2_196	197	228371	228568	Bin_02_2	475233	+		Clostridiales (186802)	MULTISPECIES: transcriptional regulator
Bin_02_2_197	398	229579	229977	Bin_02_2	475233	+		Bacteria (2)	MULTISPECIES: mobilization protein
Bin_02_2_198	1667	229949	231616	Bin_02_2	475233	+		Betaproteobacteria (28216)	Relaxase/mobilization nuclease family protein
Bin_02_2_199	386	231606	231992	Bin_02_2	475233	+		Bacteria (2)	hypothetical protein
Bin_02_2_2	1385	2661	4046	Bin_02_2	475233	-	1.4.1.13	Clostridium (1485)	aspB, gltD putative oxidoreductase (EC:1.4.1.13) K00266 glutamate synthase (NADPH/NADH) small chain
Bin_02_2_20	1625	20560	22185	Bin_02_2	475233	+	3.6.1.1	Pseudoramibacter alactolyticus (113287)	inorganic diphosphatase (EC:3.6.1.1) K01507 pyrophosphatase
Bin_02_2_200	794	232065	232859	Bin_02_2	475233	+		Bacteria (2)	replication initiator A domain protein
Bin_02_2_201	839	232856	233695	Bin_02_2	475233	+		Bacteria (2)	Helicase loader DnaI
Bin_02_2_202	188	233710	233898	Bin_02_2	475233	+		Bacteria (2)	MULTISPECIES: chorismate synthase
Bin_02_2_203	455	234010	234465	Bin_02_2	475233	+		Bacteria (2)	site-specific recombinase, DNA invertase Pin
Bin_02_2_204	149	234862	235011	Bin_02_2	475233	+		root (1)	hypothetical protein
Bin_02_2_205	113	235472	235585	Bin_02_2	475233	+		root (1)	hypothetical protein
Bin_02_2_206	2588	235675	238263	Bin_02_2	475233	+		root (1)	hypothetical protein
Bin_02_2_207	1007	238525	239532	Bin_02_2	475233	+		Clostridiales (186802)	glutamylcysteine synthetase
Bin_02_2_208	656	240210	240866	Bin_02_2	475233	+		Coprococcus eutactus (33043)	filamentation induced cAMP protein Fic
Bin_02_2_209	311	241000	241311	Bin_02_2	475233	+		Clostridium (1485)	HIRAN domain-containing protein
Bin_02_2_21	557	22224	22781	Bin_02_2	475233	+		Bacteria (2)	decarboxylase family protein, putative Rossmann fold nucleotide-binding protein K06966
Bin_02_2_210	548	241477	242025	Bin_02_2	475233	+		root (1)	hypothetical protein
Bin_02_2_211	2078	242093	244171	Bin_02_2	475233	-		root (1)	hypothetical protein
Bin_02_2_212	1112	244369	245481	Bin_02_2	475233	-		Bacteria (2)	cation diffusion facilitator family transporter
Bin_02_2_213	443	245510	245953	Bin_02_2	475233	-		Firmicutes (1239)	organic hydroperoxide resistance transcriptional regulator
Bin_02_2_214	545	245953	246498	Bin_02_2	475233	-	1.11.1.15	Oribacterium sinus (237576)	peroxiredoxin (EC:1.11.1.15) K00432 glutathione peroxidase
Bin_02_2_215	728	246713	247441	Bin_02_2	475233	+		Bacteria (2)	phage protein GP37/Gp68
Bin_02_2_216	1019	247603	248622	Bin_02_2	475233	-		Actinobacteria <phylum> (201174)	hypothetical protein
Bin_02_2_217	833	248633	249466	Bin_02_2	475233	-		root (1)	hypothetical protein
Bin_02_2_218	875	249478	250353	Bin_02_2	475233	-		root (1)	hypothetical protein
Bin_02_2_219	746	250665	251411	Bin_02_2	475233	+		Firmicutes (1239)	phosphotransferase domain-containing protein K04477 putative hydrolase
Bin_02_2_22	275	22851	23126	Bin_02_2	475233	-		Firmicutes (1239)	Predicted acetyltransferase
Bin_02_2_220	914	251655	252569	Bin_02_2	475233	+		Clostridiales (186802)	ABC transporter ATPase K09687 antibiotic transport system ATP-binding protein
Bin_02_2_221	893	252566	253459	Bin_02_2	475233	+		Clostridiales (186802)	ABC-2 type transport system permease protein K01992 protein
Bin_02_2_222	719	253421	254140	Bin_02_2	475233	-		Firmicutes (1239)	contains alpha/beta hydrolase fold domain
Bin_02_2_223	1112	254137	255249	Bin_02_2	475233	-		Clostridium sp. SY8519 (1042156)	hypothetical protein
Bin_02_2_224	1445	255671	257116	Bin_02_2	475233	-		root (1)	hypothetical protein
Bin_02_2_225	683	257563	258246	Bin_02_2	475233	-		Clostridiales (186802)	multimeric flavodoxin WrbA
Bin_02_2_226	911	258227	259138	Bin_02_2	475233	-		Acidaminococcus (904)	transcriptional regulator, LysR family
Bin_02_2_227	1631	259300	260931	Bin_02_2	475233	+	1.1.1.38	Acidaminococcus (904)	mleS malate dehydrogenase (EC:1.1.1.38) K00027 (oxaloacetate-decarboxylating)
Bin_02_2_228	161	260960	261121	Bin_02_2	475233	+		root (1)	hypothetical protein
Bin_02_2_229	839	261354	262193	Bin_02_2	475233	+	1.1.1.274	Firmicutes (1239)	2,5-didehydrogluconate reductase (EC:1.1.1.274)
Bin_02_2_23	1946	23144	25090	Bin_02_2	475233	-	2.2.1.7	Clostridiales (186802)	dxs deoxyxylulose-5-phosphate synthase Dxs (EC:2.2.1.7) K01662 1-deoxy-D-xylulose-5-phosphate
Bin_02_2_230	1661	262267	263928	Bin_02_2	475233	-		Clostridiales (186802)	ATP-binding cassette subfamily B protein
Bin_02_2_231	338	263912	264250	Bin_02_2	475233	-		Firmicutes (1239)	ATP-binding cassette subfamily C protein
Bin_02_2_232	1457	265921	267378	Bin_02_2	475233	-		Firmicutes (1239)	ATP-binding cassette subfamily C protein
Bin_02_2_233	431	267604	268035	Bin_02_2	475233	-		root (1)	hypothetical protein
Bin_02_2_234	1289	268122	269411	Bin_02_2	475233	-		Firmicutes (1239)	membrane protein [
Bin_02_2_235	560	269584	270144	Bin_02_2	475233	+		root (1)	hypothetical protein
Bin_02_2_236	659	269979	270638	Bin_02_2	475233	-		root (1)	hypothetical protein
Bin_02_2_237	602	270640	271242	Bin_02_2	475233	-		root (1)	hypothetical protein
Bin_02_2_238	212	271385	271597	Bin_02_2	475233	+		root (1)	hypothetical protein
Bin_02_2_239	674	271617	272291	Bin_02_2	475233	+		Ruminococcaceae bacterium D16 (552398)	putative uncharacterized membrane protein, ortholog YYAS B.subtilis
Bin_02_2_24	1154	25050	26204	Bin_02_2	475233	-	1.1.1.267	Clostridiales (186802)	1-deoxy-D-xylulose 5-phosphate reductoisomerase, chloroplast precursor, putative (EC:1.1.1.267) K00099 1-deoxy-D-xylulose-5-phosphate reductoisomerase
Bin_02_2_240	527	272351	272878	Bin_02_2	475233	+		Clostridiales (186802)	FMN reductase [
Bin_02_2_241	1544	273151	274695	Bin_02_2	475233	+	2.1.1.72	Firmicutes (1239)	N-6 adenine-specific DNA methylase 3 (EC:2.1.1.72) K03427 type I restriction enzyme M protein
Bin_02_2_242	791	274706	275497	Bin_02_2	475233	+		Treponema (157)	hypothetical protein
Bin_02_2_243	1070	275597	276667	Bin_02_2	475233	+		unclassified Lachnospiraceae (186928)	hypothetical protein
Bin_02_2_244	971	276709	277680	Bin_02_2	475233	+		Firmicutes (1239)	site-specific recombinase, phage integrase family K04763 integrase/recombinase XerD
Bin_02_2_245	992	277695	278687	Bin_02_2	475233	-		Ruminococcus (1263)	filamentation induced cAMP protein Fic
Bin_02_2_246	170	278891	279061	Bin_02_2	475233	+		root (1)	hypothetical protein
Bin_02_2_247	2318	279225	281543	Bin_02_2	475233	+	3.1.21.3	Firmicutes (1239)	type I site-specific deoxyribonuclease (EC:3.1.21.3) K01153 restriction enzyme, R subunit
Bin_02_2_248	1490	281550	283040	Bin_02_2	475233	+	2.1.1.72	Firmicutes (1239)	hsdM type I restriction-modification system subunit M K03427 restriction enzyme M protein
Bin_02_2_249	1487	283033	284520	Bin_02_2	475233	+	3.1.21.3	Lactobacillus (1578)	type I restriction-modification system, S subunit K01154 restriction enzyme, subunit
Bin_02_2_25	1046	26372	27418	Bin_02_2	475233	-	6.1.1.2	Bacteria (2)	trpS tryptophanyl-tRNA synthetase II (EC:6.1.1.2) K01867
Bin_02_2_250	3029	284590	287619	Bin_02_2	475233	+		root (1)	hypothetical protein
Bin_02_2_251	716	287684	288400	Bin_02_2	475233	+		root (1)	hypothetical protein
Bin_02_2_252	674	288557	289231	Bin_02_2	475233	-		Clostridium (1485)	Iron-sulfur flavoprotein
Bin_02_2_253	584	289274	289858	Bin_02_2	475233	-		Clostridiales (186802)	Predicted transcriptional regulators
Bin_02_2_254	1760	290302	292062	Bin_02_2	475233	+		Bacteria (2)	ABC transporter permease K06147 ATP-binding cassette, subfamily B, bacterial
Bin_02_2_255	2408	292059	294467	Bin_02_2	475233	+		Bacteria (2)	ABC transporter permease K06147 ATP-binding cassette, subfamily B, bacterial
Bin_02_2_256	359	294550	294909	Bin_02_2	475233	-		Bacteria (2)	MULTISPECIES: membrane protein
Bin_02_2_257	1136	295218	296354	Bin_02_2	475233	-		Bacteria (2)	putative enzyme poly-gamma-glutamate biosynthesis (capsule formation)
Bin_02_2_258	476	296506	296982	Bin_02_2	475233	-		root (1)	hypothetical protein
Bin_02_2_259	518	297116	297634	Bin_02_2	475233	+		Bacteria (2)	nitroreductase
Bin_02_2_26	1481	27585	29066	Bin_02_2	475233	-	1.12.7.2	Pseudoramibacter alactolyticus (113287)	ferredoxin hydrogenase (EC:1.12.7.2) K00533 large subunit
Bin_02_2_260	425	297765	298190	Bin_02_2	475233	+		root (1)	hypothetical protein
Bin_02_2_261	1337	298200	299537	Bin_02_2	475233	+		Bacteria (2)	Na+-driven multidrug efflux pump
Bin_02_2_262	815	299676	300491	Bin_02_2	475233	+		Ruminococcus (1263)	putative integral membrane protein
Bin_02_2_263	1298	300605	301903	Bin_02_2	475233	+	4.2.1.11	Clostridiales (186802)	PGH1 enolase (EC:4.2.1.11) K01689
Bin_02_2_264	1214	302080	303294	Bin_02_2	475233	+	4.4.1.8	Lactobacillus (1578)	malY2 bifunctional PLP-dependent enzyme K14155 cystathione beta-lyase
Bin_02_2_265	905	303303	304208	Bin_02_2	475233	+		Clostridiales (186802)	protein unknown function DUF1113
Bin_02_2_266	740	304278	305018	Bin_02_2	475233	-		root (1)	hypothetical protein
Bin_02_2_267	878	305127	306005	Bin_02_2	475233	-		Pseudoramibacter alactolyticus (113287)	COG1496: Uncharacterized conserved protein
Bin_02_2_268	806	306320	307126	Bin_02_2	475233	+	2.7.4.7	Clostridiales (186802)	thiD phosphomethylpyrimidine kinase (EC:2.7.4.7) K00941 hydroxymethylpyrimidine/phosphomethylpyrimidine
Bin_02_2_269	1175	307123	308298	Bin_02_2	475233	+		Clostridiales (186802)	cytX hydroxymethylpyrimidine transporter CytX
Bin_02_2_27	143	29530	29673	Bin_02_2	475233	-		root (1)	hypothetical protein
Bin_02_2_270	842	308515	309357	Bin_02_2	475233	+		Clostridiales (186802)	integral membrane protein
Bin_02_2_271	1463	309932	311395	Bin_02_2	475233	+		Butyrivibrio (830)	hypothetical protein
Bin_02_2_272	848	311496	312344	Bin_02_2	475233	-	2.7.1.35	Pseudoramibacter alactolyticus (113287)	phosphomethylpyrimidine kinase type-1 K00868 pyridoxine
Bin_02_2_273	1400	312473	313873	Bin_02_2	475233	+		Pseudoramibacter alactolyticus (113287)	transcriptional regulator, GntR family K00375 family regulator / MocR aminotransferase
Bin_02_2_274	818	313880	314698	Bin_02_2	475233	-		root (1)	hypothetical protein
Bin_02_2_275	830	314844	315674	Bin_02_2	475233	+		Bacteria (2)	AraC family transcriptional regulator
Bin_02_2_276	626	315671	316297	Bin_02_2	475233	+		Pseudoramibacter alactolyticus (113287)	Acyl-phosphate:glycerol-3-phosphate O-acyltransferase PlsY
Bin_02_2_277	848	316349	317197	Bin_02_2	475233	-		Clostridiales (186802)	MULTISPECIES: alpha/beta hydrolase
Bin_02_2_278	788	317528	318316	Bin_02_2	475233	+		Lachnoclostridium Yutin and Galperin 2013	ylbA protein YlbA (EC:3.5.3.-) K14977 ureidoglycine aminohydrolase
Bin_02_2_279	1052	318416	319468	Bin_02_2	475233	+	1.1.1.154	Clostridiales (186802)	ylbC putative malate dehydrogenase K00073 ureidoglycolate dehydrogenase
Bin_02_2_28	185	29895	30080	Bin_02_2	475233	-		root (1)	hypothetical protein
Bin_02_2_280	3014	319503	322517	Bin_02_2	475233	+		Enterococcus (1350)	Putative cytoplasmic protein
Bin_02_2_281	929	322605	323534	Bin_02_2	475233	+	2.7.2.2	Lachnospiraceae (186803)	arcC-4 carbamate kinase (EC:2.7.2.2) K00926
Bin_02_2_282	1610	323608	325218	Bin_02_2	475233	+		Clostridiales (186802)	putative lactate permease family protein K03303 transporter, LctP
Bin_02_2_283	239	325231	325470	Bin_02_2	475233	+		root (1)	hypothetical protein
Bin_02_2_284	1250	325474	326724	Bin_02_2	475233	+	3.5.1.87	Clostridiales (186802)	N-carbamoyl-L-amino acid hydrolase (EC 3.5.1.87)
Bin_02_2_285	998	326806	327804	Bin_02_2	475233	+		Clostridiales (186802)	Lactate-responsive regulator LldR Firmicutes, GntR family
Bin_02_2_286	1949	328381	330330	Bin_02_2	475233	+		Firmicutes (1239)	htpG heat shock protein 90 K04079 molecular chaperone HtpG
Bin_02_2_287	272	330527	330799	Bin_02_2	475233	-		Pseudoramibacter alactolyticus (113287)	hypothetical protein
Bin_02_2_288	1424	331234	332658	Bin_02_2	475233	+		Clostridiales Family XI. Incertae Sedis (543310)	putative Fe-S oxidoreductase
Bin_02_2_289	1976	332844	334820	Bin_02_2	475233	+		Pseudoramibacter alactolyticus (113287)	probable ATP-dependent RNA helicase
Bin_02_2_29	350	30241	30591	Bin_02_2	475233	-		Clostridium sp. SS2/1 (411484)	ISSag8, transposase
Bin_02_2_290	788	334817	335605	Bin_02_2	475233	-		Pseudoramibacter alactolyticus (113287)	predicted O-methyltransferase
Bin_02_2_291	2474	336031	338505	Bin_02_2	475233	+		root (1)	hypothetical protein
Bin_02_2_292	1238	338598	339836	Bin_02_2	475233	-		Pseudoramibacter alactolyticus (113287)	ABC-type transporter, permease component
Bin_02_2_293	737	339833	340570	Bin_02_2	475233	-	3.6.3.28	Clostridiales (186802)	ATP binding cassette (abc) transporter, putative (EC:3.6.3.28)
Bin_02_2_294	1070	340580	341650	Bin_02_2	475233	-		Pseudoramibacter alactolyticus (113287)	Probable Co/Zn/Cd efflux system membrane fusion protein
Bin_02_2_295	863	341803	342666	Bin_02_2	475233	-	4.1.2.13	Clostridiales (186802)	putative type II fructose-1,6-bisphosphate aldolase K01624 fructose-bisphosphate aldolase, class
Bin_02_2_296	1289	342875	344164	Bin_02_2	475233	+	3.1.5.1	Clostridiales (186802)	putative deoxyguanosinetriphosphate triphosphohydrolase K01129 dGTPase
Bin_02_2_297	929	344219	345148	Bin_02_2	475233	+	1.3.1.12	Pseudoramibacter alactolyticus (113287)	Prephenate dehydrogenase (EC:1.3.1.12) K04517 prephenate
Bin_02_2_298	1013	347187	348200	Bin_02_2	475233	-		Firmicutes (1239)	electron transfer flavoprotein, alpha subunit/FixB family protein K03522 flavoprotein subunit
Bin_02_2_299	800	348221	349021	Bin_02_2	475233	-		Firmicutes (1239)	Electron transfer flavoprotein alpha/beta-subunit K03521 electron beta subunit
Bin_02_2_3	887	4046	4933	Bin_02_2	475233	-	1.18.1.2	Clostridiales (186802)	ferredoxin-NADP(+) reductase subunit alpha K00528 ferredoxin--NADP+
Bin_02_2_30	89	30727	30816	Bin_02_2	475233	-		root (1)	hypothetical protein
Bin_02_2_300	503	349353	349856	Bin_02_2	475233	+	4.6.1.12	Firmicutes (1239)	ispF, ygbF 2-C-methyl-D-erythritol 2,4-cyclodiphosphate synthase (EC:4.6.1.12) K01770
Bin_02_2_301	704	349874	350578	Bin_02_2	475233	+		root (1)	hypothetical protein
Bin_02_2_302	1268	350599	351867	Bin_02_2	475233	+	5.1.1.1	Pseudoramibacter alactolyticus (113287)	alr alanine racemase (EC:5.1.1.1) K01775
Bin_02_2_303	692	351864	352556	Bin_02_2	475233	-	2.1.1.33	Pseudoramibacter alactolyticus (113287)	trmB, yggH tRNA (guanine-N(7)-)-methyltransferase (EC:2.1.1.33) K03439 (guanine-N7-)-methyltransferase
Bin_02_2_304	1400	352641	354041	Bin_02_2	475233	+		Bacteria (2)	vmrA multidrug efflux pump VmrA
Bin_02_2_305	3128	354363	357491	Bin_02_2	475233	+	6.1.1.5	Clostridiales (186802)	ileS isoleucyl-tRNA synthetase (EC:6.1.1.5) K01870
Bin_02_2_306	587	357563	358150	Bin_02_2	475233	-	3.6.1.13	Clostridiales (186802)	NUDIX domain-containing protein K01515 ADP-ribose pyrophosphatase
Bin_02_2_307	515	358219	358734	Bin_02_2	475233	-		Pseudoramibacter alactolyticus (113287)	Substrate-specific component FolT folate ECF transporter
Bin_02_2_308	950	359255	360205	Bin_02_2	475233	+		Clostridiales (186802)	Activator (R)-2-hydroxyglutaryl-CoA dehydratase
Bin_02_2_309	1085	360202	361287	Bin_02_2	475233	+		Bacteria (2)	Activator (R)-2-hydroxyglutaryl-CoA dehydratase
Bin_02_2_31	473	31010	31483	Bin_02_2	475233	-		Lachnospiraceae (186803)	SUF system FeS assembly protein, NifU family K04488 nitrogen fixation protein related proteins
Bin_02_2_310	977	361284	362261	Bin_02_2	475233	+		Eggerthella (84111)	CoA-substrate-specific enzyme activase domain-containing protein
Bin_02_2_311	1064	362344	363408	Bin_02_2	475233	-		Pseudoramibacter alactolyticus (113287)	Propanediol utilization transcriptional activator
Bin_02_2_312	1358	363437	364795	Bin_02_2	475233	-		Pseudoramibacter alactolyticus (113287)	histidine kinase
Bin_02_2_313	2195	365167	367362	Bin_02_2	475233	+	1.17.4.2	Clostridiales (186802)	nrdD1 anaerobic ribonucleoside triphosphate reductase NrdD1 (EC:1.17.4.2) K00527 ribonucleoside-triphosphate
Bin_02_2_314	533	367362	367895	Bin_02_2	475233	+	1.97.1.4	Bacteria (2)	ribonucleoside-triphosphate reductase class III activase subunit K04068 anaerobic activating protein
Bin_02_2_315	950	368029	368979	Bin_02_2	475233	+		Bacteria (2)	serA D-isomer specific 2-hydroxyacid dehydrogenases
Bin_02_2_316	1247	369203	370450	Bin_02_2	475233	+	3.5.1.87	Mitsuokella (52225)	N-carbamoyl-L-amino acid hydrolase (EC 3.5.1.87)
Bin_02_2_317	1175	370478	371653	Bin_02_2	475233	+		Lachnospiraceae (186803)	MULTISPECIES: FAD-dependent oxidoreductase
Bin_02_2_318	806	371655	372461	Bin_02_2	475233	+		Mitsuokella (52225)	electron transfer flavoprotein subunit beta
Bin_02_2_319	938	372454	373392	Bin_02_2	475233	+		root (1)	hypothetical protein
Bin_02_2_32	1235	31476	32711	Bin_02_2	475233	-	2.8.1.7	Lachnospiraceae (186803)	hypothetical protein LOC100246217 K11717 cysteine desulfurase / selenocysteine lyase
Bin_02_2_320	785	373501	374286	Bin_02_2	475233	-		root (1)	hypothetical protein
Bin_02_2_321	251	374448	374699	Bin_02_2	475233	+		Treponema (157)	DUF2442 domain-containing protein [
Bin_02_2_322	530	374761	375291	Bin_02_2	475233	-		Clostridiales (186802)	Nitroreductase family protein
Bin_02_2_323	911	375362	376273	Bin_02_2	475233	-		root (1)	hypothetical protein
Bin_02_2_324	1373	376698	378071	Bin_02_2	475233	+	3.5.2.3	Clostridium (1485)	dihydroorotase (EC:3.5.2.3) K01466 allantoinase
Bin_02_2_325	1382	378111	379493	Bin_02_2	475233	+		Clostridiales (186802)	permease cytosine/purines, uracil, thiamine, allantoin K03457 nucleobase:cation symporter-1, NCS1 family
Bin_02_2_326	1403	379549	380952	Bin_02_2	475233	+	3.5.2.3	Clostridium (1485)	dihydroorotase (EC:3.5.2.3) K01466 allantoinase
Bin_02_2_327	1385	380967	382352	Bin_02_2	475233	+		Lachnospiraceae (186803)	permease cytosine/purines, uracil, thiamine, allantoin K03457 nucleobase:cation symporter-1, NCS1 family
Bin_02_2_328	1223	382502	383725	Bin_02_2	475233	-	3.2.1.52	Bacteria (2)	beta-glucosidase-like glycosyl hydrolase K01207 beta-N-acetylhexosaminidase
Bin_02_2_329	1772	384147	385919	Bin_02_2	475233	+	6.1.1.3	Bacteria (2)	thrZ threonyl-tRNA synthetase ThrZ (EC:6.1.1.3) K01868
Bin_02_2_33	1079	32722	33801	Bin_02_2	475233	-		Pseudoramibacter alactolyticus (113287)	Iron-sulfur cluster assembly protein SufD
Bin_02_2_330	200	386128	386328	Bin_02_2	475233	+		root (1)	hypothetical protein
Bin_02_2_331	929	386700	387629	Bin_02_2	475233	-		Clostridiales (186802)	radical SAM domain-containing protein K07139
Bin_02_2_332	1271	387799	389070	Bin_02_2	475233	+	6.3.4.4	Clostridiales (186802)	Adenylosuccinate synthetase (EC:6.3.4.4) K01939 adenylosuccinate synthase
Bin_02_2_333	1118	389121	390239	Bin_02_2	475233	+	6.3.5.5	Eubacterium (1730)	carbamoyl-phosphate synthase, small subunit K01956 synthase subunit
Bin_02_2_334	3260	390230	393490	Bin_02_2	475233	+	6.3.5.5	Clostridiales (186802)	hypothetical protein K01955 carbamoyl-phosphate synthase large subunit
Bin_02_2_335	971	393643	394614	Bin_02_2	475233	+		Eubacterium (1730)	dTDP-glucose 4,6-dehydratase
Bin_02_2_336	1394	394699	396093	Bin_02_2	475233	-		Acidaminococcaceae (909930)	Predicted transcriptional regulator pyridoxine metabolism
Bin_02_2_337	1490	396187	397677	Bin_02_2	475233	+	1.2.1.3	Coriobacteriaceae (84107)	alh-2 ALdehyde deHydrogenase family member (alh-2) K00128 aldehyde dehydrogenase (NAD+)
Bin_02_2_338	1781	397916	399697	Bin_02_2	475233	+		root (1)	hypothetical protein
Bin_02_2_339	1955	399769	401724	Bin_02_2	475233	-	3.6.3.44	Monera	xenobiotic-transporting ATPase (EC:3.6.3.44) K06147 ATP-binding cassette, subfamily B, bacterial
Bin_02_2_34	1415	33801	35216	Bin_02_2	475233	-		Lachnospiraceae (186803)	sufB FeS assembly protein SufB K09014 Fe-S cluster SufB
Bin_02_2_340	1748	401708	403456	Bin_02_2	475233	-	3.6.3.44	Bacteria (2)	xenobiotic-transporting ATPase (EC:3.6.3.44) K06147 ATP-binding cassette, subfamily B, bacterial
Bin_02_2_341	500	403669	404169	Bin_02_2	475233	+		root (1)	hypothetical protein
Bin_02_2_342	806	404218	405024	Bin_02_2	475233	-	3.1.3.5	Pseudoramibacter alactolyticus (113287)	5-nucleotidase SurE (EC 3.1.3.5)
Bin_02_2_343	824	405092	405916	Bin_02_2	475233	-	3.5.1.28	Pseudoramibacter alactolyticus (113287)	N-acetylmuramoyl-L-alanine amidase (EC 3.5.1.28)
Bin_02_2_344	707	405933	406640	Bin_02_2	475233	-		root (1)	hypothetical protein
Bin_02_2_345	746	406791	407537	Bin_02_2	475233	-		Pseudoramibacter alactolyticus (113287)	Transcriptional regulator, GntR family
Bin_02_2_346	1562	407756	409318	Bin_02_2	475233	+		Clostridiales (186802)	lctP L-lactate permease K03303 lactate transporter, LctP family
Bin_02_2_347	1220	409462	410682	Bin_02_2	475233	-		Clostridiales (186802)	metallo-beta-lactamase family protein/flavodoxin
Bin_02_2_348	1436	410985	412421	Bin_02_2	475233	+	1.1.2.4	Bacteria (2)	D-lactate dehydrogenase (cytochrome) (EC:1.1.2.4) K00104 glycolate oxidase
Bin_02_2_349	1169	412617	413786	Bin_02_2	475233	+	1.3.99.3	Bacteria (2)	ACADM acyl-CoA dehydrogenase, C-4 to C-12 straight chain K00249 dehydrogenase
Bin_02_2_35	755	35232	35987	Bin_02_2	475233	-		Coprococcus eutactus (33043)	FeS assembly ATPase SufC K09013 Fe-S cluster ATP-binding protein
Bin_02_2_350	341	413906	414247	Bin_02_2	475233	-		Firmicutes (1239)	cupin
Bin_02_2_351	1373	414429	415802	Bin_02_2	475233	+		Firmicutes (1239)	MATE efflux family protein
Bin_02_2_352	893	415807	416700	Bin_02_2	475233	-	5.4.99.5	Pseudoramibacter alactolyticus (113287)	hypothetical protein K14170 chorismate mutase / prephenate dehydratase
Bin_02_2_353	287	417122	417409	Bin_02_2	475233	+		Pseudoramibacter alactolyticus (113287)	protein unknown function DUF1021
Bin_02_2_354	887	417489	418376	Bin_02_2	475233	+		Pseudoramibacter alactolyticus (113287)	DegV family protein
Bin_02_2_355	1982	418435	420417	Bin_02_2	475233	-	3.1.3.11	Clostridium (1485)	fructose-1,6-bisphosphatase (EC:3.1.3.11) K04041 III
Bin_02_2_356	836	420840	421676	Bin_02_2	475233	-	3.6.1.27	Firmicutes (1239)	uppP undecaprenyl pyrophosphate phosphatase (EC:3.6.1.27) K06153 undecaprenyl-diphosphatase
Bin_02_2_357	971	421841	422812	Bin_02_2	475233	+		root (1)	hypothetical protein
Bin_02_2_358	1748	422845	424593	Bin_02_2	475233	-	1.3.99.15	Pseudoramibacter alactolyticus (113287)	Benzoyl-CoA reductase subunit BadG (EC 1.3.99.15)
Bin_02_2_359	1253	424615	425868	Bin_02_2	475233	-		Clostridium (1485)	2-hydroxyglutaryl-CoA dehydratase D-component
Bin_02_2_36	1478	36157	37635	Bin_02_2	475233	-		Clostridiales (186802)	protein unknown function DUF344
Bin_02_2_360	887	425915	426802	Bin_02_2	475233	-		Pseudoramibacter alactolyticus (113287)	Permease drug/metabolite transporter (DMT) superfamily
Bin_02_2_361	497	426799	427296	Bin_02_2	475233	-		Coriobacteriaceae (84107)	Protein unknown function DUF204
Bin_02_2_362	1277	427610	428887	Bin_02_2	475233	+		Pseudoramibacter alactolyticus (113287)	diguanylate cyclase/phosphodiesterase (GGDEF & EAL domains) PAS/PAC sensor(s)
Bin_02_2_363	854	428943	429797	Bin_02_2	475233	+	3.1.21.2	Bacteria (2)	apurinic endonuclease Apn1 (EC:3.1.21.2) K01151 deoxyribonuclease IV
Bin_02_2_364	956	429849	430805	Bin_02_2	475233	+		Clostridiales (186802)	cation diffusion facilitator family transporter
Bin_02_2_365	716	430894	431610	Bin_02_2	475233	+		root (1)	hypothetical protein
Bin_02_2_366	1505	431662	433167	Bin_02_2	475233	+	2.4.2.11	Anaerofustis stercorihominis (214853)	pncB putative nicotinate phosphoribosyltransferase (EC:2.4.2.11) K00763
Bin_02_2_367	1079	433229	434308	Bin_02_2	475233	+		Clostridium (1485)	SUA5/YciO/YrdC/YwlC family protein K07566 putative translation factor
Bin_02_2_368	1274	434451	435725	Bin_02_2	475233	+	1.1.1.57	Firmicutes (1239)	Novel D-mannonate dehydrogenase (EC 1.1.1.57)
Bin_02_2_369	1118	435843	436961	Bin_02_2	475233	+	1.1.1.6	Pseudoramibacter alactolyticus (113287)	glycerol dehydrogenase K00005 dehydrogenase
Bin_02_2_37	1961	37818	39779	Bin_02_2	475233	-	6.1.1.10	Clostridium (1485)	metG methionyl-tRNA synthetase (EC:6.1.1.10) K01874
Bin_02_2_370	3239	438224	441463	Bin_02_2	475233	+		Firmicutes (1239)	SNF2-related:helicase, C-terminal:type III restriction enzyme
Bin_02_2_371	620	441456	442076	Bin_02_2	475233	+		root (1)	hypothetical protein
Bin_02_2_372	626	442100	442726	Bin_02_2	475233	+		Clostridiales (186802)	Methyl-accepting chemotaxis protein
Bin_02_2_373	1946	442859	444805	Bin_02_2	475233	+	2.1.1.72	Firmicutes (1239)	type III restriction-modification system methylation subunit (EC:2.1.1.72) K07316 adenine-specific DNA-methyltransferase
Bin_02_2_374	2897	444988	447885	Bin_02_2	475233	+	3.1.21.5	Acidaminococcus (904)	type III restriction enzyme, res subunit K01156 enzyme
Bin_02_2_375	776	448320	449096	Bin_02_2	475233	+		Bacteria (2)	azlC branched-chain amino acid permease AzlC
Bin_02_2_376	326	449093	449419	Bin_02_2	475233	+		Bacteria (2)	alzD putative branched-chain amino acid transport protein
Bin_02_2_377	1442	449501	450943	Bin_02_2	475233	+		Firmicutes (1239)	amino acid carrier protein
Bin_02_2_378	959	450962	451921	Bin_02_2	475233	+	2.1.1.10	Acidaminococcus (904)	mmuM homocysteine methyltransferase (EC:2.1.1.10) K00547 S-methyltransferase
Bin_02_2_379	275	451923	452198	Bin_02_2	475233	+		root (1)	hypothetical protein
Bin_02_2_38	854	39883	40737	Bin_02_2	475233	-		Clostridiales (186802)	Uroporphyrin-III C/tetrapyrrole (Corrin/Porphyrin) methyltransferase K07056
Bin_02_2_380	1907	452267	454174	Bin_02_2	475233	-		Pseudoramibacter alactolyticus (113287)	Putative membrane protein precursor
Bin_02_2_381	560	454201	454761	Bin_02_2	475233	-		Clostridiales (186802)	LemA family protein K03744 protein
Bin_02_2_382	650	454892	455542	Bin_02_2	475233	-		Pseudoramibacter alactolyticus (113287)	dihydroxyacetone kinase subunit L K05879 kinase, C-terminal domain
Bin_02_2_383	1022	455564	456586	Bin_02_2	475233	-	2.7.1.29	Firmicutes (1239)	dhaK1 dihydroxyacetone kinase (glycerone kinase), subunit (EC:2.7.1.29) K05878 kinase, N-terminal domain
Bin_02_2_384	401	456662	457063	Bin_02_2	475233	-		Pseudoramibacter alactolyticus (113287)	phosphotransferase mannnose-specific family component IIA
Bin_02_2_385	776	457311	458087	Bin_02_2	475233	+	5.3.1.1	Clostridiales (186802)	tpiA triosephosphate isomerase (EC:5.3.1.1) K01803 (TIM)
Bin_02_2_386	509	458366	458875	Bin_02_2	475233	+		Butyrivibrio (830)	alpha/beta fold family hydrolase
Bin_02_2_387	134	458970	459104	Bin_02_2	475233	+		root (1)	hypothetical protein
Bin_02_2_388	671	459059	459730	Bin_02_2	475233	+		Pseudoramibacter alactolyticus (113287)	Substrate-specific component ThiT thiamin ECF transporter
Bin_02_2_389	1040	459782	460822	Bin_02_2	475233	-	1.1.1.94	Clostridiales (186802)	NAD-dependent glycerol-3-phosphate dehydrogenase domain-containing protein K00057 (NAD(P)+)
Bin_02_2_39	1376	40773	42149	Bin_02_2	475233	-	3.6.4.12	Firmicutes (1239)	primary replicative DNA helicase (EC:3.6.1.-) K02314
Bin_02_2_390	965	461048	462013	Bin_02_2	475233	+		Pseudoramibacter alactolyticus (113287)	Deoxyribonucleoside regulator DeoR (transcriptional repressor)
Bin_02_2_391	944	462025	462969	Bin_02_2	475233	-		Pseudoramibacter alactolyticus (113287)	Deoxyribonucleoside regulator DeoR (transcriptional repressor)
Bin_02_2_392	1052	463156	464208	Bin_02_2	475233	+	1.1.1.94	Clostridiales (186802)	NAD-dependent glycerol-3-phosphate dehydrogenase domain-containing protein K00057 (NAD(P)+)
Bin_02_2_393	1505	464319	465824	Bin_02_2	475233	+	2.7.1.17	Clostridiales (186802)	xylB xylulose kinase (EC:2.7.1.17) K00854 xylulokinase
Bin_02_2_394	1163	466047	467210	Bin_02_2	475233	+	3.6.3.25	Clostridiales (186802)	glycine betaine/L-proline ABC transporter ATPase subunit (EC:3.6.3.25) K05847 osmoprotectant transport system ATP-binding protein
Bin_02_2_395	1577	467203	468780	Bin_02_2	475233	+		Clostridiales (186802)	Substrate-binding region ABC-type glycine betaine transport system K05845 osmoprotectant system substrate-binding protein K05846 permease protein
Bin_02_2_396	2183	468841	471024	Bin_02_2	475233	-	3.6.3.3	Pseudoramibacter alactolyticus (113287)	heavy metal translocating P-type ATPase K01534 Cd2+/Zn2+-exporting ATPase
Bin_02_2_397	134	471078	471212	Bin_02_2	475233	-		root (1)	hypothetical protein
Bin_02_2_398	374	471440	471814	Bin_02_2	475233	+		root (1)	hypothetical protein
Bin_02_2_399	524	471857	472381	Bin_02_2	475233	-		Eubacterium (1730)	BadM/Rrf2 family transcriptional regulator
Bin_02_2_4	491	5012	5503	Bin_02_2	475233	-	2.2.1.6	Monera	ilvH acetolactate synthase 3 regulatory subunit (EC:2.2.1.6) K01653 I/III small
Bin_02_2_40	446	42164	42610	Bin_02_2	475233	-		Pseudoramibacter alactolyticus (113287)	rplI 50S ribosomal protein L9 K02939 large subunit L9
Bin_02_2_400	1265	472507	473772	Bin_02_2	475233	+		Firmicutes (1239)	Glycosyltransferase
Bin_02_2_41	1970	42607	44577	Bin_02_2	475233	-		Pseudoramibacter alactolyticus (113287)	phosphoesterase domain-containing protein
Bin_02_2_42	965	44580	45545	Bin_02_2	475233	-		root (1)	hypothetical protein
Bin_02_2_43	272	45726	45998	Bin_02_2	475233	+	3.6.1.7	Pseudoramibacter alactolyticus (113287)	acyP acylphosphatase AcyP (EC:3.6.1.7) K01512
Bin_02_2_44	437	46359	46796	Bin_02_2	475233	-		Anaerofustis stercorihominis (214853)	ssb single strand DNA binding protein, K03111 single-strand DNA-binding protein
Bin_02_2_45	287	46831	47118	Bin_02_2	475233	-		Pseudoramibacter alactolyticus (113287)	rpsF 30S ribosomal protein S6 K02990 small subunit S6
Bin_02_2_46	182	47279	47461	Bin_02_2	475233	-		cellular organisms (131567)	FIG001891: protein involved chromosome partitioning
Bin_02_2_47	902	47442	48344	Bin_02_2	475233	-		Pseudoramibacter alactolyticus (113287)	Potassium efflux system KefA protein / Small-conductance mechanosensitive channel
Bin_02_2_48	914	48417	49331	Bin_02_2	475233	-		root (1)	hypothetical protein
Bin_02_2_49	902	49341	50243	Bin_02_2	475233	-		Clostridiales (186802)	chromosome segregation DNA-binding protein K03497 partitioning protein, ParB family
Bin_02_2_5	1640	5518	7158	Bin_02_2	475233	-	2.2.1.6	Monera	ilvB thiamine pyrophosphate-requiring enzymes K01652 acetolactate synthase I/II/III large subunit
Bin_02_2_50	776	50233	51009	Bin_02_2	475233	-		Firmicutes (1239)	F0F1 ATP synthase subunit I K03496 chromosome partitioning protein
Bin_02_2_51	842	51046	51888	Bin_02_2	475233	-		Clostridia (186801)	ParB-like partition protein K03497 chromosome partitioning protein, ParB family
Bin_02_2_52	719	51934	52653	Bin_02_2	475233	-		Pseudoramibacter alactolyticus (113287)	rRNA small subunit methyltransferase, glucose inhibited division protein GidB
Bin_02_2_53	1883	52650	54533	Bin_02_2	475233	-		Clostridiales (186802)	GIDA1 tRNA uridine 5-carboxymethylaminomethyl modification enzyme K03495 glucose inhibited division protein A
Bin_02_2_54	1391	54552	55943	Bin_02_2	475233	-		Bacteria (2)	trmE, mnmE, thdF tRNA modification GTPase TrmE K03650
Bin_02_2_55	692	56043	56735	Bin_02_2	475233	-		Pseudoramibacter alactolyticus (113287)	single-stranded nucleic acid binding R3H domain-containing protein K06346 spoIIIJ-associated protein
Bin_02_2_56	902	56749	57651	Bin_02_2	475233	-		Pseudoramibacter alactolyticus (113287)	60 kDa inner membrane insertion protein K03217 preprotein translocase subunit YidC
Bin_02_2_57	242	57702	57944	Bin_02_2	475233	-		Bacteria (2)	Protein YidD
Bin_02_2_58	1364	58858	60222	Bin_02_2	475233	+		Clostridiales (186802)	dnaA, dnaH chromosomal replication initiator protein K02313 protein
Bin_02_2_59	1109	60402	61511	Bin_02_2	475233	+	2.7.7.7	Pseudoramibacter alactolyticus (113287)	DNA polymerase III subunit beta (EC:2.7.7.7) K02338
Bin_02_2_6	1184	7160	8344	Bin_02_2	475233	-		Clostridiales (186802)	iron-sulfur cluster-binding protein
Bin_02_2_60	227	61780	62007	Bin_02_2	475233	+		Clostridiales (186802)	RNA-binding S4 domain protein K14761 ribosome-associated protein
Bin_02_2_61	1115	62004	63119	Bin_02_2	475233	+		Pseudoramibacter alactolyticus (113287)	DNA replication repair protein RecF K03629 RecF
Bin_02_2_62	1919	63188	65107	Bin_02_2	475233	+	5.99.1.3	Clostridia (186801)	DNA gyrase subunit B, putative (EC:5.99.1.3) K02470 B
Bin_02_2_63	2552	65130	67682	Bin_02_2	475233	+	5.99.1.3	Clostridiales (186802)	DNA gyrase, A subunit (EC:5.99.1.3) K02469 gyrase
Bin_02_2_64	650	67703	68353	Bin_02_2	475233	+	5.1.3.1	Bacteria (2)	rpe ribulose-5-phosphate 3-epimerase (EC:5.1.3.1) K01783 ribulose-phosphate
Bin_02_2_65	905	68533	69438	Bin_02_2	475233	+		root (1)	hypothetical protein
Bin_02_2_66	1631	69495	71126	Bin_02_2	475233	-		Pseudoramibacter alactolyticus (113287)	ABC-1 domain-containing protein K03688 ubiquinone biosynthesis protein
Bin_02_2_67	356	71136	71492	Bin_02_2	475233	-		Pseudoramibacter alactolyticus (113287)	COG family: chaperonin GroEL (Hsp60 family)
Bin_02_2_68	491	71566	72057	Bin_02_2	475233	-	2.1.1.63	Bacteria (2)	methylated-DNA--protein-cysteine methyltransferase (EC:2.1.1.63) K00567 methylated-DNA--cysteine S-methyltransferase
Bin_02_2_69	1679	72538	74217	Bin_02_2	475233	+		Clostridium sp. SY8519 (1042156)	hypothetical protein
Bin_02_2_7	863	8365	9228	Bin_02_2	475233	-		Pseudoramibacter alactolyticus (113287)	S1 RNA binding domain
Bin_02_2_70	977	74511	75488	Bin_02_2	475233	-		Pseudoramibacter alactolyticus (113287)	ATPase
Bin_02_2_71	1073	75451	76524	Bin_02_2	475233	-		Pseudoramibacter alactolyticus (113287)	DNA replication protein DnaD
Bin_02_2_72	1280	76792	78072	Bin_02_2	475233	+	2.5.1.7	Clostridium (1485)	UDP-N-acetylglucosamine 1-carboxyvinyltransferase (EC 2.5.1.7)
Bin_02_2_73	788	78171	78959	Bin_02_2	475233	+		Clostridia (186801)	putative metal dependent hydrolase
Bin_02_2_74	1160	78992	80152	Bin_02_2	475233	+		root (1)	hypothetical protein
Bin_02_2_75	560	80331	80891	Bin_02_2	475233	+		Clostridiales (186802)	rbr2 rubrerythrin Rbr2
Bin_02_2_76	2174	81068	83242	Bin_02_2	475233	+		root (1)	hypothetical protein
Bin_02_2_77	866	83336	84202	Bin_02_2	475233	+		Pseudoramibacter alactolyticus (113287)	Hydrolase (HAD superfamily) cluster DUF1447
Bin_02_2_78	572	84215	84787	Bin_02_2	475233	+		root (1)	Isochorismatase hydrolase
Bin_02_2_79	500	84945	85445	Bin_02_2	475233	+		root (1)	hypothetical protein
Bin_02_2_8	449	9261	9710	Bin_02_2	475233	-		Pseudoramibacter alactolyticus (113287)	Archaeal/vacuolar-type H+-ATPase subunit H
Bin_02_2_80	701	85533	86234	Bin_02_2	475233	+		Bacteria (2)	transcriptional regulator, Crp/Fnr family K01420 CRP/FNR family anaerobic regulatory protein
Bin_02_2_81	746	86457	87203	Bin_02_2	475233	+	1.97.1.4	Clostridiales (186802)	pflA pyruvate formate lyase-activating enzyme 1 (EC:1.97.1.4) K04069 lyase activating
Bin_02_2_82	2264	87301	89565	Bin_02_2	475233	+	2.3.1.54	Firmicutes (1239)	formate acetyltransferase (EC:2.3.1.54) K00656 C-acetyltransferase
Bin_02_2_83	746	89758	90504	Bin_02_2	475233	+		Clostridiales (186802)	flavin reductase domain protein FMN-binding
Bin_02_2_84	833	90696	91529	Bin_02_2	475233	-	3.2.2.16	Pseudoramibacter alactolyticus (113287)	5'-methylthioadenosine nucleosidase (EC 3.2.2.16) @ S-adenosylhomocysteine 3.2.2.9)
Bin_02_2_85	692	91663	92355	Bin_02_2	475233	-		Pseudoramibacter alactolyticus (113287)	oxidoreductase
Bin_02_2_86	1004	92514	93518	Bin_02_2	475233	+		Pseudoramibacter alactolyticus (113287)	Maebl
Bin_02_2_87	401	93515	93916	Bin_02_2	475233	+		Bacteria (2)	UPF0047 protein Bsu YugU
Bin_02_2_88	962	93936	94898	Bin_02_2	475233	+		Clostridium (1485)	metal dependent phosphohydrolase K03698 CMP-binding protein
Bin_02_2_89	323	94895	95218	Bin_02_2	475233	+		root (1)	hypothetical protein
Bin_02_2_9	494	9703	10197	Bin_02_2	475233	-	2.7.7.3	Bacteria (2)	coaD phosphopantetheine adenylyltransferase (EC:2.7.7.3) K00954 pantetheine-phosphate
Bin_02_2_90	527	95276	95803	Bin_02_2	475233	+		root (1)	hypothetical protein
Bin_02_2_91	200	95817	96017	Bin_02_2	475233	-		root (1)	hypothetical protein
Bin_02_2_92	347	96158	96505	Bin_02_2	475233	+		Monera	regulatory protein, ArsR K03892 ArsR family transcriptional regulator
Bin_02_2_93	767	96577	97344	Bin_02_2	475233	-		root (1)	hypothetical protein
Bin_02_2_94	1349	97341	98690	Bin_02_2	475233	-		Bacteria (2)	protein unknown function DUF111 K09121 hypothetical
Bin_02_2_95	1874	98870	100744	Bin_02_2	475233	+	3.6.1.3	Ruminococcaceae (541000)	ATP-dependent metalloprotease FtsH (EC:3.6.1.3) K03798 cell division protease
Bin_02_2_96	695	100798	101493	Bin_02_2	475233	-		Clostridiales (186802)	lytic transglycosylase [
Bin_02_2_97	959	101651	102610	Bin_02_2	475233	+	2.3.1.46	Oribacterium sinus (237576)	metA homoserine O-succinyltransferase (EC:2.3.1.46) K00651
Bin_02_2_98	176	102670	102846	Bin_02_2	475233	-		root (1)	hypothetical protein
Bin_02_2_99	497	102878	103375	Bin_02_2	475233	-		Clostridiales (186802)	protein EbsC K03976 putative transcription regulator
Bin_02_2_tRNA	72	74422	74351	Bin_02_2	475233	-		root (1)	tRNA-Gln
Bin_02_20_0	224	636	860	Bin_02_20	5021	-		Lactobacillaceae (33958)	IS1480b transposase
Bin_02_20_1	602	899	1501	Bin_02_20	5021	-	3.2.1.20	Lactobacillales (186826)	trehalose-6-phosphate hydrolase K01187 alpha-glucosidase
Bin_02_20_2	746	1555	2301	Bin_02_20	5021	-	3.2.1.20	Lactobacillales (186826)	alpha amylase K01187 alpha-glucosidase
Bin_02_20_3	182	2291	2473	Bin_02_20	5021	-		root (1)	hypothetical protein
Bin_02_20_4	1427	2762	4189	Bin_02_20	5021	+		Oenococcus oeni (1247)	amino-acid transporter transmembrane protein K03294 basic amino acid/polyamine antiporter, APA family
Bin_02_20_5	428	4195	4623	Bin_02_20	5021	+		Lactobacillales (186826)	UspA family nucleotide-binding protein
Bin_02_21_0	653	137	790	Bin_02_21	25728	+		Lactobacillaceae (33958)	hypothetical protein
Bin_02_21_1	263	1306	1569	Bin_02_21	25728	+		Lactobacillus plantarum (1590)	hypothetical protein
Bin_02_21_10	569	14859	15428	Bin_02_21	25728	+		Lactobacillus (1578)	site-specific recombinase, DNA invertase Pin related proteins
Bin_02_21_11	914	15523	16437	Bin_02_21	25728	-		Lactobacillus (1578)	drug resistance transporter EmrB/QacA subfamily precursor
Bin_02_21_12	176	16742	16918	Bin_02_21	25728	-		root (1)	hypothetical protein
Bin_02_21_13	677	17052	17729	Bin_02_21	25728	-		Lactobacillus (1578)	hypothetical protein
Bin_02_21_14	806	18082	18888	Bin_02_21	25728	+		Lactobacillus salivarius (1624)	Cobyrinic acid ac-diamide synthase K03496 chromosome partitioning protein
Bin_02_21_15	248	18902	19150	Bin_02_21	25728	+		Lactobacillales (186826)	hypothetical protein
Bin_02_21_16	1094	19754	20848	Bin_02_21	25728	+		Lactobacillus (1578)	replication initiator A domain protein
Bin_02_21_17	197	21003	21200	Bin_02_21	25728	+		Lactobacillus (1578)	hypothetical protein
Bin_02_21_18	821	21251	22072	Bin_02_21	25728	+		Lactobacillus gasseri (1596)	orfb
Bin_02_21_19	278	22062	22340	Bin_02_21	25728	-		Lactobacillus (1578)	hypothetical protein
Bin_02_21_2	1772	1684	3456	Bin_02_21	25728	+	3.6.3.10	Firmicutes (1239)	kdpA potassium-transporting ATPase subunit A (EC:3.6.3.10) K01546 K+-transporting chain
Bin_02_21_20	209	22363	22572	Bin_02_21	25728	-		Lactobacillales (186826)	hypothetical protein
Bin_02_21_21	2072	22834	24906	Bin_02_21	25728	+		Lactobacillus (1578)	putative nickase
Bin_02_21_22	470	25176	25646	Bin_02_21	25728	+	5.99.1.2	Lactobacillus (1578)	trsI protein TrsI, topoisomerase 1A-like protein K03169 DNA III
Bin_02_21_3	2081	3505	5586	Bin_02_21	25728	+	3.6.3.12	Firmicutes (1239)	Potassium-translocating P-type ATPase, B subunit K01547 K+-transporting ATPase chain
Bin_02_21_4	599	5605	6204	Bin_02_21	25728	+	3.6.3.12	Clostridium (1485)	kdpC potassium-transporting ATPase subunit C (EC:3.6.3.12) K01548 K+-transporting chain
Bin_02_21_5	2684	6421	9105	Bin_02_21	25728	+	2.7.13.3	Lactobacillus plantarum (1590)	kdpD sensor histidine kinase KdpD K07646 two-component system, OmpR family, KdpD
Bin_02_21_6	701	9095	9796	Bin_02_21	25728	+		Firmicutes (1239)	kdpE osmosensitive K+ channel response regulator K07667 two-component system, OmpR family, KDP operon regulator KdpE
Bin_02_21_7	2036	9962	11998	Bin_02_21	25728	+		Lactobacillus brevis (1580)	K+ transporter K03549 KUP system potassium uptake protein
Bin_02_21_8	437	12382	12819	Bin_02_21	25728	+		Lactobacillales (186826)	transcription regulator
Bin_02_21_9	1292	13054	14346	Bin_02_21	25728	-		Bacilli (91061)	putative transposase
Bin_02_22_0	326	166	492	Bin_02_22	2916	+		Lactobacillus (1578)	membrane associated protein
Bin_02_22_1	2267	612	2879	Bin_02_22	2916	-	6.3.2.2	cellular organisms (131567)	gshA bifunctional glutamate--cysteine ligase/glutathione synthetase (EC:6.3.2.2) K01919 ligase
Bin_02_23_0	323	268	591	Bin_02_23	5056	+		Lactobacillus brevis (1580)	small multidrug resistance protein K03297 protein, SMR family
Bin_02_23_1	554	720	1274	Bin_02_23	5056	+	3.6.3.4	Lactobacillales (186826)	copB cation transporting ATPase, copper transport K01533 Cu2+-exporting ATPase
Bin_02_23_2	1565	1341	2906	Bin_02_23	5056	+		Bacilli (91061)	integrase catalytic subunit
Bin_02_23_3	755	2884	3639	Bin_02_23	5056	+		Lactobacillus (1578)	IstB ATP binding domain-containing protein
Bin_02_23_4	200	3636	3836	Bin_02_23	5056	+		Lactobacillus (1578)	hypothetical protein
Bin_02_23_5	1058	3914	4972	Bin_02_23	5056	+	3.6.3.4	Lactobacillales (186826)	copB cation transporting ATPase, copper transport K01533 Cu2+-exporting ATPase
Bin_02_24_0	233	1	234	Bin_02_24	3899	-		root (1)	hypothetical protein
Bin_02_24_1	545	231	776	Bin_02_24	3899	-		Lactobacillales (186826)	transcriptional regulator, ArsR family
Bin_02_24_2	1544	1017	2561	Bin_02_24	3899	+	3.2.1.55	Clostridium (1485)	alpha-L-arabinofuranosidase (EC:3.2.1.55) K01209 alpha-N-arabinofuranosidase
Bin_02_24_3	1307	2590	3897	Bin_02_24	3899	+		Bacteria (2)	sugar (glycoside-pentoside-hexuronide) transporter
Bin_02_25_0	692	289	981	Bin_02_25	3844	+		Bacilli (91061)	two component transcriptional regulator
Bin_02_25_1	1355	978	2333	Bin_02_25	3844	+		Enterococcus (1350)	periplasmic sensor signal transduction histidine kinase
Bin_02_25_2	803	2348	3151	Bin_02_25	3844	+		Lactobacillus (1578)	lgt prolipoprotein diacylglyceryl transferase (EC:2.4.99.-) K13292 phosphatidylglycerol:prolipoprotein diacylglycerol
Bin_02_25_3	416	3183	3599	Bin_02_25	3844	+		Lactobacillus (1578)	Arsenate reductase related protein, glutaredoxin family
Bin_02_25_4	413	3431	3844	Bin_02_25	3844	-		root (1)	hypothetical protein
Bin_02_26_0	170	35	205	Bin_02_26	2718	-		root (1)	hypothetical protein
Bin_02_26_1	956	218	1174	Bin_02_26	2718	-		Lactobacillus brevis (1580)	plasmid replication initiation protein
Bin_02_26_2	326	1617	1943	Bin_02_26	2718	-		Lactobacillus (1578)	hypothetical protein
Bin_02_26_3	347	2369	2716	Bin_02_26	2718	-		Lactobacillus (1578)	recombination protein
Bin_02_27_0	1028	41	1069	Bin_02_27	7036	-		root (1)	hypothetical protein
Bin_02_27_1	113	1186	1299	Bin_02_27	7036	-		root (1)	hypothetical protein
Bin_02_27_2	488	1586	2074	Bin_02_27	7036	+		root (1)	hypothetical protein
Bin_02_27_3	497	2327	2824	Bin_02_27	7036	+	2.7.7.49	root (1)	Retron-type RNA-directed DNA polymerase (EC 2.7.7.49)
Bin_02_27_4	677	2899	3576	Bin_02_27	7036	+		root (1)	hypothetical protein
Bin_02_27_5	455	4193	4648	Bin_02_27	7036	+		root (1)	hypothetical protein
Bin_02_27_6	353	4588	4941	Bin_02_27	7036	+		root (1)	hypothetical protein
Bin_02_27_7	101	5639	5740	Bin_02_27	7036	+		root (1)	hypothetical protein
Bin_02_28_0	92	1	93	Bin_02_28	2709	+		root (1)	hypothetical protein
Bin_02_28_1	206	107	313	Bin_02_28	2709	+		Lactobacillus (1578)	conserved domain protein
Bin_02_28_2	1091	692	1783	Bin_02_28	2709	+		Lactobacillus buchneri (1581)	recombination protein
Bin_02_28_3	233	2391	2624	Bin_02_28	2709	+		Lactobacillales (186826)	truncated replication protein pUB110 plasmid
Bin_02_3_0	767	1182	1949	Bin_02_3	979090	+		Clostridiales (186802)	DeoR-family transcriptional regulator K02081 DeoR family regulator, aga operon repressor
Bin_02_3_1	1499	2102	3601	Bin_02_3	979090	+	2.7.1.30	Epulopiscium sp. 'N.t. morphotype B' (420336)	glpK glycerol kinase (EC:2.7.1.30) K00864
Bin_02_3_10	461	14308	14769	Bin_02_3	979090	+		Monera	echC ech hydrogenase subunit C EchC K14088
Bin_02_3_100	761	101344	102105	Bin_02_3	979090	+	2.4.2.28	Clostridiales (186802)	methylthioadenosine phosphorylase K00772 5'-methylthioadenosine phosphorylase
Bin_02_3_101	1031	102102	103133	Bin_02_3	979090	+	5.3.1.23	Bacteria (2)	eiF2B translation initiation factor, putative, aIF-2BI family K08963 methylthioribose-1-phosphate isomerase
Bin_02_3_102	776	103176	103952	Bin_02_3	979090	+		Clostridiales (186802)	xylose isomerase domain protein TIM barrel
Bin_02_3_103	725	104196	104921	Bin_02_3	979090	-		Firmicutes (1239)	MIP family channel protein K02440 glycerol uptake facilitator protein
Bin_02_3_104	3347	105211	108558	Bin_02_3	979090	+		root (1)	hypothetical protein
Bin_02_3_105	3533	108542	112075	Bin_02_3	979090	+		Pseudoramibacter alactolyticus (113287)	ATP-dependent nuclease, subunit A
Bin_02_3_106	344	112126	112470	Bin_02_3	979090	-		Pseudoramibacter alactolyticus (113287)	hypothetical protein
Bin_02_3_107	1301	112559	113860	Bin_02_3	979090	-		root (1)	hypothetical protein
Bin_02_3_108	1487	113933	115420	Bin_02_3	979090	-	6.3.2.8	Pseudoramibacter alactolyticus (113287)	UDP-N-acetylmuramate--L-alanine ligase (EC:6.3.2.8) K01924 UDP-N-acetylmuramate--alanine
Bin_02_3_109	332	115642	115974	Bin_02_3	979090	+		Clostridia (186801)	spoVG septation protein SpoVG (stage V sporulation g) K06412 stage G
Bin_02_3_11	374	14753	15127	Bin_02_3	979090	+		Lachnospiraceae (186803)	echD ech hydrogenase subunit D EchD K14089
Bin_02_3_110	947	116152	117099	Bin_02_3	979090	+	2.7.7.23	cellular organisms (131567)	glmU bifunctional N-acetylglucosamine-1-phosphate uridyltransferase/glucosamine-1-phosphate acetyltransferase K04042 UDP-N-acetylglucosamine pyrophosphorylase / Glucosamine-1-phosphate N-acetyltransferase
Bin_02_3_111	959	117137	118096	Bin_02_3	979090	+	2.7.6.1	Clostridiales (186802)	probable phosphoribosyl diphosphate synthetase ribose-phosphate pyrophosphokinase K00948 pyrophosphokinase
Bin_02_3_112	563	118098	118661	Bin_02_3	979090	+	3.1.1.29	Clostridiales (186802)	pth peptidyl-tRNA hydrolase (EC:3.1.1.29) K01056 hydrolase, PTH1 family
Bin_02_3_113	3443	118676	122119	Bin_02_3	979090	+		Pseudoramibacter alactolyticus (113287)	transcription-repair coupling factor K03723 factor (superfamily II helicase)
Bin_02_3_114	1514	122167	123681	Bin_02_3	979090	+	5.2.1.8	Pseudoramibacter alactolyticus (113287)	Foldase protein PrsA precursor (EC 5.2.1.8)
Bin_02_3_115	1625	123705	125330	Bin_02_3	979090	+		Pseudoramibacter alactolyticus (113287)	polysaccharide biosynthesis protein K06409 stage V sporulation protein B
Bin_02_3_116	701	125327	126028	Bin_02_3	979090	+		Clostridiales (186802)	MazG family protein K02499 tetrapyrrole methylase protein /
Bin_02_3_117	272	126126	126398	Bin_02_3	979090	+		Clostridiales (186802)	hupB transcriptional regulator HU subunit beta K03530 DNA-binding protein HU-beta
Bin_02_3_118	245	126451	126696	Bin_02_3	979090	+		Clostridium (1485)	RNA-binding S4 domain protein
Bin_02_3_119	398	126740	127138	Bin_02_3	979090	+		root (1)	hypothetical protein
Bin_02_3_12	1088	15127	16215	Bin_02_3	979090	+	1.6.5.3	Monera	ech hydrogenase subunit E (EC:1.6.5.3) K14090
Bin_02_3_120	938	127135	128073	Bin_02_3	979090	+	3.6.1.11	Pseudoramibacter alactolyticus (113287)	Exopolyphosphatase (EC 3.6.1.11)
Bin_02_3_121	1436	128616	130052	Bin_02_3	979090	+		root (1)	hypothetical protein
Bin_02_3_122	533	130045	130578	Bin_02_3	979090	+	2.4.2.8	Firmicutes (1239)	hpt Hypoxanthine phosphoribosyltransferase K00760 hypoxanthine phosphoribosyltransferase
Bin_02_3_123	2105	130609	132714	Bin_02_3	979090	+	3.6.4.3	Clostridium (1485)	ATP-dependent metalloprotease FtsH (EC:3.6.4.3) K03798 cell division protease
Bin_02_3_124	416	132737	133153	Bin_02_3	979090	+		Clostridiales (186802)	MULTISPECIES: thioesterase
Bin_02_3_125	782	133178	133960	Bin_02_3	979090	+	2.7.1.33	Clostridiales (186802)	Baf family transcriptional activator K03525 type III pantothenate kinase
Bin_02_3_126	974	133961	134935	Bin_02_3	979090	+		Pseudoramibacter alactolyticus (113287)	tRNA-dihydrouridine synthase
Bin_02_3_127	752	134932	135684	Bin_02_3	979090	+		Pseudoramibacter alactolyticus (113287)	hypothetical protein
Bin_02_3_128	1478	135756	137234	Bin_02_3	979090	+	6.3.2.13	Acetobacterium (33951)	murE UDP-N-acetylmuramoylalanyl-D-glutamate--2,6-diaminopimelate ligase (EC:6.3.2.13) K01928
Bin_02_3_129	446	137287	137733	Bin_02_3	979090	-		Pseudoramibacter alactolyticus (113287)	Rrf2 family/BadM/Rrf2 family transcriptional regulator/Rrf2
Bin_02_3_13	473	16224	16697	Bin_02_3	979090	+		unclassified Lachnospiraceae (186928)	Energy-conserving hydrogenase (ferredoxin), subunit F
Bin_02_3_130	890	137874	138764	Bin_02_3	979090	-		Pseudoramibacter alactolyticus (113287)	DegV family protein
Bin_02_3_131	2156	138891	141047	Bin_02_3	979090	+		Clostridium (1485)	RNA binding S1 domain protein K06959 uncharacterized protein
Bin_02_3_132	479	141149	141628	Bin_02_3	979090	+		Clostridia (186801)	CarD family transcriptional regulator K07736 regulator
Bin_02_3_133	1112	141791	142903	Bin_02_3	979090	+		Clostridia (186801)	pilT pili retraction protein PilT
Bin_02_3_134	1424	142905	144329	Bin_02_3	979090	+		Clostridiales (186802)	RNA methylase
Bin_02_3_135	650	144440	145090	Bin_02_3	979090	+		root (1)	hypothetical protein
Bin_02_3_136	698	145143	145841	Bin_02_3	979090	-	3.6.1.31	Bacteria (2)	hisI bifunctional phosphoribosyl-AMP cyclohydrolase/phosphoribosyl-ATP pyrophosphatase protein (EC:3.6.1.31 3.5.4.19) K11755 phosphoribosyl-ATP pyrophosphohydrolase / cyclohydrolase
Bin_02_3_137	758	145865	146623	Bin_02_3	979090	-		Anaerofustis stercorihominis (214853)	imidazole glycerol phosphate synthase subunit (IGP cyclase subunit) K01663 glutamine amidotransferase /
Bin_02_3_138	719	146637	147356	Bin_02_3	979090	-	5.3.1.16	Bacteria (2)	hisA 1-(5-phosphoribosyl)-5- imidazole-4-carboxamide isomerase (EC:5.3.1.16) K01814 phosphoribosylformimino-5-aminoimidazole carboxamide ribotide
Bin_02_3_139	626	147353	147979	Bin_02_3	979090	-		Bacteria (2)	hisH imidazole glycerol phosphate synthase subunit HisH (EC:2.4.2.-) K02501 glutamine amidotransferase
Bin_02_3_14	215	16698	16913	Bin_02_3	979090	+		Clostridiales (186802)	hydrogenase assembly chaperone HypC/HupF K04653 expression/formation protein HypC
Bin_02_3_140	587	147976	148563	Bin_02_3	979090	-	4.2.1.19	Rhizobiales (356)	hisB imidazoleglycerol-phosphate dehydratase (EC:4.2.1.19) K01693
Bin_02_3_141	1067	148560	149627	Bin_02_3	979090	-	2.6.1.9	Clostridiales (186802)	histidinol-phosphate aminotransferase K00817 aminotransferase
Bin_02_3_142	1292	149617	150909	Bin_02_3	979090	-	1.1.1.23	Bacteria (2)	hisD histidinol dehydrogenase (EC:1.1.1.23) K00013
Bin_02_3_143	638	150935	151573	Bin_02_3	979090	-	2.4.2.17	Clostridiales (186802)	hisG ATP phosphoribosyltransferase catalytic subunit (EC:2.4.2.17) K00765
Bin_02_3_144	1265	151583	152848	Bin_02_3	979090	-		Pseudoramibacter alactolyticus (113287)	histidine-tRNA ligase (histidyl-tRNA synthetase) K02502 ATP phosphoribosyltransferase regulatory subunit
Bin_02_3_145	713	153061	153774	Bin_02_3	979090	+	3.1.3.18	Eubacteriaceae (186806)	Phosphoglycolate phosphatase (EC 3.1.3.18)
Bin_02_3_146	1259	153778	155037	Bin_02_3	979090	+		root (1)	hypothetical protein
Bin_02_3_147	890	155034	155924	Bin_02_3	979090	+	2.1.1.182	Firmicutes (1239)	ksgA dimethyladenosine transferase (EC:2.1.1.-) K02528 16S rRNA (adenine1518-N6/adenine1519-N6)-dimethyltransferase
Bin_02_3_148	644	155972	156616	Bin_02_3	979090	+		Pseudoramibacter alactolyticus (113287)	microcompartments protein K04026 ethanolamine utilization protein EutL
Bin_02_3_149	1286	156705	157991	Bin_02_3	979090	-		Pseudoramibacter alactolyticus (113287)	Cell envelope-associated transcriptional attenuator LytR-CpsA-Psr, subfamily F2 (as PMID19099556)
Bin_02_3_15	1043	16903	17946	Bin_02_3	979090	+		Clostridiales (186802)	hydrogenase formation HypD protein K04654 expression/formation protein
Bin_02_3_150	638	158219	158857	Bin_02_3	979090	+		Clostridiales (186802)	sigma 54 modulation protein/30S ribosomal protein S30EA K05808 putative sigma-54
Bin_02_3_151	1844	159091	160935	Bin_02_3	979090	+		Pseudoramibacter alactolyticus (113287)	hypothetical protein
Bin_02_3_152	2513	161079	163592	Bin_02_3	979090	+		Firmicutes (1239)	secA, div, azi preprotein translocase subunit SecA K03070 SecA
Bin_02_3_153	1103	163628	164731	Bin_02_3	979090	+		Clostridiales (186802)	peptide chain release factor, putative K02836 factor 2
Bin_02_3_154	668	164801	165469	Bin_02_3	979090	-	2.4.2.10	Epulopiscium sp. 'N.t. morphotype B' (420336)	pyrE orotate phosphoribosyltransferase (EC:2.4.2.10) K00762
Bin_02_3_155	599	166286	166885	Bin_02_3	979090	+		Pseudoramibacter alactolyticus (113287)	membrane spanning protein
Bin_02_3_156	866	166888	167754	Bin_02_3	979090	+		Firmicutes (1239)	hemolysin A K06442 putative
Bin_02_3_157	884	167751	168635	Bin_02_3	979090	+	2.7.1.23	Pseudoramibacter alactolyticus (113287)	ATP-NAD/AcoX kinase K00858 NAD+ kinase
Bin_02_3_158	458	168674	169132	Bin_02_3	979090	+		Alkaliphilus oremlandii (461876)	arginine repressor, argr K03402 transcriptional regulator metabolism
Bin_02_3_159	1742	169160	170902	Bin_02_3	979090	+		Pseudoramibacter alactolyticus (113287)	DNA repair genetic recombination K03631 protein RecN (Recombination N)
Bin_02_3_16	992	17962	18954	Bin_02_3	979090	+		Lachnoclostridium phytofermentans Yutin and Galperin 2013	putative hydrogenase expression/formation protein HypE K04655 HypE
Bin_02_3_160	767	170899	171666	Bin_02_3	979090	+		Bacteria (2)	lgt prolipoprotein diacylglyceryl transferase (EC:2.4.99.-) K13292 phosphatidylglycerol:prolipoprotein diacylglycerol
Bin_02_3_161	1490	171862	173352	Bin_02_3	979090	+		root (1)	hypothetical protein
Bin_02_3_162	857	173355	174212	Bin_02_3	979090	+		root (1)	hypothetical protein
Bin_02_3_163	1052	174247	175299	Bin_02_3	979090	+		root (1)	hypothetical protein
Bin_02_3_164	1475	175304	176779	Bin_02_3	979090	+		root (1)	hypothetical protein
Bin_02_3_165	2006	176772	178778	Bin_02_3	979090	+		root (1)	hypothetical protein
Bin_02_3_166	320	178782	179102	Bin_02_3	979090	+		root (1)	hypothetical protein
Bin_02_3_167	1676	179130	180806	Bin_02_3	979090	+		root (1)	hypothetical protein
Bin_02_3_168	1475	180842	182317	Bin_02_3	979090	+		root (1)	hypothetical protein
Bin_02_3_169	761	182508	183269	Bin_02_3	979090	+		Clostridiales (186802)	lactose phosphotransferase system repressor K03436 DeoR family transcriptional regulator, fructose operon repressor
Bin_02_3_17	686	18969	19655	Bin_02_3	979090	+		Clostridium (1485)	hypB hydrogenase accessory protein HypB K04652 nickel incorporation HypB
Bin_02_3_170	920	183266	184186	Bin_02_3	979090	+	2.7.1.56	Clostridiales (186802)	fruK fructose-1-phosphate kinase (EC:2.7.1.56) K00882 1-phosphofructokinase
Bin_02_3_171	1994	184233	186227	Bin_02_3	979090	+	2.7.1.69	Clostridiales (186802)	heat-responsive suppressor HrsA (EC:2.7.1.- 2.7.1.69) K02768 PTS system, fructose-specific IIA component K02769 IIB K02770 IIC
Bin_02_3_172	257	186315	186572	Bin_02_3	979090	+		Clostridiales (186802)	phosphotransferase system, phosphocarrier protein HPr K11189
Bin_02_3_173	4232	186704	190936	Bin_02_3	979090	+		root (1)	hypothetical protein
Bin_02_3_174	461	191060	191521	Bin_02_3	979090	+		root (1)	hypothetical protein
Bin_02_3_175	458	191587	192045	Bin_02_3	979090	-		Pseudoramibacter alactolyticus (113287)	ribonuclease III K11145 III family protein
Bin_02_3_176	1406	192030	193436	Bin_02_3	979090	-	6.1.1.16	Clostridia (186801)	cysteine-tRNA ligase (EC:6.1.1.16) K01883 cysteinyl-tRNA synthetase
Bin_02_3_177	290	193599	193889	Bin_02_3	979090	+		Clostridiales (186802)	TrpR like protein, YerC/YecD
Bin_02_3_178	1217	193909	195126	Bin_02_3	979090	+	2.6.1.2	Bacteria (2)	aminotransferase AlaT (EC:2.6.1.2) K14260 alanine-synthesizing transaminase
Bin_02_3_179	470	195129	195599	Bin_02_3	979090	+		Pseudoramibacter alactolyticus (113287)	TsaE protein, required threonylcarbamoyladenosine t(6)A37 formation tRNA
Bin_02_3_18	668	19639	20307	Bin_02_3	979090	+		Clostridium (1485)	hypB1 hydrogenase accessory protein HypB1 K04652 nickel incorporation HypB
Bin_02_3_180	698	195661	196359	Bin_02_3	979090	+	2.7.7.60	Eubacteriaceae (186806)	2-C-methyl-D-erythritol 4-phosphate cytidylyltransferase (EC 2.7.7.60)
Bin_02_3_181	959	196356	197315	Bin_02_3	979090	+	1.2.4.1	Pseudoramibacter alactolyticus (113287)	acoA acetoin:2,6-dichlorophenolindophenol oxidoreductase subunit alpha (EC:1.1.1.-) K00161 pyruvate dehydrogenase E1 component
Bin_02_3_182	974	197328	198302	Bin_02_3	979090	+	1.2.4.1	Streptococcus (1301)	transketolase central region (EC:1.2.4.1) K00162 pyruvate dehydrogenase E1 component subunit beta
Bin_02_3_183	1688	198302	199990	Bin_02_3	979090	+		root (1)	hypothetical protein
Bin_02_3_184	1463	199987	201450	Bin_02_3	979090	+		Pseudoramibacter alactolyticus (113287)	fatty acid/phospholipid biosynthesis enzyme
Bin_02_3_185	1592	201479	203071	Bin_02_3	979090	+	6.3.5.2	Firmicutes (1239)	YALI0B16104p K01951 GMP synthase (glutamine-hydrolysing)
Bin_02_3_186	971	203957	204928	Bin_02_3	979090	+	2.3.1.30	Pseudoramibacter alactolyticus (113287)	serine acetyltransferase K00640 O-acetyltransferase
Bin_02_3_187	851	204941	205792	Bin_02_3	979090	+	1.1.1.282	Bacteria (2)	shikimate dehydrogenase substrate-binding domain-containing protein K05887 quinate/shikimate
Bin_02_3_188	1301	205889	207190	Bin_02_3	979090	+	6.2.1.30	Monera	MTH1855 coenzyme F390 synthetase II K01912 phenylacetate-CoA ligase
Bin_02_3_189	437	207203	207640	Bin_02_3	979090	+		Pseudoramibacter alactolyticus (113287)	amino acid-binding ACT domain-containing protein
Bin_02_3_19	350	20304	20654	Bin_02_3	979090	-		Clostridiales (186802)	hydrogenase nickel incorporation protein HypA
Bin_02_3_190	584	207901	208485	Bin_02_3	979090	+		Clostridiales (186802)	Substrate-specific component RibU riboflavin ECF transporter
Bin_02_3_191	641	208592	209233	Bin_02_3	979090	+		root (1)	hypothetical protein
Bin_02_3_192	863	209423	210286	Bin_02_3	979090	+		root (1)	hypothetical protein
Bin_02_3_193	731	210381	211112	Bin_02_3	979090	-		root (1)	hypothetical protein
Bin_02_3_194	419	211072	211491	Bin_02_3	979090	-		root (1)	hypothetical protein
Bin_02_3_195	1568	211799	213367	Bin_02_3	979090	+	2.1.1.72	Monera	hsdM type I restriction-modification system DNA methylase K03427 restriction enzyme M protein
Bin_02_3_196	1250	213360	214610	Bin_02_3	979090	+	3.1.21.3	Bacteria (2)	type I restriction modification DNA specificity domain-containing protein K01154 enzyme, S subunit
Bin_02_3_197	194	214644	214838	Bin_02_3	979090	+		root (1)	hypothetical protein
Bin_02_3_198	404	214841	215245	Bin_02_3	979090	+	3.1.21.3	Bacteria (2)	type I restriction-modification system specificity determinant K01154 restriction enzyme, S subunit
Bin_02_3_199	521	215258	215779	Bin_02_3	979090	+		root (1)	hypothetical protein
Bin_02_3_2	1727	3617	5344	Bin_02_3	979090	+	1.1.5.3	Clostridiales (186802)	FAD dependent oxidoreductase K00111 glycerol-3-phosphate dehydrogenase
Bin_02_3_20	977	20736	21713	Bin_02_3	979090	-	2.3.1.30	Clostridiales (186802)	cysE serine acetyltransferase CysE (EC:2.3.1.30) K00640 O-acetyltransferase
Bin_02_3_200	1370	215888	217258	Bin_02_3	979090	+	3.6.4.12	Bacteria (2)	putative transcriptional regulator K03655 ATP-dependent DNA helicase RecG
Bin_02_3_201	3212	217514	220726	Bin_02_3	979090	+	3.1.21.3	Faecalibacterium prausnitzii (853)	HsdR family type I site-specific deoxyribonuclease (EC:3.1.21.3) K01153 restriction enzyme, R subunit
Bin_02_3_202	3419	221052	224471	Bin_02_3	979090	+		root (1)	hypothetical protein
Bin_02_3_203	1238	224490	225728	Bin_02_3	979090	+		root (1)	hypothetical protein
Bin_02_3_204	1355	225737	227092	Bin_02_3	979090	+		Bacteria (2)	arsenical pump membrane protein
Bin_02_3_205	608	227111	227719	Bin_02_3	979090	+		Clostridiales (186802)	cytidylate kinase
Bin_02_3_206	506	227741	228247	Bin_02_3	979090	+		Bacilli (91061)	PfpI family intracellular peptidase K05520 protease I
Bin_02_3_207	401	228600	229001	Bin_02_3	979090	+		root (1)	hypothetical protein
Bin_02_3_208	353	230300	230653	Bin_02_3	979090	-		Bacteria (2)	transposase, partial
Bin_02_3_209	2720	230714	233434	Bin_02_3	979090	+		Lactobacillus equicursoris (420645)	polysaccharide deacetylase
Bin_02_3_21	452	21736	22188	Bin_02_3	979090	-		root (1)	hypothetical protein
Bin_02_3_210	1826	233431	235257	Bin_02_3	979090	+	2.4.1.212	Firmicutes (1239)	glycosyl transferase family 2 K00752 hyaluronan synthase
Bin_02_3_211	1907	235263	237170	Bin_02_3	979090	+		Lactobacillus equicursoris (420645)	Polysaccharide deacetylase
Bin_02_3_212	1055	237201	238256	Bin_02_3	979090	+		Lactobacillus (1578)	hypothetical protein
Bin_02_3_213	1316	238289	239605	Bin_02_3	979090	+		Bacteria (2)	wbtE UDP-glucose/GDP-mannose dehydrogenase (EC:1.1.1.-) K02474 UDP-N-acetyl-D-galactosamine
Bin_02_3_214	854	239805	240659	Bin_02_3	979090	+		Firmicutes (1239)	putative DNA-binding protein
Bin_02_3_215	908	240783	241691	Bin_02_3	979090	+		Firmicutes (1239)	6-phosphogluconate dehydrogenase NAD-binding domain-containing protein
Bin_02_3_216	251	241684	241935	Bin_02_3	979090	+		root (1)	hypothetical protein
Bin_02_3_217	2117	242118	244235	Bin_02_3	979090	+	1.2.99.2	Firmicutes (1239)	cooS carbon-monoxide dehydrogenase, catalytic subunit (EC:1.2.99.2) K00198 dehydrogenase
Bin_02_3_218	986	244213	245199	Bin_02_3	979090	+		Bacteria (2)	Exfoliative toxin A
Bin_02_3_219	491	245455	245946	Bin_02_3	979090	+	2.3.1.183	Pseudoramibacter alactolyticus (113287)	GCN5-related N-acetyltransferase K03823 phosphinothricin acetyltransferase
Bin_02_3_22	923	22304	23227	Bin_02_3	979090	+		Clostridiales (186802)	putative oxidoreductase
Bin_02_3_220	353	245950	246303	Bin_02_3	979090	+		root (1)	hypothetical protein
Bin_02_3_221	497	246263	246760	Bin_02_3	979090	+		Pseudoramibacter alactolyticus (113287)	preprotein translocase subunit SecE
Bin_02_3_222	536	246779	247315	Bin_02_3	979090	+		Clostridiales (186802)	NusG antitermination factor K02601 transcriptional antiterminator
Bin_02_3_223	425	247453	247878	Bin_02_3	979090	+		Firmicutes (1239)	similar to Plastid ribosomal protein L11 large subunit
Bin_02_3_224	689	247966	248655	Bin_02_3	979090	+		Clostridiales (186802)	similar to 50S ribosomal protein L1
Bin_02_3_225	533	248898	249431	Bin_02_3	979090	+		cellular organisms (131567)	ribosomal protein L10 K02864 large subunit L10
Bin_02_3_226	377	249486	249863	Bin_02_3	979090	+		Bacteria (2)	LSU ribosomal protein l12p K02935 large subunit L7/L12
Bin_02_3_227	659	250024	250683	Bin_02_3	979090	+		Pseudoramibacter alactolyticus (113287)	NUDIX hydrolase
Bin_02_3_228	1163	251197	252360	Bin_02_3	979090	+		Pseudoramibacter alactolyticus (113287)	alcetaldehyde dehydrogenase or NADPH-dependent butanol
Bin_02_3_229	2156	252477	254633	Bin_02_3	979090	+	3.6.4.12	Pseudoramibacter alactolyticus (113287)	UvrD/REP helicase K03657 DNA helicase II / ATP-dependent PcrA
Bin_02_3_23	1022	23538	24560	Bin_02_3	979090	+		Bacteria (2)	hypothetical protein
Bin_02_3_230	461	254613	255074	Bin_02_3	979090	-	3.4.23.36	Clostridia (186801)	lipoprotein signal peptidase K03101 peptidase II
Bin_02_3_231	1247	255228	256475	Bin_02_3	979090	+	6.1.1.21	Clostridiales (186802)	histidine--tRNA ligase (EC:6.1.1.21) K01892 histidyl-tRNA synthetase
Bin_02_3_232	1181	256477	257658	Bin_02_3	979090	+		Firmicutes (1239)	nucleic acid methylase K07444 putative N6-adenine-specific DNA methylase
Bin_02_3_233	809	257648	258457	Bin_02_3	979090	+		Pseudoramibacter alactolyticus (113287)	RNA methyltransferase K03218 methyltransferase, TrmH family
Bin_02_3_234	566	258447	259013	Bin_02_3	979090	+		root (1)	hypothetical protein
Bin_02_3_235	803	259250	260053	Bin_02_3	979090	+	2.2.1.1	Clostridiales (186802)	transketolase, thiamine diphosphate binding domain K00615 transketolase
Bin_02_3_236	935	260081	261016	Bin_02_3	979090	+	2.2.1.7	Clostridiales (186802)	transketolase, pyridine binding domain (EC:2.2.1.7) K00615 transketolase
Bin_02_3_237	656	261090	261746	Bin_02_3	979090	+	2.2.1.2	Bacteria (2)	transaldolase (EC:2.2.1.2) K00616
Bin_02_3_238	575	262184	262759	Bin_02_3	979090	+		root (1)	hypothetical protein
Bin_02_3_239	296	262925	263221	Bin_02_3	979090	-		Lactobacillus vaginalis (1633)	plasmid maintenance system antidote protein, XRE family
Bin_02_3_24	590	24562	25152	Bin_02_3	979090	+		Clostridium (1485)	Nitroreductase family protein
Bin_02_3_240	140	263389	263529	Bin_02_3	979090	+		root (1)	hypothetical protein
Bin_02_3_241	242	263547	263789	Bin_02_3	979090	-		root (1)	hypothetical protein
Bin_02_3_242	398	263897	264295	Bin_02_3	979090	-		root (1)	hypothetical protein
Bin_02_3_243	1016	264586	265602	Bin_02_3	979090	+		root (1)	hypothetical protein
Bin_02_3_244	533	265599	266132	Bin_02_3	979090	+		root (1)	hypothetical protein
Bin_02_3_245	767	266224	266991	Bin_02_3	979090	+		root (1)	hypothetical protein
Bin_02_3_246	1466	267215	268681	Bin_02_3	979090	+		root (1)	hypothetical protein
Bin_02_3_247	1727	268730	270457	Bin_02_3	979090	+	1.8.99.2	Bacteria (2)	fumarate reductase/succinate dehydrogenase flavoprotein domain protein K00394 adenylylsulfate reductase, subunit A
Bin_02_3_248	314	270461	270775	Bin_02_3	979090	+		Eubacterium (1730)	4Fe-4S ferredoxin iron-sulfur binding domain-containing protein
Bin_02_3_249	899	270798	271697	Bin_02_3	979090	+	2.7.7.4	Bacteria (2)	cysD sulfate adenylyltransferase subunit 2 (EC:2.7.7.4) K00957
Bin_02_3_25	431	25201	25632	Bin_02_3	979090	-		root (1)	hypothetical protein
Bin_02_3_250	1649	271699	273348	Bin_02_3	979090	+	2.7.7.4	Clostridiales (186802)	sulfate adenylyltransferase, large subunit (EC:2.7.7.4) K00955 bifunctional enzyme CysN/CysC
Bin_02_3_251	917	273353	274270	Bin_02_3	979090	+		Clostridiales (186802)	LysR family transcriptional regulator
Bin_02_3_252	1016	274573	275589	Bin_02_3	979090	+	1.1.1.262	Pseudoramibacter alactolyticus (113287)	pdxA 4-hydroxythreonine-4-phosphate dehydrogenase (EC:1.1.1.262) K00097
Bin_02_3_253	1346	275617	276963	Bin_02_3	979090	+	2.7.1.69	Pseudoramibacter alactolyticus (113287)	protein-N(pi)-phosphohistidine--sugar phosphotransferase (EC:2.7.1.69)
Bin_02_3_254	1082	277025	278107	Bin_02_3	979090	+		Pseudoramibacter alactolyticus (113287)	2-keto-3-deoxygluconate permease K02526 permease
Bin_02_3_255	557	278134	278691	Bin_02_3	979090	+		Pseudoramibacter alactolyticus (113287)	hypothetical protein
Bin_02_3_256	788	278720	279508	Bin_02_3	979090	+		Clostridiales (186802)	transcriptional regulators sugar metabolism
Bin_02_3_257	239	279959	280198	Bin_02_3	979090	-		Clostridium sp. SS2/1 (411484)	transposase
Bin_02_3_258	194	281215	281409	Bin_02_3	979090	+		root (1)	hypothetical protein
Bin_02_3_259	170	281487	281657	Bin_02_3	979090	+		root (1)	hypothetical protein
Bin_02_3_26	1037	25668	26705	Bin_02_3	979090	+		root (1)	hypothetical protein
Bin_02_3_260	332	281654	281986	Bin_02_3	979090	-		root (1)	hypothetical protein
Bin_02_3_261	1466	282480	283946	Bin_02_3	979090	+	4.1.3.27	Clostridium (1485)	trpE anthranilate synthase component I TrpE (EC:4.1.3.27) K01657
Bin_02_3_262	575	283943	284518	Bin_02_3	979090	+	4.1.3.27	Firmicutes (1239)	Bifunctional enzyme exhibiting indole-3-glycerol-phosphate synthase anthranilate activi K01656 / indole-3-glycerol phosphate
Bin_02_3_263	1019	284529	285548	Bin_02_3	979090	+	2.4.2.18	Bacteria (2)	trpD anthranilate phosphoribosyltransferase TrpD (EC:2.4.2.18) K00766
Bin_02_3_264	785	285550	286335	Bin_02_3	979090	+	4.1.1.48	Firmicutes (1239)	trpC indole-3-glycerol phosphate synthase TrpC (EC:4.1.1.48) K01609
Bin_02_3_265	623	286337	286960	Bin_02_3	979090	+	5.3.1.24	Clostridiales (186802)	trpF phosphoribosylanthranilate isomerase TrpF (EC:5.3.1.24) K01817
Bin_02_3_266	1190	287012	288202	Bin_02_3	979090	+	4.2.1.20	Bacteria (2)	TRP1 bifunctional tryptophan synthase K01694
Bin_02_3_267	791	288195	288986	Bin_02_3	979090	+	4.2.1.20	Clostridiales (186802)	trpA tryptophan synthase, alpha subunit (EC:4.2.1.20) K01695 synthase chain
Bin_02_3_268	1166	289100	290266	Bin_02_3	979090	+		Pseudoramibacter alactolyticus (113287)	Esterase/lipase
Bin_02_3_269	269	290376	290645	Bin_02_3	979090	+		root (1)	transcriptional regulator, XRE family
Bin_02_3_27	809	26708	27517	Bin_02_3	979090	+	3.1.26.11	Clostridium (1485)	metal-dependent hydrolases beta-lactamase superfamily III K00784 ribonuclease Z
Bin_02_3_270	224	290771	290995	Bin_02_3	979090	-		Bacteria (2)	hypothetical protein
Bin_02_3_271	221	291298	291519	Bin_02_3	979090	+		Clostridiales (186802)	FeoA family protein K04758 ferrous iron transport protein A
Bin_02_3_272	2165	291541	293706	Bin_02_3	979090	+		Firmicutes (1239)	feoB-2 ferrous iron transport protein B K04759 B
Bin_02_3_273	212	293753	293965	Bin_02_3	979090	+		Pseudoramibacter alactolyticus (113287)	hypothetical protein
Bin_02_3_274	209	294355	294564	Bin_02_3	979090	+		Firmicutes (1239)	FeoA family protein K04758 ferrous iron transport protein A
Bin_02_3_275	326	294604	294930	Bin_02_3	979090	+		Clostridiales (186802)	heavy metal translocating P-type ATPase
Bin_02_3_276	428	295080	295508	Bin_02_3	979090	+		Firmicutes (1239)	fld flavodoxin
Bin_02_3_277	545	295527	296072	Bin_02_3	979090	+		Pseudoramibacter alactolyticus (113287)	cell surface protein
Bin_02_3_278	839	296205	297044	Bin_02_3	979090	-		Eubacteriaceae (186806)	transcriptional regulator
Bin_02_3_279	1493	297976	299469	Bin_02_3	979090	+		root (1)	hypothetical protein
Bin_02_3_28	2357	27647	30004	Bin_02_3	979090	+		Bacteria (2)	ferrous iron transport protein FeoA/B K04759 B
Bin_02_3_280	1277	299637	300914	Bin_02_3	979090	-		Clostridiales (186802)	glycosyl transferase
Bin_02_3_281	635	301155	301790	Bin_02_3	979090	+		Pseudoramibacter alactolyticus (113287)	Substrate-specific component PanT predicted pantothenate ECF transporter
Bin_02_3_282	1733	301859	303592	Bin_02_3	979090	+	3.6.4.13	Clostridiales (186802)	hypothetical protein K05592 ATP-dependent RNA helicase DeaD
Bin_02_3_283	374	303627	304001	Bin_02_3	979090	-	1.15.1.2	Bacteria (2)	Desulfoferrodoxin ferrous iron-binding region K05919 superoxide reductase
Bin_02_3_284	569	304154	304723	Bin_02_3	979090	-		Oribacterium sinus (237576)	catalase
Bin_02_3_285	1370	304720	306090	Bin_02_3	979090	-		Pseudoramibacter alactolyticus (113287)	MATE efflux family protein
Bin_02_3_286	1856	306267	308123	Bin_02_3	979090	+		root (1)	hypothetical protein
Bin_02_3_287	746	308360	309106	Bin_02_3	979090	+	3.6.3.14	Clostridiales (186802)	atpB2 ATP synthase F0 A subunit AtpB2 (EC:3.6.3.14) K02108 F-type H+-transporting ATPase
Bin_02_3_288	224	309179	309403	Bin_02_3	979090	+	3.6.3.14	Clostridiales (186802)	atpH ATP synthase CF0 C subunit (EC:3.6.3.14) K02110 F-type H+-transporting ATPase c
Bin_02_3_289	458	309424	309882	Bin_02_3	979090	+		Pseudoramibacter alactolyticus (113287)	ATP synthase F0 sector subunit b
Bin_02_3_29	635	30106	30741	Bin_02_3	979090	+		Sharpea azabuensis (322505)	hypothetical protein
Bin_02_3_290	518	309866	310384	Bin_02_3	979090	+		Pseudoramibacter alactolyticus (113287)	F-type H+-transporting ATPase subunit delta
Bin_02_3_291	1514	310389	311903	Bin_02_3	979090	+	3.6.3.14	Clostridiales (186802)	atpA ATP synthase CF1 alpha chain K02111 F-type H+-transporting ATPase subunit
Bin_02_3_292	890	311909	312799	Bin_02_3	979090	+	3.6.3.14	Clostridiales (186802)	atpG2 ATP synthase F1 gamma subunit AtpG2 (EC:3.6.3.14) K02115 F-type H+-transporting ATPase
Bin_02_3_293	1400	312807	314207	Bin_02_3	979090	+	3.6.3.14	Clostridiales (186802)	ATP synthase F1, beta subunit, putative K02133 F-type H+-transporting ATPase subunit
Bin_02_3_294	398	314220	314618	Bin_02_3	979090	+	3.6.3.14	Pseudoramibacter alactolyticus (113287)	F-type H+-transporting ATPase epsilon chain K02114 subunit
Bin_02_3_295	650	314719	315369	Bin_02_3	979090	+		root (1)	hypothetical protein
Bin_02_3_296	1037	315389	316426	Bin_02_3	979090	+		Clostridia (186801)	PhoH-like ATP-binding protein K06217 phosphate starvation-inducible protein PhoH related proteins
Bin_02_3_297	515	316413	316928	Bin_02_3	979090	+		Pseudoramibacter alactolyticus (113287)	FIG000233: metal-dependent hydrolase
Bin_02_3_298	356	316925	317281	Bin_02_3	979090	+	2.7.1.107	Clostridiales (186802)	diacylglycerol kinase K00901 kinase
Bin_02_3_299	905	317304	318209	Bin_02_3	979090	+		Clostridiales (186802)	era GTP-binding protein Era K03595 Era
Bin_02_3_3	1253	5341	6594	Bin_02_3	979090	+		Bacteria (2)	FAD-dependent pyridine nucleotide-disulphide oxidoreductase
Bin_02_3_30	359	30758	31117	Bin_02_3	979090	+		Bacteria (2)	membrane protein
Bin_02_3_300	755	318210	318965	Bin_02_3	979090	+		Pseudoramibacter alactolyticus (113287)	DNA repair protein RecO K03584 RecO (recombination O)
Bin_02_3_301	1445	318988	320433	Bin_02_3	979090	+		root (1)	hypothetical protein
Bin_02_3_302	1460	320500	321960	Bin_02_3	979090	-	3.4.13.3	Pseudoramibacter alactolyticus (113287)	Aminoacyl-histidine dipeptidase (Peptidase D) (EC 3.4.13.3)
Bin_02_3_303	602	322077	322679	Bin_02_3	979090	+		root (1)	hypothetical protein
Bin_02_3_304	1109	322698	323807	Bin_02_3	979090	+	2.1.1.61	Firmicutes (1239)	mnmA tRNA-specific 2-thiouridylase MnmA (EC:2.1.1.61) K00566
Bin_02_3_305	1049	323820	324869	Bin_02_3	979090	+		Clostridium (1485)	Putative Nudix hydrolase YfcD (EC 3.6.-.-)
Bin_02_3_306	530	324960	325490	Bin_02_3	979090	+		root (1)	COG2110, Macro domain, possibly ADP-ribose binding module
Bin_02_3_307	668	325507	326175	Bin_02_3	979090	+		root (1)	hypothetical protein
Bin_02_3_308	752	326172	326924	Bin_02_3	979090	-		root (1)	hypothetical protein
Bin_02_3_309	437	326926	327363	Bin_02_3	979090	+		Pseudoramibacter alactolyticus (113287)	predicted thioesterase
Bin_02_3_31	989	31364	32353	Bin_02_3	979090	-		Bacteria (2)	RelA/SpoT domain protein
Bin_02_3_310	1145	327380	328525	Bin_02_3	979090	+		Clostridiales (186802)	Oxidoreductase, aldo/keto reductase family
Bin_02_3_311	1328	328697	330025	Bin_02_3	979090	+		Clostridiales (186802)	chloride ion channel protein
Bin_02_3_312	1346	330062	331408	Bin_02_3	979090	+		Clostridium (1485)	monovalent cation:proton antiporter-2 (CPA2) family protein
Bin_02_3_313	596	332430	333026	Bin_02_3	979090	-		Clostridium sp. SS2/1 (411484)	ISSag8, transposase
Bin_02_3_314	575	333296	333871	Bin_02_3	979090	-	2.7.1.71	Pseudoramibacter alactolyticus (113287)	Shikimate kinase I (EC 2.7.1.71) # AroE
Bin_02_3_315	755	333926	334681	Bin_02_3	979090	-		root (1)	hypothetical protein
Bin_02_3_316	2372	334779	337151	Bin_02_3	979090	+		Firmicutes (1239)	ATPase, P-type (transporting), HAD superfamily, subfamily IC
Bin_02_3_317	515	337177	337692	Bin_02_3	979090	+		root (1)	hypothetical protein
Bin_02_3_318	743	337777	338520	Bin_02_3	979090	-		Pseudoramibacter alactolyticus (113287)	Alkaline phosphatase like protein
Bin_02_3_319	749	338807	339556	Bin_02_3	979090	+	1.18.6.1	Clostridiales (186802)	nifH3 nitrogenase iron protein (EC:1.18.6.1) K02588 NifH
Bin_02_3_32	1310	32382	33692	Bin_02_3	979090	-	6.3.2.12	Pseudoramibacter alactolyticus (113287)	hypothetical protein K11754 dihydrofolate synthase / folylpolyglutamate
Bin_02_3_320	1313	339553	340866	Bin_02_3	979090	+	1.18.6.1	Pseudoramibacter alactolyticus (113287)	nitrogenase iron-molybdenum cofactor biosynthesis protein (EC:1.18.6.1)
Bin_02_3_321	1040	340863	341903	Bin_02_3	979090	+		Pseudoramibacter alactolyticus (113287)	Nitrogenase molybdenum-iron protein, alpha beta chains
Bin_02_3_322	2336	341896	344232	Bin_02_3	979090	+		Firmicutes (1239)	hypF putative hydrogenase maturation protein HypF K04656 HypF
Bin_02_3_323	212	344266	344478	Bin_02_3	979090	+		Clostridiales (186802)	hydrogenase assembly chaperone HypC/HupF K04653 expression/formation protein HypC
Bin_02_3_324	1070	344475	345545	Bin_02_3	979090	+		Dorea formicigenerans (39486)	hypD putative hydrogenase expression/formation protein HypD K04654 HypD
Bin_02_3_325	1016	345542	346558	Bin_02_3	979090	+		Dorea formicigenerans (39486)	hydrogenase expression/formation protein HypE K04655 HypE
Bin_02_3_326	260	346570	346830	Bin_02_3	979090	+		Clostridiales (186802)	putative iron-only hydrogenase system regulator
Bin_02_3_327	767	346827	347594	Bin_02_3	979090	+	1.18.6.1	Clostridiales (186802)	nifH2 nitrogenase iron protein (EC:1.18.6.1) K02588 NifH
Bin_02_3_328	1328	347588	348916	Bin_02_3	979090	+		Pseudoramibacter alactolyticus (113287)	Nitrogenase molybdenum-iron protein, alpha beta chains
Bin_02_3_329	1178	348913	350091	Bin_02_3	979090	+		Clostridiales (186802)	nitrogenase molybdenum-iron protein alpha beta chains [
Bin_02_3_33	581	33728	34309	Bin_02_3	979090	-	6.3.3.2	Pseudoramibacter alactolyticus (113287)	5-formyltetrahydrofolate cyclo-ligase (EC 6.3.3.2)
Bin_02_3_330	1193	350075	351268	Bin_02_3	979090	+		Clostridiales (186802)	iron-only hydrogenase maturation protein HydF
Bin_02_3_331	1061	351252	352313	Bin_02_3	979090	+	2.8.1.6	Clostridiales (186802)	radical SAM domain-containing protein K01012 biotin synthetase
Bin_02_3_332	503	352335	352838	Bin_02_3	979090	+	3.6.1.22	Lactobacillus (1578)	hydrolase (NUDIX family) K03426 NAD+ diphosphatase
Bin_02_3_333	1088	352863	353951	Bin_02_3	979090	+		root (1)	hypothetical protein
Bin_02_3_334	1118	354189	355307	Bin_02_3	979090	+	3.5.4.26	Bacteria (2)	ribD riboflavin biosynthesis protein (EC:3.5.4.26 1.1.1.193) K11752 diaminohydroxyphosphoribosylaminopyrimidine deaminase / 5-amino-6-(5-phosphoribosylamino)uracil reductase
Bin_02_3_335	659	355323	355982	Bin_02_3	979090	+	2.5.1.9	Firmicutes (1239)	ribE riboflavin synthase subunit alpha (EC:2.5.1.9) K00793
Bin_02_3_336	1292	356020	357312	Bin_02_3	979090	+	3.5.4.25	Bacteria (2)	GTP cyclohydrolase II/ 3,4-dihydroxy-2-butanone-4-phosphate synthase (EC:3.5.4.25) K14652 3,4-dihydroxy 2-butanone 4-phosphate / II
Bin_02_3_337	467	357329	357796	Bin_02_3	979090	+	2.5.1.78	Firmicutes (1239)	ribH 6,7-dimethyl-8-ribityllumazine synthase K00794 synthase
Bin_02_3_338	872	357858	358730	Bin_02_3	979090	-	6.3.2.6	Firmicutes (1239)	phosphoribosylaminoimidazole-succinocarboxamide synthase K01923 synthase
Bin_02_3_339	938	358839	359777	Bin_02_3	979090	-	2.7.1.39	Pseudoramibacter alactolyticus (113287)	thrB homoserine kinase (EC:2.7.1.39) K00872
Bin_02_3_34	944	34470	35414	Bin_02_3	979090	+		Pseudoramibacter alactolyticus (113287)	Cell division protein FtsX
Bin_02_3_340	1514	359818	361332	Bin_02_3	979090	-	4.2.3.1	Clostridiales (186802)	thrC threonine synthase (EC:4.2.3.1) K01733
Bin_02_3_341	1244	361467	362711	Bin_02_3	979090	+	1.1.1.3	Pseudoramibacter alactolyticus (113287)	hypothetical protein K00003 homoserine dehydrogenase
Bin_02_3_342	1211	362723	363934	Bin_02_3	979090	+	2.7.2.4	Bacteria (2)	lysC aspartate kinase (EC:2.7.2.4) K00928
Bin_02_3_343	770	364000	364770	Bin_02_3	979090	-	2.1.1.148	Clostridiales (186802)	thyX FAD-dependent thymidylate synthase (EC:2.1.1.148) K03465 (FAD)
Bin_02_3_344	575	364835	365410	Bin_02_3	979090	+		Pseudoramibacter alactolyticus (113287)	Zinc metalloprotease( EC:3.4.24.- )
Bin_02_3_345	488	365495	365983	Bin_02_3	979090	-	4.4.1.21	Bacteria (2)	quorum-sensing autoinducer 2 (AI-2), LuxS (EC:4.4.1.21) K07173 S-ribosylhomocysteine lyase
Bin_02_3_346	545	365984	366529	Bin_02_3	979090	-		Clostridiales (186802)	Holliday junction resolvase RecU K03700 recombination protein U
Bin_02_3_347	950	366551	367501	Bin_02_3	979090	-		Pseudoramibacter alactolyticus (113287)	pseudouridine synthase
Bin_02_3_348	917	367505	368422	Bin_02_3	979090	-	4.1.2.13	Firmicutes (1239)	223.t00001 fructose-1,6-bisphosphate aldolase K01624 fructose-bisphosphate aldolase, class II
Bin_02_3_349	428	368722	369150	Bin_02_3	979090	+	3.6.1.23	Lachnospiraceae (186803)	deoxyuridine 5'-triphosphate nucleotidohydrolase Dut (EC:3.6.1.23) K01520 dUTP pyrophosphatase
Bin_02_3_35	947	35517	36464	Bin_02_3	979090	+		Pseudoramibacter alactolyticus (113287)	peptidase M23B
Bin_02_3_350	971	369147	370118	Bin_02_3	979090	+		root (1)	hypothetical protein
Bin_02_3_351	1019	370347	371366	Bin_02_3	979090	+		Ruminococcus (1263)	ABC transporter (iron.B12.siderophore.hemin) , periplasmic substrate-binding component
Bin_02_3_352	1073	371452	372525	Bin_02_3	979090	+		Pseudoramibacter alactolyticus (113287)	iron chelate uptake ABC transporter, FeCT family, permease protein K02015 complex transport system protein
Bin_02_3_353	776	372525	373301	Bin_02_3	979090	+	3.6.3.34	Monera	ABC transporter related K02013 iron complex transport system ATP-binding protein
Bin_02_3_354	1244	375232	376476	Bin_02_3	979090	+	2.7.7.7	Clostridiales (186802)	DNA-directed DNA polymerase (EC:2.7.7.7) K02346 IV
Bin_02_3_355	1379	376508	377887	Bin_02_3	979090	+		Pseudoramibacter alactolyticus (113287)	proposed amino acid ligase found clustered amidotransferase
Bin_02_3_356	734	377901	378635	Bin_02_3	979090	+		Clostridium (1485)	CobB/CobQ domain protein glutamine amidotransferase K07009
Bin_02_3_357	743	378656	379399	Bin_02_3	979090	+		Pseudoramibacter alactolyticus (113287)	FIG145533: Methyltransferase (EC 2.1.1.-)
Bin_02_3_358	608	379965	380573	Bin_02_3	979090	+		Pseudoramibacter alactolyticus (113287)	Holliday junction DNA helicase RuvA K03550 holliday RuvA
Bin_02_3_359	1052	380583	381635	Bin_02_3	979090	+	3.1.22.4	Clostridiales (186802)	ruvB Holliday junction DNA helicase RuvB (EC:3.1.22.4) K03551 holliday
Bin_02_3_36	359	36694	37053	Bin_02_3	979090	-		Clostridium (1485)	molybdopterin oxidoreductase, 4Fe-4S cluster-binding subunit
Bin_02_3_360	1043	381619	382662	Bin_02_3	979090	+		Firmicutes (1239)	queA S-adenosylmethionine:tRNAribosyltransferase-isome rase (EC:5.-.-.-) K07568 S-adenosylmethionine:tRNA ribosyltransferase-isomerase
Bin_02_3_361	1136	382670	383806	Bin_02_3	979090	+	2.4.2.29	Firmicutes (1239)	GF15174 gene product from transcript GF15174-RA K00773 queuine tRNA-ribosyltransferase
Bin_02_3_362	449	383799	384248	Bin_02_3	979090	+		Pseudoramibacter alactolyticus (113287)	Preprotein translocase subunit YajC (TC 3.A.5.1.1)
Bin_02_3_363	1382	384473	385855	Bin_02_3	979090	+		Clostridia (186801)	radical sam family protein K06871
Bin_02_3_364	452	386146	386598	Bin_02_3	979090	+		Bacteria (2)	metal dependent phosphohydrolase
Bin_02_3_365	884	386640	387524	Bin_02_3	979090	-		Clostridium sp. SY8519 (1042156)	Transcriptional regulator, LysR family
Bin_02_3_366	1754	387627	389381	Bin_02_3	979090	+		Firmicutes (1239)	ABC-type multidrug transport system, ATPase permease
Bin_02_3_367	1751	389386	391137	Bin_02_3	979090	+		Firmicutes (1239)	ABC-type multidrug transport system, ATPase permease K06147 ATP-binding cassette, subfamily B, bacterial
Bin_02_3_368	536	391675	392211	Bin_02_3	979090	+		Clostridiales (186802)	membrane spanning protein
Bin_02_3_369	1802	392279	394081	Bin_02_3	979090	-		Pseudoramibacter alactolyticus (113287)	probable electron transfer protein
Bin_02_3_37	1268	37059	38327	Bin_02_3	979090	-		Bacteria (2)	pyridine nucleotide-disulphide oxidoreductase
Bin_02_3_370	2132	394188	396320	Bin_02_3	979090	-		Clostridiales (186802)	putative cation transporting ATPase
Bin_02_3_371	326	396355	396681	Bin_02_3	979090	-		root (1)	hypothetical protein
Bin_02_3_372	1982	396876	398858	Bin_02_3	979090	-	3.6.1.1	Clostridiales (186802)	pyrophosphate-energized vacuolar membrane proton pump K01507 inorganic pyrophosphatase
Bin_02_3_373	1385	399029	400414	Bin_02_3	979090	-	6.1.1.14	cellular organisms (131567)	glycyl tRNA synthetase (EC:6.1.1.14)
Bin_02_3_374	1718	400680	402398	Bin_02_3	979090	+		Pseudoramibacter alactolyticus (113287)	sodium-dependent phosphate transport protein K03324 phosphate:Na+ symporter
Bin_02_3_375	944	402477	403421	Bin_02_3	979090	+		Bacteria (2)	Tat pathway signal sequence domain-containing protein 22
Bin_02_3_376	1673	403496	405169	Bin_02_3	979090	+	6.3.4.3	Bacteria (2)	fhs formate-tetrahydrofolate ligase (EC:6.3.4.3) K01938 formate--tetrahydrofolate
Bin_02_3_377	851	405171	406022	Bin_02_3	979090	+	1.5.1.5	Bacteria (2)	bifunctional protein FolD (EC:1.5.1.5 3.5.4.9)
Bin_02_3_378	650	406040	406690	Bin_02_3	979090	+		Clostridiales (186802)	MULTISPECIES: sugar ABC transporter substrate-binding protein
Bin_02_3_379	746	406705	407451	Bin_02_3	979090	+		Bacteria (2)	NCAIR mutase (PurE)-related protein K06898
Bin_02_3_38	1478	38345	39823	Bin_02_3	979090	-	1.1.5.3	Bacteria (2)	FAD dependent oxidoreductase K00111 glycerol-3-phosphate dehydrogenase
Bin_02_3_380	959	407581	408540	Bin_02_3	979090	+		Clostridiales (186802)	mraW putative S-adenosyl-methyltransferase (EC:2.1.1.-) K03438
Bin_02_3_381	488	408543	409031	Bin_02_3	979090	+		root (1)	hypothetical protein
Bin_02_3_382	2453	409012	411465	Bin_02_3	979090	+	2.4.1.129	Pseudoramibacter alactolyticus (113287)	Cell division protein FtsI (EC 2.4.1.129)
Bin_02_3_383	1361	411490	412851	Bin_02_3	979090	+	6.3.2.10	Pseudoramibacter alactolyticus (113287)	UDP-N-acetylmuramoyl-tripeptide--D-alanyl-D-alanine ligase K01929 UDP-N-acetylmuramoylalanyl-D-glutamyl-2,6-diaminopimelate--D-alanyl-D-alanine ligase
Bin_02_3_384	968	412888	413856	Bin_02_3	979090	+	2.7.8.13	Firmicutes (1239)	mraY phospho-N-acetylmuramoyl-pentapeptide-transferase (EC:2.7.8.13) K01000
Bin_02_3_385	1376	413884	415260	Bin_02_3	979090	+	6.3.2.9	Pseudoramibacter alactolyticus (113287)	UDP-N-acetylmuramoylalanine/D-glutamate ligase K01925 UDP-N-acetylmuramoylalanine--D-glutamate ligase
Bin_02_3_386	1199	415260	416459	Bin_02_3	979090	+		Pseudoramibacter alactolyticus (113287)	Cell division protein FtsW
Bin_02_3_387	1121	416456	417577	Bin_02_3	979090	+	2.4.1.227	Pseudoramibacter alactolyticus (113287)	undecaprenyldiphospho-muramoylpentapeptide beta-N-acetylglucosaminyltransferase K02563 UDP-N-acetylglucosamine--N-acetylmuramyl-(pentapeptide) pyrophosphoryl-undecaprenol N-acetylglucosamine transferase
Bin_02_3_388	785	417600	418385	Bin_02_3	979090	+		root (1)	hypothetical protein
Bin_02_3_389	1118	418595	419713	Bin_02_3	979090	+		Clostridiaceae (31979)	FTSZ1-1 protein binding / structural molecule K03531 cell division FtsZ
Bin_02_3_39	629	39965	40594	Bin_02_3	979090	-		Clostridiales (186802)	glycerol-3-phosphate responsive antiterminator, GlpP K02443 glycerol uptake operon antiterminator
Bin_02_3_390	452	419721	420173	Bin_02_3	979090	+		Firmicutes (1239)	nrdR transcriptional regulator NrdR K07738 repressor NrdR
Bin_02_3_391	533	420177	420710	Bin_02_3	979090	+	3.6.1.13	Pseudoramibacter alactolyticus (113287)	ADP-ribose pyrophosphatase (EC 3.6.1.13)
Bin_02_3_392	1268	420808	422076	Bin_02_3	979090	+	4.1.1.20	Anaerofustis stercorihominis (214853)	diaminopimelate decarboxylase (EC:4.1.1.20) K01586
Bin_02_3_393	638	422092	422730	Bin_02_3	979090	+		Pseudoramibacter alactolyticus (113287)	peptidase M50
Bin_02_3_394	752	422727	423479	Bin_02_3	979090	+		root (1)	Segregation condensation protein A
Bin_02_3_395	593	423460	424053	Bin_02_3	979090	+		Pseudoramibacter alactolyticus (113287)	segregation condensation protein B K06024 B
Bin_02_3_396	716	424053	424769	Bin_02_3	979090	+	5.4.99.12	Clostridium (1485)	rluB ribosomal large subunit pseudouridine synthase B (EC:5.4.99.-) K06178
Bin_02_3_397	569	424770	425339	Bin_02_3	979090	+		Pseudoramibacter alactolyticus (113287)	putative rRNA methylase
Bin_02_3_398	1226	425365	426591	Bin_02_3	979090	+		Clostridiales (186802)	FAD dependent oxidoreductase K07007
Bin_02_3_399	659	426593	427252	Bin_02_3	979090	+	2.7.4.14	Firmicutes (1239)	cytidylate kinase (EC:2.7.4.14) K00945
Bin_02_3_4	359	6597	6956	Bin_02_3	979090	+		Clostridiales (186802)	protein unknown function DUF1667
Bin_02_3_40	1508	40719	42227	Bin_02_3	979090	-	2.7.1.30	Bacteria (2)	glycerol kinase (EC:2.7.1.30) K00864
Bin_02_3_400	581	427264	427845	Bin_02_3	979090	+	2.3.1.51	Pseudoramibacter alactolyticus (113287)	1-acyl-sn-glycerol-3-phosphate acyltransferase K00655 acyltransferase
Bin_02_3_401	2177	427939	430116	Bin_02_3	979090	+	1.17.1.2	Pseudoramibacter alactolyticus (113287)	hypothetical protein K02945 small subunit ribosomal protein S1 K03527 4-hydroxy-3-methylbut-2-enyl diphosphate reductase
Bin_02_3_402	1514	430345	431859	Bin_02_3	979090	+		Bacteria (2)	Mg chelatase, subunit ChlI K07391 magnesium chelatase family protein
Bin_02_3_403	1124	431876	433000	Bin_02_3	979090	+		Pseudoramibacter alactolyticus (113287)	DNA protecting protein DprA K04096 processing
Bin_02_3_404	1205	433006	434211	Bin_02_3	979090	-	4.1.1.36	Clostridiales (186802)	coenzyme A biosynthesis bifunctional protein coaBC (EC:4.1.1.36 6.3.2.5)
Bin_02_3_405	680	434323	435003	Bin_02_3	979090	+		Pseudoramibacter alactolyticus (113287)	Protein unknown function DUF45
Bin_02_3_406	1577	435229	436806	Bin_02_3	979090	+	4.1.1.49	Bacillales (1385)	PCK1 phosphoenolpyruvate carboxykinase similar to S. cerevisiae PCK1 (YKR097W) K01610 (ATP)
Bin_02_3_407	416	436979	437395	Bin_02_3	979090	+		Clostridiales (186802)	MarR family transcriptional regulator
Bin_02_3_408	2396	437417	439813	Bin_02_3	979090	+	3.4.21.53	Pseudoramibacter alactolyticus (113287)	lon2 Lon2 (EC:3.4.21.53) K01338 ATP-dependent Lon protease
Bin_02_3_409	641	440061	440702	Bin_02_3	979090	-		Clostridiales (186802)	Sel1 repeat superfamily protein
Bin_02_3_41	1085	42677	43762	Bin_02_3	979090	+	1.1.1.1	Clostridiales (186802)	Alcohol dehydrogenase (EC 1.1.1.1)
Bin_02_3_410	416	440753	441169	Bin_02_3	979090	-		Bacteria (2)	Uncharacterized protein TM0723
Bin_02_3_411	650	441335	441985	Bin_02_3	979090	+	2.3.1.18	Megasphaera (906)	lacA galactoside O-acetyltransferase (EC:2.3.1.18) K00661 maltose
Bin_02_3_412	1172	441933	443105	Bin_02_3	979090	+		Clostridiales Family XI. Incertae Sedis (543310)	Conserved hypothetical GTPase protein
Bin_02_3_413	503	443151	443654	Bin_02_3	979090	-		Clostridiales (186802)	hypothetical protein
Bin_02_3_414	1403	443700	445103	Bin_02_3	979090	-		Clostridiales (186802)	multidrug resistance protein, MATE family
Bin_02_3_415	686	445362	446048	Bin_02_3	979090	+		Coriobacteriaceae (84107)	hydrolase alpha/beta fold family protein
Bin_02_3_416	197	446260	446457	Bin_02_3	979090	+		Veillonellaceae (31977)	thiamine biosynthesis protein ThiS K03154 sulfur carrier
Bin_02_3_417	767	446509	447276	Bin_02_3	979090	+		Clostridiales (186802)	thiG thiazole synthase K03149 thiamine biosynthesis ThiG
Bin_02_3_418	614	447269	447883	Bin_02_3	979090	+	2.5.1.3	Clostridiales (186802)	Thiamin-phosphate pyrophosphorylase (EC 2.5.1.3)
Bin_02_3_419	704	448020	448724	Bin_02_3	979090	+		Pseudoramibacter alactolyticus (113287)	Membrane protein, putative
Bin_02_3_42	980	43909	44889	Bin_02_3	979090	+	2.7.1.29	Clostridia (186801)	dihydroxyacetone kinase subunit DhaK (EC:2.7.1.29) K05878 kinase, N-terminal domain
Bin_02_3_420	1349	448836	450185	Bin_02_3	979090	+		Pseudoramibacter alactolyticus (113287)	magnesium transporter K06213 transporter
Bin_02_3_421	1151	450307	451458	Bin_02_3	979090	+		Pseudoramibacter alactolyticus (113287)	lipase
Bin_02_3_422	194	451455	451649	Bin_02_3	979090	+		root (1)	hypothetical protein
Bin_02_3_423	449	451655	452104	Bin_02_3	979090	+		root (1)	hypothetical protein
Bin_02_3_424	224	452189	452413	Bin_02_3	979090	-		root (1)	hypothetical protein
Bin_02_3_425	326	452581	452907	Bin_02_3	979090	+		root (1)	hypothetical protein
Bin_02_3_426	1550	453065	454615	Bin_02_3	979090	+		Clostridiales (186802)	Na+:H+ antiporter, NhaC family
Bin_02_3_427	653	454631	455284	Bin_02_3	979090	+		root (1)	hypothetical protein
Bin_02_3_428	977	455364	456341	Bin_02_3	979090	+	3.5.1.24	Firmicutes (1239)	choloylglycine hydrolase (conjugated bile acidhydrolase) (CBAH) (bile salt hydrolase) (EC:3.5.1.24) K01442
Bin_02_3_429	1394	456396	457790	Bin_02_3	979090	-		Pseudoramibacter alactolyticus (113287)	RNA polymerase sigma-54 factor RpoN
Bin_02_3_43	635	44985	45620	Bin_02_3	979090	+	2.7.1.29	Firmicutes (1239)	dihydroxyacetone kinase (EC:2.7.1.29) K05879 kinase, C-terminal domain
Bin_02_3_430	104	457923	458027	Bin_02_3	979090	+		root (1)	hypothetical protein
Bin_02_3_431	1118	458524	459642	Bin_02_3	979090	+	4.2.3.4	Pseudoramibacter alactolyticus (113287)	aroB 3-dehydroquinate synthase (EC:4.2.3.4) K01735
Bin_02_3_432	1274	459656	460930	Bin_02_3	979090	+	2.5.1.19	Pseudoramibacter alactolyticus (113287)	aroA 3-phosphoshikimate 1-carboxyvinyltransferase (EC:2.5.1.19) K00800
Bin_02_3_433	1094	460927	462021	Bin_02_3	979090	+	4.2.3.5	Clostridiales (186802)	aroC Chorismate synthase (EC:4.2.3.5) K01736 chorismate
Bin_02_3_434	290	462014	462304	Bin_02_3	979090	+		root (1)	hypothetical protein
Bin_02_3_435	3440	462388	465828	Bin_02_3	979090	+	6.4.1.1	Clostridium (1485)	pyc-1 PYruvate Carboxylase family member (pyc-1) K01958 pyruvate carboxylase
Bin_02_3_436	935	466398	467333	Bin_02_3	979090	+		Pseudoramibacter alactolyticus (113287)	protein unknown function DUF147
Bin_02_3_437	1229	467320	468549	Bin_02_3	979090	+		Pseudoramibacter alactolyticus (113287)	uncharacterized secreted protein, YBBR Bacillus subtilis homolog
Bin_02_3_438	1208	468567	469775	Bin_02_3	979090	+		root (1)	hypothetical protein
Bin_02_3_439	1688	469841	471529	Bin_02_3	979090	-	2.3.3.13	Clostridiales (186802)	leuA 2-isopropylmalate synthase (EC:2.3.3.13) K01649
Bin_02_3_44	749	45850	46599	Bin_02_3	979090	+		Butyrivibrio (830)	hypothetical protein
Bin_02_3_440	1094	472026	473120	Bin_02_3	979090	+		Pseudoramibacter alactolyticus (113287)	Exonuclease SbcD
Bin_02_3_441	2381	473117	475498	Bin_02_3	979090	+		Pseudoramibacter alactolyticus (113287)	SMC protein-like protein
Bin_02_3_442	923	475511	476434	Bin_02_3	979090	+		Pseudoramibacter alactolyticus (113287)	transporter, AEC family K07088
Bin_02_3_443	1268	476661	477929	Bin_02_3	979090	+		Clostridiales (186802)	Proton/glutamate symporter
Bin_02_3_444	1037	478162	479199	Bin_02_3	979090	+	2.5.1.54	Firmicutes (1239)	3-deoxy-D-arabino-heptulosonate 7-phosphate synthase (EC:2.5.1.54) K01626 3-deoxy-7-phosphoheptulonate
Bin_02_3_445	410	479309	479719	Bin_02_3	979090	-		Pseudoramibacter alactolyticus (113287)	Amino acid-binding ACT
Bin_02_3_446	692	479849	480541	Bin_02_3	979090	+		root (1)	hypothetical protein
Bin_02_3_447	476	480541	481017	Bin_02_3	979090	+		Pseudoramibacter alactolyticus (113287)	LSU m3Psi1915 methyltransferase RlmH ## ybeA
Bin_02_3_448	971	481212	482183	Bin_02_3	979090	+		root (1)	hypothetical protein
Bin_02_3_449	1403	482190	483593	Bin_02_3	979090	+		root (1)	hypothetical protein
Bin_02_3_45	383	46729	47112	Bin_02_3	979090	+		root (1)	hypothetical protein
Bin_02_3_450	1274	483780	485054	Bin_02_3	979090	-		root (1)	hypothetical protein
Bin_02_3_451	698	485047	485745	Bin_02_3	979090	-		Firmicutes (1239)	DNA-binding response regulator, OmpR family (rec-whth domains)
Bin_02_3_452	641	485758	486399	Bin_02_3	979090	-	2.7.6.5	Lactobacillales (186826)	guanosine 3',5'-bis-pyrophosphate (ppGpp) synthetase, putative (EC:2.7.6.5) K00951 GTP pyrophosphokinase
Bin_02_3_453	1952	486672	488624	Bin_02_3	979090	-	3.2.1.41	Pseudoramibacter alactolyticus (113287)	Pullulanase (EC:3.2.1.41)
Bin_02_3_454	1433	488637	490070	Bin_02_3	979090	-	2.4.1.21	Firmicutes (1239)	glycogen/starch synthase, ADP-glucose type K00703 starch synthase
Bin_02_3_455	1115	490071	491186	Bin_02_3	979090	-	2.7.7.27	Pseudoramibacter alactolyticus (113287)	required glycogen biosynthesis K00975 glucose-1-phosphate adenylyltransferase
Bin_02_3_456	1124	491198	492322	Bin_02_3	979090	-	2.7.7.27	Firmicutes (1239)	glgC glucose-1-phosphate adenylyltransferase (EC:2.7.7.27) K00975
Bin_02_3_457	2438	492451	494889	Bin_02_3	979090	-	2.4.1.1	Clostridium (1485)	GG24830 gene product from transcript GG24830-RA K00688 starch phosphorylase
Bin_02_3_458	2015	495008	497023	Bin_02_3	979090	-	2.4.1.18	Bacteria (2)	glgB glycogen branching enzyme (EC:2.4.1.18) K00700 1,4-alpha-glucan
Bin_02_3_459	1928	497235	499163	Bin_02_3	979090	+	4.2.1.3	Clostridium (1485)	aconitate hydratase (EC:4.2.1.3) K01681 1
Bin_02_3_46	635	47170	47805	Bin_02_3	979090	+	2.7.1.29	Firmicutes (1239)	dihydroxyacetone kinase (EC:2.7.1.29) K05879 kinase, C-terminal domain
Bin_02_3_460	512	499186	499698	Bin_02_3	979090	+		root (1)	hypothetical protein
Bin_02_3_461	509	499995	500504	Bin_02_3	979090	+		root (1)	hypothetical protein
Bin_02_3_462	605	500639	501244	Bin_02_3	979090	+	2.7.4.14	Pseudoramibacter alactolyticus (113287)	Cytidylate kinase (EC 2.7.4.14)
Bin_02_3_463	1238	501438	502676	Bin_02_3	979090	+		Pseudoramibacter alactolyticus (113287)	hypothetical protein
Bin_02_3_464	692	502694	503386	Bin_02_3	979090	+		Pseudoramibacter alactolyticus (113287)	Hypothetical protein YggS, proline synthase co-transcribed bacterial homolog PROSC
Bin_02_3_465	503	503400	503903	Bin_02_3	979090	+		Pseudoramibacter alactolyticus (113287)	FIG001960: FtsZ-interacting protein related to cell division
Bin_02_3_466	752	503982	504734	Bin_02_3	979090	+		Pseudoramibacter alactolyticus (113287)	YlmH
Bin_02_3_467	947	504731	505678	Bin_02_3	979090	+	3.2.1.17	Clostridiaceae (31979)	RluA family pseudouridine synthase (EC:3.2.1.17) K06180 ribosomal large subunit D
Bin_02_3_468	1787	505679	507466	Bin_02_3	979090	-		Pseudoramibacter alactolyticus (113287)	fibronectin-binding A domain protein
Bin_02_3_469	878	507621	508499	Bin_02_3	979090	+		Clostridiales (186802)	YicC domain protein
Bin_02_3_47	410	47927	48337	Bin_02_3	979090	-		Clostridiales (186802)	hypothetical protein
Bin_02_3_470	608	508514	509122	Bin_02_3	979090	+	2.7.4.8	Firmicutes (1239)	gmk guanylate kinase (EC:2.7.4.8) K00942
Bin_02_3_471	350	509188	509538	Bin_02_3	979090	+		Pseudoramibacter alactolyticus (113287)	DNA-directed RNA polymerase subunit omega
Bin_02_3_472	2174	509538	511712	Bin_02_3	979090	+		root (1)	hypothetical protein
Bin_02_3_473	608	511736	512344	Bin_02_3	979090	+	3.5.1.88	Clostridium (1485)	def peptide deformylase (EC:3.5.1.88) K01462
Bin_02_3_474	941	512337	513278	Bin_02_3	979090	+	2.1.2.9	Bacteria (2)	fmt methionyl-tRNA formyltransferase (EC:2.1.2.9) K00604
Bin_02_3_475	692	513348	514040	Bin_02_3	979090	+		Bacteria (2)	putative neutral zinc metallopeptidase K06973
Bin_02_3_476	1343	514045	515388	Bin_02_3	979090	+		Pseudoramibacter alactolyticus (113287)	Ribosomal RNA small subunit methyltransferase B (EC 2.1.1.-)
Bin_02_3_477	2684	515372	518056	Bin_02_3	979090	+		root (1)	hypothetical protein
Bin_02_3_478	731	518053	518784	Bin_02_3	979090	+		Pseudoramibacter alactolyticus (113287)	glycoprotease family protein
Bin_02_3_479	515	518777	519292	Bin_02_3	979090	+		root (1)	hypothetical protein
Bin_02_3_48	989	48457	49446	Bin_02_3	979090	+		Firmicutes (1239)	cbiM2 putative cobalt transport protein CbiM K02007 cobalt/nickel system permease
Bin_02_3_480	1025	519273	520298	Bin_02_3	979090	+	3.4.24.57	Clostridiales (186802)	gcp DNA-binding/iron metalloprotein/AP endonuclease (EC:3.4.24.57) K01409 O-sialoglycoprotein endopeptidase
Bin_02_3_481	287	520437	520724	Bin_02_3	979090	+		Clostridiales (186802)	Heat shock protein 60 family co-chaperone GroES
Bin_02_3_482	1625	520759	522384	Bin_02_3	979090	+		Clostridiales (186802)	chaperonin complex component, TCP-1 eta subunit, putative
Bin_02_3_483	653	522515	523168	Bin_02_3	979090	+		Pseudoramibacter alactolyticus (113287)	Hypothetical nudix hydrolase YeaB
Bin_02_3_484	716	523190	523906	Bin_02_3	979090	+		Clostridiales (186802)	beta-lactamase-like protein
Bin_02_3_485	185	524097	524282	Bin_02_3	979090	+		Clostridiales (186802)	rpsU 30S ribosomal protein S21 K02970 small subunit S21
Bin_02_3_486	446	524300	524746	Bin_02_3	979090	+		Clostridiales (186802)	Transamidase GatB domain protein
Bin_02_3_487	89	525229	525318	Bin_02_3	979090	+		root (1)	hypothetical protein
Bin_02_3_488	608	525702	526310	Bin_02_3	979090	+		Firmicutes (1239)	DNA-binding protein
Bin_02_3_489	1094	526597	527691	Bin_02_3	979090	+	2.6.1.52	Clostridiales (186802)	phosphoserine aminotransferase, putative (EC:2.6.1.52) K00831 aminotransferase
Bin_02_3_49	731	49494	50225	Bin_02_3	979090	+		root (1)	hypothetical protein
Bin_02_3_490	1175	527813	528988	Bin_02_3	979090	+	1.1.1.95	Clostridiales (186802)	D-isomer specific 2-hydroxyacid dehydrogenase (EC:1.1.1.95) K00058 D-3-phosphoglycerate
Bin_02_3_491	1241	528990	530231	Bin_02_3	979090	+		Firmicutes (1239)	Related to HTH domain SpoOJ/ParA/ParB/repB family, involved chromosome partitioning
Bin_02_3_492	1886	530352	532238	Bin_02_3	979090	+		Clostridiales (186802)	alpha amylase catalytic region
Bin_02_3_493	1604	532592	534196	Bin_02_3	979090	+	2.3.3.13	Clostridia (186801)	putative alpha-isopropylmalate/homocitrate synthase family transferase (EC:2.3.3.13) K01649 2-isopropylmalate
Bin_02_3_494	1262	534284	535546	Bin_02_3	979090	+	4.2.1.33	Clostridiales (186802)	leuC 3-isopropylmalate dehydratase large subunit (EC:4.2.1.33) K01703 3-isopropylmalate/(R)-2-methylmalate
Bin_02_3_495	494	535572	536066	Bin_02_3	979090	+	4.2.1.33	Clostridiales (186802)	leuD 3-isopropylmalate dehydratase small subunit (EC:4.2.1.33) K01704 3-isopropylmalate/(R)-2-methylmalate
Bin_02_3_496	1061	536088	537149	Bin_02_3	979090	+	1.1.1.85	Bacteria (2)	3-isopropylmalate dehydrogenase, chloroplast, putative (EC:1.1.1.85) K00052 dehydrogenase
Bin_02_3_497	1643	537168	538811	Bin_02_3	979090	+	4.2.1.9	Clostridiales (186802)	dihydroxyacid dehydratase (EC:4.2.1.9) K01687 dihydroxy-acid
Bin_02_3_498	1667	538834	540501	Bin_02_3	979090	+	2.2.1.6	Clostridiales (186802)	acetolactate synthase, large subunit, biosynthetic type (EC:2.2.1.6) K01652 synthase I/II/III subunit
Bin_02_3_499	752	540630	541382	Bin_02_3	979090	+		root (1)	hypothetical protein
Bin_02_3_5	1412	6969	8381	Bin_02_3	979090	+	2.5.1.26	Clostridiales (186802)	hypothetical protein K00803 alkyldihydroxyacetonephosphate synthase
Bin_02_3_50	668	50238	50906	Bin_02_3	979090	+		Firmicutes (1239)	ABC-type cobalt transport protein ATPase component K02006 cobalt/nickel system ATP-binding
Bin_02_3_500	917	541407	542324	Bin_02_3	979090	+		root (1)	hypothetical protein
Bin_02_3_501	1043	542330	543373	Bin_02_3	979090	+		root (1)	hypothetical protein
Bin_02_3_502	1379	543385	544764	Bin_02_3	979090	+		cellular organisms (131567)	radA DNA repair protein RadA K04485 RadA/Sms
Bin_02_3_503	824	545050	545874	Bin_02_3	979090	+		root (1)	hypothetical protein
Bin_02_3_504	1136	545881	547017	Bin_02_3	979090	+		Pseudoramibacter alactolyticus (113287)	hypothetical protein
Bin_02_3_505	434	547145	547579	Bin_02_3	979090	+		Pseudoramibacter alactolyticus (113287)	BadM/Rrf2 family transcriptional regulator
Bin_02_3_506	1145	547566	548711	Bin_02_3	979090	+	2.8.1.7	Monera	Cysteine desulfurase NFS1 (ISS) K04487 cysteine
Bin_02_3_507	2651	548870	551521	Bin_02_3	979090	+	6.1.1.7	Clostridiales (186802)	alaS alanyl-tRNA synthetase (EC:6.1.1.7) K01872
Bin_02_3_508	278	551598	551876	Bin_02_3	979090	+		Firmicutes (1239)	protein unknown function DUF965
Bin_02_3_509	422	551936	552358	Bin_02_3	979090	+		Pseudoramibacter alactolyticus (113287)	Holliday junction resolvase-like protein K07447 putative holliday resolvase
Bin_02_3_51	632	50992	51624	Bin_02_3	979090	+		Clostridiales (186802)	NADPH-dependent FMN reductase
Bin_02_3_510	158	552370	552528	Bin_02_3	979090	+		root (1)	hypothetical protein
Bin_02_3_511	263	552562	552825	Bin_02_3	979090	+		Pseudoramibacter alactolyticus (113287)	DUF1292 domain-containing protein
Bin_02_3_512	614	552967	553581	Bin_02_3	979090	+		Pseudoramibacter alactolyticus (113287)	Sugar/maltose fermentation stimulation protein homolog
Bin_02_3_513	1754	553578	555332	Bin_02_3	979090	+		Clostridia (186801)	putative metal-dependent hydrolase K12574 ribonuclease J
Bin_02_3_514	371	555381	555752	Bin_02_3	979090	+		Pseudoramibacter alactolyticus (113287)	hypothetical protein
Bin_02_3_515	1148	555755	556903	Bin_02_3	979090	+		Pseudoramibacter alactolyticus (113287)	FIG004453: protein YceG like
Bin_02_3_516	1247	556948	558195	Bin_02_3	979090	+		Firmicutes (1239)	peptidase U32 K08303 putative protease
Bin_02_3_517	1370	558294	559664	Bin_02_3	979090	+		Firmicutes (1239)	tig trigger factor (tf) K03545
Bin_02_3_518	584	559666	560250	Bin_02_3	979090	+	3.4.21.92	Bacteria (2)	NCLPP7 NCLPP7 (NUCLEAR-ENCODED CLP PROTEASE P7) serine-type endopeptidase K01358 ATP-dependent Clp protease, protease subunit
Bin_02_3_519	1277	560286	561563	Bin_02_3	979090	+		Firmicutes (1239)	ATP-dependent clp protease ATP-binding subunit clpx, putative
Bin_02_3_52	821	51696	52517	Bin_02_3	979090	-		Pseudoramibacter alactolyticus (113287)	Amino acid (probably glutamine) ABC transporter, periplasmic binding protein component
Bin_02_3_520	2393	561636	564029	Bin_02_3	979090	+	3.4.21.53	Clostridiales (186802)	lon DNA-binding ATP-dependent protease La heat shock K-protein (EC:3.4.21.53) K01338 Lon
Bin_02_3_521	596	564016	564612	Bin_02_3	979090	+		Bacilli (91061)	engB, yihA, ysxC ribosome biogenesis GTP-binding protein YsxC K03978
Bin_02_3_522	941	564596	565537	Bin_02_3	979090	+		Clostridiales (186802)	Iron-sulfur cluster-binding protein
Bin_02_3_523	1499	565578	567077	Bin_02_3	979090	+	6.1.1.17	cellular organisms (131567)	gltX glutamyl-tRNA synthetase (EC:6.1.1.17) K09698 nondiscriminating
Bin_02_3_524	1262	567078	568340	Bin_02_3	979090	+		Clostridia (186801)	protein-export membrane protein SecD K03072 preprotein translocase subunit SecD
Bin_02_3_525	965	568353	569318	Bin_02_3	979090	+		Clostridiales (186802)	secF protein-export membrane protein SecF K03074 preprotein translocase subunit SecF
Bin_02_3_526	2075	569382	571457	Bin_02_3	979090	+		Pseudoramibacter alactolyticus (113287)	single-stranded-DNA-specific exonuclease RecJ K07462
Bin_02_3_527	518	571473	571991	Bin_02_3	979090	+	2.4.2.7	Bacteria (2)	aprt, MGC65965, zgc:65965 adenine phosphoribosyl transferase (EC:2.4.2.7) K00759 phosphoribosyltransferase
Bin_02_3_528	2177	572036	574213	Bin_02_3	979090	+	2.7.6.5	Firmicutes (1239)	(p)ppGpp synthetase I SpoT/RelA (EC:2.7.6.5) K00951 GTP pyrophosphokinase
Bin_02_3_529	452	574223	574675	Bin_02_3	979090	+		Bacteria (2)	dtd D-tyrosyl-tRNA(Tyr) deacylase (EC:3.1.-.-) K07560
Bin_02_3_53	1166	52658	53824	Bin_02_3	979090	+	1.3.99.22	Clostridiales (186802)	hypothetical protein K02495 oxygen-independent coproporphyrinogen III oxidase
Bin_02_3_530	602	574707	575309	Bin_02_3	979090	+		Bacteria (2)	metallo-beta-lactamase family protein
Bin_02_3_531	1466	575313	576779	Bin_02_3	979090	+	1.3.99.22	Pseudoramibacter alactolyticus (113287)	hypothetical protein K02495 oxygen-independent coproporphyrinogen III oxidase
Bin_02_3_532	1787	576896	578683	Bin_02_3	979090	+	6.1.1.12	Clostridia (186801)	similar to tRNA synthetase class II (D, K N) family protein K01876 aspartyl-tRNA
Bin_02_3_533	473	578750	579223	Bin_02_3	979090	+		Pseudoramibacter alactolyticus (113287)	positive regulator sigma E, RseC/MucC
Bin_02_3_534	746	579226	579972	Bin_02_3	979090	+	3.8.1.2	Pseudoramibacter alactolyticus (113287)	2-haloalkanoic acid dehalogenase (EC 3.8.1.2)
Bin_02_3_535	680	579942	580622	Bin_02_3	979090	-		Pseudoramibacter alactolyticus (113287)	cNMP binding domain-containing protein
Bin_02_3_536	185	580706	580891	Bin_02_3	979090	+		Clostridiales (186802)	Ferredoxin
Bin_02_3_537	560	580966	581526	Bin_02_3	979090	+		Clostridiales (186802)	chromate transport protein K07240 transporter
Bin_02_3_538	575	581526	582101	Bin_02_3	979090	+		Firmicutes (1239)	chromate transport protein K07240 transporter
Bin_02_3_539	1223	582433	583656	Bin_02_3	979090	+	6.1.1.1	Clostridiales (186802)	tyrS tyrosyl-tRNA synthetase TyrS (EC:6.1.1.1) K01866
Bin_02_3_54	908	54126	55034	Bin_02_3	979090	+		Pseudoramibacter alactolyticus (113287)	Heat-inducible transcription repressor HrcA
Bin_02_3_540	1247	583712	584959	Bin_02_3	979090	-		cellular organisms (131567)	peptidase M29 aminopeptidase II K01269
Bin_02_3_541	1202	584984	586186	Bin_02_3	979090	-		Pseudoramibacter alactolyticus (113287)	FIG007079: UPF0348 protein family
Bin_02_3_542	1199	586333	587532	Bin_02_3	979090	+	2.7.2.1	Clostridia (186801)	ACK2 acetate kinase (EC:2.7.2.1)
Bin_02_3_543	488	587620	588108	Bin_02_3	979090	+		Pseudoramibacter alactolyticus (113287)	COG1399 protein, clustered ribosomal protein L32p
Bin_02_3_544	1007	588388	589395	Bin_02_3	979090	+	2.3.1.15	Clostridiaceae (31979)	plsX putative glycerol-3-phosphate acyltransferase PlsX K03621 PlsX
Bin_02_3_545	227	589415	589642	Bin_02_3	979090	+		Bacteria (2)	acpP acyl carrier protein K02078 protein
Bin_02_3_546	668	589708	590376	Bin_02_3	979090	+	3.1.26.3	Clostridia (186801)	rnc ribonuclease 3 (ribonuclease iii) (RNase (EC:3.1.26.3) K03685 III
Bin_02_3_547	3572	590405	593977	Bin_02_3	979090	+		root (1)	hypothetical protein
Bin_02_3_548	920	593998	594918	Bin_02_3	979090	+		Clostridia (186801)	ftsY cell division protein: membrane binding (N-terminal) GTPase domain (C-terminal) K03110 fused signal recognition particle receptor
Bin_02_3_549	383	594992	595375	Bin_02_3	979090	+		Pseudoramibacter alactolyticus (113287)	Signal recognition particle associated protein
Bin_02_3_55	608	55060	55668	Bin_02_3	979090	+		Pseudoramibacter alactolyticus (113287)	heat-shock protein K03687 molecular chaperone GrpE
Bin_02_3_550	1340	595387	596727	Bin_02_3	979090	+		Firmicutes (1239)	si496035e06 LOC100274153 K03106 signal recognition particle subunit SRP54
Bin_02_3_551	245	596779	597024	Bin_02_3	979090	+		Clostridiales (186802)	MRPS16 Putative mitochondrial ribosomal protein S16
Bin_02_3_552	230	597040	597270	Bin_02_3	979090	+		Clostridiales (186802)	RNA binding protein K06960
Bin_02_3_553	518	597332	597850	Bin_02_3	979090	+		Clostridiales (186802)	RimM protein K02860 16S rRNA processing protein
Bin_02_3_554	695	597857	598552	Bin_02_3	979090	+	2.1.1.31	Clostridiales (186802)	trmD tRNA (guanine-N(1)-)-methyltransferase (EC:2.1.1.31) K00554 (guanine-N1-)-methyltransferase
Bin_02_3_555	341	598661	599002	Bin_02_3	979090	+		Anaerofustis stercorihominis (214853)	rplS 50S ribosomal protein L19 K02884 large subunit L19
Bin_02_3_556	539	599067	599606	Bin_02_3	979090	+	3.4.21.89	Clostridiales (186802)	signal peptidase I (EC:3.4.21.89) K03100
Bin_02_3_557	842	599609	600451	Bin_02_3	979090	+		Pseudoramibacter alactolyticus (113287)	ribosome biogenesis GTP-binding protein YlqF K14540 GTPase A
Bin_02_3_558	791	600456	601247	Bin_02_3	979090	+	3.1.26.4	Lactobacillales (186826)	ribonuclease H (EC:3.1.26.4) K03470 HII
Bin_02_3_559	386	601248	601634	Bin_02_3	979090	+		Pseudoramibacter alactolyticus (113287)	Predicted endonuclease distantly related to archaeal Holliday junction resolvase
Bin_02_3_56	1874	55713	57587	Bin_02_3	979090	+		Clostridia (186801)	Os12g0244100 K03283 heat shock 70kDa protein 1/8
Bin_02_3_560	98	601737	601835	Bin_02_3	979090	+		root (1)	hypothetical protein
Bin_02_3_561	1166	601859	603025	Bin_02_3	979090	+	2.5.1.6	Clostridiales (186802)	similar to S-adenosylmethionine synthetase 2 K00789
Bin_02_3_562	686	603186	603872	Bin_02_3	979090	+		Clostridiales (186802)	ftsE cell division ABC transporter, ATP-binding protein FtsE K09812 transport system
Bin_02_3_563	911	603865	604776	Bin_02_3	979090	+		Clostridiales (186802)	Cell division protein FtsX
Bin_02_3_564	1205	604906	606111	Bin_02_3	979090	+	3.4.21.102	Pseudoramibacter alactolyticus (113287)	carboxyl-terminal protease K03797 processing protease
Bin_02_3_565	1991	606108	608099	Bin_02_3	979090	+		Firmicutes (1239)	uvrB excinuclease ABC subunit B K03702 B
Bin_02_3_566	2816	608096	610912	Bin_02_3	979090	+		Clostridiales (186802)	uvrA excinuclease ABC subunit A K03701 A
Bin_02_3_567	695	610896	611591	Bin_02_3	979090	-		Clostridiales (186802)	UBA/ThiF-type NAD/FAD binding fold
Bin_02_3_568	815	611756	612571	Bin_02_3	979090	+		root (1)	hypothetical protein
Bin_02_3_569	1181	612604	613785	Bin_02_3	979090	+		root (1)	hypothetical protein
Bin_02_3_57	1154	57709	58863	Bin_02_3	979090	+		Clostridiales (186802)	dnaJ heat shock protein DnaJ K03686 molecular chaperone DnaJ
Bin_02_3_570	1331	613782	615113	Bin_02_3	979090	+	2.3.3.5	Clostridiales (186802)	citrate synthase K01659 2-methylcitrate synthase
Bin_02_3_571	1415	615246	616661	Bin_02_3	979090	+		Clostridiales (186802)	SNF family Na+-dependent transporter K03308 neurotransmitter:Na+ symporter, NSS
Bin_02_3_572	767	616723	617490	Bin_02_3	979090	-	5.2.1.8	Pseudoramibacter alactolyticus (113287)	foldase protein PrsA K03769 peptidyl-prolyl cis-trans isomerase C
Bin_02_3_573	719	617712	618431	Bin_02_3	979090	+	2.7.4.22	Clostridiales (186802)	Uridylate kinase, putative K09903 uridylate kinase
Bin_02_3_574	557	618424	618981	Bin_02_3	979090	+		Firmicutes (1239)	putative Ribosome recycling factor, (ISS) K02838 ribosome factor
Bin_02_3_575	455	619046	619501	Bin_02_3	979090	+		root (1)	hypothetical protein
Bin_02_3_576	1232	619523	620755	Bin_02_3	979090	+		Firmicutes (1239)	nusA transcription elongation factor NusA K02600 N utilization substance protein A
Bin_02_3_577	2339	621052	623391	Bin_02_3	979090	+		Firmicutes (1239)	infB translation initiation factor IF-2 K02519 IF-2
Bin_02_3_578	356	623422	623778	Bin_02_3	979090	+		cellular organisms (131567)	rbfA ribosome-binding factor A K02834 A
Bin_02_3_579	971	623775	624746	Bin_02_3	979090	+		Clostridiales (186802)	phosphoesterase RecJ domain protein K06881
Bin_02_3_58	209	59866	60075	Bin_02_3	979090	-		Firmicutes (1239)	Phage-associated cell wall hydrolase
Bin_02_3_580	917	624730	625647	Bin_02_3	979090	+	5.4.99.12	Pseudoramibacter alactolyticus (113287)	hypothetical protein K03177 tRNA pseudouridine synthase B
Bin_02_3_581	899	625703	626602	Bin_02_3	979090	+	2.7.1.26	Clostridiales (186802)	riboflavin biosynthesis protein RibF K11753 kinase / FMN adenylyltransferase
Bin_02_3_582	1766	626617	628383	Bin_02_3	979090	+		Pseudoramibacter alactolyticus (113287)	DNA primase K02316 primase
Bin_02_3_583	1193	628370	629563	Bin_02_3	979090	+		Firmicutes (1239)	sigma-70 region 1.2 K03086 RNA polymerase primary sigma factor
Bin_02_3_584	677	629563	630240	Bin_02_3	979090	+		root (1)	Putative tRNA-m1A22 methylase
Bin_02_3_585	1106	630272	631378	Bin_02_3	979090	+		Pseudoramibacter alactolyticus (113287)	NGG1p interacting factor 3 protein, NIF3
Bin_02_3_586	1772	631424	633196	Bin_02_3	979090	+	1.2.7.8	Clostridiales (186802)	thiamine pyrophosphate protein domain tpp-binding K00179 indolepyruvate ferredoxin oxidoreductase, alpha subunit
Bin_02_3_587	572	633203	633775	Bin_02_3	979090	+	1.2.7.8	Clostridia (186801)	iorB indolepyruvate oxidoreductase subunit beta (EC:1.2.7.8) K00180 ferredoxin oxidoreductase,
Bin_02_3_588	638	634087	634725	Bin_02_3	979090	+	2.3.1.15	Pseudoramibacter alactolyticus (113287)	protein unknown function DUF205 K08591 glycerol-3-phosphate acyltransferase PlsY
Bin_02_3_589	518	634793	635311	Bin_02_3	979090	+		Bacteria (2)	YjeF-like protein
Bin_02_3_59	1352	60671	62023	Bin_02_3	979090	+	5.3.1.9	Firmicutes (1239)	pgi glucose-6-phosphate isomerase (EC:5.3.1.9) K01810
Bin_02_3_590	2039	635313	637352	Bin_02_3	979090	+		Pseudoramibacter alactolyticus (113287)	hypothetical protein
Bin_02_3_591	2216	637363	639579	Bin_02_3	979090	+	3.6.4.12	Clostridia (186801)	ATP-dependent DNA helicase PcrA K03657 II / PcrA
Bin_02_3_592	1967	639583	641550	Bin_02_3	979090	+	6.5.1.2	Bacteria (2)	NAD-dependent DNA ligase domain-containing protein K01972 (NAD+)
Bin_02_3_593	287	641641	641928	Bin_02_3	979090	+	6.3.5.6	Clostridiales (186802)	gatC aspartyl/glutamyl-tRNA amidotransferase subunit C K02435 aspartyl-tRNA(Asn)/glutamyl-tRNA (Gln) C
Bin_02_3_594	1454	641938	643392	Bin_02_3	979090	+	6.3.5.6	Firmicutes (1239)	GAT1 glutamyl tRNA amidotransferase, subunit A (EC:6.3.5.-) K02433 aspartyl-tRNA(Asn)/glutamyl-tRNA (Gln) amidotransferase
Bin_02_3_595	1439	643407	644846	Bin_02_3	979090	+	6.3.5.6	Firmicutes (1239)	Aspartyl/glutamyl-tRNA(Asn/Gln) amidotransferase subunit B, putative K02434 aspartyl-tRNA(Asn)/glutamyl-tRNA (Gln) B
Bin_02_3_596	731	644851	645582	Bin_02_3	979090	+	2.7.7.56	Clostridiales (186802)	rph ribonuclease PH (EC:2.7.7.56) K00989
Bin_02_3_597	614	645582	646196	Bin_02_3	979090	+	3.6.1.15	Clostridiales (186802)	RdgB/HAM1 family non-canonical purine NTP pyrophosphatase K01516 nucleoside-triphosphatase
Bin_02_3_598	488	646213	646701	Bin_02_3	979090	+		Pseudoramibacter alactolyticus (113287)	phosphodiesterase, MJ0936 family
Bin_02_3_599	3515	646924	650439	Bin_02_3	979090	+		Clostridia (186801)	nifJ Pyruvate-flavodoxin oxidoreductase (EC:1.2.7.-) K03737 putative pyruvate-flavodoxin
Bin_02_3_6	1103	8378	9481	Bin_02_3	979090	+		Clostridiales (186802)	hypothetical protein
Bin_02_3_60	971	62081	63052	Bin_02_3	979090	+	2.7.1.2	Clostridiales (186802)	glcK NagC/XylR family transcriptional regulators K00845 glucokinase
Bin_02_3_600	1199	650606	651805	Bin_02_3	979090	+	1.1.1.41	Clostridiales (186802)	isocitrate dehydrogenase (NAD(+)) (EC:1.1.1.41) K00030 (NAD+)
Bin_02_3_601	1862	651814	653676	Bin_02_3	979090	+		Clostridium (1485)	Radical SAM domain-containing protein
Bin_02_3_602	692	653673	654365	Bin_02_3	979090	+		Pseudoramibacter alactolyticus (113287)	hypothetical protein
Bin_02_3_603	413	654430	654843	Bin_02_3	979090	-		Pseudoramibacter alactolyticus (113287)	Amino acid-binding ACT
Bin_02_3_604	1298	654855	656153	Bin_02_3	979090	-	6.2.1.30	Monera	MTH1855 coenzyme F390 synthetase II K01912 phenylacetate-CoA ligase
Bin_02_3_605	1679	656173	657852	Bin_02_3	979090	-	6.1.1.18	cellular organisms (131567)	glnS glutaminyl-tRNA synthetase (EC:6.1.1.18) K01886
Bin_02_3_606	1052	657925	658977	Bin_02_3	979090	-		Clostridiales (186802)	xerC site-specific tyrosine recombinase XerC
Bin_02_3_607	1058	659154	660212	Bin_02_3	979090	+		Pseudoramibacter alactolyticus (113287)	Serine protease, DegP/HtrA, do-like (EC 3.4.21.-)
Bin_02_3_608	518	660371	660889	Bin_02_3	979090	-		Pseudoramibacter alactolyticus (113287)	hypothetical protein
Bin_02_3_609	515	660905	661420	Bin_02_3	979090	-		Pseudoramibacter alactolyticus (113287)	cell division protein ZapA
Bin_02_3_61	965	63049	64014	Bin_02_3	979090	+	2.7.1.11	Clostridiales (186802)	pfkA 6-phosphofructokinase (EC:2.7.1.11) K00850
Bin_02_3_610	1724	661622	663346	Bin_02_3	979090	-		root (1)	hypothetical protein
Bin_02_3_611	1793	663369	665162	Bin_02_3	979090	-		root (1)	hypothetical protein
Bin_02_3_612	203	665238	665441	Bin_02_3	979090	-		root (1)	hypothetical protein
Bin_02_3_613	782	665484	666266	Bin_02_3	979090	-		Firmicutes (1239)	dinitrogenase iron-molybdenum cofactor biosynthesis protein
Bin_02_3_614	629	666639	667268	Bin_02_3	979090	-	3.6.3.14	Firmicutes (1239)	V-type ATP synthase subunit D (EC:3.6.3.14) K02120 H+-transporting ATPase
Bin_02_3_615	1400	667272	668672	Bin_02_3	979090	-	3.6.3.14	Firmicutes (1239)	ATP synthase subunit beta vacuolar K02147 V-type H+-transporting ATPase B
Bin_02_3_616	1805	668665	670470	Bin_02_3	979090	-	3.6.3.14	Firmicutes (1239)	Os06g0662000 K02145 V-type H+-transporting ATPase subunit A
Bin_02_3_617	317	670489	670806	Bin_02_3	979090	-	3.6.3.14	Firmicutes (1239)	Vacuolar H+transporting two-sector ATPase F subunit K02122 V-type H+-transporting subunit
Bin_02_3_618	968	670813	671781	Bin_02_3	979090	-		root (1)	hypothetical protein
Bin_02_3_619	611	671784	672395	Bin_02_3	979090	-	3.6.3.14	Clostridiales (186802)	V-type ATP synthase subunit E K02121 H+-transporting ATPase E
Bin_02_3_62	1463	64294	65757	Bin_02_3	979090	+		Pseudoramibacter alactolyticus (113287)	exopolysaccharide production protein
Bin_02_3_620	470	672412	672882	Bin_02_3	979090	-	3.6.3.14	Firmicutes (1239)	ntpK V-type ATP synthase subunit K (EC:3.6.3.14) K02124 H+-transporting ATPase
Bin_02_3_621	1880	672895	674775	Bin_02_3	979090	-	3.6.3.14	Clostridiales (186802)	V-type ATPase 116 kDa subunit K02123 H+-transporting subunit I
Bin_02_3_622	308	674772	675080	Bin_02_3	979090	-		root (1)	hypothetical protein
Bin_02_3_623	1184	675169	676353	Bin_02_3	979090	-	2.6.1.11	Monera	WIN1 WIN1 (HOPW1-1-INTERACTING 1) N2-acetyl-L-ornithine:2-oxoglutarate 5-aminotransferase/ catalytic/ pyridoxal phosphate binding / transaminase (EC:2.6.1.11) K00818 acetylornithine aminotransferase
Bin_02_3_624	872	676374	677246	Bin_02_3	979090	-	2.7.2.8	Bacteria (2)	Acetylglutamate kinase, putative (EC:2.7.2.8) K00930 acetylglutamate/acetylaminoadipate kinase
Bin_02_3_625	1238	677277	678515	Bin_02_3	979090	-	2.3.1.1	Clostridia (186801)	arginine biosynthesis bifunctional protein ArgJ (EC:2.3.1.1) K00620 glutamate N-acetyltransferase / amino-acid
Bin_02_3_626	1049	678535	679584	Bin_02_3	979090	-	1.2.1.38	Clostridiales (186802)	argC N-acetyl-gamma-glutamyl-phosphate reductase (EC:1.2.1.38) K00145 N-acetyl-gamma-glutamyl-phosphate/N-acetyl-gamma-aminoadipyl-phosphate
Bin_02_3_627	1232	679804	681036	Bin_02_3	979090	+	6.3.4.5	Bacteria (2)	argininosuccinate synthase, putative (EC:6.3.4.5) K01940 synthase
Bin_02_3_628	1382	681038	682420	Bin_02_3	979090	+	4.3.2.1	Clostridiales (186802)	Os03g0305500 K01755 argininosuccinate lyase
Bin_02_3_629	1316	682497	683813	Bin_02_3	979090	-		Clostridiales (186802)	SNF family Na+-dependent transporter K03308 neurotransmitter:Na+ symporter, NSS
Bin_02_3_63	1436	65990	67426	Bin_02_3	979090	+		Clostridiales (186802)	amino acid carrier protein K03310 alanine or glycine:cation symporter, AGCS family
Bin_02_3_630	449	683898	684347	Bin_02_3	979090	-		Pseudoramibacter alactolyticus (113287)	hypothetical protein
Bin_02_3_631	1334	684447	685781	Bin_02_3	979090	-	1.4.1.4	Clostridiales (186802)	similar to NADP-specific glutamate dehydrogenase (NADP-GDH) (NADP-dependent dehydrogenase) K00262 (NADP+)
Bin_02_3_632	461	685868	686329	Bin_02_3	979090	-	3.1.26.4	Clostridium (1485)	rnhA ribonuclease H (EC:3.1.26.4) K03469 HI
Bin_02_3_633	2411	686392	688803	Bin_02_3	979090	-	6.1.1.4	Clostridiales (186802)	leuS leucyl-tRNA synthetase (EC:6.1.1.4) K01869
Bin_02_3_634	1925	688945	690870	Bin_02_3	979090	+		Pseudoramibacter alactolyticus (113287)	ABC transporter related protein K06158 ATP-binding cassette, sub-family F, member 3
Bin_02_3_635	233	690941	691174	Bin_02_3	979090	+		Pseudoramibacter alactolyticus (113287)	hypothetical protein
Bin_02_3_636	467	691237	691704	Bin_02_3	979090	-		Clostridiales (186802)	yibK putative tRNA/rRNA methyltransferase K03216 RNA methyltransferase, TrmH family, group 2
Bin_02_3_637	1241	691733	692974	Bin_02_3	979090	-		Pseudoramibacter alactolyticus (113287)	integral membrane sensor signal transduction histidine kinase
Bin_02_3_638	668	692995	693663	Bin_02_3	979090	-		Clostridiales (186802)	two component transcriptional regulator, winged helix family
Bin_02_3_639	2630	693833	696463	Bin_02_3	979090	-	2.7.9.1	Clostridiales (186802)	PPDK PPDK (pyruvate orthophosphate dikinase) kinase/ pyruvate, phosphate dikinase K01006 pyruvate,orthophosphate dikinase
Bin_02_3_64	428	67505	67933	Bin_02_3	979090	-		root (1)	hypothetical protein
Bin_02_3_640	845	696583	697428	Bin_02_3	979090	-	3.1.3.15	Clostridiales (186802)	histidinol phosphate phosphatase HisJ family K04486 histidinol-phosphatase (PHP family)
Bin_02_3_641	785	697507	698292	Bin_02_3	979090	-	3.6.3.28	Corynebacterineae (85007)	abc transporter, putative (EC:3.6.3.28)
Bin_02_3_642	665	698296	698961	Bin_02_3	979090	-		Pseudoramibacter alactolyticus (113287)	polar amino acid ABC transporter inner membrane subunit K02029 transport system permease protein
Bin_02_3_643	1013	699925	700938	Bin_02_3	979090	-	5.1.1.1	Clostridiales (186802)	alanine racemase (EC:5.1.1.1) K02529 LacI family transcriptional regulator
Bin_02_3_644	1250	700963	702213	Bin_02_3	979090	-		Clostridiales (186802)	putative aspartate aminotransferase
Bin_02_3_645	584	702206	702790	Bin_02_3	979090	-	4.2.1.2	Bacteria (2)	hydro-lyase, fe-s type, tartrate/fumarate subfamily, beta subunit K01678 fumarate hydratase subunit
Bin_02_3_646	845	702791	703636	Bin_02_3	979090	-	4.2.1.2	Clostridiales (186802)	fumA fumarate hydratase subunit A (EC:4.2.1.2) K01677 alpha
Bin_02_3_647	290	703799	704089	Bin_02_3	979090	-		Pseudoramibacter alactolyticus (113287)	hypothetical protein
Bin_02_3_648	902	704182	705084	Bin_02_3	979090	-	2.5.1.10	Pseudoramibacter alactolyticus (113287)	ispA geranyltranstransferase (EC:2.5.1.10) K13789 geranylgeranyl diphosphate synthase, type II
Bin_02_3_649	257	705068	705325	Bin_02_3	979090	-		root (1)	hypothetical protein
Bin_02_3_65	641	67974	68615	Bin_02_3	979090	-		Clostridiales (186802)	membrane protein
Bin_02_3_650	1229	705303	706532	Bin_02_3	979090	-	3.1.11.6	Eubacteriaceae (186806)	Exodeoxyribonuclease VII large subunit (EC 3.1.11.6)
Bin_02_3_651	959	706529	707488	Bin_02_3	979090	-	3.4.24.57	Pseudoramibacter alactolyticus (113287)	peptidase M22 glycoprotease K01409 O-sialoglycoprotein endopeptidase
Bin_02_3_652	452	707505	707957	Bin_02_3	979090	-		Pseudoramibacter alactolyticus (113287)	transcription antitermination factor NusB
Bin_02_3_653	344	708004	708348	Bin_02_3	979090	-		Pseudoramibacter alactolyticus (113287)	Protein unknown function DUF322
Bin_02_3_654	278	708363	708641	Bin_02_3	979090	-		root (1)	hypothetical protein
Bin_02_3_655	557	708641	709198	Bin_02_3	979090	-		Clostridiales (186802)	elongation factor P (EF-P) family protein K02356
Bin_02_3_656	857	709292	710149	Bin_02_3	979090	-		Pseudoramibacter alactolyticus (113287)	Protein-N(5)-glutamine methyltransferase PrmC, methylates polypeptide chain release factors RF1 RF2
Bin_02_3_657	218	710196	710414	Bin_02_3	979090	-		Bacteria (2)	rpmE 50S ribosomal protein L31 K02909 large subunit L31
Bin_02_3_658	524	710525	711049	Bin_02_3	979090	-		Pseudoramibacter alactolyticus (113287)	MULTISPECIES: phosphohydrolase
Bin_02_3_659	323	711018	711341	Bin_02_3	979090	-		root (1)	hypothetical protein
Bin_02_3_66	605	68668	69273	Bin_02_3	979090	-		Clostridiales (186802)	SNARE associated Golgi protein-like protein
Bin_02_3_660	815	711520	712335	Bin_02_3	979090	+	1.5.1.2	Clostridium (1485)	proC pyrroline-5-carboxylate reductase (EC:1.5.1.2) K00286
Bin_02_3_661	1079	712386	713465	Bin_02_3	979090	-		Clostridiales (186802)	GTP-binding protein, putative K06942
Bin_02_3_662	368	713483	713851	Bin_02_3	979090	-		Pseudoramibacter alactolyticus (113287)	Ribosomal silencing factor RsfA (former Iojap)
Bin_02_3_663	602	713863	714465	Bin_02_3	979090	-		Pseudoramibacter alactolyticus (113287)	metal dependent phosphohydrolase
Bin_02_3_664	617	714479	715096	Bin_02_3	979090	-	2.7.7.18	Clostridia (186801)	Nicotinate-nucleotide adenylyltransferase (EC 2.7.7.18) ## bacterial NadD family
Bin_02_3_665	311	715098	715409	Bin_02_3	979090	-		Pseudoramibacter alactolyticus (113287)	FIG004454: RNA binding protein
Bin_02_3_666	1307	715419	716726	Bin_02_3	979090	-		Clostridiales (186802)	obg Spo0B-associated GTP-binding protein K03979 protein
Bin_02_3_667	290	716809	717099	Bin_02_3	979090	-		Clostridiales (186802)	RPL27 RPL27 (RIBOSOMAL PROTEIN LARGE SUBUNIT 27) structural constituent ribosome
Bin_02_3_668	353	717123	717476	Bin_02_3	979090	-		Pseudoramibacter alactolyticus (113287)	hypothetical protein
Bin_02_3_669	314	717476	717790	Bin_02_3	979090	-		Firmicutes (1239)	rplU 50S ribosomal protein L21 K02888 large subunit L21
Bin_02_3_67	413	69653	70066	Bin_02_3	979090	-	2.7.1.121	Pseudoramibacter alactolyticus (113287)	Phosphoenolpyruvate-dihydroxyacetone phosphotransferase (EC 2.7.1.121), subunit DhaM DHA-specific IIA component
Bin_02_3_670	1379	717911	719290	Bin_02_3	979090	-		Anaerostipes (207244)	putative sodium/alanine symporter K03310 alanine or glycine:cation symporter, AGCS family
Bin_02_3_671	2396	719439	721835	Bin_02_3	979090	-		root (1)	hypothetical protein
Bin_02_3_672	302	721835	722137	Bin_02_3	979090	-		root (1)	hypothetical protein
Bin_02_3_673	500	722161	722661	Bin_02_3	979090	-		Streptococcus (1301)	phosphoesterase PA-phosphatase related protein
Bin_02_3_674	662	722658	723320	Bin_02_3	979090	-		Pseudoramibacter alactolyticus (113287)	HAD-superfamily hydrolase subfamily IA, variant 3
Bin_02_3_675	986	723445	724431	Bin_02_3	979090	-		Pseudoramibacter alactolyticus (113287)	hypothetical protein
Bin_02_3_676	1022	724668	725690	Bin_02_3	979090	+	2.3.1.8	Faecalibacterium prausnitzii (853)	pta phosphate acetyltransferase Pta (EC:2.3.1.8) K00625
Bin_02_3_677	941	725739	726680	Bin_02_3	979090	-		root (1)	hypothetical protein
Bin_02_3_678	2378	726673	729051	Bin_02_3	979090	-	6.1.1.20	Clostridiales (186802)	pheT phenylalanyl-tRNA synthetase subunit beta (EC:6.1.1.20) K01890 chain
Bin_02_3_679	1025	729064	730089	Bin_02_3	979090	-	6.1.1.20	Clostridiales (186802)	pheS phenylalanyl-tRNA synthetase subunit alpha (EC:6.1.1.20) K01889 chain
Bin_02_3_68	476	70160	70636	Bin_02_3	979090	-		root (1)	hypothetical protein
Bin_02_3_680	782	730351	731133	Bin_02_3	979090	-		Pseudoramibacter alactolyticus (113287)	RNA methyltransferase, TrmH family
Bin_02_3_681	353	731170	731523	Bin_02_3	979090	-		Anaerofustis stercorihominis (214853)	rpl20 50S ribosomal protein L20
Bin_02_3_682	194	731559	731753	Bin_02_3	979090	-		Clostridia (186801)	rpmI 50S ribosomal protein L35 K02916 large subunit L35
Bin_02_3_683	497	731786	732283	Bin_02_3	979090	-		Clostridiales (186802)	infC translation initiation factor IF-3 K02520 IF-3
Bin_02_3_684	575	732511	733086	Bin_02_3	979090	-		Pseudoramibacter alactolyticus (113287)	hypothetical protein
Bin_02_3_685	617	733313	733930	Bin_02_3	979090	+		Pseudoramibacter alactolyticus (113287)	UPF0047 protein MJ1081
Bin_02_3_686	167	733945	734112	Bin_02_3	979090	+		root (1)	hypothetical protein
Bin_02_3_687	1304	734134	735438	Bin_02_3	979090	+	1.2.1.41	Bacteria (2)	YALI0E30481p K00147 glutamate-5-semialdehyde dehydrogenase
Bin_02_3_688	863	735469	736332	Bin_02_3	979090	+		Clostridiales (186802)	DegV family protein
Bin_02_3_689	1484	736415	737899	Bin_02_3	979090	-	5.4.2.8	Bacteria (2)	phosphoglucosamine mutase family protein (EC:5.4.2.8)
Bin_02_3_69	560	70685	71245	Bin_02_3	979090	-		Pseudoramibacter alactolyticus (113287)	lipid phosphate phosphohydrolase 2 family protein
Bin_02_3_690	1019	737912	738931	Bin_02_3	979090	-	2.1.3.3	Clostridiales (186802)	ornithine carbamoyltransferase subunit I K00611
Bin_02_3_691	494	739037	739531	Bin_02_3	979090	-	5.2.1.8	Clostridium (1485)	peptidylprolyl isomerase (EC:5.2.1.8) K03768 peptidyl-prolyl cis-trans B (cyclophilin B)
Bin_02_3_692	413	739547	739960	Bin_02_3	979090	-		root (1)	hypothetical protein
Bin_02_3_693	2378	740019	742397	Bin_02_3	979090	-		Pseudoramibacter alactolyticus (113287)	MutS2 family protein K07456 DNA mismatch repair protein
Bin_02_3_694	2381	742401	744782	Bin_02_3	979090	-		Pseudoramibacter alactolyticus (113287)	Protease (EC 3.4.-.-)
Bin_02_3_695	1406	744779	746185	Bin_02_3	979090	-	3.4.16.4	Pseudoramibacter alactolyticus (113287)	D-alanyl-D-alanine carboxypeptidase (EC 3.4.16.4)
Bin_02_3_696	2936	746151	749087	Bin_02_3	979090	-		Clostridium (1485)	putative peptidase (EC:3.4.24.-) K06972
Bin_02_3_697	1328	749103	750431	Bin_02_3	979090	-		Clostridiales (186802)	recombination factor protein RarA K07478 putative ATPase
Bin_02_3_698	236	750504	750740	Bin_02_3	979090	-		Pseudoramibacter alactolyticus (113287)	secG preprotein translocase SecG subunit K03075 subunit
Bin_02_3_699	740	750862	751602	Bin_02_3	979090	-	5.3.1.1	Clostridiales (186802)	NV17380 similar to triosephoshpate isomerase K01803 triosephosphate isomerase (TIM)
Bin_02_3_7	1700	9639	11339	Bin_02_3	979090	+		root (1)	hypothetical protein
Bin_02_3_70	758	71242	72000	Bin_02_3	979090	-	3.2.2.3	Firmicutes (1239)	ung, MGC56102, zgc:56102 uracil-DNA glycosylase (EC:3.2.2.3) K03648
Bin_02_3_700	1187	751622	752809	Bin_02_3	979090	-	2.7.7.2	Clostridia (186801)	phosphoglycerate kinase (EC:2.7.7.2 2.7.2.3) K00927
Bin_02_3_701	1013	752900	753913	Bin_02_3	979090	-	1.2.1.12	Clostridiales (186802)	TDH2, GLD2 Glyceraldehyde-3-phosphate dehydrogenase, isozyme 2, involved glycolysis gluconeogenesis tetramer that catalyzes reaction glyceraldehyde-3-phosphate to 1,3 bis-phosphoglycerate detected cytoplasm cell wall (EC:1.2.1.12) K00134 glyceraldehyde 3-phosphate dehydrogenase
Bin_02_3_702	1049	753939	754988	Bin_02_3	979090	-		Clostridiales (186802)	putative central glycolytic genes regulator K05311 regulator
Bin_02_3_703	269	755327	755596	Bin_02_3	979090	+		Clostridiales (186802)	ACT domain-containing protein K07166 protein
Bin_02_3_704	1358	755609	756967	Bin_02_3	979090	+		Clostridiales (186802)	MULTISPECIES: PFL family protein
Bin_02_3_705	836	757040	757876	Bin_02_3	979090	+		Firmicutes (1239)	ATPase associated various cellular activities,
Bin_02_3_706	1100	757866	758966	Bin_02_3	979090	+		Clostridiales (186802)	VWA containing CoxE family protein
Bin_02_3_707	1193	758974	760167	Bin_02_3	979090	-		root (1)	hypothetical protein
Bin_02_3_708	344	760330	760674	Bin_02_3	979090	-		Bacteria (2)	hinT purine nucleoside phosphoramidase K02503 Hit-like protein involved cell-cycle regulation
Bin_02_3_709	1316	760691	762007	Bin_02_3	979090	-	1.3.1.74	Clostridia (186801)	MiaB-like tRNA modifying enzyme (EC:1.3.1.74)
Bin_02_3_71	842	72169	73011	Bin_02_3	979090	+	2.7.1.148	Pseudoramibacter alactolyticus (113287)	4-diphosphocytidyl-2-C-methyl-D-erythritol kinase (EC 2.7.1.148)
Bin_02_3_710	734	762016	762750	Bin_02_3	979090	-		Pseudoramibacter alactolyticus (113287)	Ribosomal RNA small subunit methyltransferase E (EC 2.1.1.-)
Bin_02_3_711	947	762750	763697	Bin_02_3	979090	-		Clostridiaceae (31979)	prmA ribosomal protein L11 methyltransferase (EC:2.1.1.-) K02687
Bin_02_3_712	368	763867	764235	Bin_02_3	979090	+		Firmicutes (1239)	pduU putative propanediol utilization polyhedral bodies protein K04031 ethanolamine protein EutS
Bin_02_3_713	410	764301	764711	Bin_02_3	979090	+		Pseudoramibacter alactolyticus (113287)	ethanolamine utilization protein EutP K04029 EutP
Bin_02_3_714	344	764765	765109	Bin_02_3	979090	-		Clostridiales (186802)	dinitrogenase iron-molybdenum cofactor biosynthesis protein
Bin_02_3_715	473	765143	765616	Bin_02_3	979090	-		Firmicutes (1239)	flavodoxin
Bin_02_3_716	920	765640	766560	Bin_02_3	979090	-	1.8.1.9	Firmicutes (1239)	trxB thioredoxin-disulfide reductase TrxB (EC:1.8.1.9) K00384 thioredoxin (NADPH)
Bin_02_3_717	1199	766580	767779	Bin_02_3	979090	-	3.4.11.9	Pseudoramibacter alactolyticus (113287)	peptidase K01262 Xaa-Pro aminopeptidase
Bin_02_3_718	812	767799	768611	Bin_02_3	979090	-		root (1)	hypothetical protein
Bin_02_3_719	494	768608	769102	Bin_02_3	979090	-		Clostridiales (186802)	putative small multi-drug export protein
Bin_02_3_72	710	73040	73750	Bin_02_3	979090	+		Clostridiales (186802)	GntR family transcriptional regulator
Bin_02_3_720	725	769225	769950	Bin_02_3	979090	+		Clostridiales (186802)	PP-loop domain protein
Bin_02_3_721	548	769988	770536	Bin_02_3	979090	-		Pseudoramibacter alactolyticus (113287)	protein unknown function DUF820
Bin_02_3_722	839	770554	771393	Bin_02_3	979090	-	2.7.6.5	Clostridiales (186802)	RelA/SpoT domain-containing protein K07816 putative GTP pyrophosphokinase
Bin_02_3_723	968	771421	772389	Bin_02_3	979090	-		Clostridia (186801)	putative radical SAM protein K07139
Bin_02_3_724	410	772491	772901	Bin_02_3	979090	-		Clostridiales (186802)	hypothetical protein
Bin_02_3_725	635	772984	773619	Bin_02_3	979090	-		Clostridia (186801)	redox-sensing transcriptional repressor REX K01926 AT-rich DNA-binding protein
Bin_02_3_726	215	773953	774168	Bin_02_3	979090	-	3.6.3.4	Firmicutes (1239)	heavy metal translocating P-type ATPase (EC:3.6.3.-) K01533 Cu2+-exporting
Bin_02_3_727	383	774192	774575	Bin_02_3	979090	-		Pseudoramibacter alactolyticus (113287)	MULTISPECIES: heavy-metal-associated domain-containing protein
Bin_02_3_728	308	774590	774898	Bin_02_3	979090	-		Dorea formicigenerans (39486)	protein unknown function DUF156
Bin_02_3_729	977	775039	776016	Bin_02_3	979090	-	1.1.1.95	Firmicutes (1239)	phosphoglycerate dehydrogenase (EC:1.1.1.95)
Bin_02_3_73	1016	73828	74844	Bin_02_3	979090	-		Pseudoramibacter alactolyticus (113287)	hypothetical protein
Bin_02_3_730	692	776009	776701	Bin_02_3	979090	-		root (1)	hypothetical protein
Bin_02_3_731	1070	776777	777847	Bin_02_3	979090	-		Clostridiales (186802)	chloroplast peptide chain release factor RF-1 K02835 1
Bin_02_3_732	863	777905	778768	Bin_02_3	979090	-		Pseudoramibacter alactolyticus (113287)	DegV family protein
Bin_02_3_733	1079	778842	779921	Bin_02_3	979090	-		Eubacterium (1730)	HPr kinase/phosphorylase K06023 kinase/phosphorylase
Bin_02_3_734	1970	779914	781884	Bin_02_3	979090	-		Clostridiales (186802)	uvrC excinuclease ABC subunit C K03703 C
Bin_02_3_735	251	781906	782157	Bin_02_3	979090	+		Pseudoramibacter alactolyticus (113287)	hypothetical protein
Bin_02_3_736	659	782144	782803	Bin_02_3	979090	+	3.1.3.18	Pseudoramibacter alactolyticus (113287)	Phosphoglycolate phosphatase (EC 3.1.3.18)
Bin_02_3_737	1595	782831	784426	Bin_02_3	979090	+	2.4.1.25	Pseudoramibacter alactolyticus (113287)	hypothetical protein K00705 4-alpha-glucanotransferase
Bin_02_3_738	1808	784501	786309	Bin_02_3	979090	-		Clostridiales (186802)	GTP-binding protein LepA, putative K03596 LepA
Bin_02_3_739	266	786477	786743	Bin_02_3	979090	+		Bacillaceae (186817)	rpsT 30S ribosomal protein S20 K02968 small subunit S20
Bin_02_3_74	1391	74946	76337	Bin_02_3	979090	+		root (1)	hypothetical protein
Bin_02_3_740	1028	786794	787822	Bin_02_3	979090	-	2.7.7.7	Pseudoramibacter alactolyticus (113287)	DNA polymerase III K02340 III subunit delta
Bin_02_3_741	2213	787851	790064	Bin_02_3	979090	-		Pseudoramibacter alactolyticus (113287)	Late competence protein ComEC, DNA transport
Bin_02_3_742	2645	790215	792860	Bin_02_3	979090	-	3.6.3.8	Clostridiales (186802)	cation transporting ATPase, E1-E2 type (EC:3.6.3.8) K01537 Ca2+-transporting ATPase
Bin_02_3_743	2642	793059	795701	Bin_02_3	979090	-	6.1.1.9	Clostridiales (186802)	tRNA synthetase class I (ISS) K01873 valyl-tRNA
Bin_02_3_744	650	795773	796423	Bin_02_3	979090	-	4.2.99.18	Clostridiales (186802)	endonuclease III (EC:4.2.99.18) K10773
Bin_02_3_745	2552	796487	799039	Bin_02_3	979090	-	2.4.1.129	Pseudoramibacter alactolyticus (113287)	Multimodular transpeptidase-transglycosylase (EC 2.4.1.129) 3.4.-.-)
Bin_02_3_746	779	799054	799833	Bin_02_3	979090	-	5.4.99.12	Clostridiales (186802)	RluA family pseudouridine synthase K06180 ribosomal large subunit synthase D
Bin_02_3_747	701	800021	800722	Bin_02_3	979090	-		Clostridiales (186802)	radC DNA repair protein RadC K03630 RadC
Bin_02_3_748	296	800860	801156	Bin_02_3	979090	+		Bacteria (2)	Uncharacterized protein conserved bacteria
Bin_02_3_749	1415	801191	802606	Bin_02_3	979090	-		Pseudoramibacter alactolyticus (113287)	hypothetical protein
Bin_02_3_75	632	76371	77003	Bin_02_3	979090	-		Clostridiales (186802)	hypothetical protein
Bin_02_3_750	206	802703	802909	Bin_02_3	979090	-		root (1)	hypothetical protein
Bin_02_3_751	1490	802989	804479	Bin_02_3	979090	-		Monera	putP SSS family major sodium/proline symporter K11928 symporter
Bin_02_3_752	2603	804589	807192	Bin_02_3	979090	-		Clostridiales (186802)	CLPB3 ClpB chaperone, Hsp100 family K03695 ATP-dependent Clp protease ATP-binding subunit
Bin_02_3_753	632	807260	807892	Bin_02_3	979090	-		Pseudoramibacter alactolyticus (113287)	hypothetical protein
Bin_02_3_754	590	808032	808622	Bin_02_3	979090	-		Pseudoramibacter alactolyticus (113287)	Late competence protein ComEA, DNA receptor
Bin_02_3_755	575	808638	809213	Bin_02_3	979090	-		root (1)	hypothetical protein
Bin_02_3_756	1172	809292	810464	Bin_02_3	979090	-		Clostridia (186801)	thiamine biosynthesis/tRNA modification protein ThiI K03151 biosynthesis ThiI
Bin_02_3_757	1184	810475	811659	Bin_02_3	979090	-	2.8.1.7	Pseudoramibacter alactolyticus (113287)	aminotransferase class V K04487 cysteine desulfurase
Bin_02_3_758	869	811750	812619	Bin_02_3	979090	-		Clostridiales (186802)	electron transport complex, RnfABCDGE type, B subunit
Bin_02_3_759	572	812642	813214	Bin_02_3	979090	-		Bacteria (2)	rnfA Na(+)-translocating NADH-quinone reductase subunit E K03617 electron transport complex protein RnfA
Bin_02_3_76	866	77023	77889	Bin_02_3	979090	+		root (1)	hypothetical protein
Bin_02_3_760	653	813242	813895	Bin_02_3	979090	-		Bacteria (2)	electron transport complex, RnfABCDGE type, E subunit K03613 complex protein RnfE
Bin_02_3_761	617	813895	814512	Bin_02_3	979090	-		Pseudoramibacter alactolyticus (113287)	RnfG K03612 electron transport complex protein RnfG
Bin_02_3_762	956	814526	815482	Bin_02_3	979090	-		Clostridia (186801)	electron transport complex, RnfABCDGE type, D subunit K03614 complex protein RnfD
Bin_02_3_763	1349	815475	816824	Bin_02_3	979090	-		Acetobacterium (33951)	electron transport complex, RnfABCDGE type, C subunit K03615 complex protein RnfC
Bin_02_3_764	1421	817066	818487	Bin_02_3	979090	-		Clostridiales (186802)	putative aminopeptidase 1 (EC:3.4.-.-)
Bin_02_3_765	848	818509	819357	Bin_02_3	979090	-		Pseudoramibacter alactolyticus (113287)	possible methyltransferase
Bin_02_3_766	1322	819377	820699	Bin_02_3	979090	-		Clostridiales (186802)	aluminum resistance family protein
Bin_02_3_767	977	820689	821666	Bin_02_3	979090	-	2.5.1.75	Firmicutes (1239)	miaA tRNA delta(2)-isopentenylpyrophosphate transferase (EC:2.5.1.75) K00791 dimethylallyltransferase
Bin_02_3_768	1895	821663	823558	Bin_02_3	979090	-		Pseudoramibacter alactolyticus (113287)	DNA mismatch repair protein MutL
Bin_02_3_769	2681	823577	826258	Bin_02_3	979090	-		Clostridiales (186802)	DNA mismatch repair protein MutS K03555 MutS
Bin_02_3_77	1529	78157	79686	Bin_02_3	979090	+		Clostridiales (186802)	phosphodiesterase K06950 uncharacterized protein
Bin_02_3_770	1331	826274	827605	Bin_02_3	979090	-	1.3.1.74	Clostridiales (186802)	tRNA-i(6)A37 thiotransferase protein MiaB (EC:1.3.1.74) K06168 bifunctional enzyme involved thiolation methylation tRNA
Bin_02_3_771	1529	827598	829127	Bin_02_3	979090	-		Pseudoramibacter alactolyticus (113287)	NAD(P)HX epimerase / dehydratase
Bin_02_3_772	200	829207	829407	Bin_02_3	979090	-		Pseudoramibacter alactolyticus (113287)	hypothetical protein
Bin_02_3_773	725	829448	830173	Bin_02_3	979090	-		Clostridiales (186802)	UPF0082 protein
Bin_02_3_774	218	830301	830519	Bin_02_3	979090	-		Monera	seryl-tRNA synthetase related protein
Bin_02_3_775	245	830549	830794	Bin_02_3	979090	-	1.20.4.1	Pseudoramibacter alactolyticus (113287)	grxC glutaredoxin 3 (EC:1.20.4.1) K03676
Bin_02_3_776	1064	830891	831955	Bin_02_3	979090	-		Clostridia (186801)	Tfp pilus assembly protein, retraction ATPase PilT K02669 twitching motility protein PilT
Bin_02_3_777	2234	832100	834334	Bin_02_3	979090	-		Pseudoramibacter alactolyticus (113287)	hypothetical protein
Bin_02_3_778	1766	834486	836252	Bin_02_3	979090	-	2.7.1.40	Firmicutes (1239)	pyruvate kinase., pyruvate, water dikinase (EC:2.7.1.40 2.7.9.2) K00873 kinase
Bin_02_3_779	959	836299	837258	Bin_02_3	979090	-	2.7.1.11	Clostridiales (186802)	pfkA 6-phosphofructokinase (EC:2.7.1.11) K00850
Bin_02_3_78	788	79751	80539	Bin_02_3	979090	+		Firmicutes (1239)	FIG006542: Phosphoesterase
Bin_02_3_780	3557	837255	840812	Bin_02_3	979090	-	2.7.7.7	Clostridia (186801)	DNA polymerase III catalytic subunit, DnaE type (EC:2.7.7.7) K02337 subunit alpha
Bin_02_3_781	884	840974	841858	Bin_02_3	979090	-		Pseudoramibacter alactolyticus (113287)	hypothetical protein
Bin_02_3_782	917	841910	842827	Bin_02_3	979090	-	2.5.1.72	Firmicutes (1239)	quinolinate synthetase complex subunit A (EC:2.5.1.72) K03517 synthase
Bin_02_3_783	1346	843011	844357	Bin_02_3	979090	+	1.4.3.16	Clostridiales (186802)	nadB L-aspartate oxidase (EC:1.4.3.16) K00278
Bin_02_3_784	875	844370	845245	Bin_02_3	979090	+	2.4.2.19	Firmicutes (1239)	nadC nicotinate-nucleotide pyrophosphorylase (EC:2.4.2.19) K00767 (carboxylating)
Bin_02_3_785	548	845235	845783	Bin_02_3	979090	+		Pseudoramibacter alactolyticus (113287)	helix-turn-helix type 11 domain-containing protein K07105
Bin_02_3_786	1166	846001	847167	Bin_02_3	979090	-		root (1)	hypothetical protein
Bin_02_3_787	314	847280	847594	Bin_02_3	979090	-		Bacteria (2)	MULTISPECIES: TIGR04076 family protein
Bin_02_3_788	1391	847620	849011	Bin_02_3	979090	-		Firmicutes (1239)	Anaerobic nitric oxide reductase flavorubredoxin K12264 anaerobic flavorubredoxin
Bin_02_3_789	434	849247	849681	Bin_02_3	979090	-		Bacteria (2)	GCN5-related N-acetyltransferase K02348 ElaA protein
Bin_02_3_79	653	80604	81257	Bin_02_3	979090	+	2.4.2.9	Bacteria (2)	upp uracil phosphoribosyltransferase (EC:2.4.2.9) K00761
Bin_02_3_790	575	849681	850256	Bin_02_3	979090	-	2.3.1.183	Firmicutes (1239)	sortase related acyltransferase K03823 phosphinothricin acetyltransferase
Bin_02_3_791	395	850308	850703	Bin_02_3	979090	-		Clostridium sp. SY8519 (1042156)	DNA-binding protein
Bin_02_3_792	599	850929	851528	Bin_02_3	979090	-	1.1.1.27	Bacteria (2)	L-lactate dehydrogenase (predicted) (EC:1.1.1.27) K00016
Bin_02_3_793	377	851495	851872	Bin_02_3	979090	-	1.1.1.27	Bacteria (2)	L-lactate dehydrogenase (EC:1.1.1.27) K00016
Bin_02_3_794	140	851990	852130	Bin_02_3	979090	-		root (1)	hypothetical protein
Bin_02_3_795	536	852229	852765	Bin_02_3	979090	-		Clostridiales (186802)	pyridoxamine 5'-phosphate oxidase family protein
Bin_02_3_796	956	852793	853749	Bin_02_3	979090	-	1.1.3.15	Bacteria (2)	glycolate oxidase (EC:1.1.3.15)
Bin_02_3_797	989	853783	854772	Bin_02_3	979090	-		Firmicutes (1239)	type II restriction endonuclease, putative K07448 system protein
Bin_02_3_798	335	854807	855142	Bin_02_3	979090	-		Clostridiales (186802)	hypothetical protein
Bin_02_3_799	656	855712	856368	Bin_02_3	979090	+		Clostridium (1485)	conserved membrane protein yjla
Bin_02_3_8	1916	11504	13420	Bin_02_3	979090	+	1.6.99.5	Eubacterium (1730)	ech hydrogenase subunit A (EC:1.6.99.5) K14086
Bin_02_3_80	1436	81269	82705	Bin_02_3	979090	+	4.3.2.2	Clostridiales (186802)	adsl, fi60b04, wu:fi60b04, zgc:56061 adenylosuccinate lyase (EC:4.3.2.2) K01756
Bin_02_3_800	1793	856412	858205	Bin_02_3	979090	-		Bacteria (2)	yjbG YjbG K08602 oligoendopeptidase F
Bin_02_3_801	335	858806	859141	Bin_02_3	979090	-		Shuttleworthia (177971)	Plasmid stabilization system toxin protein
Bin_02_3_802	296	859142	859438	Bin_02_3	979090	-		Shuttleworthia (177971)	addiction module antitoxin, RelB/DinJ family
Bin_02_3_803	224	859674	859898	Bin_02_3	979090	+		Bifidobacterium (1678)	site-specific recombinase
Bin_02_3_804	626	859952	860578	Bin_02_3	979090	-		Eubacterium (1730)	wecD acetyltransferase (EC:2.3.1.-) K00680
Bin_02_3_805	311	860766	861077	Bin_02_3	979090	-		Bacteria (2)	TfoX N-domain family protein
Bin_02_3_806	767	861146	861913	Bin_02_3	979090	-		Clostridiales (186802)	Transcriptional regulator
Bin_02_3_807	605	861969	862574	Bin_02_3	979090	-		Clostridiales (186802)	Predicted transcriptional regulators
Bin_02_3_808	428	862648	863076	Bin_02_3	979090	-		Clostridiales (186802)	GTPase EngC
Bin_02_3_809	602	863214	863816	Bin_02_3	979090	-		Coriobacteriaceae (84107)	predicted transcriptional regulator
Bin_02_3_81	797	82721	83518	Bin_02_3	979090	+		Firmicutes (1239)	predicted phosphatase, C-terminal domain histone macro H2A1 like protein
Bin_02_3_810	539	863803	864342	Bin_02_3	979090	-		Clostridiales (186802)	PAP2 superfamily protein
Bin_02_3_811	119	864379	864498	Bin_02_3	979090	-		root (1)	hypothetical protein
Bin_02_3_812	371	864604	864975	Bin_02_3	979090	-	2.7.8.8	Eubacterium (1730)	CDP-diacylglycerol--serine O-phosphatidyltransferase (EC 2.7.8.8)
Bin_02_3_813	362	865088	865450	Bin_02_3	979090	-		Clostridiales (186802)	Lactoylglutation lyase
Bin_02_3_814	638	865447	866085	Bin_02_3	979090	-		Bacteria (2)	Protein unknown function DUF2174
Bin_02_3_815	1382	866336	867718	Bin_02_3	979090	-		Pseudoramibacter alactolyticus (113287)	RNA methyltransferase
Bin_02_3_816	449	867711	868160	Bin_02_3	979090	-		Pseudoramibacter alactolyticus (113287)	Iron-dependent transcription repressor
Bin_02_3_817	1865	868162	870027	Bin_02_3	979090	-		Clostridiales (186802)	Fe-S OXIDOREDUCTASE (1.8.-.-)
Bin_02_3_818	770	870035	870805	Bin_02_3	979090	-	2.7.8.26	Clostridiales (186802)	cobalamin 5'-phosphate synthase K02233 adenosylcobinamide-GDP ribazoletransferase
Bin_02_3_819	272	870898	871170	Bin_02_3	979090	-		Betaproteobacteria (28216)	phosphotransferase system, phosphocarrier protein HPr K11189
Bin_02_3_82	770	83524	84294	Bin_02_3	979090	+		Lachnospiraceae (186803)	protein unknown function DUF328 K09861 hypothetical
Bin_02_3_820	779	871271	872050	Bin_02_3	979090	-		Clostridiales (186802)	hydrolase family
Bin_02_3_821	239	872123	872362	Bin_02_3	979090	+		Pseudoramibacter alactolyticus (113287)	MULTISPECIES: disulfide oxidoreductase
Bin_02_3_822	923	872399	873322	Bin_02_3	979090	-		Clostridiales (186802)	chaperonin, 33 kDa K04083 molecular chaperone Hsp33
Bin_02_3_823	152	873500	873652	Bin_02_3	979090	-		root (1)	hypothetical protein
Bin_02_3_824	767	873660	874427	Bin_02_3	979090	-		Pseudoramibacter alactolyticus (113287)	Acyl-ACP thioesterase
Bin_02_3_825	1421	874499	875920	Bin_02_3	979090	-	6.3.2.2	Monera	gshF bifunctional glutamate-cysteine ligase/glutathione synthetase GshF (EC:6.3.2.2) K01919 glutamate--cysteine ligase
Bin_02_3_826	293	875973	876266	Bin_02_3	979090	-		Pseudoramibacter alactolyticus (113287)	hypothetical protein
Bin_02_3_827	1121	876293	877414	Bin_02_3	979090	-	5.4.99.9	Clostridiales (186802)	glf Glf protein K01854 UDP-galactopyranose mutase
Bin_02_3_828	194	877443	877637	Bin_02_3	979090	-		root (1)	hypothetical protein
Bin_02_3_829	659	877637	878296	Bin_02_3	979090	-		Clostridiales (186802)	putative UDP-N-acetylglucosamine diphosphorylase
Bin_02_3_83	1280	84627	85907	Bin_02_3	979090	+	2.5.1.49	Clostridiales (186802)	O-ACETYLHOMOSERINE (THIOL)-LYASE (O-ACETYLHOMOSERINE SULFHYDRYLASE) (OAH (HOMOCYSTEINE SYNTHASE) K01740 O-acetylhomoserine (thiol)-lyase
Bin_02_3_830	1445	878305	879750	Bin_02_3	979090	-		Pseudoramibacter alactolyticus (113287)	oligosaccharide repeat unit polymerase Wzy
Bin_02_3_831	494	879753	880247	Bin_02_3	979090	-		root (1)	hypothetical protein
Bin_02_3_832	620	880291	880911	Bin_02_3	979090	-		Pseudoramibacter alactolyticus (113287)	Glycopeptide antibiotics resistance protein
Bin_02_3_833	608	881297	881905	Bin_02_3	979090	-	2.7.1.24	Pseudoramibacter alactolyticus (113287)	Dephospho-CoA kinase (EC 2.7.1.24)
Bin_02_3_834	2675	881892	884567	Bin_02_3	979090	-	2.7.7.7	Clostridia (186801)	DNA polymerase I (EC:2.7.7.7) K02335
Bin_02_3_835	1016	884591	885607	Bin_02_3	979090	-	5.1.3.2	Bacteria (2)	UGE5 UGE5 (UDP-D-glucose/UDP-D-galactose 4-epimerase 5) UDP-glucose 4-epimerase/ protein dimerization (EC:5.1.3.2) K01784
Bin_02_3_836	1037	885757	886794	Bin_02_3	979090	-	4.2.1.46	Firmicutes (1239)	nucleotide sugar dehydratase, putative (EC:4.2.1.46) K01710 dTDP-glucose 4,6-dehydratase
Bin_02_3_837	731	886817	887548	Bin_02_3	979090	-	2.7.7.60	Lactobacillus (1578)	putative CDP-ribitol pyrophosphorylase K00991 2-C-methyl-D-erythritol 4-phosphate cytidylyltransferase
Bin_02_3_838	1121	887775	888896	Bin_02_3	979090	-		root (1)	hypothetical protein
Bin_02_3_839	2603	888989	891592	Bin_02_3	979090	-		root (1)	hypothetical protein
Bin_02_3_84	920	85946	86866	Bin_02_3	979090	+	2.5.1.47	Clostridiales (186802)	O-acetylserine (thiol) lyase (EC:2.5.1.47) K01738 cysteine synthase A
Bin_02_3_840	434	891767	892201	Bin_02_3	979090	+		Pseudoramibacter alactolyticus (113287)	GtcA family membrane protein
Bin_02_3_841	1598	892281	893879	Bin_02_3	979090	+		root (1)	hypothetical protein
Bin_02_3_842	284	894032	894316	Bin_02_3	979090	-		root (1)	hypothetical protein
Bin_02_3_843	968	894691	895659	Bin_02_3	979090	-		Firmicutes (1239)	gt2H glycosyl transferase (EC:2.4.1.-)
Bin_02_3_844	170	896248	896418	Bin_02_3	979090	-		root (1)	hypothetical protein
Bin_02_3_845	611	896476	897087	Bin_02_3	979090	-	5.1.3.13	Firmicutes (1239)	rfbC, rmlC dTDP-6-deoxy-D-glucose-3,5 epimerase K01790 dTDP-4-dehydrorhamnose 3,5-epimerase
Bin_02_3_846	953	897108	898061	Bin_02_3	979090	-	1.1.1.133	Firmicutes (1239)	rmlD dTDP-4-keto-L-rhamnose reductase RmlD K00067 dTDP-4-dehydrorhamnose
Bin_02_3_847	941	898078	899019	Bin_02_3	979090	-		root (1)	hypothetical protein
Bin_02_3_848	1019	899045	900064	Bin_02_3	979090	-	4.2.1.46	Firmicutes (1239)	rffG dTDP-D-glucose 4,6-dehydratase K01710 dTDP-glucose 4,6-dehydratase
Bin_02_3_849	884	900074	900958	Bin_02_3	979090	-	2.7.7.24	Bacteria (2)	rfbA2 glucose-1-phosphate thymidylyltransferase (EC:2.7.7.24) K00973
Bin_02_3_85	641	87102	87743	Bin_02_3	979090	+		Clostridiales (186802)	TetR family transcriptional regulator
Bin_02_3_850	707	901082	901789	Bin_02_3	979090	-		root (1)	hypothetical protein
Bin_02_3_851	698	901786	902484	Bin_02_3	979090	-		root (1)	hypothetical protein
Bin_02_3_852	1103	902595	903698	Bin_02_3	979090	-		root (1)	hypothetical protein
Bin_02_3_853	740	903717	904457	Bin_02_3	979090	-		Lactobacillales (186826)	hypothetical protein
Bin_02_3_854	986	904483	905469	Bin_02_3	979090	-		Clostridium (1485)	glycosyltransferase
Bin_02_3_855	935	905472	906407	Bin_02_3	979090	-		Clostridium (1485)	putative LicD-family phosphotransferase
Bin_02_3_856	500	906423	906923	Bin_02_3	979090	-		Firmicutes (1239)	epsIG EpsIG, putative glycosyltransferase
Bin_02_3_857	1670	906952	908622	Bin_02_3	979090	-		root (1)	hypothetical protein
Bin_02_3_858	1460	908637	910097	Bin_02_3	979090	-		Pseudoramibacter alactolyticus (113287)	polysaccharide transporter, PST family
Bin_02_3_859	692	910147	910839	Bin_02_3	979090	-		root (1)	hypothetical protein
Bin_02_3_86	206	87733	87939	Bin_02_3	979090	+		Streptococcus (1301)	MULTISPECIES: conjugal transfer protein
Bin_02_3_860	737	910839	911576	Bin_02_3	979090	-		root (1)	hypothetical protein
Bin_02_3_861	1166	911667	912833	Bin_02_3	979090	-		root (1)	hypothetical protein
Bin_02_3_862	788	912840	913628	Bin_02_3	979090	-		Lactobacillus delbrueckii (1584)	epsII-I EpsII-I, putative glycosyltransferase
Bin_02_3_863	1121	913625	914746	Bin_02_3	979090	-		Pseudoramibacter alactolyticus (113287)	epsIIH EpsIIH, putative glycosyltransferase
Bin_02_3_864	923	914739	915662	Bin_02_3	979090	-		Firmicutes (1239)	epsIIG EpsIIG, putative glycosyltransferase
Bin_02_3_865	830	915662	916492	Bin_02_3	979090	-		Firmicutes (1239)	rfaG lipopolysaccharide biosynthesis glycosyltransferase
Bin_02_3_866	1412	916512	917924	Bin_02_3	979090	-		Pseudoramibacter alactolyticus (113287)	putative priming glycosyl transferase
Bin_02_3_867	1391	918023	919414	Bin_02_3	979090	-	5.4.2.10	Faecalibacterium prausnitzii (853)	phosphoglucosamine mutase (EC:5.4.2.10) K03431
Bin_02_3_868	650	919496	920146	Bin_02_3	979090	-		Firmicutes (1239)	similar to Os12g0541500 K02357 elongation factor Ts
Bin_02_3_869	764	920179	920943	Bin_02_3	979090	-		Firmicutes (1239)	rps2 30S ribosomal protein S2 K02967 small subunit S2
Bin_02_3_87	506	87989	88495	Bin_02_3	979090	+		Bacteria (2)	hypothetical protein
Bin_02_3_870	1439	921075	922514	Bin_02_3	979090	-		Firmicutes (1239)	hslU ATP-dependent hsl protease ATP-binding subunit HslU K03667 HslUV HslU
Bin_02_3_871	557	922507	923064	Bin_02_3	979090	-	3.4.25.2	Firmicutes (1239)	probable heat shock protein hslV, proteasome-related peptidase subunit K01419 ATP-dependent HslUV protease, subunit HslV
Bin_02_3_872	2111	923027	925138	Bin_02_3	979090	-	5.99.1.2	Firmicutes (1239)	DNA topoisomerase I (EC:5.99.1.2) K03168
Bin_02_3_873	1172	925147	926319	Bin_02_3	979090	-	1.1.1.38	Clostridiales (186802)	NADP-dependent malic enzyme K00027 malate dehydrogenase (oxaloacetate-decarboxylating)
Bin_02_3_874	770	926344	927114	Bin_02_3	979090	-		Clostridiales (186802)	lysozyme
Bin_02_3_875	383	927247	927630	Bin_02_3	979090	+		Pseudoramibacter alactolyticus (113287)	hypothetical protein
Bin_02_3_876	362	927835	928197	Bin_02_3	979090	+		root (1)	hypothetical protein
Bin_02_3_877	527	928187	928714	Bin_02_3	979090	+	2.5.1.30	Pseudoramibacter alactolyticus (113287)	hypothetical protein K00805 heptaprenyl diphosphate synthase
Bin_02_3_878	1325	928745	930070	Bin_02_3	979090	-		Clostridiales (186802)	der gtpase involved ribosome synthesis maintenance K03977 GTP-binding protein
Bin_02_3_879	1352	930085	931437	Bin_02_3	979090	-		Pseudoramibacter alactolyticus (113287)	Fe-S oxidoreductase, related to NifB/MoaA family PDZ N-terminal domain
Bin_02_3_88	416	88506	88922	Bin_02_3	979090	+		Clostridiales (186802)	hypothetical protein
Bin_02_3_880	521	931549	932070	Bin_02_3	979090	+		Pseudoramibacter alactolyticus (113287)	hypothetical protein
Bin_02_3_881	758	932126	932884	Bin_02_3	979090	-	3.4.16.4	Pseudoramibacter alactolyticus (113287)	D-alanyl-D-alanine carboxypeptidase (EC 3.4.16.4)
Bin_02_3_882	4265	932938	937203	Bin_02_3	979090	-	2.7.7.7	Clostridia (186801)	polC DNA polymerase III PolC (EC:2.7.7.7) K03763 subunit alpha, Gram-positive type
Bin_02_3_883	1064	937206	938270	Bin_02_3	979090	-	1.17.7.1	Clostridiales (186802)	ispG, gcpE 4-hydroxy-3-methylbut-2-en-1-yl diphosphate synthase K03526 (E)-4-hydroxy-3-methylbut-2-enyl-diphosphate synthase
Bin_02_3_884	791	938281	939072	Bin_02_3	979090	-		Pseudoramibacter alactolyticus (113287)	peptidase M50 K11749 regulator sigma E protease
Bin_02_3_885	803	939076	939879	Bin_02_3	979090	-	2.7.7.41	Pseudoramibacter alactolyticus (113287)	phosphatidate cytidylyltransferase K00981 cytidylyltransferase
Bin_02_3_886	719	939880	940599	Bin_02_3	979090	-	2.5.1.31	Firmicutes (1239)	ispU undecaprenyl pyrophosphate synthetase (EC:2.5.1.31) K00806 diphosphate synthase
Bin_02_3_887	4253	940615	944868	Bin_02_3	979090	-		Clostridium (1485)	putative activator (R)-2-hydroxyglutaryl-coA dehydratase
Bin_02_3_888	677	945137	945814	Bin_02_3	979090	+		Pseudoramibacter alactolyticus (113287)	putative prophage repressor
Bin_02_3_889	1124	946219	947343	Bin_02_3	979090	-		Bacteria (2)	protein recA K03553 recombination RecA
Bin_02_3_89	215	88938	89153	Bin_02_3	979090	+		Clostridiales (186802)	hypothetical protein
Bin_02_3_890	1223	947370	948593	Bin_02_3	979090	-		Pseudoramibacter alactolyticus (113287)	competence damage-inducible protein A K03742 competence/damage-inducible CinA
Bin_02_3_891	542	948664	949206	Bin_02_3	979090	-	2.7.8.5	Clostridiales (186802)	pgsA CDP-diacylglycerol--glycerol-3-phosphate 3-phosphatidyltransferase (EC:2.7.8.5) K00995
Bin_02_3_892	1334	949190	950524	Bin_02_3	979090	-	1.3.1.74	Pseudoramibacter alactolyticus (113287)	MiaB-like tRNA modifying protein YliG (EC:1.3.1.74) K14441 ribosomal S12 methylthiotransferase
Bin_02_3_893	2411	950517	952928	Bin_02_3	979090	-		Pseudoramibacter alactolyticus (113287)	cell division protein FtsK/SpoIIIE K03466 DNA segregation ATPase FtsK/SpoIIIE, S-DNA-T family
Bin_02_3_894	2099	953035	955134	Bin_02_3	979090	-	2.7.7.8	Clostridia (186801)	polynucleotide phosphorylase/polyadenylase (EC:2.7.7.8) K00962 polyribonucleotide nucleotidyltransferase
Bin_02_3_895	266	955225	955491	Bin_02_3	979090	-		Bacteria (2)	rpsO 30S ribosomal protein S15 K02956 small subunit S15
Bin_02_3_896	1160	955611	956771	Bin_02_3	979090	-		Clostridiales (186802)	putative monogalactosyldiacylglycerol synthase
Bin_02_3_897	152	956783	956935	Bin_02_3	979090	-		root (1)	hypothetical protein
Bin_02_3_898	812	956973	957785	Bin_02_3	979090	-	2.7.2.11	Clostridiales (186802)	proB gamma-glutamyl kinase (EC:2.7.2.11) K00931 glutamate 5-kinase
Bin_02_3_899	647	957860	958507	Bin_02_3	979090	-	2.5.1.3	Clostridiales (186802)	thiamine-phosphate pyrophosphorylase (EC:2.5.1.3) K00788
Bin_02_3_9	869	13417	14286	Bin_02_3	979090	+		Monera	echB ech hydrogenase subunit B EchB K14087
Bin_02_3_90	323	89264	89587	Bin_02_3	979090	+		Bacteria (2)	alpha/beta fold family hydrolase K06889
Bin_02_3_900	824	958494	959318	Bin_02_3	979090	-	2.7.1.50	Clostridiales (186802)	thiK hydroxyethylthiazole kinase (EC:2.7.1.50) K00878
Bin_02_3_901	1049	959376	960425	Bin_02_3	979090	-		root (1)	hypothetical protein
Bin_02_3_902	197	960575	960772	Bin_02_3	979090	-		root (1)	hypothetical protein
Bin_02_3_903	1127	961418	962545	Bin_02_3	979090	-		root (1)	hypothetical protein
Bin_02_3_904	755	962716	963471	Bin_02_3	979090	-		root (1)	hypothetical protein
Bin_02_3_905	578	963464	964042	Bin_02_3	979090	-		root (1)	hypothetical protein
Bin_02_3_906	443	964107	964550	Bin_02_3	979090	-		root (1)	hypothetical protein
Bin_02_3_907	626	964696	965322	Bin_02_3	979090	-		root (1)	hypothetical protein
Bin_02_3_908	110	965606	965716	Bin_02_3	979090	-		root (1)	hypothetical protein
Bin_02_3_909	2813	966051	968864	Bin_02_3	979090	+		Firmicutes (1239)	putative type II restriction endonuclease
Bin_02_3_91	149	89680	89829	Bin_02_3	979090	+		root (1)	hypothetical protein
Bin_02_3_910	401	968898	969299	Bin_02_3	979090	+		Lachnospiraceae (186803)	hypothetical protein
Bin_02_3_911	287	969744	970031	Bin_02_3	979090	+		root (1)	hypothetical protein
Bin_02_3_912	1190	970059	971249	Bin_02_3	979090	-		root (1)	hypothetical protein
Bin_02_3_913	557	972850	973407	Bin_02_3	979090	+	2.7.7.49	root (1)	Retron-type RNA-directed DNA polymerase (EC 2.7.7.49)
Bin_02_3_914	158	973824	973982	Bin_02_3	979090	-		root (1)	hypothetical protein
Bin_02_3_915	464	974337	974801	Bin_02_3	979090	+		root (1)	hypothetical protein
Bin_02_3_916	119	974913	975032	Bin_02_3	979090	+		root (1)	hypothetical protein
Bin_02_3_917	302	975271	975573	Bin_02_3	979090	-		root (1)	hypothetical protein
Bin_02_3_918	653	977448	978101	Bin_02_3	979090	+		root (1)	hypothetical protein
Bin_02_3_919	644	978306	978950	Bin_02_3	979090	-		root (1)	hypothetical protein
Bin_02_3_92	1448	89891	91339	Bin_02_3	979090	-		Acidaminococcus (904)	cation transporter K03498 trk system potassium uptake protein TrkH
Bin_02_3_93	1367	91336	92703	Bin_02_3	979090	-		Clostridiales (186802)	potassium transporter peripheral membrane component K03499 trk system uptake protein TrkA
Bin_02_3_94	1916	92903	94819	Bin_02_3	979090	+	2.7.1.69	Eubacterium (1730)	PTS system, glucose subfamily, IIA subunit K02808 sucrose-specific component K02809 IIB K02810 IIC
Bin_02_3_95	1418	94857	96275	Bin_02_3	979090	+		unclassified Lachnospiraceae (186928)	Sucrose-6-phosphate hydrolase (EC 3.2.1.B3)
Bin_02_3_96	950	96265	97215	Bin_02_3	979090	+	2.7.1.4	Clostridia (186801)	PfkB-type carbohydrate kinase family protein K00847 fructokinase
Bin_02_3_97	1004	97295	98299	Bin_02_3	979090	-		Clostridiales (186802)	no significant homology.
Bin_02_3_98	692	98311	99003	Bin_02_3	979090	-		Clostridiales (186802)	no significant homology.
Bin_02_3_99	1961	99309	101270	Bin_02_3	979090	+		Pseudoramibacter alactolyticus (113287)	Mlr2412 protein
Bin_02_3_tRNA	74	228419	228346	Bin_02_3	979090	-		root (1)	tRNA-Arg
Bin_02_4_0	476	411	887	Bin_02_4	600334	+		Firmicutes (1239)	smpB SsrA-binding protein K03664 protein
Bin_02_4_1	461	1330	1791	Bin_02_4	600334	-		Pseudoramibacter alactolyticus (113287)	hypothetical protein
Bin_02_4_10	3653	10427	14080	Bin_02_4	600334	-	6.3.5.3	Firmicutes (1239)	phosphoribosylformylglycinamidine synthase (EC:6.3.5.3) K01952
Bin_02_4_100	368	105188	105556	Bin_02_4	600334	-		cellular organisms (131567)	similar to ribosomal protein S17 K02881 large subunit L18
Bin_02_4_101	533	105611	106144	Bin_02_4	600334	-		Clostridiales (186802)	similar to EMB2394 (EMBRYO DEFECTIVE 2394) structural constituent ribosome
Bin_02_4_102	398	106165	106563	Bin_02_4	600334	-		Clostridiales (186802)	rpsH 30S ribosomal protein S8 K02994 small subunit S8
Bin_02_4_103	185	106593	106778	Bin_02_4	600334	-		Clostridiales (186802)	rpsN 30S ribosomal protein S14 K02954 small subunit S14
Bin_02_4_104	539	106790	107329	Bin_02_4	600334	-		Firmicutes (1239)	50S ribosomal protein L5 K02931 large subunit L5
Bin_02_4_105	323	107344	107667	Bin_02_4	600334	-		Clostridiales (186802)	50S ribosomal protein L24P K02895 large subunit L24
Bin_02_4_106	368	107680	108048	Bin_02_4	600334	-		Clostridiales (186802)	rpl14 50S ribosomal protein L14 K02874 large subunit L14
Bin_02_4_107	254	108069	108323	Bin_02_4	600334	-		Firmicutes (1239)	SSU ribosomal protein S17p (S11e) K02961 small subunit S17
Bin_02_4_108	209	108340	108549	Bin_02_4	600334	-		Firmicutes (1239)	50S ribosomal protein L29P K02904 large subunit L29
Bin_02_4_109	434	108546	108980	Bin_02_4	600334	-		Clostridiales (186802)	rpl16, OrsajCp065 ribosomal protein L16 K02878 large subunit L16
Bin_02_4_11	716	14339	15055	Bin_02_4	600334	+		Pseudoramibacter alactolyticus (113287)	hydrolase
Bin_02_4_110	728	108995	109723	Bin_02_4	600334	-		Clostridiales (186802)	rpsC 30S ribosomal protein S3 K02982 small subunit S3
Bin_02_4_111	344	109741	110085	Bin_02_4	600334	-		Firmicutes (1239)	LSU ribosomal protein L22P K02890 large subunit L22
Bin_02_4_112	278	110105	110383	Bin_02_4	600334	-		Firmicutes (1239)	rps19 30S ribosomal protein S19 K02965 small subunit S19
Bin_02_4_113	833	110398	111231	Bin_02_4	600334	-		Clostridiales (186802)	rpl2 50S ribosomal protein L2 K02886 large subunit L2
Bin_02_4_114	290	111278	111568	Bin_02_4	600334	-		Clostridia (186801)	LSU ribosomal protein L23P K02892 large subunit L23
Bin_02_4_115	620	111568	112188	Bin_02_4	600334	-		Firmicutes (1239)	50S ribosomal protein L4/l1e K02926 large subunit L4
Bin_02_4_116	635	112206	112841	Bin_02_4	600334	-		Clostridium (1485)	rplC 50S ribosomal subunit protein L3 K02906 large L3
Bin_02_4_117	308	112905	113213	Bin_02_4	600334	-		Firmicutes (1239)	similar to Ribosomal Protein, Small subunit family member (rps-20)
Bin_02_4_118	1190	113620	114810	Bin_02_4	600334	-	2.7.7.4	Clostridiales (186802)	translation elongation factor, putative (EC:2.7.7.4)
Bin_02_4_119	2075	114861	116936	Bin_02_4	600334	-		Firmicutes (1239)	Elongation factor G, chloroplast precursor (ISS) K02355 elongation G
Bin_02_4_12	917	15107	16024	Bin_02_4	600334	-		root (1)	hypothetical protein
Bin_02_4_120	470	116979	117449	Bin_02_4	600334	-		Firmicutes (1239)	rps7 30S ribosomal protein S7 K02992 small subunit S7
Bin_02_4_121	374	117594	117968	Bin_02_4	600334	-		Bacteria (2)	GK12483 gene product from transcript GK12483-RA
Bin_02_4_122	254	118069	118323	Bin_02_4	600334	-		root (1)	hypothetical protein
Bin_02_4_123	3875	118417	122292	Bin_02_4	600334	-	2.7.7.6	Clostridiales (186802)	rpoC DNA-directed RNA polymerase, beta' subunit (EC:2.7.7.6) K03046 polymerase
Bin_02_4_124	3788	122296	126084	Bin_02_4	600334	-	2.7.7.6	Clostridium (1485)	rpoB DNA-directed RNA polymerase subunit beta (EC:2.7.7.6) K03043
Bin_02_4_125	221	126519	126740	Bin_02_4	600334	+		Clostridiales (186802)	Helix-turn-helix motif
Bin_02_4_126	1283	126737	128020	Bin_02_4	600334	+		Lachnospiraceae (186803)	HipA protein
Bin_02_4_127	686	128080	128766	Bin_02_4	600334	-		root (1)	hypothetical protein
Bin_02_4_128	965	129072	130037	Bin_02_4	600334	+	1.1.1.27	Oscillibacter (459786)	lactate/malate dehydrogenase K00016 L-lactate dehydrogenase
Bin_02_4_129	1271	130244	131515	Bin_02_4	600334	+	2.7.1.100	Clostridiales (186802)	hypothetical protein K00899 5-methylthioribose kinase
Bin_02_4_13	1028	16021	17049	Bin_02_4	600334	-		Clostridium (1485)	protein unknown function UPF0052 CofD
Bin_02_4_130	1190	131607	132797	Bin_02_4	600334	-	2.7.7.4	Clostridiales (186802)	translation elongation factor, putative (EC:2.7.7.4)
Bin_02_4_131	1448	132917	134365	Bin_02_4	600334	-	6.1.1.15	Clostridiales (186802)	OVA6 OVA6 (OVULE ABORTION 6) ATP binding / aminoacyl-tRNA ligase/ nucleotide proline-tRNA ligase K01881 prolyl-tRNA synthetase
Bin_02_4_132	233	134486	134719	Bin_02_4	600334	-		Pseudoramibacter alactolyticus (113287)	no significant homology
Bin_02_4_133	863	134809	135672	Bin_02_4	600334	-	4.1.2.13	Clostridiales (186802)	ketose-bisphosphate aldolase (EC:4.1.2.13) K01624 fructose-bisphosphate aldolase, class II
Bin_02_4_134	365	135682	136047	Bin_02_4	600334	-		Pseudoramibacter alactolyticus (113287)	Uncharacterized predected metal-binding protein
Bin_02_4_135	1259	136061	137320	Bin_02_4	600334	-		Clostridiales (186802)	FAD-dependent pyridine nucleotide-disulfide oxidoreductase
Bin_02_4_136	1463	137333	138796	Bin_02_4	600334	-	1.1.5.3	Clostridiales (186802)	hypothetical protein K00111 glycerol-3-phosphate dehydrogenase
Bin_02_4_137	755	138823	139578	Bin_02_4	600334	-		Clostridiales (186802)	fabG 3-oxoacyl-(acyl-carrier protein) reductase
Bin_02_4_138	1505	139616	141121	Bin_02_4	600334	-	2.7.1.53	Bacteria (2)	carbohydrate kinase, FGGY family K00880 L-xylulokinase
Bin_02_4_139	569	141173	141742	Bin_02_4	600334	-		Pseudoramibacter alactolyticus (113287)	glycerol-3-phosphate responsive antiterminator K02443 glycerol uptake operon antiterminator
Bin_02_4_14	869	17098	17967	Bin_02_4	600334	-		Clostridia (186801)	nucleotide-binding protein YhbJ K06958 UPF0042
Bin_02_4_140	1490	141739	143229	Bin_02_4	600334	-	2.7.1.30	Bacteria (2)	glpK glycerol kinase (EC:2.7.1.30) K00864
Bin_02_4_141	2453	143399	145852	Bin_02_4	600334	+		Firmicutes (1239)	secA, azi, div preprotein translocase subunit SecA K03070 SecA
Bin_02_4_142	3218	146026	149244	Bin_02_4	600334	-		root (1)	hypothetical protein
Bin_02_4_143	1694	149588	151282	Bin_02_4	600334	-		root (1)	hypothetical protein
Bin_02_4_144	1415	151504	152919	Bin_02_4	600334	-		root (1)	hypothetical protein
Bin_02_4_145	1181	153105	154286	Bin_02_4	600334	-	2.6.1.83	Firmicutes (1239)	LL-diaminopimelate aminotransferase (EC:2.6.1.83) K10206
Bin_02_4_146	800	154283	155083	Bin_02_4	600334	-	6.3.5.5	Monera	carbamoyl-phosphate synthase large subunit K01955 subunit
Bin_02_4_147	1436	155097	156533	Bin_02_4	600334	-	2.4.2.14	Clostridiales (186802)	purF amidophosphoribosyltransferase (EC:2.4.2.14) K00764
Bin_02_4_148	1223	156837	158060	Bin_02_4	600334	+	6.3.1.2	Firmicutes (1239)	L-glutamine synthetase (EC:6.3.1.2) K01915 glutamine
Bin_02_4_149	605	158071	158676	Bin_02_4	600334	+		Bacteria (2)	response regulator putative antiterminator output domain
Bin_02_4_15	731	18014	18745	Bin_02_4	600334	-		Clostridiales (186802)	putative PHP domain protein K04477 hydrolase
Bin_02_4_150	1787	158777	160564	Bin_02_4	600334	-	1.6.5.3	Clostridiales (186802)	iron hydrogenase 1 K00336 NADH dehydrogenase I subunit G
Bin_02_4_151	1844	160558	162402	Bin_02_4	600334	-	1.4.1.13	Clostridiales (186802)	Glutamate synthase (NADPH) (EC:1.4.1.13)
Bin_02_4_152	686	162661	163347	Bin_02_4	600334	-	3.1.3.18	Firmicutes (1239)	pgp putative phosphoglycolate phosphatase (EC:3.1.3.18) K01091
Bin_02_4_153	632	163512	164144	Bin_02_4	600334	+		Clostridiales (186802)	propanediol utilization protein PduV-like protein K04029 ethanolamine EutP
Bin_02_4_154	1313	164207	165520	Bin_02_4	600334	-		Lachnospiraceae (186803)	ATPase chaperone activity, ATP-binding domain, diverged K06923
Bin_02_4_155	467	165627	166094	Bin_02_4	600334	-		unclassified Lachnospiraceae (186928)	Flavodoxin
Bin_02_4_156	953	166400	167353	Bin_02_4	600334	-		Pseudoramibacter alactolyticus (113287)	Uncharacterized protein containing conserved domain, related to YABE B.subtilis C-terminal domain
Bin_02_4_157	878	167516	168394	Bin_02_4	600334	-		Pseudoramibacter alactolyticus (113287)	Uncharacterized protein containing conserved domain, related to YABE B.subtilis C-terminal domain
Bin_02_4_158	1223	168634	169857	Bin_02_4	600334	+	4.3.1.19	Clostridiales (186802)	ilvA threonine dehydratase IlvA (EC:4.3.1.19) K01754
Bin_02_4_159	2039	169995	172034	Bin_02_4	600334	-		root (1)	hypothetical protein
Bin_02_4_16	938	18732	19670	Bin_02_4	600334	-	1.1.1.158	Clostridia (186801)	murB UDP-N-acetylenolpyruvoylglucosamine reductase (EC:1.1.1.158) K00075 UDP-N-acetylmuramate dehydrogenase
Bin_02_4_160	677	172443	173120	Bin_02_4	600334	-		Pseudoramibacter alactolyticus (113287)	Transcriptional regulator, TetR family
Bin_02_4_161	2267	173307	175574	Bin_02_4	600334	+		Clostridiales (186802)	RND family transporter
Bin_02_4_162	2144	175597	177741	Bin_02_4	600334	+		root (1)	hypothetical protein
Bin_02_4_163	1316	178201	179517	Bin_02_4	600334	+		Clostridia (186801)	thiamine biosynthesis protein ThiC K03147 ThiC
Bin_02_4_164	1286	179517	180803	Bin_02_4	600334	+		Clostridiales (186802)	thiamine biosynthesis protein ThiC K03147 ThiC
Bin_02_4_165	1073	180828	181901	Bin_02_4	600334	+	2.4.2.21	Bacteria (2)	cobT nicotinate-nucleotide dimethylbenzimidazole-P phophoribosyl transferase K00768 nicotinate-nucleotide--dimethylbenzimidazole phosphoribosyltransferase
Bin_02_4_166	1550	181906	183456	Bin_02_4	600334	+		Pseudoramibacter alactolyticus (113287)	protein unknown function DUF2284
Bin_02_4_167	1358	183485	184843	Bin_02_4	600334	+		Pseudoramibacter alactolyticus (113287)	radical SAM domain protein
Bin_02_4_168	1484	184880	186364	Bin_02_4	600334	+		Clostridiales (186802)	radical SAM domain protein
Bin_02_4_169	449	186430	186879	Bin_02_4	600334	-		root (1)	hypothetical protein
Bin_02_4_17	743	19745	20488	Bin_02_4	600334	-		Pseudoramibacter alactolyticus (113287)	Competence protein F homolog, phosphoribosyltransferase domain YhgH required utilization DNA as sole source carbon energy
Bin_02_4_170	1271	187069	188340	Bin_02_4	600334	+		Anaerostipes (207244)	sodium:dicarboxylate symporter family protein
Bin_02_4_171	1535	188403	189938	Bin_02_4	600334	-		root (1)	hypothetical protein
Bin_02_4_172	1046	190118	191164	Bin_02_4	600334	-		root (1)	hypothetical protein
Bin_02_4_173	656	191400	192056	Bin_02_4	600334	-	4.1.2.17	Firmicutes (1239)	class II aldolase/adducin family protein K01628 L-fuculose-phosphate aldolase
Bin_02_4_174	410	192067	192477	Bin_02_4	600334	-		Clostridiales (186802)	MULTISPECIES: oxidoreductase
Bin_02_4_175	257	192810	193067	Bin_02_4	600334	-		Bacteria (2)	yoeB toxin
Bin_02_4_176	260	193064	193324	Bin_02_4	600334	-		Eubacterium (1730)	prevent-host-death family protein
Bin_02_4_177	290	193419	193709	Bin_02_4	600334	-		root (1)	hypothetical protein
Bin_02_4_178	437	194301	194738	Bin_02_4	600334	+		root (1)	hypothetical protein
Bin_02_4_179	206	194878	195084	Bin_02_4	600334	+		root (1)	hypothetical protein
Bin_02_4_18	2210	20485	22695	Bin_02_4	600334	-	3.1.11.5	Clostridia (186801)	RecD/TraA family helicase (EC:3.1.11.5) K03581 exodeoxyribonuclease V alpha subunit
Bin_02_4_180	866	195808	196674	Bin_02_4	600334	-	4.3.1.17	Bacteria (2)	sdhA L-serine dehydratase, alpha subunit (EC:4.3.1.17) K01752 dehydratase
Bin_02_4_181	710	196667	197377	Bin_02_4	600334	-	4.3.1.17	Clostridiales (186802)	sdhB1 iron-sulfur-dependent L-serine dehydratase subunit beta (EC:4.3.1.17) K01752
Bin_02_4_182	2591	197746	200337	Bin_02_4	600334	+	3.6.3.4	Clostridiales (186802)	heavy metal translocating P-type ATPase (EC:3.6.3.-) K01533 Cu2+-exporting
Bin_02_4_183	743	200463	201206	Bin_02_4	600334	+		Clostridiales (186802)	metallophosphoesterase K07099
Bin_02_4_184	1703	201285	202988	Bin_02_4	600334	-		Pseudoramibacter alactolyticus (113287)	hydantoinase/oxoprolinase
Bin_02_4_185	989	203013	204002	Bin_02_4	600334	-		Pseudoramibacter alactolyticus (113287)	endonuclease K15051 DNA-entry nuclease
Bin_02_4_186	410	203999	204409	Bin_02_4	600334	-		root (1)	hypothetical protein
Bin_02_4_187	797	204536	205333	Bin_02_4	600334	-		root (1)	hypothetical protein
Bin_02_4_188	698	205327	206025	Bin_02_4	600334	-		Firmicutes (1239)	ABC transporter ATP-binding protein K01990 ABC-2 type transport system protein
Bin_02_4_189	395	206018	206413	Bin_02_4	600334	-		Clostridiales (186802)	GntR family transcriptional regulator
Bin_02_4_19	1502	22896	24398	Bin_02_4	600334	+	1.1.1.205	Bacteria (2)	guaB, impdH inosine 5-monophosphate dehydrogenase (EC:1.1.1.205) K00088 IMP
Bin_02_4_190	1712	206571	208283	Bin_02_4	600334	-	2.7.13.3	Pseudoramibacter alactolyticus (113287)	Phosphate regulon sensor protein PhoR (SphS) (EC 2.7.13.3)
Bin_02_4_191	710	208301	209011	Bin_02_4	600334	-		Clostridiales (186802)	two component transcriptional regulator, winged helix family K07658 two-component system, OmpR family, alkaline phosphatase synthesis response regulator PhoP
Bin_02_4_192	644	209030	209674	Bin_02_4	600334	-		Bacteria (2)	PnaS family phosphate:sodium (Na+) symporter K02039 phosphate transport system protein
Bin_02_4_193	785	209676	210461	Bin_02_4	600334	-	3.6.3.27	Clostridiales (186802)	pstB-2 phosphate ABC transporter ATP-binding protein K02036 transport system protein
Bin_02_4_194	860	210483	211343	Bin_02_4	600334	-		Firmicutes (1239)	phosphate ABC transporter, inner membrane subunit PstA K02038 transport system permease protein
Bin_02_4_195	872	211340	212212	Bin_02_4	600334	-		Bacteria (2)	phosphate ABC transporter inner membrane subunit PstC K02037 transport system permease protein
Bin_02_4_196	851	212272	213123	Bin_02_4	600334	-		Bacteria (2)	phosphate ABC transporter phosphate-binding protein K02040 transport system substrate-binding protein
Bin_02_4_197	1004	213312	214316	Bin_02_4	600334	-	1.1.1.28	Firmicutes (1239)	D-isomer specific 2-hydroxyacid dehydrogenase, NAD-binding K03778 D-lactate dehydrogenase
Bin_02_4_198	1394	214509	215903	Bin_02_4	600334	+	3.5.1.18	Oribacterium sinus (237576)	dipeptidase K01439 succinyl-diaminopimelate desuccinylase
Bin_02_4_199	1937	215942	217879	Bin_02_4	600334	+		Clostridiales (186802)	oligopeptide transporter, OPT family
Bin_02_4_2	479	1917	2396	Bin_02_4	600334	+	3.5.4.12	Clostridiales (186802)	NV16268 similar to deoxycytidylate deaminase K01493 dCMP deaminase
Bin_02_4_20	320	24855	25175	Bin_02_4	600334	+		Clostridium (1485)	transposase IS3/IS911 family protein
Bin_02_4_200	383	217883	218266	Bin_02_4	600334	+		Clostridiales (186802)	coenzyme PQQ synthesis protein
Bin_02_4_201	803	219949	220752	Bin_02_4	600334	-		Pseudoramibacter alactolyticus (113287)	Glutamine amidotransferase, class-II
Bin_02_4_202	722	220882	221604	Bin_02_4	600334	-	1.4.1.13	Clostridiales (186802)	glutamate synthase (NADPH) GltB3 subunit (EC:1.4.1.13)
Bin_02_4_203	1235	221620	222855	Bin_02_4	600334	-	1.18.1.3	Pseudoramibacter alactolyticus (113287)	ferredoxin--NAD(+) reductase (EC:1.18.1.3)
Bin_02_4_204	446	222860	223306	Bin_02_4	600334	-		Clostridiales (186802)	4Fe-4S ferredoxin iron-sulfur binding domain-containing protein
Bin_02_4_205	1505	223323	224828	Bin_02_4	600334	-	1.4.1.13	Bacteria (2)	glutamate synthase (NADPH) GltB2 subunit (EC:1.4.1.13)
Bin_02_4_206	1103	224828	225931	Bin_02_4	600334	-	1.4.1.13	Eubacterium (1730)	glutamate synthase (NADPH) GltB1 subunit (EC:1.4.1.13)
Bin_02_4_207	2123	226422	228545	Bin_02_4	600334	+	6.3.1.2	Clostridiales (186802)	Glutamine synthetase, catalytic domain containing protein K01915 glutamine synthetase
Bin_02_4_208	425	228763	229188	Bin_02_4	600334	-		Bacteria (2)	Mov34/MPN/PAD-1 family protein
Bin_02_4_209	821	229213	230034	Bin_02_4	600334	-		Coprococcus eutactus (33043)	NV16607 similar to molybdopterin biosynthesis moeb protein K11996 adenylyltransferase sulfurtransferase
Bin_02_4_21	644	25291	25935	Bin_02_4	600334	+		Clostridium (1485)	integrase catalytic region
Bin_02_4_210	206	230034	230240	Bin_02_4	600334	-		Bacteria (2)	thiamine biosynthesis protein ThiS K03154 sulfur carrier
Bin_02_4_211	260	230259	230519	Bin_02_4	600334	-		Clostridiales (186802)	sulfite reductase (ferredoxin)
Bin_02_4_212	869	230540	231409	Bin_02_4	600334	-		Bacteria (2)	nitrite sulfite reductase 4Fe-4S region
Bin_02_4_213	1250	231499	232749	Bin_02_4	600334	-	2.5.1.49	Bacteria (2)	cys/met metabolism pyridoxal-phosphate-dependent protein K01740 O-acetylhomoserine (thiol)-lyase
Bin_02_4_214	1019	232985	234004	Bin_02_4	600334	-	1.1.1.86	Firmicutes (1239)	ilvC ketol-acid reductoisomerase (EC:1.1.1.86) K00053
Bin_02_4_215	1364	234213	235577	Bin_02_4	600334	-		Firmicutes (1239)	xanthine/uracil/thiamine/ascorbate permease family protein K06901 putative MFS transporter, AGZA family, xanthine/uracil
Bin_02_4_216	1568	235666	237234	Bin_02_4	600334	-		Bacteria (2)	cysteine permease
Bin_02_4_217	833	237430	238263	Bin_02_4	600334	-	2.1.3.3	Clostridiales (186802)	ornithine carbamoyltransferase (EC:2.1.3.3) K11070 spermidine/putrescine transport system permease protein
Bin_02_4_218	881	238287	239168	Bin_02_4	600334	-		Clostridium (1485)	potB polyamine transporter subunit membrane component ABC superfamily K11071 spermidine/putrescine transport system permease protein
Bin_02_4_219	1148	239143	240291	Bin_02_4	600334	-	3.6.3.31	Firmicutes (1239)	potA putrescine/spermidine ABC transporter ATPase protein K11072 spermidine/putrescine transport system ATP-binding protein
Bin_02_4_22	563	26041	26604	Bin_02_4	600334	-		root (1)	hypothetical protein
Bin_02_4_220	341	240305	240646	Bin_02_4	600334	-		Clostridia (186801)	nitrogen regulatory protein P-II K04751 P-II 1
Bin_02_4_221	1085	240676	241761	Bin_02_4	600334	-		root (1)	hypothetical protein
Bin_02_4_222	1508	241758	243266	Bin_02_4	600334	-		Anaerostipes (207244)	hypothetical protein
Bin_02_4_223	1154	243298	244452	Bin_02_4	600334	-		root (1)	alcohol dehydrogenase
Bin_02_4_224	815	244627	245442	Bin_02_4	600334	+		Clostridiales (186802)	heavy metal resistance transcriptional regulator Hmrr, MerR family
Bin_02_4_225	1136	245464	246600	Bin_02_4	600334	-	1.5.3.1	Coprococcus eutactus (33043)	FAD dependent oxidoreductase K00303 sarcosine oxidase, subunit beta
Bin_02_4_226	329	246597	246926	Bin_02_4	600334	-		Coprococcus eutactus (33043)	BFD domain-containing protein (2Fe-2S)-binding
Bin_02_4_227	1580	246939	248519	Bin_02_4	600334	-		Bacteria (2)	FAD-dependent pyridine nucleotide-disulfide oxidoreductase
Bin_02_4_228	317	248521	248838	Bin_02_4	600334	-	1.5.3.1	Bacteria (2)	Sarcosine oxidase alpha subunit (EC 1.5.3.1)
Bin_02_4_229	1157	248862	250019	Bin_02_4	600334	-	4.3.1.12	Bacteria (2)	ocd putative ornithine cyclodeaminase (EC:4.3.1.12) K01750
Bin_02_4_23	584	26615	27199	Bin_02_4	600334	-		Clostridium (1485)	maf protein K06287 septum formation protein
Bin_02_4_230	845	250246	251091	Bin_02_4	600334	-	1.1.1.157	Bacteria (2)	3-hydroxyacyl-CoA dehyrogenase, putative (EC:1.1.1.157) K00074 3-hydroxybutyryl-CoA dehydrogenase
Bin_02_4_231	776	251175	251951	Bin_02_4	600334	-	4.2.1.17	Bacteria (2)	short chain enoyl-CoA hydratase (EC:4.2.1.17) K01715 3-hydroxybutyryl-CoA dehydratase
Bin_02_4_232	1184	251991	253175	Bin_02_4	600334	-	2.3.1.9	Clostridiales (186802)	similar to acetyl-coA acetyl transferase II K00626 acetyl-CoA C-acetyltransferase
Bin_02_4_233	470	253631	254101	Bin_02_4	600334	+		Pseudoramibacter alactolyticus (113287)	accB acetyl-CoA carboxylase, biotin carboxyl carrier protein K02160 carboxylase protein
Bin_02_4_234	1427	254105	255532	Bin_02_4	600334	+	6.4.1.2	Bacteria (2)	hypothetical protein K01961 acetyl-CoA carboxylase, biotin carboxylase subunit
Bin_02_4_235	872	255529	256401	Bin_02_4	600334	+	6.4.1.2	Clostridiales (186802)	accD acetyl-CoA carboxylase, carboxyl transferase, beta subunit (EC:6.4.1.2) K01963 carboxylase transferase
Bin_02_4_236	971	256439	257410	Bin_02_4	600334	+	6.4.1.2	Firmicutes (1239)	accA acetyl-CoA carboxylase, alpha subunit (EC:6.4.1.2) K01962 carboxylase carboxyl transferase
Bin_02_4_237	959	257440	258399	Bin_02_4	600334	+	2.3.1.41	Pseudoramibacter alactolyticus (113287)	fabH 3-oxoacyl-(acyl carrier protein) synthase III (EC:2.3.1.41) K00648 3-oxoacyl-
Bin_02_4_238	938	258416	259354	Bin_02_4	600334	+		Firmicutes (1239)	enoyl-acyl carrier protein(ACP) reductase K02371 enoyl- reductase II
Bin_02_4_239	926	259370	260296	Bin_02_4	600334	+	2.3.1.39	Firmicutes (1239)	fabD malonyl-CoA-acyl carrier protein transacylase (EC:2.3.1.39) K00645 S-malonyltransferase
Bin_02_4_24	587	27211	27798	Bin_02_4	600334	-		Lachnospiraceae (186803)	HDIG domain protein
Bin_02_4_240	758	260306	261064	Bin_02_4	600334	+	1.1.1.100	cellular organisms (131567)	Os12g0242700 K00059 3-oxoacyl- reductase
Bin_02_4_241	1247	261083	262330	Bin_02_4	600334	+	2.3.1.179	Firmicutes (1239)	OXSM 3-oxoacyl-ACP synthase, mitochondrial K09458 3-oxoacyl- synthase II
Bin_02_4_242	467	262332	262799	Bin_02_4	600334	+		Firmicutes (1239)	fabZ 3-hydroxyacyl- dehydratase K02372 3R-hydroxymyristoyl ACP dehydrase
Bin_02_4_243	431	262812	263243	Bin_02_4	600334	+		Pseudoramibacter alactolyticus (113287)	Transcriptional regulator, MarR family
Bin_02_4_244	566	263442	264008	Bin_02_4	600334	+		Pseudoramibacter alactolyticus (113287)	hypothetical protein
Bin_02_4_245	833	264103	264936	Bin_02_4	600334	-		Pseudoramibacter alactolyticus (113287)	Predicted hydrolase
Bin_02_4_246	1538	264933	266471	Bin_02_4	600334	-	3.6.1.11	Clostridiales (186802)	Ppx/GppA phosphatase K01524 exopolyphosphatase / guanosine-5'-triphosphate,3'-diphosphate pyrophosphatase
Bin_02_4_247	902	266490	267392	Bin_02_4	600334	-		root (1)	hypothetical protein
Bin_02_4_248	2129	267464	269593	Bin_02_4	600334	-		Clostridiales (186802)	translation elongation factor 2 (ef-2/ef-g) K02355 G
Bin_02_4_249	338	269786	270124	Bin_02_4	600334	-		root (1)	hypothetical protein
Bin_02_4_25	2201	27822	30023	Bin_02_4	600334	-		Clostridiales (186802)	Sulfate permease
Bin_02_4_250	386	270121	270507	Bin_02_4	600334	-		Pseudoramibacter alactolyticus (113287)	hypothetical protein
Bin_02_4_251	269	270595	270864	Bin_02_4	600334	-		Bacteria (2)	ptsO phosphotransferase system K08485 phosphocarrier protein NPr
Bin_02_4_252	1736	270894	272630	Bin_02_4	600334	-	2.7.3.9	Firmicutes (1239)	ptsI phosphoenolpyruvate-protein phosphotransferase (EC:2.7.3.9) K08483 system, enzyme I, PtsI
Bin_02_4_253	599	272664	273263	Bin_02_4	600334	-		Firmicutes (1239)	recR recombination protein RecR K06187 RecR
Bin_02_4_254	350	273264	273614	Bin_02_4	600334	-		Clostridiales (186802)	nucleoid-associated protein, YbaB/EbfC family
Bin_02_4_255	1664	273691	275355	Bin_02_4	600334	-	2.7.7.7	Pseudoramibacter alactolyticus (113287)	DNA polymerase III subunits gamma tau K02343 subunit gamma/tau
Bin_02_4_256	896	275519	276415	Bin_02_4	600334	+		Pseudoramibacter alactolyticus (113287)	protein unknown function DUF6 transmembrane
Bin_02_4_257	545	276434	276979	Bin_02_4	600334	-		Clostridiales (186802)	putative flavoredoxin
Bin_02_4_258	422	277170	277592	Bin_02_4	600334	+		Clostridiales (186802)	putative transcriptional regulator
Bin_02_4_259	527	277585	278112	Bin_02_4	600334	+		Ruminococcus (1263)	DNA, complete sequence
Bin_02_4_26	923	30037	30960	Bin_02_4	600334	-	1.1.1.26	Lactobacillus (1578)	gyaR GyaR (EC:1.1.1.26)
Bin_02_4_260	1301	278151	279452	Bin_02_4	600334	+		Clostridiales (186802)	UMUC-like DNA-repair protein K03502 DNA polymerase V
Bin_02_4_261	440	279449	279889	Bin_02_4	600334	+		root (1)	hypothetical protein
Bin_02_4_262	392	279899	280291	Bin_02_4	600334	-		Clostridiales (186802)	helicase family protein
Bin_02_4_263	752	280445	281197	Bin_02_4	600334	+	3.1.3.13	Bacteria (2)	PGAM1 phosphoglycerate mutase 1 (brain) (EC:3.1.3.13 5.4.2.1 5.4.2.4) K01834
Bin_02_4_264	1346	281248	282594	Bin_02_4	600334	-		Bacteria (2)	Na+:H+ antiporter, NhaC family
Bin_02_4_265	1049	282591	283640	Bin_02_4	600334	-		Clostridiales (186802)	Hypothetical similar to thiamin biosynthesis lipoprotein ApbE
Bin_02_4_266	491	283789	284280	Bin_02_4	600334	-		Bacteria (2)	protein unknown function DUF1810
Bin_02_4_267	1421	284308	285729	Bin_02_4	600334	-		root (1)	hypothetical protein
Bin_02_4_268	575	285841	286416	Bin_02_4	600334	-		Clostridiales (186802)	ThiJ family intracellular protease K03152 4-methyl-5(b-hydroxyethyl)-thiazole monophosphate biosynthesis
Bin_02_4_269	485	286557	287042	Bin_02_4	600334	+	1.16.3.1	Pseudoramibacter alactolyticus (113287)	Ferritin Dps family protein K02217 ferritin
Bin_02_4_27	2579	31130	33709	Bin_02_4	600334	-	2.7.9.2	Clostridium sp. SY8519 (1042156)	phosphoenolpyruvate synthase/pyruvate phosphate dikinase (EC:2.7.9.2)
Bin_02_4_270	623	287259	287882	Bin_02_4	600334	+		root (1)	hypothetical protein
Bin_02_4_271	3620	287978	291598	Bin_02_4	600334	-		root (1)	hypothetical protein
Bin_02_4_272	1790	291834	293624	Bin_02_4	600334	-	2.4.1.18	Ruminococcaceae bacterium D16 (552398)	1,4-alpha-glucan branching enzyme K00700 enzyme
Bin_02_4_273	1319	293826	295145	Bin_02_4	600334	+		Bacteria (2)	extradiol ring-cleavage dioxygenase class III protein subunit B
Bin_02_4_274	830	295142	295972	Bin_02_4	600334	+	1.97.1.4	Bacteria (2)	Radical SAM domain-containing protein K04069 pyruvate formate lyase activating enzyme
Bin_02_4_275	653	296038	296691	Bin_02_4	600334	-		Veillonellaceae (31977)	signal transduction protein CBS domains
Bin_02_4_276	635	296904	297539	Bin_02_4	600334	-		Clostridiales (186802)	metal dependent hydrolase
Bin_02_4_277	254	297543	297797	Bin_02_4	600334	-		Clostridiales (186802)	no significant homology.
Bin_02_4_278	578	297869	298447	Bin_02_4	600334	-		Firmicutes (1239)	TetR family transcriptional regulator
Bin_02_4_279	1865	298603	300468	Bin_02_4	600334	+	3.6.3.4	Clostridium (1485)	heavy metal translocating P-type ATPase (EC:3.6.3.4)
Bin_02_4_28	1013	33930	34943	Bin_02_4	600334	+		root (1)	hypothetical protein
Bin_02_4_280	353	300543	300896	Bin_02_4	600334	-		root (1)	hypothetical protein
Bin_02_4_281	956	300924	301880	Bin_02_4	600334	-		Lachnospiraceae (186803)	diacylglycerol kinase family protein K07029
Bin_02_4_282	1211	301990	303201	Bin_02_4	600334	-	1.1.1.1	Pseudoramibacter alactolyticus (113287)	Alcohol dehydrogenase (EC 1.1.1.1)
Bin_02_4_283	1022	303241	304263	Bin_02_4	600334	-	1.20.4.1	Pseudoramibacter alactolyticus (113287)	Arsenate reductase (EC 1.20.4.1)
Bin_02_4_284	1412	304411	305823	Bin_02_4	600334	-	1.1.3.15	Selenomonadales (909929)	FAD linked oxidase domain-containing protein K00104 glycolate
Bin_02_4_285	596	305998	306594	Bin_02_4	600334	-	2.7.7.62	Pseudoramibacter alactolyticus (113287)	cobU adenosylcobinamide kinase/adenosylcobinamide-phosphate guanylyltransferase (EC:2.7.7.62) K02231 kinase / adenosylcobinamide-phosphate
Bin_02_4_286	1061	306605	307666	Bin_02_4	600334	-	4.1.1.81	Pseudoramibacter alactolyticus (113287)	putative L-threonine-O-3-phosphate decarboxylase K04720 threonine-phosphate decarboxylase
Bin_02_4_287	1022	307699	308721	Bin_02_4	600334	-	6.3.1.10	Pseudoramibacter alactolyticus (113287)	cobalamin biosynthesis protein CobD K02227 adenosylcobinamide-phosphate synthase CobD
Bin_02_4_288	1514	308721	310235	Bin_02_4	600334	-	6.3.5.10	Bacteria (2)	cbiP cobyric acid synthase K02232 adenosylcobyric synthase
Bin_02_4_289	746	310268	311014	Bin_02_4	600334	-	1.3.1.54	Pseudoramibacter alactolyticus (113287)	precorrin-6x reductase K05895 precorrin-6X reductase
Bin_02_4_29	1370	34951	36321	Bin_02_4	600334	-		Bifidobacterium (1678)	MATE efflux family protein
Bin_02_4_290	749	311011	311760	Bin_02_4	600334	-	2.1.1.131	Bacteria (2)	precorrin-3 methyltransferase/precorrin-6Y C5,15-methyltransferase (EC:2.1.1.131 2.1.1.132) K05934 precorrin-3B C17-methyltransferase
Bin_02_4_291	1055	311774	312829	Bin_02_4	600334	-		Pseudoramibacter alactolyticus (113287)	cobalamin biosynthesis protein CbiG K02189 CbiG
Bin_02_4_292	764	312836	313600	Bin_02_4	600334	-	2.1.1.133	Bacteria (2)	cbiF cobalt-precorrin-4 C(11)-methyltransferase (cobalt-precorrin-3 methylase) (EC:2.1.1.-) K05936 precorrin-4 C11-methyltransferase
Bin_02_4_293	794	313597	314391	Bin_02_4	600334	-	4.99.1.3	Alkaliphilus oremlandii (461876)	cbiK vitamin B12 biosynthetic protein K02190 sirohydrochlorin cobaltochelatase
Bin_02_4_294	1298	314404	315702	Bin_02_4	600334	-	5.4.3.8	Firmicutes (1239)	GSA2 GSA2 (glutamate-1-semialdehyde 2,1-aminomutase 2) catalytic/ glutamate-1-semialdehyde 2,1-aminomutase/ pyridoxal phosphate binding / transaminase (EC:5.4.3.8) K01845
Bin_02_4_295	974	315716	316690	Bin_02_4	600334	-	4.2.1.24	Clostridiales (186802)	HEMB1 catalytic/ metal ion binding / porphobilinogen synthase K01698 synthase
Bin_02_4_296	1529	316749	318278	Bin_02_4	600334	-	4.2.1.75	Clostridiales (186802)	hemD porphyrin biosynthesis protein (EC:4.2.1.75 2.1.1.107) K13542 uroporphyrinogen III methyltransferase / synthase
Bin_02_4_297	917	318275	319192	Bin_02_4	600334	-	2.5.1.61	Clostridiales (186802)	hemC porphobilinogen deaminase (EC:2.5.1.61) K01749 hydroxymethylbilane synthase
Bin_02_4_298	581	319194	319775	Bin_02_4	600334	-	1.3.1.76	Clostridiales (186802)	siroheme synthase K02304 precorrin-2 dehydrogenase / sirohydrochlorin ferrochelatase
Bin_02_4_299	1247	319787	321034	Bin_02_4	600334	-	1.2.1.70	Clostridiales (186802)	glutamyl-tRNA reductase K02492 reductase
Bin_02_4_3	2414	2437	4851	Bin_02_4	600334	-	2.1.1.13	Clostridium (1485)	metH1 MetH1 (EC:2.1.1.13) K00548 5-methyltetrahydrofolate--homocysteine methyltransferase
Bin_02_4_30	476	36311	36787	Bin_02_4	600334	-		Firmicutes (1239)	pyridoxamine 5'-phosphate oxidase family protein K07005
Bin_02_4_300	758	321044	321802	Bin_02_4	600334	-	2.3.1.51	Eubacteriaceae (186806)	1-acyl-sn-glycerol-3-phosphate acyltransferase K00655 acyltransferase
Bin_02_4_301	581	321843	322424	Bin_02_4	600334	-		Clostridiales (186802)	precorrin-6y C5 K02191 precorrin-8W decarboxylase
Bin_02_4_302	647	322417	323064	Bin_02_4	600334	-	2.1.1.132	Pseudoramibacter alactolyticus (113287)	precorrin-6y C5 K03399 precorrin-6Y C5,15-methyltransferase
Bin_02_4_303	1148	323061	324209	Bin_02_4	600334	-		Pseudoramibacter alactolyticus (113287)	cbiD cobalt-precorrin-6A synthase K02188 cobalamin biosynthesis protein CbiD
Bin_02_4_304	719	324206	324925	Bin_02_4	600334	-	2.1.1.130	Clostridiales (186802)	precorrin-2 C20-methyltransferase (EC:2.1.1.130) K03394 precorrin-2/cobalt-factor-2
Bin_02_4_305	641	324931	325572	Bin_02_4	600334	-	5.4.1.2	Bacteria (2)	cbiC cobalt-precorrin-8X methylmutase (EC:5.4.1.2) K06042 precorrin-8X
Bin_02_4_306	881	325622	326503	Bin_02_4	600334	-		Pseudoramibacter alactolyticus (113287)	GHMP kinase
Bin_02_4_307	1379	326500	327879	Bin_02_4	600334	-	6.3.5.9	Pseudoramibacter alactolyticus (113287)	cobyrinic acid A K02224 a,c-diamide synthase
Bin_02_4_308	851	328063	328914	Bin_02_4	600334	-		Clostridiales (186802)	cobalt import ATP-binding protein CbiO 2 (EC:3.6.3.-) K02006 cobalt/nickel transport system
Bin_02_4_309	938	328907	329845	Bin_02_4	600334	-		Pseudoramibacter alactolyticus (113287)	cobalt ABC transporter K02008 cobalt/nickel transport system permease protein
Bin_02_4_31	1313	36831	38144	Bin_02_4	600334	-	3.4.22.40	Selenomonadales (909929)	bleomycin hydrolase (EC:3.4.22.40) K01372
Bin_02_4_310	326	329932	330258	Bin_02_4	600334	-		Clostridiales (186802)	Cobalt transport protein CbiN K02009 cobalt
Bin_02_4_311	752	330276	331028	Bin_02_4	600334	-		Clostridiales (186802)	cobalamin biosynthesis protein CbiM K02007 cobalt/nickel transport system permease
Bin_02_4_312	299	331517	331816	Bin_02_4	600334	-		Clostridiales (186802)	RelB/DinJ family addiction module antitoxin
Bin_02_4_313	668	332051	332719	Bin_02_4	600334	+		Ruminococcus flavefaciens (1265)	restriction endonuclease BglII
Bin_02_4_314	683	332716	333399	Bin_02_4	600334	+		Bacteria (2)	adenine-specific DNA methyltransferase
Bin_02_4_315	881	333551	334432	Bin_02_4	600334	-		root (1)	hypothetical protein
Bin_02_4_316	245	334582	334827	Bin_02_4	600334	-		root (1)	hypothetical protein
Bin_02_4_317	410	334808	335218	Bin_02_4	600334	-		root (1)	hypothetical protein
Bin_02_4_318	224	335221	335445	Bin_02_4	600334	-		root (1)	hypothetical protein
Bin_02_4_319	221	335515	335736	Bin_02_4	600334	-		root (1)	hypothetical protein
Bin_02_4_32	1250	38155	39405	Bin_02_4	600334	-	3.4.11.4	Bacteria (2)	peptidase T (EC:3.4.11.4) K01258 tripeptide aminopeptidase
Bin_02_4_320	608	335892	336500	Bin_02_4	600334	-		root (1)	hypothetical protein
Bin_02_4_321	875	336517	337392	Bin_02_4	600334	-		root (1)	hypothetical protein
Bin_02_4_322	935	337638	338573	Bin_02_4	600334	-	1.1.1.100	Clostridium sp. SY8519 (1042156)	3-oxoacyl- reductase (EC 1.1.1.100)
Bin_02_4_323	884	338942	339826	Bin_02_4	600334	+		Eubacterium (1730)	hypothetical protein
Bin_02_4_324	629	340000	340629	Bin_02_4	600334	-		root (1)	hypothetical protein
Bin_02_4_325	734	341545	342279	Bin_02_4	600334	+	1.1.1.100	Pseudoramibacter alactolyticus (113287)	fabG2 3-oxoacyl-(acyl-carrier-protein) reductase FabG2 (EC:1.1.1.100) K00059 3-oxoacyl-
Bin_02_4_326	887	342448	343335	Bin_02_4	600334	+	4.1.2.13	Bacteria (2)	fructose-1,6-bisphosphate aldolase (EC:4.1.2.13) K01623 fructose-bisphosphate aldolase, class I
Bin_02_4_327	1403	343470	344873	Bin_02_4	600334	+		Bacteria (2)	multidrug resistance protein, MATE family
Bin_02_4_328	953	345303	346256	Bin_02_4	600334	+		Pseudoramibacter alactolyticus (113287)	transcriptional regulator
Bin_02_4_329	1190	346306	347496	Bin_02_4	600334	+	1.1.1.261	Pseudoramibacter alactolyticus (113287)	glycerol-1-phosphate dehydrogenase (NAD(P)(+)) (EC:1.1.1.261) K00096
Bin_02_4_33	1040	39550	40590	Bin_02_4	600334	-	1.8.1.2	Clostridiales (186802)	asrC anaerobic sulfite reductase subunit C (EC:1.8.1.2) K00385
Bin_02_4_330	794	347598	348392	Bin_02_4	600334	+	3.1.3.18	Clostridiales (186802)	phosphoglycolate phosphatase (EC:3.1.3.18) K01101 4-nitrophenyl
Bin_02_4_331	1679	348422	350101	Bin_02_4	600334	+	2.7.1.16	cellular organisms (131567)	L-ribulokinase K00853 L-ribulokinase
Bin_02_4_332	1688	350153	351841	Bin_02_4	600334	+	2.7.1.16	Pseudoramibacter alactolyticus (113287)	ribulokinase K00853 L-ribulokinase
Bin_02_4_333	437	352022	352459	Bin_02_4	600334	-	5.3.1.6	Clostridiales (186802)	rplB ribose-5-phosphate isomerase B K01808 ribose 5-phosphate B
Bin_02_4_334	1280	352647	353927	Bin_02_4	600334	-	6.1.1.11	Clostridiales (186802)	serS seryl-tRNA synthetase (EC:6.1.1.11) K01875
Bin_02_4_335	509	353961	354470	Bin_02_4	600334	-		Clostridiales (186802)	SEC-C motif domain protein
Bin_02_4_336	995	354654	355649	Bin_02_4	600334	-	1.4.1.16	Bacteria (2)	meso-diaminopimelate D-dehydrogenase (EC:1.4.1.16) K03340 diaminopimelate dehydrogenase
Bin_02_4_337	1340	355725	357065	Bin_02_4	600334	-		Bacteria (2)	4-hydroxybutyrate coenzyme A transferase
Bin_02_4_338	1007	357166	358173	Bin_02_4	600334	-		root (1)	hypothetical protein
Bin_02_4_339	731	358219	358950	Bin_02_4	600334	-		Pseudoramibacter alactolyticus (113287)	NPQTN specific sortase B
Bin_02_4_34	803	40602	41405	Bin_02_4	600334	-		Bacteria (2)	asrB anaerobic sulfite reductase subunit B
Bin_02_4_340	905	358966	359871	Bin_02_4	600334	-	1.3.3.1	Clostridiales (186802)	pyrD dihydroorotate dehydrogenase 1B (EC:1.3.3.1) K00226 oxidase
Bin_02_4_341	716	359868	360584	Bin_02_4	600334	-	1.3.5.2	Pseudoramibacter alactolyticus (113287)	dihydroorotate dehydrogenase electron transfer subunit (EC:1.3.5.2) K02823
Bin_02_4_342	854	360575	361429	Bin_02_4	600334	-	4.1.1.23	Pseudoramibacter alactolyticus (113287)	pyrF orotidine 5'-phosphate decarboxylase (EC:4.1.1.23) K01591 orotidine-5'-phosphate
Bin_02_4_343	1178	361407	362585	Bin_02_4	600334	-	3.5.2.3	Clostridiales (186802)	hypothetical protein K01465 dihydroorotase
Bin_02_4_344	437	362596	363033	Bin_02_4	600334	-	2.1.3.2	Anaerofustis stercorihominis (214853)	pyrI aspartate carbamoyltransferase, regulatory subunit (EC:2.1.3.2) K00610 carbamoyltransferase
Bin_02_4_345	953	363030	363983	Bin_02_4	600334	-	6.3.5.5	Clostridiales (186802)	CAD complex (carbamoyl-phosphate synthase II / aspartate carbamoyltransferase catalytic chain dihydroorotase) K11541 carbamoyl-phosphate
Bin_02_4_346	1634	364237	365871	Bin_02_4	600334	+		root (1)	carbonic anhydrase, family 3
Bin_02_4_347	2171	365991	368162	Bin_02_4	600334	+		root (1)	hypothetical protein
Bin_02_4_348	1256	368903	370159	Bin_02_4	600334	+	2.7.1.100	Pseudoramibacter alactolyticus (113287)	hypothetical protein K00899 5-methylthioribose kinase
Bin_02_4_349	803	370272	371075	Bin_02_4	600334	-		Actinomycetales (2037)	nagD N-acetylglucosamine metabolism protein K02566 NagD protein
Bin_02_4_35	1016	41398	42414	Bin_02_4	600334	-	1.8.1.2	Bacteria (2)	asrA1 anaerobic sulfite reductase subunit A (EC:1.8.1.2)
Bin_02_4_350	851	371188	372039	Bin_02_4	600334	-		Oscillibacter (459786)	Ferredoxin
Bin_02_4_351	1937	372078	374015	Bin_02_4	600334	-	6.3.1.5	Bacteria (2)	nh(3)-dependent nad(+) synthetase (EC:6.3.1.5) K01950 NAD+ synthase (glutamine-hydrolysing)
Bin_02_4_352	1613	374398	376011	Bin_02_4	600334	-	6.3.4.2	Clostridium (1485)	CTP synthase/ catalytic (EC:6.3.4.2) K01937 synthase
Bin_02_4_353	1481	376141	377622	Bin_02_4	600334	-		Pseudoramibacter alactolyticus (113287)	COG1070: Sugar (pentulose hexulose) kinases
Bin_02_4_354	764	377779	378543	Bin_02_4	600334	+	4.2.99.18	Clostridium (1485)	similar to Recombination repair protein 1 (DNA-(apurinic or apyrimidinic site) lyase) K10771 AP endonuclease
Bin_02_4_355	785	378572	379357	Bin_02_4	600334	+		Firmicutes (1239)	TatD family hydrolase K03424 DNase protein
Bin_02_4_356	785	379354	380139	Bin_02_4	600334	+		Clostridiales (186802)	branched-chain amino acid transporter
Bin_02_4_357	317	380129	380446	Bin_02_4	600334	+		Pseudoramibacter alactolyticus (113287)	azlD branched-chain amino acid transport protein AzlD
Bin_02_4_358	416	380474	380890	Bin_02_4	600334	+		root (1)	hypothetical protein
Bin_02_4_359	788	380906	381694	Bin_02_4	600334	+		Pseudoramibacter alactolyticus (113287)	Hydrolase (HAD superfamily) cluster DUF1447
Bin_02_4_36	500	42705	43205	Bin_02_4	600334	+		Lactobacillus delbrueckii (1584)	DUF2798 domain-containing protein
Bin_02_4_360	557	381676	382233	Bin_02_4	600334	-		Bacteria (2)	NADPH-dependent FMN reductase
Bin_02_4_361	1622	382241	383863	Bin_02_4	600334	-		Clostridiales (186802)	hybrid cluster protein K00378 hydroxylamine reductase
Bin_02_4_362	1244	384173	385417	Bin_02_4	600334	+		Firmicutes (1239)	amt ammonium transporter K03320 transporter, Amt family
Bin_02_4_363	344	385439	385783	Bin_02_4	600334	+		Firmicutes (1239)	glnK nitrogen regulatory PII-like protein K04752 protein P-II 2
Bin_02_4_364	1703	385856	387559	Bin_02_4	600334	-	6.1.1.19	Clostridia (186801)	argS arginyl-tRNA synthetase (EC:6.1.1.19) K01887
Bin_02_4_365	449	387583	388032	Bin_02_4	600334	-		Pseudoramibacter alactolyticus (113287)	DUF1934 domain-containing protein
Bin_02_4_366	1064	388066	389130	Bin_02_4	600334	-	6.3.2.4	Clostridiales (186802)	ddl D-alanyl-alanine synthetase A (EC:6.3.2.4) K01921 D-alanine-D-alanine ligase
Bin_02_4_367	1688	389252	390940	Bin_02_4	600334	-	5.4.2.8	Clostridium perfringens (1502)	phosphoglucomutase/phosphomannomutase family protein K01840 phosphomannomutase
Bin_02_4_368	1010	391118	392128	Bin_02_4	600334	-		Coriobacteriaceae (84107)	penicillin V acylase-like amidase
Bin_02_4_369	1241	392337	393578	Bin_02_4	600334	-	6.2.1.30	Bacteria (2)	phenylacetate--CoA ligase (EC:6.2.1.30) K01912 phenylacetate-CoA
Bin_02_4_37	941	43292	44233	Bin_02_4	600334	+		Monera	hypothetical protein
Bin_02_4_370	596	393584	394180	Bin_02_4	600334	-	1.2.7.8	Clostridium (1485)	pyruvate ferredoxin/flavodoxin oxidoreductase K00180 indolepyruvate ferredoxin oxidoreductase, beta subunit
Bin_02_4_371	1769	394177	395946	Bin_02_4	600334	-	1.2.7.8	Clostridiales (186802)	indolepyruvate ferredoxin oxidreductase, alpha/beta subunit K00179 oxidoreductase, alpha subunit
Bin_02_4_372	683	396086	396769	Bin_02_4	600334	-		Firmicutes (1239)	DNA alkylation repair enzyme
Bin_02_4_373	701	396939	397640	Bin_02_4	600334	-		Clostridiales (186802)	4Fe-4S ferredoxin iron-sulfur binding domain-containing protein
Bin_02_4_374	1358	397745	399103	Bin_02_4	600334	-		Bacteria (2)	MATE efflux family protein
Bin_02_4_375	563	399100	399663	Bin_02_4	600334	-	3.5.4.16	Clostridiales (186802)	gch2, fb51g02, gch, gch1b, wu:fb51g02 GTP cyclohydrolase 2 (EC:3.5.4.16) K01495 I
Bin_02_4_376	584	399806	400390	Bin_02_4	600334	+		Clostridiales (186802)	BioY protein K03523 putative biotin biosynthesis protein
Bin_02_4_377	497	400387	400884	Bin_02_4	600334	-	1.7.1.13	Bacteria (2)	queF NADPH-dependent 7-cyano-7-deazaguanine reductase(NADPH-dependent nitrile oxidoreductase) (EC:1.7.1.-) K09457 reductase
Bin_02_4_378	722	400900	401622	Bin_02_4	600334	-		Bacteria (2)	ExsB protein K06920 queuosine biosynthesis protein QueC
Bin_02_4_379	665	401652	402317	Bin_02_4	600334	-		Firmicutes (1239)	radical SAM domain-containing protein K10026 queuosine biosynthesis protein QueE
Bin_02_4_38	707	44279	44986	Bin_02_4	600334	-		Firmicutes (1239)	esterase
Bin_02_4_380	479	402319	402798	Bin_02_4	600334	-	4.2.3.12	Firmicutes (1239)	PreQ(0) biosynthesis protein QueD K01737 6-pyruvoyl tetrahydrobiopterin synthase
Bin_02_4_381	1097	402941	404038	Bin_02_4	600334	-		root (1)	hypothetical protein
Bin_02_4_382	2318	404050	406368	Bin_02_4	600334	-		Eubacterium (1730)	sulfatase
Bin_02_4_383	659	406355	407014	Bin_02_4	600334	-		Clostridium (1485)	metal dependent phosphohydrolase K07023 putative hydrolases HD superfamily
Bin_02_4_384	470	407047	407517	Bin_02_4	600334	-		root (1)	hypothetical protein
Bin_02_4_385	1064	408163	409227	Bin_02_4	600334	-	2.6.1.42	cellular organisms (131567)	ilvE2, RS04784 branched-chain amino acid aminotransferase (EC:2.6.1.42) K00826
Bin_02_4_386	932	409559	410491	Bin_02_4	600334	+		Firmicutes (1239)	mutY A/G-specific adenine glycosylase (EC:3.2.2.-) K03575
Bin_02_4_387	521	410548	411069	Bin_02_4	600334	-		Bacteria (2)	nitroreductase family protein
Bin_02_4_388	1331	411115	412446	Bin_02_4	600334	-		root (1)	hypothetical protein
Bin_02_4_389	713	412496	413209	Bin_02_4	600334	-		Bacteria (2)	peptidase C26 K07010 putative glutamine amidotransferase
Bin_02_4_39	2495	45038	47533	Bin_02_4	600334	-	3.6.3.28	Bacteria (2)	uvrA excinuclease ABC subunit A (EC:3.6.3.28) K03701
Bin_02_4_390	2189	413409	415598	Bin_02_4	600334	+	2.7.4.1	Clostridium (1485)	ppk polyphosphate kinase (EC:2.7.4.1) K00937
Bin_02_4_391	881	415714	416595	Bin_02_4	600334	-	2.7.7.9	Clostridium perfringens (1502)	UDP-glucose pyrophosphorylase (EC:2.7.7.9) K00963 UTP--glucose-1-phosphate uridylyltransferase
Bin_02_4_392	1406	416678	418084	Bin_02_4	600334	-		root (1)	hypothetical protein
Bin_02_4_393	359	418257	418616	Bin_02_4	600334	+		Bacteria (2)	glnB putative nitrogen regulatory protein P-II K04751 P-II 1
Bin_02_4_394	1460	418668	420128	Bin_02_4	600334	+		Clostridiales (186802)	amino acid permease family protein
Bin_02_4_395	1142	420194	421336	Bin_02_4	600334	+	4.3.1.12	Bacteria (2)	ocd putative ornithine cyclodeaminase (EC:4.3.1.12) K01750
Bin_02_4_396	338	421461	421799	Bin_02_4	600334	+		Bacteria (2)	FAD-dependent pyridine nucleotide-disulfide oxidoreductase
Bin_02_4_397	1577	421796	423373	Bin_02_4	600334	+		Bacteria (2)	FAD-dependent pyridine nucleotide-disulfide oxidoreductase
Bin_02_4_398	350	423389	423739	Bin_02_4	600334	+		Bacteria (2)	BFD domain-containing protein (2Fe-2S)-binding
Bin_02_4_399	1127	423739	424866	Bin_02_4	600334	+	1.5.3.1	Bacteria (2)	FAD dependent oxidoreductase K00303 sarcosine oxidase, subunit beta
Bin_02_4_4	341	4964	5305	Bin_02_4	600334	-		root (1)	hypothetical protein
Bin_02_4_40	1427	47845	49272	Bin_02_4	600334	+		Bifidobacterium (1678)	Drug resistance transporter EmrB/QacA subfamily
Bin_02_4_400	800	424912	425712	Bin_02_4	600334	-		root (1)	hypothetical protein
Bin_02_4_401	455	425829	426284	Bin_02_4	600334	-	5.3.1.6	Firmicutes (1239)	rpiB, alsI allose 6-phosphate isomerase/ribose-5-phosphate isomerase B K01808 ribose 5-phosphate B
Bin_02_4_402	866	426379	427245	Bin_02_4	600334	-	1.1.1.274	Eggerthella (84111)	2,5-didehydrogluconate reductase (EC:1.1.1.274)
Bin_02_4_403	944	427301	428245	Bin_02_4	600334	-		Clostridiales (186802)	Permease drug/metabolite transporter (DMT) superfamily
Bin_02_4_404	533	428404	428937	Bin_02_4	600334	+		Clostridium (1485)	Substrate-specific component CblT predicted B12-regulated ECF transporter dimethylbenzimidazole
Bin_02_4_405	734	428939	429673	Bin_02_4	600334	+		Pseudoramibacter alactolyticus (113287)	Predicted alpha-ribazole-5-phosphate synthase CblS cobalamin biosynthesis
Bin_02_4_406	902	429768	430670	Bin_02_4	600334	-		Firmicutes (1239)	alpha-beta hydrolase family esterase
Bin_02_4_407	653	430684	431337	Bin_02_4	600334	-		Clostridiales (186802)	TrkA-N domain-containing protein K03499 trk system potassium uptake protein TrkA
Bin_02_4_408	1367	431356	432723	Bin_02_4	600334	-	3.6.3.14	Clostridiales (186802)	H(+)-transporting two-sector ATPase (EC:3.6.3.14) K03498 trk system potassium uptake protein TrkH
Bin_02_4_409	860	432729	433589	Bin_02_4	600334	-	1.5.1.20	Clostridiales (186802)	metF 5,10-methylenetetrahydrofolate reductase MetF (EC:1.5.1.20) K00297 methylenetetrahydrofolate (NADPH)
Bin_02_4_41	1487	49450	50937	Bin_02_4	600334	+		Clostridiales (186802)	dipeptidase A K08659
Bin_02_4_410	884	433603	434487	Bin_02_4	600334	-		Pseudoramibacter alactolyticus (113287)	phosphoesterase
Bin_02_4_411	758	434576	435334	Bin_02_4	600334	-	3.6.3.21	Firmicutes (1239)	ATP-binding protein ABC transporter K02028 polar amino acid transport system
Bin_02_4_412	653	435350	436003	Bin_02_4	600334	-		Firmicutes (1239)	binding-protein-dependent transporter inner membrane component K02029 polar amino acid transport system permease protein
Bin_02_4_413	815	436122	436937	Bin_02_4	600334	-		Bacteria (2)	family 3 extracellular solute-binding protein K02030 polar amino acid transport system substrate-binding protein
Bin_02_4_414	992	437069	438061	Bin_02_4	600334	-	2.7.1.40	Clostridiales (186802)	Pyruvate kinase (EC 2.7.1.40)
Bin_02_4_415	1169	438105	439274	Bin_02_4	600334	-	6.1.1.7	Clostridium (1485)	Alanyl-tRNA synthetase (EC 6.1.1.7)
Bin_02_4_416	128	441319	441447	Bin_02_4	600334	-		root (1)	hypothetical protein
Bin_02_4_417	1022	441636	442658	Bin_02_4	600334	-		Pseudoramibacter alactolyticus (113287)	cas1 CRISPR-associated protein Cas1
Bin_02_4_418	662	442655	443317	Bin_02_4	600334	-		Clostridiales (186802)	CRISPR-associated protein Cas4
Bin_02_4_419	860	443327	444187	Bin_02_4	600334	-		Bacteria (2)	csd CRISPR-associated protein, Csd2 family
Bin_02_4_42	1148	51071	52219	Bin_02_4	600334	+		Bacteria (2)	4Fe-4S ferredoxin iron-sulfur binding domain protein K07138
Bin_02_4_420	1874	444184	446058	Bin_02_4	600334	-		root (1)	hypothetical protein
Bin_02_4_421	758	446052	446810	Bin_02_4	600334	-		Clostridiales (186802)	CRISPR-associated protein, Cas5d family
Bin_02_4_422	2207	446807	449014	Bin_02_4	600334	-		unclassified Clostridiales (186813)	CRISPR-associated helicase Cas3
Bin_02_4_423	422	449171	449593	Bin_02_4	600334	+		Pseudoramibacter alactolyticus (113287)	Phenylacetic acid degradation protein PaaD, thioesterase
Bin_02_4_424	431	449808	450239	Bin_02_4	600334	-		Bacteria (2)	HSP20-family heat shock chaperone
Bin_02_4_425	428	450388	450816	Bin_02_4	600334	-		Clostridiales (186802)	heat shock protein HSP20
Bin_02_4_426	512	451183	451695	Bin_02_4	600334	+		Firmicutes (1239)	metal dependent phosphohydrolase
Bin_02_4_427	161	451763	451924	Bin_02_4	600334	+		root (1)	hypothetical protein
Bin_02_4_428	503	451955	452458	Bin_02_4	600334	+		Pseudoramibacter alactolyticus (113287)	hypothetical protein
Bin_02_4_429	1229	452513	453742	Bin_02_4	600334	+		Pseudoramibacter alactolyticus (113287)	nuclease SbcCD K03547 exonuclease SbcD
Bin_02_4_43	1043	52296	53339	Bin_02_4	600334	-		Bacteria (2)	5-methylcytosine-specific restriction enzyme McrBC, subunit McrC
Bin_02_4_430	3191	453729	456920	Bin_02_4	600334	+		root (1)	hypothetical protein
Bin_02_4_431	1265	456992	458257	Bin_02_4	600334	+		root (1)	hypothetical protein
Bin_02_4_432	1550	458601	460151	Bin_02_4	600334	+		Bacteria (2)	Na+/solute symporter K03307 solute:Na+ symporter, SSS family
Bin_02_4_433	194	460557	460751	Bin_02_4	600334	-		root (1)	hypothetical protein
Bin_02_4_434	422	460906	461328	Bin_02_4	600334	+		root (1)	hypothetical protein
Bin_02_4_435	1553	461442	462995	Bin_02_4	600334	+		Pseudoramibacter alactolyticus (113287)	possible cardiolipin synthase (phospholipase D family) K06131
Bin_02_4_436	239	463087	463326	Bin_02_4	600334	-		root (1)	hypothetical protein
Bin_02_4_437	1247	464975	466222	Bin_02_4	600334	+	2.1.2.1	Clostridium (1485)	GG18461 gene product from transcript GG18461-RA K00600 glycine hydroxymethyltransferase
Bin_02_4_438	659	466222	466881	Bin_02_4	600334	+		Eubacteriaceae (186806)	protein unknown function UPF0029
Bin_02_4_439	731	467038	467769	Bin_02_4	600334	-	3.6.3.28	Firmicutes (1239)	abc transporter, putative (EC:3.6.3.28)
Bin_02_4_44	2120	53336	55456	Bin_02_4	600334	-		Lactobacillus salivarius (1624)	ATPase associated various cellular activities
Bin_02_4_440	656	467762	468418	Bin_02_4	600334	-		Corynebacterineae (85007)	glnH, glnP glutamine ABC transporter glutamine-binding/permease protein K02029 polar amino acid transport system permease K02030 substrate-binding protein
Bin_02_4_441	773	468459	469232	Bin_02_4	600334	-		Firmicutes (1239)	glutamine ABC transporter (binding transport protein) K02029 polar amino acid system permease protein K02030 substrate-binding protein
Bin_02_4_442	1373	469600	470973	Bin_02_4	600334	+	2.3.3.5	Clostridiales (186802)	citrate synthase (EC:2.3.3.5) K01647
Bin_02_4_443	461	471174	471635	Bin_02_4	600334	+		Pseudoramibacter alactolyticus (113287)	hypothetical protein
Bin_02_4_444	1313	471936	473249	Bin_02_4	600334	+		Clostridiales (186802)	catalytic, putative K03147 thiamine biosynthesis protein ThiC
Bin_02_4_445	278	473353	473631	Bin_02_4	600334	-		Bacteria (2)	addiction module toxin, RelE/StbE family
Bin_02_4_446	275	473631	473906	Bin_02_4	600334	-		Bacteria (2)	putative toxin-antitoxin system antitoxin component ribbon-helix-helix domain-containing protein K07473 DNA-damage-inducible protein J
Bin_02_4_447	524	474041	474565	Bin_02_4	600334	-		Oribacterium sinus (237576)	isochorismatase family protein (EC:3.-.-.-)
Bin_02_4_448	1265	474591	475856	Bin_02_4	600334	-	4.4.1.8	Clostridium (1485)	O-acetylhomoserine (thiol)-lyase (EC:4.4.1.8) K01760 cystathionine beta-lyase
Bin_02_4_449	818	476634	477452	Bin_02_4	600334	-	3.2.1.8	Bacteria (2)	Endo-1,4-beta-xylanase A precursor (EC 3.2.1.8)
Bin_02_4_45	101	55498	55599	Bin_02_4	600334	-		root (1)	hypothetical protein
Bin_02_4_450	569	477617	478186	Bin_02_4	600334	-		Clostridiales (186802)	fic cell filamentation protein fic, putative K04095
Bin_02_4_451	320	478191	478511	Bin_02_4	600334	-		Clostridiales (186802)	hypothetical protein
Bin_02_4_452	1895	478676	480571	Bin_02_4	600334	-	6.1.1.6	Clostridiales (186802)	lysS lysine--tRNA ligase (EC:6.1.1.6) K04567 lysyl-tRNA synthetase, class II
Bin_02_4_453	470	480602	481072	Bin_02_4	600334	-		Clostridium (1485)	greA transcription elongation factor GreA K03624 GreA
Bin_02_4_454	833	481208	482041	Bin_02_4	600334	-		root (1)	hypothetical protein
Bin_02_4_455	1751	482205	483956	Bin_02_4	600334	-		Faecalibacterium prausnitzii (853)	amt ammonium transporter Amt
Bin_02_4_456	842	484310	485152	Bin_02_4	600334	+		Clostridium sp. SY8519 (1042156)	heavy metal resistance transcriptional regulator Hmrr, MerR family
Bin_02_4_457	1409	485192	486601	Bin_02_4	600334	-		Firmicutes (1239)	amino acid permease family protein
Bin_02_4_458	350	486647	486997	Bin_02_4	600334	-		Clostridiales (186802)	amt ammonium transporter Amt
Bin_02_4_459	1142	487045	488187	Bin_02_4	600334	-	4.3.1.12	Bacteria (2)	ocd putative ornithine cyclodeaminase (EC:4.3.1.12) K01750
Bin_02_4_46	320	55860	56180	Bin_02_4	600334	+		Clostridium sp. SS2/1 (411484)	transposase
Bin_02_4_460	1574	488352	489926	Bin_02_4	600334	-		root (1)	hypothetical protein
Bin_02_4_461	1736	490071	491807	Bin_02_4	600334	-	3.6.3.16	Clostridiales (186802)	arsenite-activated ATPase ArsA (EC:3.6.3.16) K01551 arsenite-transporting
Bin_02_4_462	665	491827	492492	Bin_02_4	600334	-		root (1)	hypothetical protein
Bin_02_4_463	308	492573	492881	Bin_02_4	600334	-		Clostridiales (186802)	transcriptional regulator, ArsR family K03892 family regulator
Bin_02_4_464	782	493011	493793	Bin_02_4	600334	-		Firmicutes (1239)	zinc/iron permease K07238 zinc transporter, ZIP family
Bin_02_4_465	2852	493819	496671	Bin_02_4	600334	-		Firmicutes (1239)	putative type II restriction endonuclease
Bin_02_4_466	113	496857	496970	Bin_02_4	600334	-		root (1)	hypothetical protein
Bin_02_4_467	737	497372	498109	Bin_02_4	600334	-		root (1)	hypothetical protein
Bin_02_4_468	275	498178	498453	Bin_02_4	600334	-		root (1)	hypothetical protein
Bin_02_4_469	647	498458	499105	Bin_02_4	600334	-		Ruminococcus flavefaciens (1265)	hypothetical protein
Bin_02_4_47	782	57272	58054	Bin_02_4	600334	-		Selenomonadales (909929)	extradiol ring-cleavage dioxygenase, class III enzyme, subunit precursor
Bin_02_4_470	191	499127	499318	Bin_02_4	600334	-		Firmicutes (1239)	hypothetical protein
Bin_02_4_471	101	499355	499456	Bin_02_4	600334	-		root (1)	hypothetical protein
Bin_02_4_472	536	499486	500022	Bin_02_4	600334	-		Firmicutes (1239)	Histone acetyltransferase HPA2 related acetyltransferases
Bin_02_4_473	932	500019	500951	Bin_02_4	600334	-	1.1.1.169	Firmicutes (1239)	2-dehydropantoate 2-reductase K00077 2-reductase
Bin_02_4_474	818	501419	502237	Bin_02_4	600334	-		Oscillibacter (459786)	hypothetical protein
Bin_02_4_475	311	502522	502833	Bin_02_4	600334	-		Clostridium sp. SY8519 (1042156)	hypothetical protein
Bin_02_4_476	260	502823	503083	Bin_02_4	600334	-		Clostridiales (186802)	prevent-host-death family protein
Bin_02_4_477	4685	503253	507938	Bin_02_4	600334	-		root (1)	hypothetical protein
Bin_02_4_478	410	508130	508540	Bin_02_4	600334	-		Firmicutes (1239)	Acyl-coenzyme A synthetases/AMP-(fatty) acid ligases
Bin_02_4_479	290	508527	508817	Bin_02_4	600334	-		Firmicutes (1239)	DNA polymerase beta domain protein region
Bin_02_4_48	353	58184	58537	Bin_02_4	600334	+		Clostridium (1485)	HxlR family transcriptional regulator
Bin_02_4_480	608	508871	509479	Bin_02_4	600334	-		Firmicutes (1239)	COG2110 / Uncharacterized protein COG3236 ADP-ribosylglycohydrolase-like
Bin_02_4_481	101	509469	509570	Bin_02_4	600334	-		root (1)	hypothetical protein
Bin_02_4_482	500	509636	510136	Bin_02_4	600334	-		Clostridiales (186802)	GCN5-like N-acetyltransferase
Bin_02_4_483	986	510352	511338	Bin_02_4	600334	-		Clostridiales (186802)	NAD-dependent protein deacetylase SIR2 family
Bin_02_4_484	806	511319	512125	Bin_02_4	600334	-		Clostridiales Family XI. Incertae Sedis (543310)	Appr-1-p processing domain protein
Bin_02_4_485	1517	512341	513858	Bin_02_4	600334	-		Clostridium (1485)	hemerythrin HHE cation binding domain protein
Bin_02_4_486	662	513895	514557	Bin_02_4	600334	-		Clostridiales (186802)	Cupin 2 conserved barrel domain protein
Bin_02_4_487	2936	514743	517679	Bin_02_4	600334	-		root (1)	hypothetical protein
Bin_02_4_488	641	517830	518471	Bin_02_4	600334	-		Lactobacillus (1578)	NAD-dependent epimerase/dehydratase
Bin_02_4_489	869	518581	519450	Bin_02_4	600334	-		Clostridia (186801)	putative oxygen-independent coproporphyrinogen III oxidase, Fe-S oxidoreductase
Bin_02_4_49	1430	58774	60204	Bin_02_4	600334	+		Clostridium (1485)	EmrB/QacA family drug resistance transporter
Bin_02_4_490	1379	519633	521012	Bin_02_4	600334	-		Clostridiales (186802)	sodium:neurotransmitter symporter K03308 neurotransmitter:Na+ symporter, NSS family
Bin_02_4_491	1373	521035	522408	Bin_02_4	600334	-		Clostridiales (186802)	Na+-dependent transporters SNF family K03308 neurotransmitter:Na+ symporter, NSS family
Bin_02_4_492	1379	522466	523845	Bin_02_4	600334	-		Firmicutes (1239)	sodium:neurotransmitter symporter K03308 neurotransmitter:Na+ symporter, NSS family
Bin_02_4_493	308	524029	524337	Bin_02_4	600334	+		Clostridiales (186802)	thioredoxin M-type K03671 1
Bin_02_4_494	1373	524410	525783	Bin_02_4	600334	-		Bacteria (2)	multidrug resistance protein, MATE family
Bin_02_4_495	434	526058	526492	Bin_02_4	600334	-		Clostridium (1485)	Rrf2 family protein transcriptional regulator,putative
Bin_02_4_496	302	526615	526917	Bin_02_4	600334	-		Bifidobacterium (1678)	hypothetical protein
Bin_02_4_497	806	527036	527842	Bin_02_4	600334	+		Bacteria (2)	ADP-ribosylation/crystallin J1 K05521 ADP-ribosylglycohydrolase
Bin_02_4_498	704	527842	528546	Bin_02_4	600334	+		Clostridiales (186802)	Uncharacterized protein MJ0935
Bin_02_4_499	578	528587	529165	Bin_02_4	600334	+		root (1)	hypothetical protein
Bin_02_4_5	1256	5375	6631	Bin_02_4	600334	-	6.3.4.13	Firmicutes (1239)	gart phosphoribosylglycinamide formyltransferase, synthetase, phosphoribosylaminoimidazole synthetase K11787 phosphoribosylamine--glycine ligase / formyltransferase phosphoribosylformylglycinamidine cyclo-ligase
Bin_02_4_50	1577	60410	61987	Bin_02_4	600334	+		root (1)	hypothetical protein
Bin_02_4_500	572	529237	529809	Bin_02_4	600334	+		Bacteria (2)	flavin reductase domain protein FMN-binding
Bin_02_4_501	728	529874	530602	Bin_02_4	600334	-		root (1)	Hypothetical N-acetyltransferase
Bin_02_4_502	491	530644	531135	Bin_02_4	600334	-	2.3.1.183	Bacteria (2)	GCN5-related N-acetyltransferase (EC:2.3.1.183)
Bin_02_4_503	203	531400	531603	Bin_02_4	600334	+		root (1)	hypothetical protein
Bin_02_4_504	575	531646	532221	Bin_02_4	600334	-		root (1)	hypothetical protein
Bin_02_4_505	1415	532432	533847	Bin_02_4	600334	+		Pseudoramibacter alactolyticus (113287)	Radical SAM
Bin_02_4_506	305	533958	534263	Bin_02_4	600334	+		root (1)	hypothetical protein
Bin_02_4_507	155	534260	534415	Bin_02_4	600334	+		root (1)	hypothetical protein
Bin_02_4_508	1616	534577	536193	Bin_02_4	600334	+		Pseudoramibacter alactolyticus (113287)	rho transcription termination factor Rho K03628 Rho
Bin_02_4_509	782	536242	537024	Bin_02_4	600334	-	5.1.1.3	Bacteria (2)	murI glutamate racemase (EC:5.1.1.3) K01776
Bin_02_4_51	395	61969	62364	Bin_02_4	600334	-		root (1)	hypothetical protein
Bin_02_4_510	842	537160	538002	Bin_02_4	600334	+		Firmicutes (1239)	Peptidoglycan N-acetylglucosamine deacetylase (EC 3.5.1.-)
Bin_02_4_511	2954	538020	540974	Bin_02_4	600334	+	1.17.4.1	Clostridiales (186802)	vitamin B12-dependent ribonucleotide reductase (EC:1.17.4.1) K00525 ribonucleoside-diphosphate alpha chain
Bin_02_4_512	1541	541223	542764	Bin_02_4	600334	-		Dorea (189330)	transcriptional regulator
Bin_02_4_513	113	543147	543260	Bin_02_4	600334	-		root (1)	hypothetical protein
Bin_02_4_514	266	543260	543526	Bin_02_4	600334	-		Firmicutes (1239)	abrB regulators stationary/sporulation gene expression
Bin_02_4_515	389	543764	544153	Bin_02_4	600334	-		root (1)	hypothetical protein
Bin_02_4_516	1133	544153	545286	Bin_02_4	600334	-		Alkaliphilus oremlandii (461876)	predicted oxidoreductase aldo/keto reductase family K07079
Bin_02_4_517	503	545409	545912	Bin_02_4	600334	-		Megasphaera (906)	nitroreductase
Bin_02_4_518	779	546013	546792	Bin_02_4	600334	-		root (1)	hypothetical protein
Bin_02_4_519	287	546941	547228	Bin_02_4	600334	-		root (1)	hypothetical protein
Bin_02_4_52	887	62567	63454	Bin_02_4	600334	-		Dorea formicigenerans (39486)	LysR family transcriptional regulator
Bin_02_4_520	761	547233	547994	Bin_02_4	600334	-		root (1)	hypothetical protein
Bin_02_4_521	1232	548377	549609	Bin_02_4	600334	-		root (1)	hypothetical protein
Bin_02_4_522	248	550301	550549	Bin_02_4	600334	+		root (1)	hypothetical protein
Bin_02_4_523	356	550635	550991	Bin_02_4	600334	-	5.3.1.8	Bacteria (2)	Mannose-6-phosphate isomerase (EC 5.3.1.8)
Bin_02_4_524	458	550991	551449	Bin_02_4	600334	-		Gammaproteobacteria (1236)	TolA protein
Bin_02_4_525	770	551453	552223	Bin_02_4	600334	-		Clostridiales (186802)	Chromosome (plasmid) partitioning protein ParA / Sporulation initiation inhibitor Soj
Bin_02_4_526	293	552355	552648	Bin_02_4	600334	-		Pseudoramibacter alactolyticus (113287)	ethanolamine utilization protein EutM
[truncated: 145 more rows]

## Sheet: Pseudoramibacter sp. 002396065
ORF_ID	ORF_length	start	end	Contig_Name	Contig_length	strand	ec	taxonomy	product
Pseudoramibacter_GCA_002396065_1_104_0	374	67	441	Pseudoramibacter_GCA_002396065_1_104	11704	-	1.15.1.2	Bacteria (2)	Desulfoferrodoxin ferrous iron-binding region K05919 superoxide reductase
Pseudoramibacter_GCA_002396065_1_104_1	569	594	1163	Pseudoramibacter_GCA_002396065_1_104	11704	-		Oribacterium sinus (237576)	catalase
Pseudoramibacter_GCA_002396065_1_104_2	1373	1160	2533	Pseudoramibacter_GCA_002396065_1_104	11704	-		Pseudoramibacter alactolyticus (113287)	MATE efflux family protein
Pseudoramibacter_GCA_002396065_1_104_3	1898	2710	4608	Pseudoramibacter_GCA_002396065_1_104	11704	+		root (1)	hypothetical protein
Pseudoramibacter_GCA_002396065_1_104_4	695	4868	5563	Pseudoramibacter_GCA_002396065_1_104	11704	+	3.6.3.14	Clostridiales (186802)	atpB2 ATP synthase F0 A subunit AtpB2 (EC:3.6.3.14) K02108 F-type H+-transporting ATPase
Pseudoramibacter_GCA_002396065_1_104_5	224	5636	5860	Pseudoramibacter_GCA_002396065_1_104	11704	+	3.6.3.14	Clostridiales (186802)	atpH ATP synthase CF0 C subunit (EC:3.6.3.14) K02110 F-type H+-transporting ATPase c
Pseudoramibacter_GCA_002396065_1_104_6	458	5881	6339	Pseudoramibacter_GCA_002396065_1_104	11704	+		Pseudoramibacter alactolyticus (113287)	ATP synthase F0 sector subunit b
Pseudoramibacter_GCA_002396065_1_104_7	518	6323	6841	Pseudoramibacter_GCA_002396065_1_104	11704	+		Pseudoramibacter alactolyticus (113287)	F-type H+-transporting ATPase subunit delta
Pseudoramibacter_GCA_002396065_1_104_8	1514	6846	8360	Pseudoramibacter_GCA_002396065_1_104	11704	+	3.6.3.14	Clostridiales (186802)	atpA ATP synthase CF1 alpha chain K02111 F-type H+-transporting ATPase subunit
Pseudoramibacter_GCA_002396065_1_104_9	890	8366	9256	Pseudoramibacter_GCA_002396065_1_104	11704	+	3.6.3.14	Clostridiales (186802)	atpG2 ATP synthase F1 gamma subunit AtpG2 (EC:3.6.3.14) K02115 F-type H+-transporting ATPase
Pseudoramibacter_GCA_002396065_1_104_10	1400	9264	10664	Pseudoramibacter_GCA_002396065_1_104	11704	+	3.6.3.14	Clostridiales (186802)	ATP synthase F1, beta subunit, putative K02133 F-type H+-transporting ATPase subunit
Pseudoramibacter_GCA_002396065_1_104_11	398	10677	11075	Pseudoramibacter_GCA_002396065_1_104	11704	+	3.6.3.14	Pseudoramibacter alactolyticus (113287)	F-type H+-transporting ATPase epsilon chain K02114 subunit
Pseudoramibacter_GCA_002396065_1_104_12	527	11175	11702	Pseudoramibacter_GCA_002396065_1_104	11704	+		root (1)	hypothetical protein
Pseudoramibacter_GCA_002396065_1_105_0	1019	3	1022	Pseudoramibacter_GCA_002396065_1_105	34219	-	2.4.1.21	Firmicutes (1239)	glycogen/starch synthase, ADP-glucose type (EC:2.4.1.21) K00703 starch synthase
Pseudoramibacter_GCA_002396065_1_105_1	1115	1023	2138	Pseudoramibacter_GCA_002396065_1_105	34219	-	2.7.7.27	Pseudoramibacter alactolyticus (113287)	required glycogen biosynthesis K00975 glucose-1-phosphate adenylyltransferase
Pseudoramibacter_GCA_002396065_1_105_2	1124	2150	3274	Pseudoramibacter_GCA_002396065_1_105	34219	-	2.7.7.27	Firmicutes (1239)	glgC glucose-1-phosphate adenylyltransferase (EC:2.7.7.27) K00975
Pseudoramibacter_GCA_002396065_1_105_3	2438	3403	5841	Pseudoramibacter_GCA_002396065_1_105	34219	-	2.4.1.1	Clostridium (1485)	GG24830 gene product from transcript GG24830-RA K00688 starch phosphorylase
Pseudoramibacter_GCA_002396065_1_105_4	2015	5960	7975	Pseudoramibacter_GCA_002396065_1_105	34219	-	2.4.1.18	Bacteria (2)	glgB glycogen branching enzyme (EC:2.4.1.18) K00700 1,4-alpha-glucan
Pseudoramibacter_GCA_002396065_1_105_5	1928	8187	10115	Pseudoramibacter_GCA_002396065_1_105	34219	+	4.2.1.3	Clostridium (1485)	aconitate hydratase (EC:4.2.1.3) K01681 1
Pseudoramibacter_GCA_002396065_1_105_6	512	10138	10650	Pseudoramibacter_GCA_002396065_1_105	34219	+		root (1)	hypothetical protein
Pseudoramibacter_GCA_002396065_1_105_7	509	10947	11456	Pseudoramibacter_GCA_002396065_1_105	34219	+		root (1)	hypothetical protein
Pseudoramibacter_GCA_002396065_1_105_8	605	11591	12196	Pseudoramibacter_GCA_002396065_1_105	34219	+	2.7.4.14	Pseudoramibacter alactolyticus (113287)	Cytidylate kinase (EC 2.7.4.14)
Pseudoramibacter_GCA_002396065_1_105_9	1238	12390	13628	Pseudoramibacter_GCA_002396065_1_105	34219	+		Pseudoramibacter alactolyticus (113287)	hypothetical protein
Pseudoramibacter_GCA_002396065_1_105_10	692	13646	14338	Pseudoramibacter_GCA_002396065_1_105	34219	+		Pseudoramibacter alactolyticus (113287)	Hypothetical protein YggS, proline synthase co-transcribed bacterial homolog PROSC
Pseudoramibacter_GCA_002396065_1_105_11	503	14352	14855	Pseudoramibacter_GCA_002396065_1_105	34219	+		Pseudoramibacter alactolyticus (113287)	FIG001960: FtsZ-interacting protein related to cell division
Pseudoramibacter_GCA_002396065_1_105_12	752	14934	15686	Pseudoramibacter_GCA_002396065_1_105	34219	+		Pseudoramibacter alactolyticus (113287)	YlmH
Pseudoramibacter_GCA_002396065_1_105_13	947	15683	16630	Pseudoramibacter_GCA_002396065_1_105	34219	+	3.2.1.17	Clostridiaceae (31979)	RluA family pseudouridine synthase (EC:3.2.1.17) K06180 ribosomal large subunit D
Pseudoramibacter_GCA_002396065_1_105_14	1787	16631	18418	Pseudoramibacter_GCA_002396065_1_105	34219	-		Pseudoramibacter alactolyticus (113287)	fibronectin-binding A domain protein
Pseudoramibacter_GCA_002396065_1_105_15	878	18573	19451	Pseudoramibacter_GCA_002396065_1_105	34219	+		Clostridiales (186802)	YicC domain protein
Pseudoramibacter_GCA_002396065_1_105_16	608	19465	20073	Pseudoramibacter_GCA_002396065_1_105	34219	+	2.7.4.8	Firmicutes (1239)	gmk guanylate kinase (EC:2.7.4.8) K00942
Pseudoramibacter_GCA_002396065_1_105_17	350	20139	20489	Pseudoramibacter_GCA_002396065_1_105	34219	+		Pseudoramibacter alactolyticus (113287)	DNA-directed RNA polymerase subunit omega
Pseudoramibacter_GCA_002396065_1_105_18	2174	20489	22663	Pseudoramibacter_GCA_002396065_1_105	34219	+		root (1)	hypothetical protein
Pseudoramibacter_GCA_002396065_1_105_19	608	22687	23295	Pseudoramibacter_GCA_002396065_1_105	34219	+	3.5.1.88	Clostridium (1485)	def peptide deformylase (EC:3.5.1.88) K01462
Pseudoramibacter_GCA_002396065_1_105_20	941	23288	24229	Pseudoramibacter_GCA_002396065_1_105	34219	+	2.1.2.9	Bacteria (2)	methionyl-tRNA formyltransferase (EC:2.1.2.9) K00604
Pseudoramibacter_GCA_002396065_1_105_21	692	24299	24991	Pseudoramibacter_GCA_002396065_1_105	34219	+		Bacteria (2)	putative neutral zinc metallopeptidase K06973
Pseudoramibacter_GCA_002396065_1_105_22	1337	24996	26333	Pseudoramibacter_GCA_002396065_1_105	34219	+		Pseudoramibacter alactolyticus (113287)	Ribosomal RNA small subunit methyltransferase B (EC 2.1.1.-)
Pseudoramibacter_GCA_002396065_1_105_23	2684	26323	29007	Pseudoramibacter_GCA_002396065_1_105	34219	+		root (1)	hypothetical protein
Pseudoramibacter_GCA_002396065_1_105_24	731	29004	29735	Pseudoramibacter_GCA_002396065_1_105	34219	+		Pseudoramibacter alactolyticus (113287)	glycoprotease family protein
Pseudoramibacter_GCA_002396065_1_105_25	515	29728	30243	Pseudoramibacter_GCA_002396065_1_105	34219	+		root (1)	hypothetical protein
Pseudoramibacter_GCA_002396065_1_105_26	1025	30224	31249	Pseudoramibacter_GCA_002396065_1_105	34219	+	3.4.24.57	Clostridiales (186802)	gcp DNA-binding/iron metalloprotein/AP endonuclease (EC:3.4.24.57) K01409 O-sialoglycoprotein endopeptidase
Pseudoramibacter_GCA_002396065_1_105_27	287	31388	31675	Pseudoramibacter_GCA_002396065_1_105	34219	+		Clostridiales (186802)	Heat shock protein 60 family co-chaperone GroES
Pseudoramibacter_GCA_002396065_1_105_28	1625	31710	33335	Pseudoramibacter_GCA_002396065_1_105	34219	+		Clostridiales (186802)	chaperonin complex component, TCP-1 eta subunit, putative
Pseudoramibacter_GCA_002396065_1_105_29	653	33466	34119	Pseudoramibacter_GCA_002396065_1_105	34219	+		Pseudoramibacter alactolyticus (113287)	Hypothetical nudix hydrolase YeaB
Pseudoramibacter_GCA_002396065_1_105_30	77	34141	34218	Pseudoramibacter_GCA_002396065_1_105	34219	+		root (1)	hypothetical protein
Pseudoramibacter_GCA_002396065_1_99_0	1385	42	1427	Pseudoramibacter_GCA_002396065_1_99	17784	-	6.1.1.14	cellular organisms (131567)	glycyl tRNA synthetase (EC:6.1.1.14)
Pseudoramibacter_GCA_002396065_1_99_1	1718	1696	3414	Pseudoramibacter_GCA_002396065_1_99	17784	+		Pseudoramibacter alactolyticus (113287)	sodium-dependent phosphate transport protein K03324 phosphate:Na+ symporter
Pseudoramibacter_GCA_002396065_1_99_2	944	3493	4437	Pseudoramibacter_GCA_002396065_1_99	17784	+		Bacteria (2)	Tat pathway signal sequence domain-containing protein 22
Pseudoramibacter_GCA_002396065_1_99_3	1673	4512	6185	Pseudoramibacter_GCA_002396065_1_99	17784	+	6.3.4.3	Bacteria (2)	fhs formate-tetrahydrofolate ligase (EC:6.3.4.3) K01938 formate--tetrahydrofolate
Pseudoramibacter_GCA_002396065_1_99_4	851	6187	7038	Pseudoramibacter_GCA_002396065_1_99	17784	+	1.5.1.5	Bacteria (2)	bifunctional protein FolD (EC:1.5.1.5) K01491 methylenetetrahydrofolate dehydrogenase (NADP+) / methenyltetrahydrofolate cyclohydrolase
Pseudoramibacter_GCA_002396065_1_99_5	650	7056	7706	Pseudoramibacter_GCA_002396065_1_99	17784	+		Clostridiales (186802)	MULTISPECIES: sugar ABC transporter substrate-binding protein
Pseudoramibacter_GCA_002396065_1_99_6	746	7721	8467	Pseudoramibacter_GCA_002396065_1_99	17784	+		Bacteria (2)	NCAIR mutase (PurE)-related protein K06898
Pseudoramibacter_GCA_002396065_1_99_7	959	8598	9557	Pseudoramibacter_GCA_002396065_1_99	17784	+		Clostridiales (186802)	mraW putative S-adenosyl-methyltransferase (EC:2.1.1.-) K03438
Pseudoramibacter_GCA_002396065_1_99_8	488	9560	10048	Pseudoramibacter_GCA_002396065_1_99	17784	+		root (1)	hypothetical protein
Pseudoramibacter_GCA_002396065_1_99_9	2453	10029	12482	Pseudoramibacter_GCA_002396065_1_99	17784	+	2.4.1.129	Pseudoramibacter alactolyticus (113287)	Cell division protein FtsI (EC 2.4.1.129)
Pseudoramibacter_GCA_002396065_1_99_10	1361	12507	13868	Pseudoramibacter_GCA_002396065_1_99	17784	+	6.3.2.10	Pseudoramibacter alactolyticus (113287)	UDP-N-acetylmuramoyl-tripeptide--D-alanyl-D-alanine ligase K01929 UDP-N-acetylmuramoylalanyl-D-glutamyl-2,6-diaminopimelate--D-alanyl-D-alanine ligase
Pseudoramibacter_GCA_002396065_1_99_11	968	13906	14874	Pseudoramibacter_GCA_002396065_1_99	17784	+	2.7.8.13	Firmicutes (1239)	mraY phospho-N-acetylmuramoyl-pentapeptide-transferase (EC:2.7.8.13) K01000
Pseudoramibacter_GCA_002396065_1_99_12	1376	14902	16278	Pseudoramibacter_GCA_002396065_1_99	17784	+	6.3.2.9	Pseudoramibacter alactolyticus (113287)	UDP-N-acetylmuramoylalanine/D-glutamate ligase K01925 UDP-N-acetylmuramoylalanine--D-glutamate ligase
Pseudoramibacter_GCA_002396065_1_99_13	1199	16278	17477	Pseudoramibacter_GCA_002396065_1_99	17784	+		Pseudoramibacter alactolyticus (113287)	Cell division protein FtsW
Pseudoramibacter_GCA_002396065_1_99_14	308	17474	17782	Pseudoramibacter_GCA_002396065_1_99	17784	+	2.4.1.227	Pseudoramibacter alactolyticus (113287)	murG undecaprenyldiphospho-muramoylpentapeptide beta-N-acetylglucosaminyltransferase (EC:2.4.1.227) K02563 UDP-N-acetylglucosamine--N-acetylmuramyl-(pentapeptide) pyrophosphoryl-undecaprenol N-acetylglucosamine transferase
Pseudoramibacter_GCA_002396065_1_98_0	230	1	231	Pseudoramibacter_GCA_002396065_1_98	8025	+		unclassified Lachnospiraceae (186928)	hydrogenase
Pseudoramibacter_GCA_002396065_1_98_1	215	232	447	Pseudoramibacter_GCA_002396065_1_98	8025	+		Clostridiales (186802)	hydrogenase assembly chaperone HypC/HupF K04653 expression/formation protein HypC
Pseudoramibacter_GCA_002396065_1_98_2	1043	437	1480	Pseudoramibacter_GCA_002396065_1_98	8025	+		Clostridiales (186802)	hydrogenase formation HypD protein K04654 expression/formation protein
Pseudoramibacter_GCA_002396065_1_98_3	992	1496	2488	Pseudoramibacter_GCA_002396065_1_98	8025	+		Lachnospiraceae (186803)	putative hydrogenase expression/formation protein HypE K04655 HypE
Pseudoramibacter_GCA_002396065_1_98_4	686	2503	3189	Pseudoramibacter_GCA_002396065_1_98	8025	+		Clostridium (1485)	hypB hydrogenase accessory protein HypB K04652 nickel incorporation HypB
Pseudoramibacter_GCA_002396065_1_98_5	668	3173	3841	Pseudoramibacter_GCA_002396065_1_98	8025	+		Clostridium (1485)	hypB1 hydrogenase accessory protein HypB1 K04652 nickel incorporation HypB
Pseudoramibacter_GCA_002396065_1_98_6	350	3838	4188	Pseudoramibacter_GCA_002396065_1_98	8025	-		Clostridiales (186802)	hydrogenase nickel incorporation protein HypA
Pseudoramibacter_GCA_002396065_1_98_7	977	4270	5247	Pseudoramibacter_GCA_002396065_1_98	8025	-	2.3.1.30	Clostridiales (186802)	cysE serine acetyltransferase CysE (EC:2.3.1.30) K00640 O-acetyltransferase
Pseudoramibacter_GCA_002396065_1_98_8	452	5270	5722	Pseudoramibacter_GCA_002396065_1_98	8025	-		root (1)	hypothetical protein
Pseudoramibacter_GCA_002396065_1_98_9	923	5838	6761	Pseudoramibacter_GCA_002396065_1_98	8025	+		Clostridiales (186802)	putative oxidoreductase
Pseudoramibacter_GCA_002396065_1_98_10	953	7070	8023	Pseudoramibacter_GCA_002396065_1_98	8025	+		Bacteria (2)	membrane protein, putative
Pseudoramibacter_GCA_002396065_1_100_0	1622	3	1625	Pseudoramibacter_GCA_002396065_1_100	8115	-	2.3.1.54	Clostridium (1485)	pyruvate formate-lyase (EC:2.3.1.54) K00656 formate C-acetyltransferase
Pseudoramibacter_GCA_002396065_1_100_1	1826	1866	3692	Pseudoramibacter_GCA_002396065_1_100	8115	-	2.6.1.16	Clostridiales (186802)	glmS2 glucosamine-fructose-6-phosphate aminotransferase GlmS2 (EC:2.6.1.16) K00820 glucosamine--fructose-6-phosphate (isomerizing)
Pseudoramibacter_GCA_002396065_1_100_2	452	3823	4275	Pseudoramibacter_GCA_002396065_1_100	8115	-		root (1)	hypothetical protein
Pseudoramibacter_GCA_002396065_1_100_3	491	4217	4708	Pseudoramibacter_GCA_002396065_1_100	8115	-		root (1)	hypothetical protein
Pseudoramibacter_GCA_002396065_1_100_4	455	4695	5150	Pseudoramibacter_GCA_002396065_1_100	8115	-		root (1)	hypothetical protein
Pseudoramibacter_GCA_002396065_1_100_5	488	5164	5652	Pseudoramibacter_GCA_002396065_1_100	8115	-		root (1)	hypothetical protein
Pseudoramibacter_GCA_002396065_1_100_6	392	5624	6016	Pseudoramibacter_GCA_002396065_1_100	8115	-		root (1)	hypothetical protein
Pseudoramibacter_GCA_002396065_1_100_7	1094	6042	7136	Pseudoramibacter_GCA_002396065_1_100	8115	-		root (1)	hypothetical protein
Pseudoramibacter_GCA_002396065_1_100_8	1004	7111	8115	Pseudoramibacter_GCA_002396065_1_100	8115	-		root (1)	type II secretion system protein E
Pseudoramibacter_GCA_002396065_1_101_0	1067	2	1069	Pseudoramibacter_GCA_002396065_1_101	10797	-		Firmicutes (1239)	ABC-type multidrug transport system, ATPase permease K06147 ATP-binding cassette, subfamily B, bacterial
Pseudoramibacter_GCA_002396065_1_101_1	1754	1074	2828	Pseudoramibacter_GCA_002396065_1_101	10797	-		Firmicutes (1239)	ABC-type multidrug transport system, ATPase permease
Pseudoramibacter_GCA_002396065_1_101_2	884	2932	3816	Pseudoramibacter_GCA_002396065_1_101	10797	+		Clostridium (1485)	transcriptional regulator, LysR family
Pseudoramibacter_GCA_002396065_1_101_3	449	3860	4309	Pseudoramibacter_GCA_002396065_1_101	10797	-		Bacteria (2)	metal dependent phosphohydrolase
Pseudoramibacter_GCA_002396065_1_101_4	1382	4600	5982	Pseudoramibacter_GCA_002396065_1_101	10797	-		Clostridia (186801)	radical sam family protein K06871
Pseudoramibacter_GCA_002396065_1_101_5	449	6207	6656	Pseudoramibacter_GCA_002396065_1_101	10797	-		Pseudoramibacter alactolyticus (113287)	Preprotein translocase subunit YajC (TC 3.A.5.1.1)
Pseudoramibacter_GCA_002396065_1_101_6	1136	6649	7785	Pseudoramibacter_GCA_002396065_1_101	10797	-	2.4.2.29	Firmicutes (1239)	GF15174 gene product from transcript GF15174-RA K00773 queuine tRNA-ribosyltransferase
Pseudoramibacter_GCA_002396065_1_101_7	1043	7793	8836	Pseudoramibacter_GCA_002396065_1_101	10797	-		Firmicutes (1239)	queA S-adenosylmethionine:tRNAribosyltransferase-isome rase (EC:5.-.-.-) K07568 S-adenosylmethionine:tRNA ribosyltransferase-isomerase
Pseudoramibacter_GCA_002396065_1_101_8	1052	8820	9872	Pseudoramibacter_GCA_002396065_1_101	10797	-	3.1.22.4	Clostridiales (186802)	ruvB Holliday junction DNA helicase RuvB (EC:3.1.22.4) K03551 holliday
Pseudoramibacter_GCA_002396065_1_101_9	608	9882	10490	Pseudoramibacter_GCA_002396065_1_101	10797	-		Pseudoramibacter alactolyticus (113287)	Holliday junction DNA helicase RuvA K03550 holliday RuvA
Pseudoramibacter_GCA_002396065_1_102_0	353	1	354	Pseudoramibacter_GCA_002396065_1_102	6573	+	5.3.1.8	Bacteria (2)	Mannose-6-phosphate isomerase (EC 5.3.1.8)
Pseudoramibacter_GCA_002396065_1_102_1	248	470	718	Pseudoramibacter_GCA_002396065_1_102	6573	-		root (1)	hypothetical protein
Pseudoramibacter_GCA_002396065_1_102_2	3029	835	3864	Pseudoramibacter_GCA_002396065_1_102	6573	+		root (1)	hypothetical protein
Pseudoramibacter_GCA_002396065_1_102_3	287	3861	4148	Pseudoramibacter_GCA_002396065_1_102	6573	+		root (1)	hypothetical protein
Pseudoramibacter_GCA_002396065_1_102_4	782	4279	5061	Pseudoramibacter_GCA_002396065_1_102	6573	+		Firmicutes (1239)	cof-like hydrolase
Pseudoramibacter_GCA_002396065_1_102_5	503	5158	5661	Pseudoramibacter_GCA_002396065_1_102	6573	+		Firmicutes (1239)	nitroreductase family protein
Pseudoramibacter_GCA_002396065_1_102_6	146	5766	5912	Pseudoramibacter_GCA_002396065_1_102	6573	+		root (1)	hypothetical protein
Pseudoramibacter_GCA_002396065_1_102_7	389	5912	6301	Pseudoramibacter_GCA_002396065_1_102	6573	+		root (1)	hypothetical protein
Pseudoramibacter_GCA_002396065_1_103_0	2180	43	2223	Pseudoramibacter_GCA_002396065_1_103	8977	-		root (1)	hypothetical protein
Pseudoramibacter_GCA_002396065_1_103_1	560	2400	2960	Pseudoramibacter_GCA_002396065_1_103	8977	-		Clostridiales (186802)	rbr2 rubrerythrin Rbr2
Pseudoramibacter_GCA_002396065_1_103_2	1160	3139	4299	Pseudoramibacter_GCA_002396065_1_103	8977	-		root (1)	hypothetical protein
Pseudoramibacter_GCA_002396065_1_103_3	788	4332	5120	Pseudoramibacter_GCA_002396065_1_103	8977	-		Clostridia (186801)	putative metal dependent hydrolase
Pseudoramibacter_GCA_002396065_1_103_4	1280	5219	6499	Pseudoramibacter_GCA_002396065_1_103	8977	-	2.5.1.7	Clostridium (1485)	UDP-N-acetylglucosamine 1-carboxyvinyltransferase (EC 2.5.1.7)
Pseudoramibacter_GCA_002396065_1_103_5	1073	6764	7837	Pseudoramibacter_GCA_002396065_1_103	8977	+		Pseudoramibacter alactolyticus (113287)	DNA replication protein DnaD
Pseudoramibacter_GCA_002396065_1_103_6	977	7800	8777	Pseudoramibacter_GCA_002396065_1_103	8977	+		Pseudoramibacter alactolyticus (113287)	ATPase
Pseudoramibacter_GCA_002396065_1_93_0	566	1	567	Pseudoramibacter_GCA_002396065_1_93	12619	-	2.3.1.30	Pseudoramibacter alactolyticus (113287)	serine O-acetyltransferase K00640 O-acetyltransferase
Pseudoramibacter_GCA_002396065_1_93_1	2309	709	3018	Pseudoramibacter_GCA_002396065_1_93	12619	-		root (1)	hypothetical protein
Pseudoramibacter_GCA_002396065_1_93_2	482	3044	3526	Pseudoramibacter_GCA_002396065_1_93	12619	-	2.7.2.4	Pseudoramibacter alactolyticus (113287)	putative aspartate kinase K00928 kinase
Pseudoramibacter_GCA_002396065_1_93_3	1202	3538	4740	Pseudoramibacter_GCA_002396065_1_93	12619	-	2.7.2.4	Clostridium (1485)	lysC aspartokinase, alpha beta subunits (EC:2.7.2.4) K00928 aspartate kinase
Pseudoramibacter_GCA_002396065_1_93_4	764	4880	5644	Pseudoramibacter_GCA_002396065_1_93	12619	-	1.3.1.26	Clostridia (186801)	dapB dihydrodipicolinate reductase (EC:1.3.1.26) K00215
Pseudoramibacter_GCA_002396065_1_93_5	896	5637	6533	Pseudoramibacter_GCA_002396065_1_93	12619	-	4.2.1.52	Clostridium (1485)	dapA dihydrodipicolinate synthase (EC:4.2.1.52) K01714
Pseudoramibacter_GCA_002396065_1_93_6	1019	6567	7586	Pseudoramibacter_GCA_002396065_1_93	12619	-	1.2.1.11	Clostridiales (186802)	aspartate semialdehyde dehydrogenase (EC:1.2.1.11) K00133 aspartate-semialdehyde
Pseudoramibacter_GCA_002396065_1_93_7	98	7934	8032	Pseudoramibacter_GCA_002396065_1_93	12619	-		root (1)	hypothetical protein
Pseudoramibacter_GCA_002396065_1_93_8	737	8325	9062	Pseudoramibacter_GCA_002396065_1_93	12619	-		Clostridium (1485)	silent information regulator protein Sir2 K12410 NAD-dependent deacetylase
Pseudoramibacter_GCA_002396065_1_93_9	1829	9172	11001	Pseudoramibacter_GCA_002396065_1_93	12619	-		Clostridiales (186802)	GBA1 GTP binding protein TypA K06207 GTP-binding
Pseudoramibacter_GCA_002396065_1_93_10	1034	11225	12259	Pseudoramibacter_GCA_002396065_1_93	12619	-		Bacteria (2)	membrane protease subunits, stomatin/prohibitin-like protein
Pseudoramibacter_GCA_002396065_1_93_11	275	12343	12618	Pseudoramibacter_GCA_002396065_1_93	12619	-		Clostridium (1485)	RPS9 RPS9 (RIBOSOMAL PROTEIN S9) structural constituent ribosome K02996 small subunit ribosomal protein S9
Pseudoramibacter_GCA_002396065_1_92_0	1460	68	1528	Pseudoramibacter_GCA_002396065_1_92	15866	-	3.4.13.3	Pseudoramibacter alactolyticus (113287)	Aminoacyl-histidine dipeptidase (Peptidase D) (EC 3.4.13.3)
Pseudoramibacter_GCA_002396065_1_92_1	602	1645	2247	Pseudoramibacter_GCA_002396065_1_92	15866	+		root (1)	hypothetical protein
Pseudoramibacter_GCA_002396065_1_92_2	1109	2266	3375	Pseudoramibacter_GCA_002396065_1_92	15866	+		Firmicutes (1239)	trmu tRNA 5-methylaminomethyl-2-thiouridylate methyltransferase K00566 tRNA-specific 2-thiouridylase
Pseudoramibacter_GCA_002396065_1_92_3	1049	3388	4437	Pseudoramibacter_GCA_002396065_1_92	15866	+		Clostridium (1485)	Putative Nudix hydrolase YfcD (EC 3.6.-.-)
Pseudoramibacter_GCA_002396065_1_92_4	530	4528	5058	Pseudoramibacter_GCA_002396065_1_92	15866	+		root (1)	COG2110, Macro domain, possibly ADP-ribose binding module
Pseudoramibacter_GCA_002396065_1_92_5	668	5075	5743	Pseudoramibacter_GCA_002396065_1_92	15866	+		root (1)	hypothetical protein
Pseudoramibacter_GCA_002396065_1_92_6	752	5740	6492	Pseudoramibacter_GCA_002396065_1_92	15866	-		root (1)	hypothetical protein
Pseudoramibacter_GCA_002396065_1_92_7	437	6494	6931	Pseudoramibacter_GCA_002396065_1_92	15866	+		Pseudoramibacter alactolyticus (113287)	predicted thioesterase
Pseudoramibacter_GCA_002396065_1_92_8	1145	6947	8092	Pseudoramibacter_GCA_002396065_1_92	15866	+		Clostridiales (186802)	Oxidoreductase, aldo/keto reductase family
Pseudoramibacter_GCA_002396065_1_92_9	1328	8264	9592	Pseudoramibacter_GCA_002396065_1_92	15866	+		Clostridiales (186802)	chloride ion channel protein
Pseudoramibacter_GCA_002396065_1_92_10	1346	9629	10975	Pseudoramibacter_GCA_002396065_1_92	15866	+		Clostridium (1485)	monovalent cation:proton antiporter-2 (CPA2) family protein
Pseudoramibacter_GCA_002396065_1_92_11	575	11228	11803	Pseudoramibacter_GCA_002396065_1_92	15866	-	2.7.1.71	Pseudoramibacter alactolyticus (113287)	Shikimate kinase I (EC 2.7.1.71) # AroE
Pseudoramibacter_GCA_002396065_1_92_12	755	11858	12613	Pseudoramibacter_GCA_002396065_1_92	15866	-		root (1)	hypothetical protein
Pseudoramibacter_GCA_002396065_1_92_13	2372	12711	15083	Pseudoramibacter_GCA_002396065_1_92	15866	+		Firmicutes (1239)	ATPase, P-type (transporting), HAD superfamily, subfamily IC
Pseudoramibacter_GCA_002396065_1_92_14	515	15109	15624	Pseudoramibacter_GCA_002396065_1_92	15866	+		root (1)	hypothetical protein
Pseudoramibacter_GCA_002396065_1_92_15	155	15709	15864	Pseudoramibacter_GCA_002396065_1_92	15866	-		root (1)	hypothetical protein
Pseudoramibacter_GCA_002396065_1_91_0	428	40	468	Pseudoramibacter_GCA_002396065_1_91	36880	+		root (1)	hypothetical protein
Pseudoramibacter_GCA_002396065_1_91_1	1436	547	1983	Pseudoramibacter_GCA_002396065_1_91	36880	-		Clostridiales (186802)	amino acid carrier protein K03310 alanine or glycine:cation symporter, AGCS family
Pseudoramibacter_GCA_002396065_1_91_2	1463	2215	3678	Pseudoramibacter_GCA_002396065_1_91	36880	-		Pseudoramibacter alactolyticus (113287)	exopolysaccharide production protein
Pseudoramibacter_GCA_002396065_1_91_3	965	3946	4911	Pseudoramibacter_GCA_002396065_1_91	36880	-	2.7.1.11	Clostridiales (186802)	pfkA 6-phosphofructokinase (EC:2.7.1.11) K00850
Pseudoramibacter_GCA_002396065_1_91_4	971	4908	5879	Pseudoramibacter_GCA_002396065_1_91	36880	-	2.7.1.2	Clostridiales (186802)	glcK NagC/XylR family transcriptional regulators K00845 glucokinase
Pseudoramibacter_GCA_002396065_1_91_5	1352	5937	7289	Pseudoramibacter_GCA_002396065_1_91	36880	-	5.3.1.9	Firmicutes (1239)	pgi glucose-6-phosphate isomerase (EC:5.3.1.9) K01810
Pseudoramibacter_GCA_002396065_1_91_6	1154	7474	8628	Pseudoramibacter_GCA_002396065_1_91	36880	-		Clostridiales (186802)	dnaJ heat shock protein DnaJ K03686 molecular chaperone DnaJ
Pseudoramibacter_GCA_002396065_1_91_7	440	8750	9190	Pseudoramibacter_GCA_002396065_1_91	36880	-		Pseudoramibacter alactolyticus (113287)	Chaperone protein DnaK K04043 molecular chaperone DnaK
Pseudoramibacter_GCA_002396065_1_91_8	524	9884	10408	Pseudoramibacter_GCA_002396065_1_91	36880	+		root (1)	hypothetical protein
Pseudoramibacter_GCA_002396065_1_91_9	608	10729	11337	Pseudoramibacter_GCA_002396065_1_91	36880	-		Pseudoramibacter alactolyticus (113287)	heat-shock protein K03687 molecular chaperone GrpE
Pseudoramibacter_GCA_002396065_1_91_10	908	11363	12271	Pseudoramibacter_GCA_002396065_1_91	36880	-		Pseudoramibacter alactolyticus (113287)	Heat-inducible transcription repressor HrcA
Pseudoramibacter_GCA_002396065_1_91_11	1166	12573	13739	Pseudoramibacter_GCA_002396065_1_91	36880	-	1.3.99.22	Clostridiales (186802)	hypothetical protein K02495 oxygen-independent coproporphyrinogen III oxidase
Pseudoramibacter_GCA_002396065_1_91_12	821	13881	14702	Pseudoramibacter_GCA_002396065_1_91	36880	+		Pseudoramibacter alactolyticus (113287)	Amino acid (probably glutamine) ABC transporter, periplasmic binding protein component
Pseudoramibacter_GCA_002396065_1_91_13	632	14774	15406	Pseudoramibacter_GCA_002396065_1_91	36880	-		Clostridiales (186802)	NADPH-dependent FMN reductase
Pseudoramibacter_GCA_002396065_1_91_14	677	15484	16161	Pseudoramibacter_GCA_002396065_1_91	36880	-		Firmicutes (1239)	ABC-type cobalt transport protein ATPase component K02006 cobalt/nickel system ATP-binding
Pseudoramibacter_GCA_002396065_1_91_15	731	16175	16906	Pseudoramibacter_GCA_002396065_1_91	36880	-		root (1)	hypothetical protein
Pseudoramibacter_GCA_002396065_1_91_16	989	16950	17939	Pseudoramibacter_GCA_002396065_1_91	36880	-		Firmicutes (1239)	cbiM2 putative cobalt transport protein CbiM K02007 cobalt/nickel system permease
Pseudoramibacter_GCA_002396065_1_91_17	410	18070	18480	Pseudoramibacter_GCA_002396065_1_91	36880	+		Clostridiales (186802)	hypothetical protein
Pseudoramibacter_GCA_002396065_1_91_18	635	18588	19223	Pseudoramibacter_GCA_002396065_1_91	36880	-	2.7.1.29	Firmicutes (1239)	dihydroxyacetone kinase (EC:2.7.1.29) K05879 kinase, C-terminal domain
Pseudoramibacter_GCA_002396065_1_91_19	980	19319	20299	Pseudoramibacter_GCA_002396065_1_91	36880	-	2.7.1.29	Firmicutes (1239)	dihydroxyacetone kinase subunit DhaK (EC:2.7.1.29) K05878 kinase, N-terminal domain
Pseudoramibacter_GCA_002396065_1_91_20	1085	20449	21534	Pseudoramibacter_GCA_002396065_1_91	36880	-	1.1.1.1	Clostridiales (186802)	Alcohol dehydrogenase (EC 1.1.1.1)
Pseudoramibacter_GCA_002396065_1_91_21	1508	21980	23488	Pseudoramibacter_GCA_002396065_1_91	36880	+	2.7.1.30	Bacteria (2)	glycerol kinase (EC:2.7.1.30) K00864
Pseudoramibacter_GCA_002396065_1_91_22	629	23611	24240	Pseudoramibacter_GCA_002396065_1_91	36880	+		Clostridiales (186802)	glycerol-3-phosphate responsive antiterminator, GlpP K02443 glycerol uptake operon antiterminator
Pseudoramibacter_GCA_002396065_1_91_23	1478	24382	25860	Pseudoramibacter_GCA_002396065_1_91	36880	+	1.1.5.3	Bacteria (2)	FAD dependent oxidoreductase K00111 glycerol-3-phosphate dehydrogenase
Pseudoramibacter_GCA_002396065_1_91_24	1268	25878	27146	Pseudoramibacter_GCA_002396065_1_91	36880	+		Bacteria (2)	pyridine nucleotide-disulphide oxidoreductase
Pseudoramibacter_GCA_002396065_1_91_25	359	27152	27511	Pseudoramibacter_GCA_002396065_1_91	36880	+		Clostridium (1485)	molybdopterin oxidoreductase, 4Fe-4S cluster-binding subunit
Pseudoramibacter_GCA_002396065_1_91_26	878	27749	28627	Pseudoramibacter_GCA_002396065_1_91	36880	-		Pseudoramibacter alactolyticus (113287)	peptidase M23B
Pseudoramibacter_GCA_002396065_1_91_27	944	28802	29746	Pseudoramibacter_GCA_002396065_1_91	36880	-		Pseudoramibacter alactolyticus (113287)	Cell division protein FtsX
Pseudoramibacter_GCA_002396065_1_91_28	587	29908	30495	Pseudoramibacter_GCA_002396065_1_91	36880	+	6.3.3.2	Pseudoramibacter alactolyticus (113287)	5-formyltetrahydrofolate cyclo-ligase (EC 6.3.3.2)
Pseudoramibacter_GCA_002396065_1_91_29	1310	30531	31841	Pseudoramibacter_GCA_002396065_1_91	36880	+	6.3.2.12	Pseudoramibacter alactolyticus (113287)	hypothetical protein K11754 dihydrofolate synthase / folylpolyglutamate
Pseudoramibacter_GCA_002396065_1_91_30	989	31870	32859	Pseudoramibacter_GCA_002396065_1_91	36880	+		Bacteria (2)	RelA/SpoT domain protein
Pseudoramibacter_GCA_002396065_1_91_31	293	32994	33287	Pseudoramibacter_GCA_002396065_1_91	36880	-		root (1)	hypothetical protein
Pseudoramibacter_GCA_002396065_1_91_32	665	33637	34302	Pseudoramibacter_GCA_002396065_1_91	36880	-		root (1)	hypothetical protein
Pseudoramibacter_GCA_002396065_1_91_33	620	34451	35071	Pseudoramibacter_GCA_002396065_1_91	36880	-		unclassified Lachnospiraceae (186928)	putative toxin-antitoxin system, toxin component
Pseudoramibacter_GCA_002396065_1_91_34	359	35673	36032	Pseudoramibacter_GCA_002396065_1_91	36880	-		Bacteria (2)	Predicted membrane protein
Pseudoramibacter_GCA_002396065_1_91_35	500	36049	36549	Pseudoramibacter_GCA_002396065_1_91	36880	-		Bacteria (2)	surface lipoprotein-related protein
Pseudoramibacter_GCA_002396065_1_90_0	761	3	764	Pseudoramibacter_GCA_002396065_1_90	16514	-	1.2.7.8	Clostridiales (186802)	thiamine pyrophosphate enzyme K00179 indolepyruvate ferredoxin oxidoreductase, alpha subunit
Pseudoramibacter_GCA_002396065_1_90_1	683	904	1587	Pseudoramibacter_GCA_002396065_1_90	16514	-		Firmicutes (1239)	DNA alkylation repair enzyme
Pseudoramibacter_GCA_002396065_1_90_2	701	1757	2458	Pseudoramibacter_GCA_002396065_1_90	16514	-		Clostridiales (186802)	4Fe-4S ferredoxin iron-sulfur binding domain-containing protein
Pseudoramibacter_GCA_002396065_1_90_3	1358	2563	3921	Pseudoramibacter_GCA_002396065_1_90	16514	-		Bacteria (2)	MATE efflux family protein
Pseudoramibacter_GCA_002396065_1_90_4	563	3918	4481	Pseudoramibacter_GCA_002396065_1_90	16514	-	3.5.4.16	Clostridiales (186802)	gch2, fb51g02, gch, gch1b, wu:fb51g02 GTP cyclohydrolase 2 (EC:3.5.4.16) K01495 I
Pseudoramibacter_GCA_002396065_1_90_5	584	4632	5216	Pseudoramibacter_GCA_002396065_1_90	16514	+		Clostridiales (186802)	BioY protein K03523 putative biotin biosynthesis protein
Pseudoramibacter_GCA_002396065_1_90_6	497	5213	5710	Pseudoramibacter_GCA_002396065_1_90	16514	-	1.7.1.13	Bacteria (2)	queF NADPH-dependent 7-cyano-7-deazaguanine reductase(NADPH-dependent nitrile oxidoreductase) (EC:1.7.1.-) K09457 reductase
Pseudoramibacter_GCA_002396065_1_90_7	722	5726	6448	Pseudoramibacter_GCA_002396065_1_90	16514	-		Bacteria (2)	ExsB protein K06920 queuosine biosynthesis protein QueC
Pseudoramibacter_GCA_002396065_1_90_8	665	6478	7143	Pseudoramibacter_GCA_002396065_1_90	16514	-		Firmicutes (1239)	radical SAM domain-containing protein K10026 queuosine biosynthesis protein QueE
Pseudoramibacter_GCA_002396065_1_90_9	479	7145	7624	Pseudoramibacter_GCA_002396065_1_90	16514	-	4.2.3.12	Firmicutes (1239)	PreQ(0) biosynthesis protein QueD K01737 6-pyruvoyl tetrahydrobiopterin synthase
Pseudoramibacter_GCA_002396065_1_90_10	1097	7766	8863	Pseudoramibacter_GCA_002396065_1_90	16514	-		root (1)	hypothetical protein
Pseudoramibacter_GCA_002396065_1_90_11	2318	8875	11193	Pseudoramibacter_GCA_002396065_1_90	16514	-		Eubacterium (1730)	sulfatase
Pseudoramibacter_GCA_002396065_1_90_12	659	11180	11839	Pseudoramibacter_GCA_002396065_1_90	16514	-		Clostridium (1485)	metal dependent phosphohydrolase K07023 putative hydrolases HD superfamily
Pseudoramibacter_GCA_002396065_1_90_13	470	11872	12342	Pseudoramibacter_GCA_002396065_1_90	16514	-		root (1)	hypothetical protein
Pseudoramibacter_GCA_002396065_1_90_14	1064	12986	14050	Pseudoramibacter_GCA_002396065_1_90	16514	-	2.6.1.42	cellular organisms (131567)	ilvE2, RS04784 branched-chain amino acid aminotransferase (EC:2.6.1.42) K00826
Pseudoramibacter_GCA_002396065_1_90_15	932	14382	15314	Pseudoramibacter_GCA_002396065_1_90	16514	+		Firmicutes (1239)	mutY A/G-specific adenine glycosylase (EC:3.2.2.-) K03575
Pseudoramibacter_GCA_002396065_1_90_16	521	15373	15894	Pseudoramibacter_GCA_002396065_1_90	16514	-		Bacteria (2)	nitroreductase family protein
Pseudoramibacter_GCA_002396065_1_90_17	569	15940	16509	Pseudoramibacter_GCA_002396065_1_90	16514	-		Pseudoramibacter alactolyticus (113287)	zinc ribbon domain-containing protein
Pseudoramibacter_GCA_002396065_1_97_0	1982	6	1988	Pseudoramibacter_GCA_002396065_1_97	7545	-		root (1)	C-di-GMP-specific phosphodiesterase
Pseudoramibacter_GCA_002396065_1_97_1	1274	2227	3501	Pseudoramibacter_GCA_002396065_1_97	7545	-		Dialister micraerophilus (309120)	Putative ATP/GTP binding protein
Pseudoramibacter_GCA_002396065_1_97_2	3320	4122	7442	Pseudoramibacter_GCA_002396065_1_97	7545	-	3.1.21.3	Firmicutes (1239)	type I site-specific restriction-modification system, R (restriction) subunit related helicase K01153 restriction enzyme,
Pseudoramibacter_GCA_002396065_1_96_0	170	1	171	Pseudoramibacter_GCA_002396065_1_96	7937	+		root (1)	hypothetical protein
Pseudoramibacter_GCA_002396065_1_96_1	1442	253	1695	Pseudoramibacter_GCA_002396065_1_96	7937	+		Firmicutes (1239)	amino acid carrier protein
Pseudoramibacter_GCA_002396065_1_96_2	959	1714	2673	Pseudoramibacter_GCA_002396065_1_96	7937	+	2.1.1.10	Acidaminococcus (904)	mmuM homocysteine methyltransferase (EC:2.1.1.10) K00547 S-methyltransferase
Pseudoramibacter_GCA_002396065_1_96_3	275	2675	2950	Pseudoramibacter_GCA_002396065_1_96	7937	+		root (1)	hypothetical protein
Pseudoramibacter_GCA_002396065_1_96_4	1910	3021	4931	Pseudoramibacter_GCA_002396065_1_96	7937	-		root (1)	hypothetical protein
Pseudoramibacter_GCA_002396065_1_96_5	560	4957	5517	Pseudoramibacter_GCA_002396065_1_96	7937	-		Clostridiales (186802)	LemA family protein K03744 protein
Pseudoramibacter_GCA_002396065_1_96_6	650	5648	6298	Pseudoramibacter_GCA_002396065_1_96	7937	-		Pseudoramibacter alactolyticus (113287)	dihydroxyacetone kinase, L subunit (EC:2.7.1.-) K05879 C-terminal domain
Pseudoramibacter_GCA_002396065_1_96_7	1022	6320	7342	Pseudoramibacter_GCA_002396065_1_96	7937	-	2.7.1.29	Firmicutes (1239)	dhaK1 dihydroxyacetone kinase (glycerone kinase), subunit (EC:2.7.1.29) K05878 kinase, N-terminal domain
Pseudoramibacter_GCA_002396065_1_96_8	401	7418	7819	Pseudoramibacter_GCA_002396065_1_96	7937	-		Pseudoramibacter alactolyticus (113287)	phosphotransferase mannnose-specific family component IIA
Pseudoramibacter_GCA_002396065_1_95_0	1265	3	1268	Pseudoramibacter_GCA_002396065_1_95	4058	-		Clostridium (1485)	hemerythrin HHE cation binding domain protein
Pseudoramibacter_GCA_002396065_1_95_1	662	1305	1967	Pseudoramibacter_GCA_002396065_1_95	4058	-		Clostridiales (186802)	Cupin 2 conserved barrel domain protein
Pseudoramibacter_GCA_002396065_1_95_2	641	2161	2802	Pseudoramibacter_GCA_002396065_1_95	4058	-		Lactobacillus (1578)	NAD-dependent epimerase/dehydratase
Pseudoramibacter_GCA_002396065_1_95_3	869	2928	3797	Pseudoramibacter_GCA_002396065_1_95	4058	-		Firmicutes (1239)	oxygen-independent coproporphyrinogen III oxidase, Fe-S oxidoreductase
Pseudoramibacter_GCA_002396065_1_94_0	659	104	763	Pseudoramibacter_GCA_002396065_1_94	10682	-		Eubacteriaceae (186806)	protein unknown function UPF0029
Pseudoramibacter_GCA_002396065_1_94_1	1247	763	2010	Pseudoramibacter_GCA_002396065_1_94	10682	-	2.1.2.1	Clostridium (1485)	GG18461 gene product from transcript GG18461-RA K00600 glycine hydroxymethyltransferase
Pseudoramibacter_GCA_002396065_1_94_2	1553	2135	3688	Pseudoramibacter_GCA_002396065_1_94	10682	-		Pseudoramibacter alactolyticus (113287)	possible cardiolipin synthase (phospholipase D family) K06131
Pseudoramibacter_GCA_002396065_1_94_3	428	3803	4231	Pseudoramibacter_GCA_002396065_1_94	10682	-		root (1)	hypothetical protein
Pseudoramibacter_GCA_002396065_1_94_4	1550	5033	6583	Pseudoramibacter_GCA_002396065_1_94	10682	-		Bacteria (2)	Na+/solute symporter K03307 solute:Na+ symporter, SSS family
Pseudoramibacter_GCA_002396065_1_94_5	1265	6922	8187	Pseudoramibacter_GCA_002396065_1_94	10682	-		root (1)	hypothetical protein
Pseudoramibacter_GCA_002396065_1_94_6	2423	8259	10682	Pseudoramibacter_GCA_002396065_1_94	10682	-		root (1)	hypothetical protein
Pseudoramibacter_GCA_002396065_1_13_0	575	88	663	Pseudoramibacter_GCA_002396065_1_13	27586	-		Pseudoramibacter alactolyticus (113287)	Zinc metalloprotease( EC:3.4.24.- )
Pseudoramibacter_GCA_002396065_1_13_1	770	724	1494	Pseudoramibacter_GCA_002396065_1_13	27586	+	2.1.1.148	Clostridiales (186802)	thyX FAD-dependent thymidylate synthase (EC:2.1.1.148) K03465 (FAD)
Pseudoramibacter_GCA_002396065_1_13_2	1211	1559	2770	Pseudoramibacter_GCA_002396065_1_13	27586	-	2.7.2.4	Bacteria (2)	lysC aspartate kinase (EC:2.7.2.4) K00928
Pseudoramibacter_GCA_002396065_1_13_3	1244	2782	4026	Pseudoramibacter_GCA_002396065_1_13	27586	-	1.1.1.3	Pseudoramibacter alactolyticus (113287)	hypothetical protein K00003 homoserine dehydrogenase
Pseudoramibacter_GCA_002396065_1_13_4	1514	4161	5675	Pseudoramibacter_GCA_002396065_1_13	27586	+	4.2.3.1	Clostridiales (186802)	thrC threonine synthase ThrC (EC:4.2.3.1) K01733
Pseudoramibacter_GCA_002396065_1_13_5	938	5715	6653	Pseudoramibacter_GCA_002396065_1_13	27586	+	2.7.1.39	Pseudoramibacter alactolyticus (113287)	thrB homoserine kinase (EC:2.7.1.39) K00872
Pseudoramibacter_GCA_002396065_1_13_6	872	6762	7634	Pseudoramibacter_GCA_002396065_1_13	27586	+	6.3.2.6	Firmicutes (1239)	phosphoribosylaminoimidazole-succinocarboxamide synthase K01923 synthase
Pseudoramibacter_GCA_002396065_1_13_7	467	7696	8163	Pseudoramibacter_GCA_002396065_1_13	27586	-	2.5.1.78	Firmicutes (1239)	ribH 6,7-dimethyl-8-ribityllumazine synthase K00794 synthase
Pseudoramibacter_GCA_002396065_1_13_8	1277	8209	9486	Pseudoramibacter_GCA_002396065_1_13	27586	-	3.5.4.25	Bacteria (2)	GTP cyclohydrolase II/ 3,4-dihydroxy-2-butanone-4-phosphate synthase (EC:3.5.4.25) K14652 3,4-dihydroxy 2-butanone 4-phosphate / II
Pseudoramibacter_GCA_002396065_1_13_9	659	9519	10178	Pseudoramibacter_GCA_002396065_1_13	27586	-	2.5.1.9	Firmicutes (1239)	ribE riboflavin synthase subunit alpha (EC:2.5.1.9) K00793
Pseudoramibacter_GCA_002396065_1_13_10	1118	10194	11312	Pseudoramibacter_GCA_002396065_1_13	27586	-	3.5.4.26	Bacteria (2)	ribD riboflavin biosynthesis protein (EC:3.5.4.26 1.1.1.193) K11752 diaminohydroxyphosphoribosylaminopyrimidine deaminase / 5-amino-6-(5-phosphoribosylamino)uracil reductase
Pseudoramibacter_GCA_002396065_1_13_11	1088	11549	12637	Pseudoramibacter_GCA_002396065_1_13	27586	-		root (1)	hypothetical protein
Pseudoramibacter_GCA_002396065_1_13_12	503	12662	13165	Pseudoramibacter_GCA_002396065_1_13	27586	-	3.6.1.22	Lactobacillus (1578)	hydrolase (NUDIX family) K03426 NAD+ diphosphatase
Pseudoramibacter_GCA_002396065_1_13_13	1058	13187	14245	Pseudoramibacter_GCA_002396065_1_13	27586	-	2.8.1.6	Clostridiales (186802)	radical SAM domain-containing protein K01012 biotin synthetase
Pseudoramibacter_GCA_002396065_1_13_14	1193	14229	15422	Pseudoramibacter_GCA_002396065_1_13	27586	-		Clostridiales (186802)	iron-only hydrogenase maturation protein HydF
Pseudoramibacter_GCA_002396065_1_13_15	1199	15406	16605	Pseudoramibacter_GCA_002396065_1_13	27586	-		Clostridiales (186802)	nitrogenase molybdenum-iron protein alpha beta chains [
Pseudoramibacter_GCA_002396065_1_13_16	1328	16581	17909	Pseudoramibacter_GCA_002396065_1_13	27586	-		Pseudoramibacter alactolyticus (113287)	Nitrogenase molybdenum-iron protein, alpha beta chains
Pseudoramibacter_GCA_002396065_1_13_17	767	17903	18670	Pseudoramibacter_GCA_002396065_1_13	27586	-	1.18.6.1	Clostridiales (186802)	nifH2 nitrogenase iron protein (EC:1.18.6.1) K02588 NifH
Pseudoramibacter_GCA_002396065_1_13_18	260	18667	18927	Pseudoramibacter_GCA_002396065_1_13	27586	-		Clostridiales (186802)	putative iron-only hydrogenase system regulator
Pseudoramibacter_GCA_002396065_1_13_19	1016	18939	19955	Pseudoramibacter_GCA_002396065_1_13	27586	-		Dorea formicigenerans (39486)	hydrogenase expression/formation protein HypE K04655 HypE
Pseudoramibacter_GCA_002396065_1_13_20	1070	19952	21022	Pseudoramibacter_GCA_002396065_1_13	27586	-		Dorea formicigenerans (39486)	hypD putative hydrogenase expression/formation protein HypD K04654 HypD
Pseudoramibacter_GCA_002396065_1_13_21	212	21019	21231	Pseudoramibacter_GCA_002396065_1_13	27586	-		Clostridiales (186802)	hydrogenase assembly chaperone HypC/HupF K04653 expression/formation protein HypC
Pseudoramibacter_GCA_002396065_1_13_22	2348	21253	23601	Pseudoramibacter_GCA_002396065_1_13	27586	-		Firmicutes (1239)	hypF putative hydrogenase maturation protein HypF K04656 HypF
Pseudoramibacter_GCA_002396065_1_13_23	1040	23594	24634	Pseudoramibacter_GCA_002396065_1_13	27586	-		Pseudoramibacter alactolyticus (113287)	Nitrogenase molybdenum-iron protein, alpha beta chains
Pseudoramibacter_GCA_002396065_1_13_24	1313	24631	25944	Pseudoramibacter_GCA_002396065_1_13	27586	-	1.18.6.1	Clostridiales (186802)	nitrogenase iron-molybdenum cofactor biosynthesis protein (EC:1.18.6.1)
Pseudoramibacter_GCA_002396065_1_13_25	749	25941	26690	Pseudoramibacter_GCA_002396065_1_13	27586	-	1.18.6.1	Clostridiales (186802)	nifH3 nitrogenase iron protein (EC:1.18.6.1) K02588 NifH
Pseudoramibacter_GCA_002396065_1_13_26	608	26976	27584	Pseudoramibacter_GCA_002396065_1_13	27586	+		Pseudoramibacter alactolyticus (113287)	Alkaline phosphatase like protein
Pseudoramibacter_GCA_002396065_1_12_0	845	2	847	Pseudoramibacter_GCA_002396065_1_12	2540	-		Clostridiales (186802)	era GTP-binding protein Era K03595 Era
Pseudoramibacter_GCA_002396065_1_12_1	356	870	1226	Pseudoramibacter_GCA_002396065_1_12	2540	-	2.7.1.107	Clostridiales (186802)	diacylglycerol kinase K00901 kinase
Pseudoramibacter_GCA_002396065_1_12_2	515	1223	1738	Pseudoramibacter_GCA_002396065_1_12	2540	-		Pseudoramibacter alactolyticus (113287)	FIG000233: metal-dependent hydrolase
Pseudoramibacter_GCA_002396065_1_12_3	815	1725	2540	Pseudoramibacter_GCA_002396065_1_12	2540	-		Clostridia (186801)	ybeZ PhoH-like protein K06217 phosphate starvation-inducible protein PhoH related proteins
Pseudoramibacter_GCA_002396065_1_11_0	194	3	197	Pseudoramibacter_GCA_002396065_1_11	15153	-		Streptococcus (1301)	MULTISPECIES: conjugal transfer protein
Pseudoramibacter_GCA_002396065_1_11_1	641	187	828	Pseudoramibacter_GCA_002396065_1_11	15153	-		Clostridiales (186802)	TetR family transcriptional regulator
Pseudoramibacter_GCA_002396065_1_11_2	920	1065	1985	Pseudoramibacter_GCA_002396065_1_11	15153	-	2.5.1.47	Clostridiales (186802)	OASA1 OASA1 (O-ACETYLSERINE (THIOL) LYASE (OAS-TL) ISOFORM A1) cysteine synthase (EC:2.5.1.47) K01738 A
Pseudoramibacter_GCA_002396065_1_11_3	1280	2024	3304	Pseudoramibacter_GCA_002396065_1_11	15153	-	2.5.1.49	Clostridiales (186802)	O-ACETYLHOMOSERINE (THIOL)-LYASE (O-ACETYLHOMOSERINE SULFHYDRYLASE) (OAH (HOMOCYSTEINE SYNTHASE) K01740 O-acetylhomoserine (thiol)-lyase
Pseudoramibacter_GCA_002396065_1_11_4	770	3637	4407	Pseudoramibacter_GCA_002396065_1_11	15153	-		Clostridiales (186802)	protein unknown function DUF328 K09861 hypothetical
Pseudoramibacter_GCA_002396065_1_11_5	797	4414	5211	Pseudoramibacter_GCA_002396065_1_11	15153	-		Firmicutes (1239)	predicted phosphatase, C-terminal domain histone macro H2A1 like protein
Pseudoramibacter_GCA_002396065_1_11_6	1436	5227	6663	Pseudoramibacter_GCA_002396065_1_11	15153	-	4.3.2.2	Clostridiales (186802)	adsl, fi60b04, wu:fi60b04, zgc:56061 adenylosuccinate lyase (EC:4.3.2.2) K01756
Pseudoramibacter_GCA_002396065_1_11_7	653	6675	7328	Pseudoramibacter_GCA_002396065_1_11	15153	-	2.4.2.9	Bacteria (2)	upp uracil phosphoribosyltransferase (EC:2.4.2.9) K00761
Pseudoramibacter_GCA_002396065_1_11_8	788	7392	8180	Pseudoramibacter_GCA_002396065_1_11	15153	-		Firmicutes (1239)	FIG006542: Phosphoesterase
Pseudoramibacter_GCA_002396065_1_11_9	1529	8246	9775	Pseudoramibacter_GCA_002396065_1_11	15153	-		Clostridiales (186802)	phosphodiesterase K06950 uncharacterized protein
Pseudoramibacter_GCA_002396065_1_11_10	797	10129	10926	Pseudoramibacter_GCA_002396065_1_11	15153	+		Lachnospiraceae (186803)	Permease drug/metabolite transporter (DMT) superfamily
Pseudoramibacter_GCA_002396065_1_11_11	632	10937	11569	Pseudoramibacter_GCA_002396065_1_11	15153	+		Clostridiales (186802)	hypothetical protein
Pseudoramibacter_GCA_002396065_1_11_12	1391	11603	12994	Pseudoramibacter_GCA_002396065_1_11	15153	-		root (1)	hypothetical protein
Pseudoramibacter_GCA_002396065_1_11_13	1016	13097	14113	Pseudoramibacter_GCA_002396065_1_11	15153	+		Pseudoramibacter alactolyticus (113287)	hypothetical protein
Pseudoramibacter_GCA_002396065_1_11_14	725	14202	14927	Pseudoramibacter_GCA_002396065_1_11	15153	-		Eubacterium (1730)	putative transposase InsK insertion sequence IS150
Pseudoramibacter_GCA_002396065_1_10_0	491	129	620	Pseudoramibacter_GCA_002396065_1_10	3550	+	2.1.1.63	Bacteria (2)	methylated-DNA--protein-cysteine methyltransferase (EC:2.1.1.63) K00567 methylated-DNA--cysteine S-methyltransferase
Pseudoramibacter_GCA_002396065_1_10_1	356	694	1050	Pseudoramibacter_GCA_002396065_1_10	3550	+		Pseudoramibacter alactolyticus (113287)	COG family: chaperonin GroEL (Hsp60 family)
Pseudoramibacter_GCA_002396065_1_10_2	1631	1060	2691	Pseudoramibacter_GCA_002396065_1_10	3550	+		Pseudoramibacter alactolyticus (113287)	ABC-1 domain-containing protein K03688 ubiquinone biosynthesis protein
Pseudoramibacter_GCA_002396065_1_10_3	797	2748	3545	Pseudoramibacter_GCA_002396065_1_10	3550	-		root (1)	EamA family transporter
Pseudoramibacter_GCA_002396065_1_17_0	1133	3	1136	Pseudoramibacter_GCA_002396065_1_17	3815	-	3.5.1.87	Clostridiales (186802)	N-carbamoyl-L-amino acid hydrolase (EC 3.5.1.87)
Pseudoramibacter_GCA_002396065_1_17_1	239	1140	1379	Pseudoramibacter_GCA_002396065_1_17	3815	-		root (1)	hypothetical protein
Pseudoramibacter_GCA_002396065_1_17_2	1610	1392	3002	Pseudoramibacter_GCA_002396065_1_17	3815	-		Clostridiales (186802)	putative lactate permease family protein K03303 transporter, LctP
Pseudoramibacter_GCA_002396065_1_17_3	719	3082	3801	Pseudoramibacter_GCA_002396065_1_17	3815	-	2.7.2.2	Bacteria (2)	arcC-4 carbamate kinase (EC:2.7.2.2) K00926
Pseudoramibacter_GCA_002396065_1_16_0	608	3	611	Pseudoramibacter_GCA_002396065_1_16	19762	-	1.1.1.157	Bacteria (2)	hbdA 3-hydroxybutyryl-CoA dehydrogenase (EC:1.1.1.157) K00074
Pseudoramibacter_GCA_002396065_1_16_1	776	695	1471	Pseudoramibacter_GCA_002396065_1_16	19762	-	4.2.1.17	Bacteria (2)	short chain enoyl-CoA hydratase (EC:4.2.1.17) K01715 3-hydroxybutyryl-CoA dehydratase
Pseudoramibacter_GCA_002396065_1_16_2	1184	1511	2695	Pseudoramibacter_GCA_002396065_1_16	19762	-	2.3.1.9	Clostridiales (186802)	similar to acetyl-coA acetyl transferase II K00626 acetyl-CoA C-acetyltransferase
Pseudoramibacter_GCA_002396065_1_16_3	479	3151	3630	Pseudoramibacter_GCA_002396065_1_16	19762	+		Pseudoramibacter alactolyticus (113287)	Biotin carboxyl carrier protein acetyl-CoA carboxylase
Pseudoramibacter_GCA_002396065_1_16_4	1427	3634	5061	Pseudoramibacter_GCA_002396065_1_16	19762	+	6.4.1.2	Firmicutes (1239)	hypothetical protein K01961 acetyl-CoA carboxylase, biotin carboxylase subunit
Pseudoramibacter_GCA_002396065_1_16_5	872	5058	5930	Pseudoramibacter_GCA_002396065_1_16	19762	+	6.4.1.2	Clostridiales (186802)	accD acetyl-CoA carboxylase, carboxyl transferase, beta subunit (EC:6.4.1.2) K01963 carboxylase transferase
Pseudoramibacter_GCA_002396065_1_16_6	971	5967	6938	Pseudoramibacter_GCA_002396065_1_16	19762	+	6.4.1.2	Firmicutes (1239)	accA acetyl-CoA carboxylase, alpha subunit (EC:6.4.1.2) K01962 carboxylase carboxyl transferase
Pseudoramibacter_GCA_002396065_1_16_7	959	6968	7927	Pseudoramibacter_GCA_002396065_1_16	19762	+	2.3.1.41	Pseudoramibacter alactolyticus (113287)	fabH 3-oxoacyl-(acyl carrier protein) synthase III (EC:2.3.1.41) K00648 3-oxoacyl-
Pseudoramibacter_GCA_002396065_1_16_8	938	7944	8882	Pseudoramibacter_GCA_002396065_1_16	19762	+		Firmicutes (1239)	enoyl-acyl carrier protein(ACP) reductase K02371 enoyl- reductase II
Pseudoramibacter_GCA_002396065_1_16_9	926	8898	9824	Pseudoramibacter_GCA_002396065_1_16	19762	+	2.3.1.39	Firmicutes (1239)	fabD acyl-carrier-protein S-malonyltransferase K00645 S-malonyltransferase
Pseudoramibacter_GCA_002396065_1_16_10	758	9834	10592	Pseudoramibacter_GCA_002396065_1_16	19762	+	1.1.1.100	cellular organisms (131567)	Os12g0242700 K00059 3-oxoacyl- reductase
Pseudoramibacter_GCA_002396065_1_16_11	1247	10611	11858	Pseudoramibacter_GCA_002396065_1_16	19762	+	2.3.1.179	Firmicutes (1239)	OXSM 3-oxoacyl-ACP synthase, mitochondrial K09458 3-oxoacyl- synthase II
Pseudoramibacter_GCA_002396065_1_16_12	467	11860	12327	Pseudoramibacter_GCA_002396065_1_16	19762	+		Firmicutes (1239)	fabZ 3-hydroxyacyl- dehydratase K02372 3R-hydroxymyristoyl ACP dehydrase
Pseudoramibacter_GCA_002396065_1_16_13	431	12340	12771	Pseudoramibacter_GCA_002396065_1_16	19762	+		Pseudoramibacter alactolyticus (113287)	Transcriptional regulator, MarR family
Pseudoramibacter_GCA_002396065_1_16_14	566	12972	13538	Pseudoramibacter_GCA_002396065_1_16	19762	+		Pseudoramibacter alactolyticus (113287)	hypothetical protein
Pseudoramibacter_GCA_002396065_1_16_15	647	13608	14255	Pseudoramibacter_GCA_002396065_1_16	19762	-	4.1.2.4	Clostridiales (186802)	deoC deoxyribose-phosphate aldolase (EC:4.1.2.4) K01619
Pseudoramibacter_GCA_002396065_1_16_16	1514	14273	15787	Pseudoramibacter_GCA_002396065_1_16	19762	-		Pseudoramibacter alactolyticus (113287)	carbohydrate kinase
Pseudoramibacter_GCA_002396065_1_16_17	1049	15821	16870	Pseudoramibacter_GCA_002396065_1_16	19762	-	1.1.1.14	Clostridium (1485)	putative L-iditol 2-dehydrogenase K00008 2-dehydrogenase
Pseudoramibacter_GCA_002396065_1_16_18	845	17056	17901	Pseudoramibacter_GCA_002396065_1_16	19762	+		Pseudoramibacter alactolyticus (113287)	RpiR family transcriptional regulator
Pseudoramibacter_GCA_002396065_1_16_19	1511	17991	19502	Pseudoramibacter_GCA_002396065_1_16	19762	-	2.7.1.17	Eubacterium (1730)	xylulokinase (EC:2.7.1.17) K00854
Pseudoramibacter_GCA_002396065_1_16_20	152	19608	19760	Pseudoramibacter_GCA_002396065_1_16	19762	-		root (1)	hypothetical protein
Pseudoramibacter_GCA_002396065_1_15_0	1052	132	1184	Pseudoramibacter_GCA_002396065_1_15	4542	+	1.1.1.154	Clostridiales (186802)	ylbC putative malate dehydrogenase K00073 ureidoglycolate dehydrogenase
Pseudoramibacter_GCA_002396065_1_15_1	3014	1220	4234	Pseudoramibacter_GCA_002396065_1_15	4542	+		Lactobacillales (186826)	Putative cytoplasmic protein
Pseudoramibacter_GCA_002396065_1_15_2	218	4322	4540	Pseudoramibacter_GCA_002396065_1_15	4542	+	2.7.2.2	Lachnospiraceae (186803)	arcC-1 carbamate kinase (EC:2.7.2.2) K00926
Pseudoramibacter_GCA_002396065_1_14_0	776	152	928	Pseudoramibacter_GCA_002396065_1_14	17328	+	5.3.1.1	Clostridiales (186802)	tpiA triosephosphate isomerase (EC:5.3.1.1) K01803 (TIM)
Pseudoramibacter_GCA_002396065_1_14_1	950	1039	1989	Pseudoramibacter_GCA_002396065_1_14	17328	+		Butyrivibrio (830)	alpha/beta fold family hydrolase
Pseudoramibacter_GCA_002396065_1_14_2	134	2073	2207	Pseudoramibacter_GCA_002396065_1_14	17328	+		root (1)	hypothetical protein
Pseudoramibacter_GCA_002396065_1_14_3	671	2162	2833	Pseudoramibacter_GCA_002396065_1_14	17328	+		Pseudoramibacter alactolyticus (113287)	Substrate-specific component ThiT thiamin ECF transporter
Pseudoramibacter_GCA_002396065_1_14_4	1040	2883	3923	Pseudoramibacter_GCA_002396065_1_14	17328	-	1.1.1.94	Clostridiales (186802)	NAD-dependent glycerol-3-phosphate dehydrogenase domain-containing protein K00057 (NAD(P)+)
Pseudoramibacter_GCA_002396065_1_14_5	965	4149	5114	Pseudoramibacter_GCA_002396065_1_14	17328	+		Pseudoramibacter alactolyticus (113287)	Deoxyribonucleoside regulator DeoR (transcriptional repressor)
Pseudoramibacter_GCA_002396065_1_14_6	944	5125	6069	Pseudoramibacter_GCA_002396065_1_14	17328	-		Pseudoramibacter alactolyticus (113287)	Deoxyribonucleoside regulator DeoR (transcriptional repressor)
Pseudoramibacter_GCA_002396065_1_14_7	1052	6264	7316	Pseudoramibacter_GCA_002396065_1_14	17328	+	1.1.1.94	Clostridiales (186802)	NAD-dependent glycerol-3-phosphate dehydrogenase domain-containing protein K00057 (NAD(P)+)
Pseudoramibacter_GCA_002396065_1_14_8	1505	7423	8928	Pseudoramibacter_GCA_002396065_1_14	17328	+	2.7.1.17	Clostridiales (186802)	xylB xylulose kinase (EC:2.7.1.17) K00854 xylulokinase
Pseudoramibacter_GCA_002396065_1_14_9	1082	9201	10283	Pseudoramibacter_GCA_002396065_1_14	17328	+	3.6.3.25	Firmicutes (1239)	glycine betaine/L-proline ABC transporter ATPase subunit (EC:3.6.3.25) K05847 osmoprotectant transport system ATP-binding protein
Pseudoramibacter_GCA_002396065_1_14_10	1577	10280	11857	Pseudoramibacter_GCA_002396065_1_14	17328	+		Clostridiales (186802)	Substrate-binding region ABC-type glycine betaine transport system K05845 osmoprotectant system substrate-binding protein K05846 permease protein
Pseudoramibacter_GCA_002396065_1_14_11	2183	11918	14101	Pseudoramibacter_GCA_002396065_1_14	17328	-	3.6.3.3	Pseudoramibacter alactolyticus (113287)	heavy metal translocating P-type ATPase K01534 Cd2+/Zn2+-exporting ATPase
Pseudoramibacter_GCA_002396065_1_14_12	134	14155	14289	Pseudoramibacter_GCA_002396065_1_14	17328	-		root (1)	hypothetical protein
Pseudoramibacter_GCA_002396065_1_14_13	374	14517	14891	Pseudoramibacter_GCA_002396065_1_14	17328	+		root (1)	hypothetical protein
Pseudoramibacter_GCA_002396065_1_14_14	524	14934	15458	Pseudoramibacter_GCA_002396065_1_14	17328	-		Eubacterium (1730)	BadM/Rrf2 family transcriptional regulator
Pseudoramibacter_GCA_002396065_1_14_15	1265	15584	16849	Pseudoramibacter_GCA_002396065_1_14	17328	+		Firmicutes (1239)	Glycosyltransferase
Pseudoramibacter_GCA_002396065_1_19_0	1490	191	1681	Pseudoramibacter_GCA_002396065_1_19	19967	+		root (1)	hypothetical protein
Pseudoramibacter_GCA_002396065_1_19_1	857	1684	2541	Pseudoramibacter_GCA_002396065_1_19	19967	+		root (1)	hypothetical protein
Pseudoramibacter_GCA_002396065_1_19_2	1052	2576	3628	Pseudoramibacter_GCA_002396065_1_19	19967	+		root (1)	hypothetical protein
Pseudoramibacter_GCA_002396065_1_19_3	1472	3633	5105	Pseudoramibacter_GCA_002396065_1_19	19967	+		root (1)	hypothetical protein
Pseudoramibacter_GCA_002396065_1_19_4	2006	5098	7104	Pseudoramibacter_GCA_002396065_1_19	19967	+		root (1)	hypothetical protein
Pseudoramibacter_GCA_002396065_1_19_5	320	7108	7428	Pseudoramibacter_GCA_002396065_1_19	19967	+		root (1)	hypothetical protein
Pseudoramibacter_GCA_002396065_1_19_6	1676	7456	9132	Pseudoramibacter_GCA_002396065_1_19	19967	+		root (1)	hypothetical protein
Pseudoramibacter_GCA_002396065_1_19_7	1013	9168	10181	Pseudoramibacter_GCA_002396065_1_19	19967	+		root (1)	hypothetical protein
Pseudoramibacter_GCA_002396065_1_19_8	440	10206	10646	Pseudoramibacter_GCA_002396065_1_19	19967	+		root (1)	hypothetical protein
Pseudoramibacter_GCA_002396065_1_19_9	761	10837	11598	Pseudoramibacter_GCA_002396065_1_19	19967	+		Clostridiales (186802)	lactose phosphotransferase system repressor K03436 DeoR family transcriptional regulator, fructose operon repressor
Pseudoramibacter_GCA_002396065_1_19_10	920	11595	12515	Pseudoramibacter_GCA_002396065_1_19	19967	+	2.7.1.56	Clostridiales (186802)	fruK fructose-1-phosphate kinase (EC:2.7.1.56) K00882 1-phosphofructokinase
Pseudoramibacter_GCA_002396065_1_19_11	1994	12561	14555	Pseudoramibacter_GCA_002396065_1_19	19967	+	2.7.1.69	Clostridiales (186802)	heat-responsive suppressor HrsA (EC:2.7.1.- 2.7.1.69) K02768 PTS system, fructose-specific IIA component K02769 IIB K02770 IIC
Pseudoramibacter_GCA_002396065_1_19_12	257	14643	14900	Pseudoramibacter_GCA_002396065_1_19	19967	+		Clostridiales (186802)	phosphotransferase system, phosphocarrier protein HPr K11189
Pseudoramibacter_GCA_002396065_1_19_13	4229	15032	19261	Pseudoramibacter_GCA_002396065_1_19	19967	+		root (1)	hypothetical protein
Pseudoramibacter_GCA_002396065_1_19_14	461	19385	19846	Pseudoramibacter_GCA_002396065_1_19	19967	+		root (1)	hypothetical protein
Pseudoramibacter_GCA_002396065_1_18_0	404	3	407	Pseudoramibacter_GCA_002396065_1_18	9489	-		Bacteria (2)	major facilitator superfamily, Na-driven efflux pump
Pseudoramibacter_GCA_002396065_1_18_1	296	660	956	Pseudoramibacter_GCA_002396065_1_18	9489	-		Lachnospiraceae (186803)	addiction module antitoxin, RelB/DinJ family
Pseudoramibacter_GCA_002396065_1_18_2	830	1081	1911	Pseudoramibacter_GCA_002396065_1_18	9489	-		root (1)	hypothetical protein
Pseudoramibacter_GCA_002396065_1_18_3	311	2194	2505	Pseudoramibacter_GCA_002396065_1_18	9489	-		Clostridiales (186802)	Multi antimicrobial extrusion protein (Na(+)/drug antiporter), MATE family MDR efflux pumps
Pseudoramibacter_GCA_002396065_1_18_4	200	2549	2749	Pseudoramibacter_GCA_002396065_1_18	9489	+		root (1)	hypothetical protein
Pseudoramibacter_GCA_002396065_1_18_5	983	2804	3787	Pseudoramibacter_GCA_002396065_1_18	9489	-		Clostridium (1485)	Transcriptional regulator rhamnose utilization, AraC family
Pseudoramibacter_GCA_002396065_1_18_6	1163	3949	5112	Pseudoramibacter_GCA_002396065_1_18	9489	+	1.1.1.1	Bacteria (2)	iron-containing alcohol dehydrogenase K00001 dehydrogenase
Pseudoramibacter_GCA_002396065_1_18_7	338	5167	5505	Pseudoramibacter_GCA_002396065_1_18	9489	+	2.3.1.79	Bacteria (2)	acetyltransferase (isoleucine patch superfamily) K00661 maltose O-acetyltransferase
Pseudoramibacter_GCA_002396065_1_18_8	1103	5633	6736	Pseudoramibacter_GCA_002396065_1_18	9489	-		root (1)	hypothetical protein
Pseudoramibacter_GCA_002396065_1_18_9	515	6945	7460	Pseudoramibacter_GCA_002396065_1_18	9489	-		Candidatus Methanomethylophilus alvus Borrel et al. 2012	Conserved protein
Pseudoramibacter_GCA_002396065_1_18_10	347	7457	7804	Pseudoramibacter_GCA_002396065_1_18	9489	-		delta/epsilon subdivisions (68525)	TIGR04076 family protein
Pseudoramibacter_GCA_002396065_1_18_11	365	8194	8559	Pseudoramibacter_GCA_002396065_1_18	9489	-		Clostridiales (186802)	amino acid-binding ACT domain protein
Pseudoramibacter_GCA_002396065_1_18_12	764	8695	9459	Pseudoramibacter_GCA_002396065_1_18	9489	+		Clostridiales (186802)	formate/nitrite family transporter K02598 nitrite transporter NirC
Pseudoramibacter_GCA_002396065_1_88_0	1808	3	1811	Pseudoramibacter_GCA_002396065_1_88	2829	-	2.7.7.6	Clostridiales (186802)	rpoB DNA-directed RNA polymerase subunit beta (EC:2.7.7.6) K03043
Pseudoramibacter_GCA_002396065_1_88_1	176	1875	2051	Pseudoramibacter_GCA_002396065_1_88	2829	+		root (1)	hypothetical protein
Pseudoramibacter_GCA_002396065_1_88_2	221	2247	2468	Pseudoramibacter_GCA_002396065_1_88	2829	+		Clostridiales (186802)	Helix-turn-helix motif
Pseudoramibacter_GCA_002396065_1_88_3	362	2465	2827	Pseudoramibacter_GCA_002396065_1_88	2829	+		Bacteria (2)	HipA protein
Pseudoramibacter_GCA_002396065_1_89_0	152	3	155	Pseudoramibacter_GCA_002396065_1_89	3700	+		root (1)	hypothetical protein
Pseudoramibacter_GCA_002396065_1_89_1	1679	185	1864	Pseudoramibacter_GCA_002396065_1_89	3700	+	2.7.1.16	cellular organisms (131567)	L-ribulokinase K00853 L-ribulokinase
Pseudoramibacter_GCA_002396065_1_89_2	1688	1915	3603	Pseudoramibacter_GCA_002396065_1_89	3700	+	2.7.1.16	Pseudoramibacter alactolyticus (113287)	ribulokinase K00853 L-ribulokinase
Pseudoramibacter_GCA_002396065_1_111_0	164	40	204	Pseudoramibacter_GCA_002396065_1_111	3614	-		root (1)	hypothetical protein
Pseudoramibacter_GCA_002396065_1_111_1	971	341	1312	Pseudoramibacter_GCA_002396065_1_111	3614	-	4.2.1.46	Lactobacillus (1578)	rfbB dTDP-glucose 4,6-dehydratase K01710 4,6-dehydratase
Pseudoramibacter_GCA_002396065_1_111_2	2135	1465	3600	Pseudoramibacter_GCA_002396065_1_111	3614	-	6.3.5.5	Eubacterium (1730)	carB carbamoyl phosphate synthase large subunit (EC:6.3.5.5) K01955 carbamoyl-phosphate
Pseudoramibacter_GCA_002396065_1_110_0	770	2	772	Pseudoramibacter_GCA_002396065_1_110	27915	-	4.1.1.23	Anaerofustis stercorihominis (214853)	pyrF orotidine 5'-phosphate decarboxylase (EC:4.1.1.23) K01591 orotidine-5'-phosphate
Pseudoramibacter_GCA_002396065_1_110_1	1190	738	1928	Pseudoramibacter_GCA_002396065_1_110	27915	-	3.5.2.3	Clostridiales (186802)	hypothetical protein K01465 dihydroorotase
Pseudoramibacter_GCA_002396065_1_110_2	437	1939	2376	Pseudoramibacter_GCA_002396065_1_110	27915	-	2.1.3.2	Anaerofustis stercorihominis (214853)	pyrI aspartate carbamoyltransferase, regulatory subunit (EC:2.1.3.2) K00610 carbamoyltransferase
Pseudoramibacter_GCA_002396065_1_110_3	953	2373	3326	Pseudoramibacter_GCA_002396065_1_110	27915	-	6.3.5.5	Clostridiales (186802)	CAD complex (carbamoyl-phosphate synthase II / aspartate carbamoyltransferase catalytic chain dihydroorotase) K11541 carbamoyl-phosphate
Pseudoramibacter_GCA_002396065_1_110_4	1631	3581	5212	Pseudoramibacter_GCA_002396065_1_110	27915	+		root (1)	carbonic anhydrase, family 3
Pseudoramibacter_GCA_002396065_1_110_5	311	5335	5646	Pseudoramibacter_GCA_002396065_1_110	27915	+		Clostridiales (186802)	Plasmid stabilization system antitoxin protein
Pseudoramibacter_GCA_002396065_1_110_6	320	5643	5963	Pseudoramibacter_GCA_002396065_1_110	27915	+		Clostridiales (186802)	MULTISPECIES: toxin RelE
Pseudoramibacter_GCA_002396065_1_110_7	2171	6090	8261	Pseudoramibacter_GCA_002396065_1_110	27915	+		root (1)	hypothetical protein
Pseudoramibacter_GCA_002396065_1_110_8	1256	8994	10250	Pseudoramibacter_GCA_002396065_1_110	27915	+	2.7.1.100	Pseudoramibacter alactolyticus (113287)	hypothetical protein K00899 5-methylthioribose kinase
Pseudoramibacter_GCA_002396065_1_110_9	299	10460	10759	Pseudoramibacter_GCA_002396065_1_110	27915	-		Clostridiales (186802)	RelB/DinJ family addiction module antitoxin
Pseudoramibacter_GCA_002396065_1_110_10	881	10901	11782	Pseudoramibacter_GCA_002396065_1_110	27915	-		root (1)	hypothetical protein
Pseudoramibacter_GCA_002396065_1_110_11	245	11928	12173	Pseudoramibacter_GCA_002396065_1_110	27915	-		root (1)	hypothetical protein
Pseudoramibacter_GCA_002396065_1_110_12	419	12154	12573	Pseudoramibacter_GCA_002396065_1_110	27915	-		root (1)	hypothetical protein
Pseudoramibacter_GCA_002396065_1_110_13	224	12578	12802	Pseudoramibacter_GCA_002396065_1_110	27915	-		root (1)	hypothetical protein
Pseudoramibacter_GCA_002396065_1_110_14	221	12872	13093	Pseudoramibacter_GCA_002396065_1_110	27915	-		root (1)	hypothetical protein
Pseudoramibacter_GCA_002396065_1_110_15	611	13249	13860	Pseudoramibacter_GCA_002396065_1_110	27915	-		root (1)	hypothetical protein
Pseudoramibacter_GCA_002396065_1_110_16	875	13877	14752	Pseudoramibacter_GCA_002396065_1_110	27915	-		root (1)	hypothetical protein
Pseudoramibacter_GCA_002396065_1_110_17	935	15000	15935	Pseudoramibacter_GCA_002396065_1_110	27915	-	1.1.1.100	Clostridium sp. SY8519 (1042156)	3-oxoacyl- reductase (EC 1.1.1.100)
Pseudoramibacter_GCA_002396065_1_110_18	884	16321	17205	Pseudoramibacter_GCA_002396065_1_110	27915	+		Eubacterium (1730)	hypothetical protein
Pseudoramibacter_GCA_002396065_1_110_19	920	17333	18253	Pseudoramibacter_GCA_002396065_1_110	27915	-	3.1.21.4	Bacteria (2)	type II site-specific deoxyribonuclease (EC:3.1.21.4)
Pseudoramibacter_GCA_002396065_1_110_20	1499	18246	19745	Pseudoramibacter_GCA_002396065_1_110	27915	-	2.1.1.72	Bacteria (2)	Site-specific DNA-methyltransferase (adenine-specific) (EC:2.1.1.72)
Pseudoramibacter_GCA_002396065_1_110_21	1358	20665	22023	Pseudoramibacter_GCA_002396065_1_110	27915	-		Oribacterium sinus (237576)	ATPase AAA K07133
Pseudoramibacter_GCA_002396065_1_110_22	1772	22263	24035	Pseudoramibacter_GCA_002396065_1_110	27915	-	6.1.1.3	Bacteria (2)	thrZ threonyl-tRNA synthetase ThrZ (EC:6.1.1.3) K01868
Pseudoramibacter_GCA_002396065_1_110_23	1223	24457	25680	Pseudoramibacter_GCA_002396065_1_110	27915	+	3.2.1.52	Bacteria (2)	beta-glucosidase-like glycosyl hydrolase K01207 beta-N-acetylhexosaminidase
Pseudoramibacter_GCA_002396065_1_110_24	284	26434	26718	Pseudoramibacter_GCA_002396065_1_110	27915	-		Firmicutes (1239)	prevent-host-death family protein
Pseudoramibacter_GCA_002396065_1_110_25	1088	26827	27915	Pseudoramibacter_GCA_002396065_1_110	27915	-		Lachnospiraceae (186803)	permease cytosine/purines, uracil, thiamine, allantoin K03457 nucleobase:cation symporter-1, NCS1 family
Pseudoramibacter_GCA_002396065_1_80_0	119	3	122	Pseudoramibacter_GCA_002396065_1_80	21787	-		root (1)	hypothetical protein
Pseudoramibacter_GCA_002396065_1_80_1	770	126	896	Pseudoramibacter_GCA_002396065_1_80	21787	-		Clostridiales (186802)	Chromosome (plasmid) partitioning protein ParA / Sporulation initiation inhibitor Soj
Pseudoramibacter_GCA_002396065_1_80_2	548	1029	1577	Pseudoramibacter_GCA_002396065_1_80	21787	-		Clostridium botulinum (1491)	ethanolamine utilization protein EutM
Pseudoramibacter_GCA_002396065_1_80_3	1319	1617	2936	Pseudoramibacter_GCA_002396065_1_80	21787	-		Pseudoramibacter alactolyticus (113287)	respiratory-chain NADH dehydrogenase domain 51 kDa subunit
Pseudoramibacter_GCA_002396065_1_80_4	1415	2954	4369	Pseudoramibacter_GCA_002396065_1_80	21787	-		Bacteria (2)	eutE ethanolamine utilization protein EutE K13922 propionaldehyde dehydrogenase
Pseudoramibacter_GCA_002396065_1_80_5	1007	4403	5410	Pseudoramibacter_GCA_002396065_1_80	21787	-	2.5.1.17	Pseudoramibacter alactolyticus (113287)	ATP/cobalamin adenosyltransferase (EC:2.5.1.17)
Pseudoramibacter_GCA_002396065_1_80_6	302	5425	5727	Pseudoramibacter_GCA_002396065_1_80	21787	-		Pseudoramibacter alactolyticus (113287)	Ethanolamine utilization protein EutN/carboxysome structural Ccml K04028 ethanolamine EutN
Pseudoramibacter_GCA_002396065_1_80_7	815	5737	6552	Pseudoramibacter_GCA_002396065_1_80	21787	-		Pseudoramibacter alactolyticus (113287)	flavoprotein
Pseudoramibacter_GCA_002396065_1_80_8	824	6617	7441	Pseudoramibacter_GCA_002396065_1_80	21787	-		Clostridium (1485)	putative ethanolamine utilization protein (EutJ-like) K04024 EutJ
Pseudoramibacter_GCA_002396065_1_80_9	653	7459	8112	Pseudoramibacter_GCA_002396065_1_80	21787	-		root (1)	hypothetical protein
Pseudoramibacter_GCA_002396065_1_80_10	416	8154	8570	Pseudoramibacter_GCA_002396065_1_80	21787	-		Pseudoramibacter alactolyticus (113287)	BMC domain protein
Pseudoramibacter_GCA_002396065_1_80_11	365	8599	8964	Pseudoramibacter_GCA_002396065_1_80	21787	-		Clostridiales (186802)	Propanediol dehydratase reactivation factor small subunit
Pseudoramibacter_GCA_002396065_1_80_12	1814	8966	10780	Pseudoramibacter_GCA_002396065_1_80	21787	-		Clostridium perfringens (1502)	diol/glycerol dehydratase reactivating factor large subunit
Pseudoramibacter_GCA_002396065_1_80_13	509	10810	11319	Pseudoramibacter_GCA_002396065_1_80	21787	-	4.2.1.28	Enterobacteriaceae (543)	glycerol dehydratase K13920 propanediol dehydratase small subunit
Pseudoramibacter_GCA_002396065_1_80_14	674	11335	12009	Pseudoramibacter_GCA_002396065_1_80	21787	-	4.2.1.30	Enterobacteriaceae (543)	pduD propanediol utilization: diol dehydratase, medium subunit (EC:4.2.1.30) K13919 dehydratase
Pseudoramibacter_GCA_002396065_1_80_15	1661	12027	13688	Pseudoramibacter_GCA_002396065_1_80	21787	-	4.2.1.30	Bacteria (2)	pduC glycerol dehydratase large subunit (EC:4.2.1.30) K01699 propanediol
Pseudoramibacter_GCA_002396065_1_80_16	782	13740	14522	Pseudoramibacter_GCA_002396065_1_80	21787	-		Bacteria (2)	eutL putative propanediol utilization protein
Pseudoramibacter_GCA_002396065_1_80_17	275	14544	14819	Pseudoramibacter_GCA_002396065_1_80	21787	-		Bacteria (2)	putative propanediol utilization protein, polyhedral bodies (PduA-like)
Pseudoramibacter_GCA_002396065_1_80_18	1229	15084	16313	Pseudoramibacter_GCA_002396065_1_80	21787	-	2.5.1.6	Bacteria (2)	methionine adenosyltransferase (EC:2.5.1.6) K00789 S-adenosylmethionine synthetase
Pseudoramibacter_GCA_002396065_1_80_19	1031	16310	17341	Pseudoramibacter_GCA_002396065_1_80	21787	-		Pseudoramibacter alactolyticus (113287)	Propanediol utilization transcriptional activator
Pseudoramibacter_GCA_002396065_1_80_20	1211	17334	18545	Pseudoramibacter_GCA_002396065_1_80	21787	-		root (1)	hypothetical protein
Pseudoramibacter_GCA_002396065_1_80_21	1295	18660	19955	Pseudoramibacter_GCA_002396065_1_80	21787	-		Pseudoramibacter alactolyticus (113287)	aldehyde dehydrogenase K13922 propionaldehyde dehydrogenase
Pseudoramibacter_GCA_002396065_1_80_22	935	20250	21185	Pseudoramibacter_GCA_002396065_1_80	21787	-	1.97.1.4	Bacteria (2)	putative pyruvate formate-lyase 3-activating enzyme (EC:1.97.1.4) K04069 formate lyase activating
Pseudoramibacter_GCA_002396065_1_80_23	575	21212	21787	Pseudoramibacter_GCA_002396065_1_80	21787	-	2.3.1.54	Clostridium (1485)	putative pyruvate formate-lyase K00656 formate C-acetyltransferase
Pseudoramibacter_GCA_002396065_1_81_0	656	3	659	Pseudoramibacter_GCA_002396065_1_81	22544	-		Clostridiales (186802)	ATP-binding cassette subfamily B protein K06147 cassette, B, bacterial
Pseudoramibacter_GCA_002396065_1_81_1	1748	643	2391	Pseudoramibacter_GCA_002396065_1_81	22544	-	3.6.3.44	Clostridiales (186802)	xenobiotic-transporting ATPase (EC:3.6.3.44) K06147 ATP-binding cassette, subfamily B, bacterial
Pseudoramibacter_GCA_002396065_1_81_2	500	2604	3104	Pseudoramibacter_GCA_002396065_1_81	22544	+		root (1)	hypothetical protein
Pseudoramibacter_GCA_002396065_1_81_3	806	3147	3953	Pseudoramibacter_GCA_002396065_1_81	22544	-	3.1.3.5	Pseudoramibacter alactolyticus (113287)	5-nucleotidase SurE (EC 3.1.3.5)
Pseudoramibacter_GCA_002396065_1_81_4	824	4020	4844	Pseudoramibacter_GCA_002396065_1_81	22544	-	3.5.1.28	Pseudoramibacter alactolyticus (113287)	N-acetylmuramoyl-L-alanine amidase( EC:3.5.1.28 )
Pseudoramibacter_GCA_002396065_1_81_5	707	4860	5567	Pseudoramibacter_GCA_002396065_1_81	22544	-		root (1)	hypothetical protein
Pseudoramibacter_GCA_002396065_1_81_6	746	5718	6464	Pseudoramibacter_GCA_002396065_1_81	22544	-		Pseudoramibacter alactolyticus (113287)	Transcriptional regulator, GntR family
Pseudoramibacter_GCA_002396065_1_81_7	1562	6684	8246	Pseudoramibacter_GCA_002396065_1_81	22544	+		Clostridiales (186802)	lctP L-lactate permease K03303 lactate transporter, LctP family
Pseudoramibacter_GCA_002396065_1_81_8	1220	8388	9608	Pseudoramibacter_GCA_002396065_1_81	22544	-		Clostridiales (186802)	metallo-beta-lactamase family protein/flavodoxin
Pseudoramibacter_GCA_002396065_1_81_9	1436	9911	11347	Pseudoramibacter_GCA_002396065_1_81	22544	+	1.1.2.4	Bacteria (2)	D-lactate dehydrogenase (cytochrome) (EC:1.1.2.4) K00104 glycolate oxidase
Pseudoramibacter_GCA_002396065_1_81_10	1169	11543	12712	Pseudoramibacter_GCA_002396065_1_81	22544	+	1.3.99.2	Bacteria (2)	butyryl-CoA dehydrogenase (EC:1.3.99.2) K00248
Pseudoramibacter_GCA_002396065_1_81_11	341	12832	13173	Pseudoramibacter_GCA_002396065_1_81	22544	-		Firmicutes (1239)	cupin 2 domain-containing protein
Pseudoramibacter_GCA_002396065_1_81_12	1373	13364	14737	Pseudoramibacter_GCA_002396065_1_81	22544	+		Firmicutes (1239)	MATE efflux family protein
Pseudoramibacter_GCA_002396065_1_81_13	893	14742	15635	Pseudoramibacter_GCA_002396065_1_81	22544	-	5.4.99.5	Pseudoramibacter alactolyticus (113287)	hypothetical protein K14170 chorismate mutase / prephenate dehydratase
Pseudoramibacter_GCA_002396065_1_81_14	287	16057	16344	Pseudoramibacter_GCA_002396065_1_81	22544	+		Pseudoramibacter alactolyticus (113287)	protein unknown function DUF1021
Pseudoramibacter_GCA_002396065_1_81_15	887	16425	17312	Pseudoramibacter_GCA_002396065_1_81	22544	+		Pseudoramibacter alactolyticus (113287)	DegV family protein
Pseudoramibacter_GCA_002396065_1_81_16	1982	17369	19351	Pseudoramibacter_GCA_002396065_1_81	22544	-	3.1.3.11	Clostridium (1485)	fructose-1,6-bisphosphatase (EC:3.1.3.11) K04041 III
Pseudoramibacter_GCA_002396065_1_81_17	458	19777	20235	Pseudoramibacter_GCA_002396065_1_81	22544	-	3.6.1.27	Firmicutes (1239)	uppP undecaprenyl pyrophosphate phosphatase (EC:3.6.1.27) K06153 undecaprenyl-diphosphatase
Pseudoramibacter_GCA_002396065_1_81_18	971	20838	21809	Pseudoramibacter_GCA_002396065_1_81	22544	+		root (1)	hypothetical protein
Pseudoramibacter_GCA_002396065_1_81_19	701	21842	22543	Pseudoramibacter_GCA_002396065_1_81	22544	-	1.3.99.15	Clostridiales (186802)	CoA-substrate-specific enzyme activase (EC:1.3.99.15)
Pseudoramibacter_GCA_002396065_1_82_0	86	3	89	Pseudoramibacter_GCA_002396065_1_82	9872	-		root (1)	hypothetical protein
Pseudoramibacter_GCA_002396065_1_82_1	2267	276	2543	Pseudoramibacter_GCA_002396065_1_82	9872	+		Clostridiales (186802)	RND family transporter
Pseudoramibacter_GCA_002396065_1_82_2	2087	2566	4653	Pseudoramibacter_GCA_002396065_1_82	9872	+		root (1)	hypothetical protein
Pseudoramibacter_GCA_002396065_1_82_3	1316	5108	6424	Pseudoramibacter_GCA_002396065_1_82	9872	+		Clostridia (186801)	thiamine biosynthesis protein ThiC K03147 ThiC
Pseudoramibacter_GCA_002396065_1_82_4	1286	6424	7710	Pseudoramibacter_GCA_002396065_1_82	9872	+		Peptococcaceae (186807)	thiamine biosynthesis protein ThiC K03147 ThiC
Pseudoramibacter_GCA_002396065_1_82_5	1073	7735	8808	Pseudoramibacter_GCA_002396065_1_82	9872	+	2.4.2.21	Bacteria (2)	cobT nicotinate-nucleotide dimethylbenzimidazole-P phophoribosyl transferase K00768 nicotinate-nucleotide--dimethylbenzimidazole phosphoribosyltransferase
Pseudoramibacter_GCA_002396065_1_82_6	1058	8813	9871	Pseudoramibacter_GCA_002396065_1_82	9872	+		Pseudoramibacter alactolyticus (113287)	protein unknown function DUF2284
Pseudoramibacter_GCA_002396065_1_83_0	662	3	665	Pseudoramibacter_GCA_002396065_1_83	3591	-		Clostridiales (186802)	glycosyl transferase, group 2 family protein (EC:2.4.1.-) K00754
Pseudoramibacter_GCA_002396065_1_83_1	635	907	1542	Pseudoramibacter_GCA_002396065_1_83	3591	+		Pseudoramibacter alactolyticus (113287)	Substrate-specific component PanT predicted pantothenate ECF transporter
Pseudoramibacter_GCA_002396065_1_83_2	1730	1611	3341	Pseudoramibacter_GCA_002396065_1_83	3591	+	3.6.4.13	Clostridiales (186802)	hypothetical protein K05592 ATP-dependent RNA helicase DeaD
Pseudoramibacter_GCA_002396065_1_83_3	125	3465	3590	Pseudoramibacter_GCA_002396065_1_83	3591	+		root (1)	hypothetical protein
Pseudoramibacter_GCA_002396065_1_84_0	620	2	622	Pseudoramibacter_GCA_002396065_1_84	5332	-		Clostridia (186801)	Preprotein translocase SecA subunit, chloroplast precursor (ISS) K03070 preprotein subunit
Pseudoramibacter_GCA_002396065_1_84_1	1844	766	2610	Pseudoramibacter_GCA_002396065_1_84	5332	-		Pseudoramibacter alactolyticus (113287)	hypothetical protein
Pseudoramibacter_GCA_002396065_1_84_2	638	2836	3474	Pseudoramibacter_GCA_002396065_1_84	5332	-		Clostridiales (186802)	sigma 54 modulation protein/30S ribosomal protein S30EA K05808 putative sigma-54
Pseudoramibacter_GCA_002396065_1_84_3	1325	3703	5028	Pseudoramibacter_GCA_002396065_1_84	5332	+		Pseudoramibacter alactolyticus (113287)	Cell envelope-associated transcriptional attenuator LytR-CpsA-Psr, subfamily F2 (as PMID19099556)
Pseudoramibacter_GCA_002396065_1_85_0	1214	3	1217	Pseudoramibacter_GCA_002396065_1_85	34609	-		Lachnospiraceae (186803)	sufB FeS assembly protein SufB K09014 Fe-S cluster SufB
Pseudoramibacter_GCA_002396065_1_85_1	755	1233	1988	Pseudoramibacter_GCA_002396065_1_85	34609	-		Coprococcus eutactus (33043)	FeS assembly ATPase SufC K09013 Fe-S cluster ATP-binding protein
Pseudoramibacter_GCA_002396065_1_85_2	1478	2158	3636	Pseudoramibacter_GCA_002396065_1_85	34609	-		Clostridiales (186802)	protein unknown function DUF344
Pseudoramibacter_GCA_002396065_1_85_3	1961	3814	5775	Pseudoramibacter_GCA_002396065_1_85	34609	-	6.1.1.10	Clostridium (1485)	metG methionyl-tRNA synthetase (EC:6.1.1.10) K01874
Pseudoramibacter_GCA_002396065_1_85_4	854	5879	6733	Pseudoramibacter_GCA_002396065_1_85	34609	-		Clostridiales (186802)	Uroporphyrin-III C/tetrapyrrole (Corrin/Porphyrin) methyltransferase K07056
Pseudoramibacter_GCA_002396065_1_85_5	1376	6770	8146	Pseudoramibacter_GCA_002396065_1_85	34609	-	3.6.4.12	Firmicutes (1239)	primary replicative DNA helicase (EC:3.6.1.-) K02314
Pseudoramibacter_GCA_002396065_1_85_6	446	8161	8607	Pseudoramibacter_GCA_002396065_1_85	34609	-		Pseudoramibacter alactolyticus (113287)	rplI 50S ribosomal protein L9 K02939 large subunit L9
Pseudoramibacter_GCA_002396065_1_85_7	1970	8604	10574	Pseudoramibacter_GCA_002396065_1_85	34609	-		Pseudoramibacter alactolyticus (113287)	phosphoesterase domain-containing protein
Pseudoramibacter_GCA_002396065_1_85_8	965	10577	11542	Pseudoramibacter_GCA_002396065_1_85	34609	-		root (1)	hypothetical protein
Pseudoramibacter_GCA_002396065_1_85_9	272	11723	11995	Pseudoramibacter_GCA_002396065_1_85	34609	+	3.6.1.7	Pseudoramibacter alactolyticus (113287)	acyP acylphosphatase AcyP (EC:3.6.1.7) K01512
Pseudoramibacter_GCA_002396065_1_85_10	437	12356	12793	Pseudoramibacter_GCA_002396065_1_85	34609	-		Anaerofustis stercorihominis (214853)	ssb single strand DNA binding protein, K03111 single-strand DNA-binding protein
Pseudoramibacter_GCA_002396065_1_85_11	287	12828	13115	Pseudoramibacter_GCA_002396065_1_85	34609	-		Pseudoramibacter alactolyticus (113287)	rpsF 30S ribosomal protein S6 K02990 small subunit S6
Pseudoramibacter_GCA_002396065_1_85_12	182	13276	13458	Pseudoramibacter_GCA_002396065_1_85	34609	-		cellular organisms (131567)	FIG001891: protein involved chromosome partitioning
Pseudoramibacter_GCA_002396065_1_85_13	902	13439	14341	Pseudoramibacter_GCA_002396065_1_85	34609	-		Pseudoramibacter alactolyticus (113287)	Potassium efflux system KefA protein / Small-conductance mechanosensitive channel
Pseudoramibacter_GCA_002396065_1_85_14	914	14414	15328	Pseudoramibacter_GCA_002396065_1_85	34609	-		root (1)	hypothetical protein
Pseudoramibacter_GCA_002396065_1_85_15	902	15338	16240	Pseudoramibacter_GCA_002396065_1_85	34609	-		Clostridiales (186802)	chromosome segregation DNA-binding protein K03497 partitioning protein, ParB family
Pseudoramibacter_GCA_002396065_1_85_16	776	16230	17006	Pseudoramibacter_GCA_002396065_1_85	34609	-		Firmicutes (1239)	F0F1 ATP synthase subunit I K03496 chromosome partitioning protein
Pseudoramibacter_GCA_002396065_1_85_17	842	17043	17885	Pseudoramibacter_GCA_002396065_1_85	34609	-		Clostridia (186801)	ParB-like partition protein K03497 chromosome partitioning protein, ParB family
Pseudoramibacter_GCA_002396065_1_85_18	719	17931	18650	Pseudoramibacter_GCA_002396065_1_85	34609	-		Pseudoramibacter alactolyticus (113287)	rRNA small subunit methyltransferase, glucose inhibited division protein GidB
Pseudoramibacter_GCA_002396065_1_85_19	1883	18647	20530	Pseudoramibacter_GCA_002396065_1_85	34609	-		Clostridiales (186802)	GIDA1 tRNA uridine 5-carboxymethylaminomethyl modification enzyme K03495 glucose inhibited division protein A
Pseudoramibacter_GCA_002396065_1_85_20	1391	20549	21940	Pseudoramibacter_GCA_002396065_1_85	34609	-		Bacilli (91061)	trmE, mnmE, thdF tRNA modification GTPase TrmE K03650
Pseudoramibacter_GCA_002396065_1_85_21	692	22038	22730	Pseudoramibacter_GCA_002396065_1_85	34609	-		Pseudoramibacter alactolyticus (113287)	single-stranded nucleic acid binding R3H domain-containing protein K06346 spoIIIJ-associated protein
Pseudoramibacter_GCA_002396065_1_85_22	902	22744	23646	Pseudoramibacter_GCA_002396065_1_85	34609	-		Pseudoramibacter alactolyticus (113287)	60 kDa inner membrane insertion protein K03217 preprotein translocase subunit YidC
Pseudoramibacter_GCA_002396065_1_85_23	242	23697	23939	Pseudoramibacter_GCA_002396065_1_85	34609	-		Bacteria (2)	Protein YidD
Pseudoramibacter_GCA_002396065_1_85_24	332	23936	24268	Pseudoramibacter_GCA_002396065_1_85	34609	-	3.1.26.5	Pseudoramibacter alactolyticus (113287)	Ribonuclease P protein component (EC 3.1.26.5)
Pseudoramibacter_GCA_002396065_1_85_25	1364	24852	26216	Pseudoramibacter_GCA_002396065_1_85	34609	+		Clostridiales (186802)	dnaA, dnaH chromosomal replication initiator protein K02313 protein
Pseudoramibacter_GCA_002396065_1_85_26	1109	26396	27505	Pseudoramibacter_GCA_002396065_1_85	34609	+	2.7.7.7	Pseudoramibacter alactolyticus (113287)	DNA polymerase III subunit beta (EC:2.7.7.7) K02338
Pseudoramibacter_GCA_002396065_1_85_27	227	27775	28002	Pseudoramibacter_GCA_002396065_1_85	34609	+		Clostridiales (186802)	RNA-binding S4 domain protein K14761 ribosome-associated protein
Pseudoramibacter_GCA_002396065_1_85_28	1115	27999	29114	Pseudoramibacter_GCA_002396065_1_85	34609	+		Pseudoramibacter alactolyticus (113287)	DNA replication repair protein RecF K03629 RecF
Pseudoramibacter_GCA_002396065_1_85_29	1919	29170	31089	Pseudoramibacter_GCA_002396065_1_85	34609	+	5.99.1.3	Clostridia (186801)	DNA gyrase subunit B, putative (EC:5.99.1.3) K02470 B
Pseudoramibacter_GCA_002396065_1_85_30	2519	31112	33631	Pseudoramibacter_GCA_002396065_1_85	34609	+	5.99.1.3	Clostridiales (186802)	gyrA DNA gyrase subunit A (EC:5.99.1.3) K02469
Pseudoramibacter_GCA_002396065_1_85_31	650	33652	34302	Pseudoramibacter_GCA_002396065_1_85	34609	+	5.1.3.1	Bacteria (2)	rpe ribulose-5-phosphate 3-epimerase (EC:5.1.3.1) K01783 ribulose-phosphate
Pseudoramibacter_GCA_002396065_1_85_32	125	34482	34607	Pseudoramibacter_GCA_002396065_1_85	34609	+		root (1)	hypothetical protein
Pseudoramibacter_GCA_002396065_1_86_0	938	314	1252	Pseudoramibacter_GCA_002396065_1_86	14997	+	2.5.1.47	Clostridium (1485)	cysK cysteine synthase (EC:2.5.1.47) K01738 A
Pseudoramibacter_GCA_002396065_1_86_1	1394	1678	3072	Pseudoramibacter_GCA_002396065_1_86	14997	+		Clostridiales (186802)	glutamylcysteine synthetase
Pseudoramibacter_GCA_002396065_1_86_2	740	3262	4002	Pseudoramibacter_GCA_002396065_1_86	14997	+		Clostridium (1485)	hypothetical protein
Pseudoramibacter_GCA_002396065_1_86_3	548	4331	4879	Pseudoramibacter_GCA_002396065_1_86	14997	+		root (1)	hypothetical protein
Pseudoramibacter_GCA_002396065_1_86_4	2078	4941	7019	Pseudoramibacter_GCA_002396065_1_86	14997	-		root (1)	hypothetical protein
Pseudoramibacter_GCA_002396065_1_86_5	1112	7215	8327	Pseudoramibacter_GCA_002396065_1_86	14997	-		Bacteria (2)	cation diffusion facilitator family transporter
Pseudoramibacter_GCA_002396065_1_86_6	443	8356	8799	Pseudoramibacter_GCA_002396065_1_86	14997	-		Firmicutes (1239)	organic hydroperoxide resistance transcriptional regulator
Pseudoramibacter_GCA_002396065_1_86_7	545	8799	9344	Pseudoramibacter_GCA_002396065_1_86	14997	-	1.11.1.15	Oribacterium sinus (237576)	peroxiredoxin (EC:1.11.1.15) K00432 glutathione peroxidase
Pseudoramibacter_GCA_002396065_1_86_8	728	9559	10287	Pseudoramibacter_GCA_002396065_1_86	14997	+		Bacteria (2)	phage protein GP37/Gp68
Pseudoramibacter_GCA_002396065_1_86_9	1019	10443	11462	Pseudoramibacter_GCA_002396065_1_86	14997	-		Actinobacteria <phylum> (201174)	hypothetical protein
Pseudoramibacter_GCA_002396065_1_86_10	413	11473	11886	Pseudoramibacter_GCA_002396065_1_86	14997	-		root (1)	hypothetical protein
Pseudoramibacter_GCA_002396065_1_86_11	428	11883	12311	Pseudoramibacter_GCA_002396065_1_86	14997	-		root (1)	hypothetical protein
Pseudoramibacter_GCA_002396065_1_86_12	875	12323	13198	Pseudoramibacter_GCA_002396065_1_86	14997	-		root (1)	hypothetical protein
Pseudoramibacter_GCA_002396065_1_86_13	419	13394	13813	Pseudoramibacter_GCA_002396065_1_86	14997	+		Bacteria (2)	MULTISPECIES: TIGR04076 family protein
Pseudoramibacter_GCA_002396065_1_86_14	614	13948	14562	Pseudoramibacter_GCA_002396065_1_86	14997	+		Eubacterium (1730)	DNA-binding protein
Pseudoramibacter_GCA_002396065_1_86_15	347	14650	14997	Pseudoramibacter_GCA_002396065_1_86	14997	+		Bacteria (2)	multidrug-like ABC transporter ATP-binding protein K09687 antibiotic transport system protein
Pseudoramibacter_GCA_002396065_1_87_0	614	1	615	Pseudoramibacter_GCA_002396065_1_87	9807	-		Bacteria (2)	xanthine/uracil/thiamine/ascorbate permease family protein K06901 putative MFS transporter, AGZA family, xanthine/uracil
Pseudoramibacter_GCA_002396065_1_87_1	1496	773	2269	Pseudoramibacter_GCA_002396065_1_87	9807	-		Bacteria (2)	cysteine permease
Pseudoramibacter_GCA_002396065_1_87_2	833	2466	3299	Pseudoramibacter_GCA_002396065_1_87	9807	-	2.1.3.3	Firmicutes (1239)	ornithine carbamoyltransferase (EC:2.1.3.3) K11070 spermidine/putrescine transport system permease protein
Pseudoramibacter_GCA_002396065_1_87_3	881	3323	4204	Pseudoramibacter_GCA_002396065_1_87	9807	-		Clostridiales (186802)	potB polyamine transporter subunit membrane component ABC superfamily K11071 spermidine/putrescine transport system permease protein
Pseudoramibacter_GCA_002396065_1_87_4	1148	4179	5327	Pseudoramibacter_GCA_002396065_1_87	9807	-	3.6.3.31	Firmicutes (1239)	potA putrescine/spermidine ABC transporter ATPase protein K11072 spermidine/putrescine transport system ATP-binding protein
Pseudoramibacter_GCA_002396065_1_87_5	341	5341	5682	Pseudoramibacter_GCA_002396065_1_87	9807	-		Clostridia (186801)	nitrogen regulatory protein P-II K04751 P-II 1
Pseudoramibacter_GCA_002396065_1_87_6	1085	5711	6796	Pseudoramibacter_GCA_002396065_1_87	9807	-		root (1)	hypothetical protein
Pseudoramibacter_GCA_002396065_1_87_7	1508	6793	8301	Pseudoramibacter_GCA_002396065_1_87	9807	-		Anaerostipes (207244)	hypothetical protein
Pseudoramibacter_GCA_002396065_1_87_8	1154	8333	9487	Pseudoramibacter_GCA_002396065_1_87	9807	-		root (1)	alcohol dehydrogenase
Pseudoramibacter_GCA_002396065_1_87_9	143	9662	9805	Pseudoramibacter_GCA_002396065_1_87	9807	+		root (1)	hypothetical protein
Pseudoramibacter_GCA_002396065_1_35_0	815	3	818	Pseudoramibacter_GCA_002396065_1_35	18865	-		Pseudoramibacter alactolyticus (113287)	RNA methyltransferase, TrmA family
Pseudoramibacter_GCA_002396065_1_35_1	959	960	1919	Pseudoramibacter_GCA_002396065_1_35	18865	+		Eubacteriaceae (186806)	hypothetical protein
Pseudoramibacter_GCA_002396065_1_35_2	407	2055	2462	Pseudoramibacter_GCA_002396065_1_35	18865	+		Clostridiales (186802)	pduU putative propanediol utilization protein K04031 ethanolamine protein EutS
Pseudoramibacter_GCA_002396065_1_35_3	1187	2794	3981	Pseudoramibacter_GCA_002396065_1_35	18865	-		Eubacteriaceae (186806)	PSP1 domain protein
Pseudoramibacter_GCA_002396065_1_35_4	983	3971	4954	Pseudoramibacter_GCA_002396065_1_35	18865	-	2.7.7.7	Pseudoramibacter alactolyticus (113287)	DNA polymerase III delta prime subunit (EC 2.7.7.7)
Pseudoramibacter_GCA_002396065_1_35_5	1394	4980	6374	Pseudoramibacter_GCA_002396065_1_35	18865	-		Pseudoramibacter alactolyticus (113287)	lysine decarboxylase
Pseudoramibacter_GCA_002396065_1_35_6	713	6371	7084	Pseudoramibacter_GCA_002396065_1_35	18865	-	2.7.4.9	Clostridium botulinum (1491)	thymidylate kinase (EC:2.7.4.9) K00943 dTMP
Pseudoramibacter_GCA_002396065_1_35_7	653	7162	7815	Pseudoramibacter_GCA_002396065_1_35	18865	-		Pseudoramibacter alactolyticus (113287)	metal dependent phosphohydrolase
Pseudoramibacter_GCA_002396065_1_35_8	497	7984	8481	Pseudoramibacter_GCA_002396065_1_35	18865	+		Bacillales (1385)	YbaK/EbsC protein K03976 putative transcription regulator
Pseudoramibacter_GCA_002396065_1_35_9	176	8513	8689	Pseudoramibacter_GCA_002396065_1_35	18865	+		root (1)	hypothetical protein
Pseudoramibacter_GCA_002396065_1_35_10	959	8757	9716	Pseudoramibacter_GCA_002396065_1_35	18865	-	2.3.1.46	Oribacterium sinus (237576)	metA homoserine O-succinyltransferase (EC:2.3.1.46) K00651
Pseudoramibacter_GCA_002396065_1_35_11	695	9874	10569	Pseudoramibacter_GCA_002396065_1_35	18865	+		Clostridiales (186802)	Invasion associated protein p60
Pseudoramibacter_GCA_002396065_1_35_12	1874	10622	12496	Pseudoramibacter_GCA_002396065_1_35	18865	-	3.6.1.3	Ruminococcaceae (541000)	ATP-dependent metalloprotease FtsH (EC:3.6.1.3) K03798 cell division protease
Pseudoramibacter_GCA_002396065_1_35_13	1334	12675	14009	Pseudoramibacter_GCA_002396065_1_35	18865	+		Bacteria (2)	protein unknown function DUF111 K09121 hypothetical
Pseudoramibacter_GCA_002396065_1_35_14	767	14006	14773	Pseudoramibacter_GCA_002396065_1_35	18865	+		root (1)	hypothetical protein
Pseudoramibacter_GCA_002396065_1_35_15	347	14845	15192	Pseudoramibacter_GCA_002396065_1_35	18865	-		Monera	regulatory protein, ArsR K03892 ArsR family transcriptional regulator
Pseudoramibacter_GCA_002396065_1_35_16	203	15334	15537	Pseudoramibacter_GCA_002396065_1_35	18865	+		root (1)	hypothetical protein
Pseudoramibacter_GCA_002396065_1_35_17	527	15551	16078	Pseudoramibacter_GCA_002396065_1_35	18865	-		root (1)	hypothetical protein
Pseudoramibacter_GCA_002396065_1_35_18	323	16135	16458	Pseudoramibacter_GCA_002396065_1_35	18865	-		root (1)	hypothetical protein
Pseudoramibacter_GCA_002396065_1_35_19	962	16455	17417	Pseudoramibacter_GCA_002396065_1_35	18865	-		Clostridium (1485)	yhaM 3'-5' exoribonuclease YhaM K03698 CMP-binding protein
Pseudoramibacter_GCA_002396065_1_35_20	401	17437	17838	Pseudoramibacter_GCA_002396065_1_35	18865	-		Bacteria (2)	UPF0047 protein Bsu YugU
Pseudoramibacter_GCA_002396065_1_35_21	1001	17835	18836	Pseudoramibacter_GCA_002396065_1_35	18865	-		Pseudoramibacter alactolyticus (113287)	Maebl
Pseudoramibacter_GCA_002396065_1_34_0	830	1	831	Pseudoramibacter_GCA_002396065_1_34	7686	+		Pseudoramibacter alactolyticus (113287)	Probable Co/Zn/Cd efflux system membrane fusion protein
Pseudoramibacter_GCA_002396065_1_34_1	737	841	1578	Pseudoramibacter_GCA_002396065_1_34	7686	+	3.6.3.28	Bacteria (2)	ATP binding cassette (abc) transporter, putative (EC:3.6.3.28)
Pseudoramibacter_GCA_002396065_1_34_2	1235	1575	2810	Pseudoramibacter_GCA_002396065_1_34	7686	+		Pseudoramibacter alactolyticus (113287)	ABC-type transporter, permease component
Pseudoramibacter_GCA_002396065_1_34_3	2489	2895	5384	Pseudoramibacter_GCA_002396065_1_34	7686	-		root (1)	hypothetical protein
Pseudoramibacter_GCA_002396065_1_34_4	797	5810	6607	Pseudoramibacter_GCA_002396065_1_34	7686	+		Pseudoramibacter alactolyticus (113287)	predicted O-methyltransferase
Pseudoramibacter_GCA_002396065_1_34_5	1082	6604	7686	Pseudoramibacter_GCA_002396065_1_34	7686	-		Pseudoramibacter alactolyticus (113287)	probable ATP-dependent RNA helicase
Pseudoramibacter_GCA_002396065_1_37_0	725	380	1105	Pseudoramibacter_GCA_002396065_1_37	3195	+		Firmicutes (1239)	putative DNA-binding protein
Pseudoramibacter_GCA_002396065_1_37_1	908	1228	2136	Pseudoramibacter_GCA_002396065_1_37	3195	+		Firmicutes (1239)	6-phosphogluconate dehydrogenase NAD-binding domain-containing protein
Pseudoramibacter_GCA_002396065_1_37_2	251	2129	2380	Pseudoramibacter_GCA_002396065_1_37	3195	+		root (1)	hypothetical protein
Pseudoramibacter_GCA_002396065_1_37_3	632	2563	3195	Pseudoramibacter_GCA_002396065_1_37	3195	+	1.2.99.2	Oribacterium sinus (237576)	cooS carbon-monoxide dehydrogenase, catalytic subunit (EC:1.2.99.2) K00198 dehydrogenase
Pseudoramibacter_GCA_002396065_1_36_0	317	3	320	Pseudoramibacter_GCA_002396065_1_36	23391	-		Coprococcus eutactus (33043)	peptidase U34 dipeptidase K08659 dipeptidase
Pseudoramibacter_GCA_002396065_1_36_1	683	486	1169	Pseudoramibacter_GCA_002396065_1_36	23391	-		Bifidobacterium (1678)	arabinose efflux permease family protein
Pseudoramibacter_GCA_002396065_1_36_2	311	1135	1446	Pseudoramibacter_GCA_002396065_1_36	23391	-		Bacteria (2)	Drug resistance transporter EmrB/QacA subfamily
Pseudoramibacter_GCA_002396065_1_36_3	2495	1789	4284	Pseudoramibacter_GCA_002396065_1_36	23391	+	3.6.3.28	Bacteria (2)	uvrA excinuclease ABC subunit A (EC:3.6.3.28) K03701
Pseudoramibacter_GCA_002396065_1_36_4	707	4336	5043	Pseudoramibacter_GCA_002396065_1_36	23391	+		Firmicutes (1239)	Putative esterase
Pseudoramibacter_GCA_002396065_1_36_5	941	5089	6030	Pseudoramibacter_GCA_002396065_1_36	23391	-		Monera	hypothetical protein
Pseudoramibacter_GCA_002396065_1_36_6	500	6106	6606	Pseudoramibacter_GCA_002396065_1_36	23391	-		Lactobacillus (1578)	DUF2798 domain-containing protein
Pseudoramibacter_GCA_002396065_1_36_7	1016	6897	7913	Pseudoramibacter_GCA_002396065_1_36	23391	+	1.8.1.2	Bacteria (2)	asrA1 anaerobic sulfite reductase subunit A (EC:1.8.1.2)
Pseudoramibacter_GCA_002396065_1_36_8	803	7906	8709	Pseudoramibacter_GCA_002396065_1_36	23391	+		Bacteria (2)	asrB anaerobic sulfite reductase subunit B
Pseudoramibacter_GCA_002396065_1_36_9	1040	8719	9759	Pseudoramibacter_GCA_002396065_1_36	23391	+	1.8.1.2	Clostridiales (186802)	asrC anaerobic sulfite reductase subunit C (EC:1.8.1.2) K00385
Pseudoramibacter_GCA_002396065_1_36_10	1256	9903	11159	Pseudoramibacter_GCA_002396065_1_36	23391	+	3.4.11.4	Bacteria (2)	peptidase T (EC:3.4.11.4) K01258 tripeptide aminopeptidase
Pseudoramibacter_GCA_002396065_1_36_11	1316	11165	12481	Pseudoramibacter_GCA_002396065_1_36	23391	+	3.4.22.40	Selenomonadales (909929)	bleomycin hydrolase (EC:3.4.22.40) K01372
Pseudoramibacter_GCA_002396065_1_36_12	476	12526	13002	Pseudoramibacter_GCA_002396065_1_36	23391	+		Firmicutes (1239)	pyridoxamine 5'-phosphate oxidase family protein K07005
Pseudoramibacter_GCA_002396065_1_36_13	1388	12992	14380	Pseudoramibacter_GCA_002396065_1_36	23391	+		Bacteria (2)	MATE efflux family protein
Pseudoramibacter_GCA_002396065_1_36_14	1013	14377	15390	Pseudoramibacter_GCA_002396065_1_36	23391	-		root (1)	hypothetical protein
Pseudoramibacter_GCA_002396065_1_36_15	2579	15612	18191	Pseudoramibacter_GCA_002396065_1_36	23391	+	2.7.9.2	Clostridium sp. SY8519 (1042156)	phosphoenolpyruvate synthase/pyruvate phosphate dikinase (EC:2.7.9.2)
Pseudoramibacter_GCA_002396065_1_36_16	995	18290	19285	Pseudoramibacter_GCA_002396065_1_36	23391	+	1.1.1.95	Lactobacillus (1578)	D-3-phosphoglycerate dehydrogenase (EC 1.1.1.95)
Pseudoramibacter_GCA_002396065_1_36_17	2201	19299	21500	Pseudoramibacter_GCA_002396065_1_36	23391	+		Clostridiales (186802)	Sulfate permease
Pseudoramibacter_GCA_002396065_1_36_18	587	21525	22112	Pseudoramibacter_GCA_002396065_1_36	23391	+		Lachnospiraceae (186803)	HDIG domain protein
Pseudoramibacter_GCA_002396065_1_36_19	584	22124	22708	Pseudoramibacter_GCA_002396065_1_36	23391	+		Clostridium (1485)	maf maf protein K06287 septum formation protein
Pseudoramibacter_GCA_002396065_1_36_20	563	22717	23280	Pseudoramibacter_GCA_002396065_1_36	23391	+		root (1)	hypothetical protein
Pseudoramibacter_GCA_002396065_1_31_0	587	1	588	Pseudoramibacter_GCA_002396065_1_31	9338	+	5.4.2.8	Clostridium (1485)	phosphomannomutase (EC:5.4.2.8) K01840
Pseudoramibacter_GCA_002396065_1_31_1	1064	710	1774	Pseudoramibacter_GCA_002396065_1_31	9338	+	6.3.2.4	Clostridiales (186802)	ddl D-alanyl-alanine synthetase A (EC:6.3.2.4) K01921 D-alanine-D-alanine ligase
Pseudoramibacter_GCA_002396065_1_31_2	449	1808	2257	Pseudoramibacter_GCA_002396065_1_31	9338	+		Pseudoramibacter alactolyticus (113287)	DUF1934 domain-containing protein
Pseudoramibacter_GCA_002396065_1_31_3	1703	2281	3984	Pseudoramibacter_GCA_002396065_1_31	9338	+	6.1.1.19	Clostridia (186801)	argS arginyl-tRNA synthetase (EC:6.1.1.19) K01887
Pseudoramibacter_GCA_002396065_1_31_4	344	4055	4399	Pseudoramibacter_GCA_002396065_1_31	9338	-		Firmicutes (1239)	glnK nitrogen regulatory PII-like protein K04752 protein P-II 2
Pseudoramibacter_GCA_002396065_1_31_5	1244	4421	5665	Pseudoramibacter_GCA_002396065_1_31	9338	-		Firmicutes (1239)	amt ammonium transporter K03320 transporter, Amt family
Pseudoramibacter_GCA_002396065_1_31_6	1622	5975	7597	Pseudoramibacter_GCA_002396065_1_31	9338	+		Clostridiales (186802)	hybrid cluster protein K00378 hydroxylamine reductase
Pseudoramibacter_GCA_002396065_1_31_7	320	7866	8186	Pseudoramibacter_GCA_002396065_1_31	9338	+		root (1)	hypothetical protein
Pseudoramibacter_GCA_002396065_1_31_8	782	8189	8971	Pseudoramibacter_GCA_002396065_1_31	9338	-		Pseudoramibacter alactolyticus (113287)	Hydrolase (HAD superfamily) cluster DUF1447
Pseudoramibacter_GCA_002396065_1_31_9	365	8973	9338	Pseudoramibacter_GCA_002396065_1_31	9338	-		root (1)	hypothetical protein
Pseudoramibacter_GCA_002396065_1_30_0	725	3	728	Pseudoramibacter_GCA_002396065_1_30	5617	-		Clostridiales (186802)	Radical SAM domain protein
Pseudoramibacter_GCA_002396065_1_30_1	272	1162	1434	Pseudoramibacter_GCA_002396065_1_30	5617	+		Pseudoramibacter alactolyticus (113287)	hypothetical protein
Pseudoramibacter_GCA_002396065_1_30_2	1949	1619	3568	Pseudoramibacter_GCA_002396065_1_30	5617	-		Firmicutes (1239)	htpG heat shock protein 90 K04079 molecular chaperone HtpG
Pseudoramibacter_GCA_002396065_1_30_3	998	3811	4809	Pseudoramibacter_GCA_002396065_1_30	5617	-		Clostridiales (186802)	Lactate-responsive regulator LldR Firmicutes, GntR family
Pseudoramibacter_GCA_002396065_1_30_4	725	4892	5617	Pseudoramibacter_GCA_002396065_1_30	5617	-	3.5.1.87	Clostridiales (186802)	N-carbamoyl-L-amino acid hydrolase (EC 3.5.1.87)
Pseudoramibacter_GCA_002396065_1_33_0	380	3	383	Pseudoramibacter_GCA_002396065_1_33	8736	-	3.6.4.12	Clostridiales (186802)	UvrD/REP helicase K03657 DNA helicase II / ATP-dependent PcrA
Pseudoramibacter_GCA_002396065_1_33_1	1163	500	1663	Pseudoramibacter_GCA_002396065_1_33	8736	-		Pseudoramibacter alactolyticus (113287)	alcetaldehyde dehydrogenase or NADPH-dependent butanol
Pseudoramibacter_GCA_002396065_1_33_2	659	2177	2836	Pseudoramibacter_GCA_002396065_1_33	8736	-		Pseudoramibacter alactolyticus (113287)	NUDIX hydrolase
Pseudoramibacter_GCA_002396065_1_33_3	377	2996	3373	Pseudoramibacter_GCA_002396065_1_33	8736	-		Bacteria (2)	LSU ribosomal protein l12p K02935 large subunit L7/L12
Pseudoramibacter_GCA_002396065_1_33_4	530	3428	3958	Pseudoramibacter_GCA_002396065_1_33	8736	-		Firmicutes (1239)	rplJ 50S ribosomal protein L10 K02864 large subunit L10
Pseudoramibacter_GCA_002396065_1_33_5	689	4201	4890	Pseudoramibacter_GCA_002396065_1_33	8736	-		Clostridiales (186802)	similar to 50S ribosomal protein L1
Pseudoramibacter_GCA_002396065_1_33_6	536	5537	6073	Pseudoramibacter_GCA_002396065_1_33	8736	-		Clostridiales (186802)	NusG antitermination factor K02601 transcriptional antiterminator
Pseudoramibacter_GCA_002396065_1_33_7	497	6092	6589	Pseudoramibacter_GCA_002396065_1_33	8736	-		Pseudoramibacter alactolyticus (113287)	preprotein translocase subunit SecE
Pseudoramibacter_GCA_002396065_1_33_8	149	6617	6766	Pseudoramibacter_GCA_002396065_1_33	8736	-		root (1)	hypothetical protein
Pseudoramibacter_GCA_002396065_1_33_9	491	6906	7397	Pseudoramibacter_GCA_002396065_1_33	8736	-	2.3.1.183	Pseudoramibacter alactolyticus (113287)	GCN5-related N-acetyltransferase K03823 phosphinothricin acetyltransferase
Pseudoramibacter_GCA_002396065_1_33_10	986	7653	8639	Pseudoramibacter_GCA_002396065_1_33	8736	-		Clostridiales (186802)	Exfoliative toxin A
Pseudoramibacter_GCA_002396065_1_33_11	119	8617	8736	Pseudoramibacter_GCA_002396065_1_33	8736	-		root (1)	hypothetical protein
Pseudoramibacter_GCA_002396065_1_32_0	1070	1	1071	Pseudoramibacter_GCA_002396065_1_32	13403	-	1.3.99.15	Pseudoramibacter alactolyticus (113287)	Benzoyl-CoA reductase subunit BadG (EC 1.3.99.15)
Pseudoramibacter_GCA_002396065_1_32_1	1253	1093	2346	Pseudoramibacter_GCA_002396065_1_32	13403	-		Clostridium (1485)	2-hydroxyglutaryl-CoA dehydratase D-component
Pseudoramibacter_GCA_002396065_1_32_2	398	2399	2797	Pseudoramibacter_GCA_002396065_1_32	13403	-		Pseudoramibacter alactolyticus (113287)	Permease drug/metabolite transporter (DMT) superfamily
Pseudoramibacter_GCA_002396065_1_32_3	578	3344	3922	Pseudoramibacter_GCA_002396065_1_32	13403	-		Coriobacteriaceae (84107)	MULTISPECIES: membrane protein
Pseudoramibacter_GCA_002396065_1_32_4	1277	4152	5429	Pseudoramibacter_GCA_002396065_1_32	13403	+		Pseudoramibacter alactolyticus (113287)	diguanylate cyclase/phosphodiesterase (GGDEF & EAL domains) PAS/PAC sensor(s)
Pseudoramibacter_GCA_002396065_1_32_5	854	5485	6339	Pseudoramibacter_GCA_002396065_1_32	13403	+	3.1.21.2	Bacteria (2)	apurinic endonuclease Apn1 (EC:3.1.21.2) K01151 deoxyribonuclease IV
Pseudoramibacter_GCA_002396065_1_32_6	956	6391	7347	Pseudoramibacter_GCA_002396065_1_32	13403	+		Clostridiales (186802)	cation diffusion facilitator family transporter
Pseudoramibacter_GCA_002396065_1_32_7	716	7434	8150	Pseudoramibacter_GCA_002396065_1_32	13403	+		root (1)	hypothetical protein
Pseudoramibacter_GCA_002396065_1_32_8	1505	8202	9707	Pseudoramibacter_GCA_002396065_1_32	13403	+	2.4.2.11	Anaerofustis stercorihominis (214853)	pncB putative nicotinate phosphoribosyltransferase (EC:2.4.2.11) K00763
Pseudoramibacter_GCA_002396065_1_32_9	1079	9763	10842	Pseudoramibacter_GCA_002396065_1_32	13403	+		Clostridium (1485)	SUA5/YciO/YrdC/YwlC family protein K07566 putative translation factor
Pseudoramibacter_GCA_002396065_1_32_10	1274	10985	12259	Pseudoramibacter_GCA_002396065_1_32	13403	+	1.1.1.57	Firmicutes (1239)	Novel D-mannonate dehydrogenase (EC 1.1.1.57)
Pseudoramibacter_GCA_002396065_1_32_11	1022	12379	13401	Pseudoramibacter_GCA_002396065_1_32	13403	+	1.1.1.6	Pseudoramibacter alactolyticus (113287)	iron-containing alcohol dehydrogenase K00005 glycerol dehydrogenase
Pseudoramibacter_GCA_002396065_1_39_0	173	2	175	Pseudoramibacter_GCA_002396065_1_39	29475	+		root (1)	hypothetical protein
Pseudoramibacter_GCA_002396065_1_39_1	542	699	1241	Pseudoramibacter_GCA_002396065_1_39	29475	-		Pseudoramibacter alactolyticus (113287)	helix-turn-helix type 11 domain-containing protein K07105
Pseudoramibacter_GCA_002396065_1_39_2	875	1231	2106	Pseudoramibacter_GCA_002396065_1_39	29475	-	2.4.2.19	Firmicutes (1239)	nadC nicotinate-nucleotide pyrophosphorylase (EC:2.4.2.19) K00767 (carboxylating)
Pseudoramibacter_GCA_002396065_1_39_3	1346	2119	3465	Pseudoramibacter_GCA_002396065_1_39	29475	-	1.4.3.16	Clostridiales (186802)	nadB L-aspartate oxidase (EC:1.4.3.16) K00278
Pseudoramibacter_GCA_002396065_1_39_4	917	3649	4566	Pseudoramibacter_GCA_002396065_1_39	29475	+	2.5.1.72	Firmicutes (1239)	quinolinate synthetase complex subunit A (EC:2.5.1.72) K03517 synthase
Pseudoramibacter_GCA_002396065_1_39_5	884	4618	5502	Pseudoramibacter_GCA_002396065_1_39	29475	+		Pseudoramibacter alactolyticus (113287)	hypothetical protein
Pseudoramibacter_GCA_002396065_1_39_6	3557	5662	9219	Pseudoramibacter_GCA_002396065_1_39	29475	+	2.7.7.7	Clostridia (186801)	DNA polymerase III catalytic subunit, DnaE type (EC:2.7.7.7) K02337 subunit alpha
Pseudoramibacter_GCA_002396065_1_39_7	959	9216	10175	Pseudoramibacter_GCA_002396065_1_39	29475	+	2.7.1.11	Clostridiales (186802)	pfkA 6-phosphofructokinase (EC:2.7.1.11) K00850
Pseudoramibacter_GCA_002396065_1_39_8	1766	10222	11988	Pseudoramibacter_GCA_002396065_1_39	29475	+	2.7.1.40	Firmicutes (1239)	pykF pyruvate kinase K00873 kinase
Pseudoramibacter_GCA_002396065_1_39_9	2234	12140	14374	Pseudoramibacter_GCA_002396065_1_39	29475	+		Pseudoramibacter alactolyticus (113287)	hypothetical protein
Pseudoramibacter_GCA_002396065_1_39_10	1064	14519	15583	Pseudoramibacter_GCA_002396065_1_39	29475	+		Clostridia (186801)	Tfp pilus assembly protein, retraction ATPase PilT K02669 twitching motility protein PilT
Pseudoramibacter_GCA_002396065_1_39_11	245	15680	15925	Pseudoramibacter_GCA_002396065_1_39	29475	+	1.20.4.1	Pseudoramibacter alactolyticus (113287)	grxC glutaredoxin 3 (EC:1.20.4.1) K03676
Pseudoramibacter_GCA_002396065_1_39_12	218	15955	16173	Pseudoramibacter_GCA_002396065_1_39	29475	+		Monera	seryl-tRNA synthetase related protein
Pseudoramibacter_GCA_002396065_1_39_13	725	16301	17026	Pseudoramibacter_GCA_002396065_1_39	29475	+		Clostridiales (186802)	UPF0082 protein
Pseudoramibacter_GCA_002396065_1_39_14	200	17067	17267	Pseudoramibacter_GCA_002396065_1_39	29475	+		Pseudoramibacter alactolyticus (113287)	hypothetical protein
Pseudoramibacter_GCA_002396065_1_39_15	1529	17346	18875	Pseudoramibacter_GCA_002396065_1_39	29475	+		Pseudoramibacter alactolyticus (113287)	YjeF protein, function unknown
Pseudoramibacter_GCA_002396065_1_39_16	1331	18868	20199	Pseudoramibacter_GCA_002396065_1_39	29475	+	1.3.1.74	Clostridiales (186802)	tRNA-i(6)A37 thiotransferase protein MiaB (EC:1.3.1.74) K06168 bifunctional enzyme involved thiolation methylation tRNA
Pseudoramibacter_GCA_002396065_1_39_17	2681	20215	22896	Pseudoramibacter_GCA_002396065_1_39	29475	+		Clostridiales (186802)	DNA mismatch repair protein MutS K03555 MutS
Pseudoramibacter_GCA_002396065_1_39_18	1895	22915	24810	Pseudoramibacter_GCA_002396065_1_39	29475	+		Pseudoramibacter alactolyticus (113287)	DNA mismatch repair protein MutL
Pseudoramibacter_GCA_002396065_1_39_19	977	24807	25784	Pseudoramibacter_GCA_002396065_1_39	29475	+	2.5.1.75	Firmicutes (1239)	miaA tRNA delta(2)-isopentenylpyrophosphate transferase (EC:2.5.1.75) K00791 dimethylallyltransferase
Pseudoramibacter_GCA_002396065_1_39_20	1322	25774	27096	Pseudoramibacter_GCA_002396065_1_39	29475	+		Clostridiales (186802)	aluminum resistance family protein
Pseudoramibacter_GCA_002396065_1_39_21	848	27116	27964	Pseudoramibacter_GCA_002396065_1_39	29475	+		Pseudoramibacter alactolyticus (113287)	possible methyltransferase
Pseudoramibacter_GCA_002396065_1_39_22	1421	27986	29407	Pseudoramibacter_GCA_002396065_1_39	29475	+		Clostridiales (186802)	putative aminopeptidase 1 (EC:3.4.-.-)
Pseudoramibacter_GCA_002396065_1_38_0	707	1	708	Pseudoramibacter_GCA_002396065_1_38	10458	+	3.6.3.44	Firmicutes (1239)	multidrug resistance protein 1, 2, putative (EC:3.6.3.44 3.6.3.43)
Pseudoramibacter_GCA_002396065_1_38_1	536	1306	1842	Pseudoramibacter_GCA_002396065_1_38	10458	+		Clostridiales (186802)	membrane spanning protein
Pseudoramibacter_GCA_002396065_1_38_2	1802	1967	3769	Pseudoramibacter_GCA_002396065_1_38	10458	-		Pseudoramibacter alactolyticus (113287)	probable electron transfer protein
Pseudoramibacter_GCA_002396065_1_38_3	2132	3876	6008	Pseudoramibacter_GCA_002396065_1_38	10458	-		Clostridiales (186802)	putative cation transporting ATPase
Pseudoramibacter_GCA_002396065_1_38_4	326	6043	6369	Pseudoramibacter_GCA_002396065_1_38	10458	-		root (1)	hypothetical protein
Pseudoramibacter_GCA_002396065_1_38_5	1982	6565	8547	Pseudoramibacter_GCA_002396065_1_38	10458	-	3.6.1.1	Clostridiales (186802)	pyrophosphate-energized vacuolar membrane proton pump K01507 inorganic pyrophosphatase
Pseudoramibacter_GCA_002396065_1_38_6	1523	8820	10343	Pseudoramibacter_GCA_002396065_1_38	10458	+		Lachnospiraceae (186803)	transposase IS4 family protein
Pseudoramibacter_GCA_002396065_1_106_0	902	3	905	Pseudoramibacter_GCA_002396065_1_106	7937	-		root (1)	hypothetical protein
Pseudoramibacter_GCA_002396065_1_106_1	698	902	1600	Pseudoramibacter_GCA_002396065_1_106	7937	-		Firmicutes (1239)	two component transcriptional regulator, winged helix family
Pseudoramibacter_GCA_002396065_1_106_2	962	1610	2572	Pseudoramibacter_GCA_002396065_1_106	7937	-		root (1)	hypothetical protein
Pseudoramibacter_GCA_002396065_1_106_3	1499	2559	4058	Pseudoramibacter_GCA_002396065_1_106	7937	-		root (1)	hypothetical protein
Pseudoramibacter_GCA_002396065_1_106_4	224	4055	4279	Pseudoramibacter_GCA_002396065_1_106	7937	-		Bacteria (2)	acyl carrier protein [
Pseudoramibacter_GCA_002396065_1_106_5	1145	4315	5460	Pseudoramibacter_GCA_002396065_1_106	7937	-		root (1)	hypothetical protein
Pseudoramibacter_GCA_002396065_1_106_6	1454	5457	6911	Pseudoramibacter_GCA_002396065_1_106	7937	-		unclassified Lachnospiraceae (186928)	AMP-dependent synthetase
Pseudoramibacter_GCA_002396065_1_106_7	839	7089	7928	Pseudoramibacter_GCA_002396065_1_106	7937	-		root (1)	hypothetical protein
Pseudoramibacter_GCA_002396065_1_107_0	1865	36	1901	Pseudoramibacter_GCA_002396065_1_107	31708	-	3.6.3.4	Clostridium (1485)	heavy metal translocating P-type ATPase (EC:3.6.3.4)
Pseudoramibacter_GCA_002396065_1_107_1	578	2057	2635	Pseudoramibacter_GCA_002396065_1_107	31708	+		Firmicutes (1239)	TetR family transcriptional regulator
Pseudoramibacter_GCA_002396065_1_107_2	254	2707	2961	Pseudoramibacter_GCA_002396065_1_107	31708	+		Clostridiales (186802)	no significant homology.
Pseudoramibacter_GCA_002396065_1_107_3	635	2965	3600	Pseudoramibacter_GCA_002396065_1_107	31708	+		Clostridiales (186802)	metal dependent hydrolase
Pseudoramibacter_GCA_002396065_1_107_4	653	3813	4466	Pseudoramibacter_GCA_002396065_1_107	31708	+		Dialister micraerophilus (309120)	signal transduction protein CBS domains
Pseudoramibacter_GCA_002396065_1_107_5	830	4532	5362	Pseudoramibacter_GCA_002396065_1_107	31708	-	1.97.1.4	Bacteria (2)	Radical SAM domain-containing protein K04069 pyruvate formate lyase activating enzyme
Pseudoramibacter_GCA_002396065_1_107_6	1319	5359	6678	Pseudoramibacter_GCA_002396065_1_107	31708	-		Bacteria (2)	extradiol ring-cleavage dioxygenase class III protein subunit B
Pseudoramibacter_GCA_002396065_1_107_7	1790	6880	8670	Pseudoramibacter_GCA_002396065_1_107	31708	+	2.4.1.18	Ruminococcaceae (541000)	1,4-alpha-glucan branching enzyme K00700 enzyme
Pseudoramibacter_GCA_002396065_1_107_8	3620	8906	12526	Pseudoramibacter_GCA_002396065_1_107	31708	+		root (1)	hypothetical protein
Pseudoramibacter_GCA_002396065_1_107_9	623	12622	13245	Pseudoramibacter_GCA_002396065_1_107	31708	-		root (1)	hypothetical protein
Pseudoramibacter_GCA_002396065_1_107_10	485	13462	13947	Pseudoramibacter_GCA_002396065_1_107	31708	-	1.16.3.1	Pseudoramibacter alactolyticus (113287)	Ferritin Dps family protein K02217 ferritin
Pseudoramibacter_GCA_002396065_1_107_11	575	14088	14663	Pseudoramibacter_GCA_002396065_1_107	31708	+		Clostridiales (186802)	ThiJ family intracellular protease K03152 4-methyl-5(b-hydroxyethyl)-thiazole monophosphate biosynthesis
Pseudoramibacter_GCA_002396065_1_107_12	1421	14775	16196	Pseudoramibacter_GCA_002396065_1_107	31708	+		root (1)	hypothetical protein
Pseudoramibacter_GCA_002396065_1_107_13	491	16213	16704	Pseudoramibacter_GCA_002396065_1_107	31708	+		Bacteria (2)	protein unknown function DUF1810
Pseudoramibacter_GCA_002396065_1_107_14	1088	16814	17902	Pseudoramibacter_GCA_002396065_1_107	31708	+		Clostridiales (186802)	Hypothetical similar to thiamin biosynthesis lipoprotein ApbE
Pseudoramibacter_GCA_002396065_1_107_15	1346	17899	19245	Pseudoramibacter_GCA_002396065_1_107	31708	+		Bacteria (2)	Na+:H+ antiporter, NhaC family
Pseudoramibacter_GCA_002396065_1_107_16	749	19295	20044	Pseudoramibacter_GCA_002396065_1_107	31708	-	3.1.3.13	Bacteria (2)	PGAM1 phosphoglycerate mutase 1 (brain) (EC:3.1.3.13 5.4.2.1 5.4.2.4) K01834
Pseudoramibacter_GCA_002396065_1_107_17	392	20198	20590	Pseudoramibacter_GCA_002396065_1_107	31708	+		Clostridiales (186802)	helicase family protein
Pseudoramibacter_GCA_002396065_1_107_18	440	20601	21041	Pseudoramibacter_GCA_002396065_1_107	31708	-		root (1)	hypothetical protein
Pseudoramibacter_GCA_002396065_1_107_19	1373	21038	22411	Pseudoramibacter_GCA_002396065_1_107	31708	-		Clostridiales (186802)	UMUC-like DNA-repair protein K03502 DNA polymerase V
Pseudoramibacter_GCA_002396065_1_107_20	527	22450	22977	Pseudoramibacter_GCA_002396065_1_107	31708	-		Ruminococcus (1263)	DNA, complete sequence
Pseudoramibacter_GCA_002396065_1_107_21	422	22970	23392	Pseudoramibacter_GCA_002396065_1_107	31708	-		Clostridiales (186802)	putative transcriptional regulator
Pseudoramibacter_GCA_002396065_1_107_22	545	23583	24128	Pseudoramibacter_GCA_002396065_1_107	31708	+		Clostridiales (186802)	putative flavoredoxin
Pseudoramibacter_GCA_002396065_1_107_23	896	24147	25043	Pseudoramibacter_GCA_002396065_1_107	31708	-		Pseudoramibacter alactolyticus (113287)	protein unknown function DUF6 transmembrane
Pseudoramibacter_GCA_002396065_1_107_24	1664	25207	26871	Pseudoramibacter_GCA_002396065_1_107	31708	+	2.7.7.7	Pseudoramibacter alactolyticus (113287)	DNA polymerase III subunits gamma tau K02343 subunit gamma/tau
Pseudoramibacter_GCA_002396065_1_107_25	350	26948	27298	Pseudoramibacter_GCA_002396065_1_107	31708	+		Clostridiales (186802)	nucleoid-associated protein, YbaB/EbfC family
Pseudoramibacter_GCA_002396065_1_107_26	599	27299	27898	Pseudoramibacter_GCA_002396065_1_107	31708	+		Bacteria (2)	recR recombination protein RecR K06187 RecR
Pseudoramibacter_GCA_002396065_1_107_27	1736	27933	29669	Pseudoramibacter_GCA_002396065_1_107	31708	+	2.7.3.9	Firmicutes (1239)	ptsI phosphoenolpyruvate-protein phosphotransferase (EC:2.7.3.9) K08483 system, enzyme I, PtsI
Pseudoramibacter_GCA_002396065_1_107_28	269	29699	29968	Pseudoramibacter_GCA_002396065_1_107	31708	+		Bacteria (2)	ptsO phosphotransferase system K08485 phosphocarrier protein NPr
Pseudoramibacter_GCA_002396065_1_107_29	386	30056	30442	Pseudoramibacter_GCA_002396065_1_107	31708	+		Pseudoramibacter alactolyticus (113287)	hypothetical protein
Pseudoramibacter_GCA_002396065_1_107_30	338	30439	30777	Pseudoramibacter_GCA_002396065_1_107	31708	+		root (1)	hypothetical protein
Pseudoramibacter_GCA_002396065_1_107_31	737	30969	31706	Pseudoramibacter_GCA_002396065_1_107	31708	+		Bacteria (2)	small GTP-binding protein K02355 elongation factor G
Pseudoramibacter_GCA_002396065_1_28_0	2279	1	2280	Pseudoramibacter_GCA_002396065_1_28	3200	+		root (1)	hypothetical protein
Pseudoramibacter_GCA_002396065_1_28_1	935	2264	3199	Pseudoramibacter_GCA_002396065_1_28	3200	+		Pseudoramibacter alactolyticus (113287)	ATP-dependent nuclease, subunit A
Pseudoramibacter_GCA_002396065_1_29_0	707	3	710	Pseudoramibacter_GCA_002396065_1_29	2915	+		Monera	ech hydrogenase subunit B K14087 B
Pseudoramibacter_GCA_002396065_1_29_1	461	732	1193	Pseudoramibacter_GCA_002396065_1_29	2915	+		Monera	echC ech hydrogenase subunit C EchC K14088
Pseudoramibacter_GCA_002396065_1_29_2	374	1177	1551	Pseudoramibacter_GCA_002396065_1_29	2915	+		Lachnospiraceae (186803)	echC ech hydrogenase subunit D EchD K14089
Pseudoramibacter_GCA_002396065_1_29_3	1088	1551	2639	Pseudoramibacter_GCA_002396065_1_29	2915	+	1.6.5.3	Monera	ech hydrogenase subunit E (EC:1.6.5.3) K14090
Pseudoramibacter_GCA_002396065_1_29_4	266	2648	2914	Pseudoramibacter_GCA_002396065_1_29	2915	+		root (1)	4Fe-4S ferredoxin iron-sulfur binding domain-containing protein
Pseudoramibacter_GCA_002396065_1_22_0	1223	13	1236	Pseudoramibacter_GCA_002396065_1_22	5274	+		Pseudoramibacter alactolyticus (113287)	radical SAM domain protein
Pseudoramibacter_GCA_002396065_1_22_1	1484	1272	2756	Pseudoramibacter_GCA_002396065_1_22	5274	+		Clostridiales (186802)	radical SAM domain protein
Pseudoramibacter_GCA_002396065_1_22_2	335	2814	3149	Pseudoramibacter_GCA_002396065_1_22	5274	-		Bacteria (2)	HxlR family transcriptional regulator
Pseudoramibacter_GCA_002396065_1_22_3	314	3293	3607	Pseudoramibacter_GCA_002396065_1_22	5274	+		Bacteria (2)	thioredoxin K03671 thioredoxin 1
Pseudoramibacter_GCA_002396065_1_22_4	458	3675	4133	Pseudoramibacter_GCA_002396065_1_22	5274	-		root (1)	hypothetical protein
Pseudoramibacter_GCA_002396065_1_22_5	953	4321	5274	Pseudoramibacter_GCA_002396065_1_22	5274	+		Anaerostipes (207244)	sodium:dicarboxylate symporter family protein
Pseudoramibacter_GCA_002396065_1_23_0	272	2	274	Pseudoramibacter_GCA_002396065_1_23	8222	-		root (1)	hypothetical protein
Pseudoramibacter_GCA_002396065_1_23_1	863	393	1256	Pseudoramibacter_GCA_002396065_1_23	8222	-	4.1.2.13	Clostridiales (186802)	putative type II fructose-1,6-bisphosphate aldolase K01624 fructose-bisphosphate aldolase, class
Pseudoramibacter_GCA_002396065_1_23_2	1289	1451	2740	Pseudoramibacter_GCA_002396065_1_23	8222	+	3.1.5.1	Clostridiales (186802)	putative deoxyguanosinetriphosphate triphosphohydrolase K01129 dGTPase
Pseudoramibacter_GCA_002396065_1_23_3	929	2800	3729	Pseudoramibacter_GCA_002396065_1_23	8222	+	1.3.1.12	Pseudoramibacter alactolyticus (113287)	prephenate dehydrogenase (EC:1.3.1.12)
Pseudoramibacter_GCA_002396065_1_23_4	1013	4119	5132	Pseudoramibacter_GCA_002396065_1_23	8222	-		Firmicutes (1239)	electron transfer flavoprotein, alpha subunit/FixB family protein K03522 flavoprotein subunit
Pseudoramibacter_GCA_002396065_1_23_5	800	5153	5953	Pseudoramibacter_GCA_002396065_1_23	8222	-		Firmicutes (1239)	Electron transfer flavoprotein alpha/beta-subunit K03521 electron beta subunit
Pseudoramibacter_GCA_002396065_1_23_6	503	6285	6788	Pseudoramibacter_GCA_002396065_1_23	8222	+	4.6.1.12	Firmicutes (1239)	ispF, ygbF 2-C-methyl-D-erythritol 2,4-cyclodiphosphate synthase (EC:4.6.1.12) K01770
Pseudoramibacter_GCA_002396065_1_23_7	716	6785	7501	Pseudoramibacter_GCA_002396065_1_23	8222	+		root (1)	hypothetical protein
Pseudoramibacter_GCA_002396065_1_23_8	680	7542	8222	Pseudoramibacter_GCA_002396065_1_23	8222	+	5.1.1.1	Pseudoramibacter alactolyticus (113287)	alanine racemase K01775 racemase
Pseudoramibacter_GCA_002396065_1_20_0	413	3	416	Pseudoramibacter_GCA_002396065_1_20	4546	-	5.4.2.8	Bacteria (2)	phosphoglucomutase/phosphomannomutase (EC:5.4.2.8) K01840 phosphomannomutase
Pseudoramibacter_GCA_002396065_1_20_1	1010	594	1604	Pseudoramibacter_GCA_002396065_1_20	4546	-		Coriobacteriaceae (84107)	penicillin V acylase-like amidase
Pseudoramibacter_GCA_002396065_1_20_2	1241	1813	3054	Pseudoramibacter_GCA_002396065_1_20	4546	-	6.2.1.30	Bacteria (2)	phenylacetate--CoA ligase (EC:6.2.1.30) K01912 phenylacetate-CoA
Pseudoramibacter_GCA_002396065_1_20_3	596	3060	3656	Pseudoramibacter_GCA_002396065_1_20	4546	-	1.2.7.8	Clostridium (1485)	pyruvate ferredoxin/flavodoxin oxidoreductase K00180 indolepyruvate ferredoxin oxidoreductase, beta subunit
Pseudoramibacter_GCA_002396065_1_20_4	893	3653	4546	Pseudoramibacter_GCA_002396065_1_20	4546	-	1.2.7.8	Clostridiales (186802)	thiamine pyrophosphate protein domain-containing TPP-binding K00179 indolepyruvate ferredoxin oxidoreductase, alpha subunit
Pseudoramibacter_GCA_002396065_1_21_0	89	1	90	Pseudoramibacter_GCA_002396065_1_21	7021	+		root (1)	hypothetical protein
Pseudoramibacter_GCA_002396065_1_21_1	758	106	864	Pseudoramibacter_GCA_002396065_1_21	7021	+	3.6.3.21	Firmicutes (1239)	ATP-binding protein ABC transporter K02028 polar amino acid transport system
Pseudoramibacter_GCA_002396065_1_21_2	884	953	1837	Pseudoramibacter_GCA_002396065_1_21	7021	+		Pseudoramibacter alactolyticus (113287)	phosphoesterase
Pseudoramibacter_GCA_002396065_1_21_3	860	1847	2707	Pseudoramibacter_GCA_002396065_1_21	7021	+	1.5.1.20	Clostridiales (186802)	metF 5,10-methylenetetrahydrofolate reductase MetF (EC:1.5.1.20) K00297 methylenetetrahydrofolate (NADPH)
Pseudoramibacter_GCA_002396065_1_21_4	1367	2712	4079	Pseudoramibacter_GCA_002396065_1_21	7021	+	3.6.3.14	Clostridiales (186802)	H(+)-transporting two-sector ATPase (EC:3.6.3.14) K03498 trk system potassium uptake protein TrkH
Pseudoramibacter_GCA_002396065_1_21_5	653	4098	4751	Pseudoramibacter_GCA_002396065_1_21	7021	+		Clostridiales (186802)	TrkA-N domain-containing protein K03499 trk system potassium uptake protein TrkA
Pseudoramibacter_GCA_002396065_1_21_6	881	4765	5646	Pseudoramibacter_GCA_002396065_1_21	7021	+		Firmicutes (1239)	alpha-beta hydrolase family esterase
Pseudoramibacter_GCA_002396065_1_21_7	734	5735	6469	Pseudoramibacter_GCA_002396065_1_21	7021	-		Pseudoramibacter alactolyticus (113287)	Predicted alpha-ribazole-5-phosphate synthase CblS cobalamin biosynthesis
Pseudoramibacter_GCA_002396065_1_21_8	533	6471	7004	Pseudoramibacter_GCA_002396065_1_21	7021	-		Clostridium (1485)	Substrate-specific component CblT predicted B12-regulated ECF transporter dimethylbenzimidazole
Pseudoramibacter_GCA_002396065_1_26_0	485	1	486	Pseudoramibacter_GCA_002396065_1_26	3910	+	3.4.25.2	cellular organisms (131567)	HslV ClpYQ (HslUV)-type protease, proteolytic subunit HSLV (ClpQ) K01419 ATP-dependent HslUV peptidase HslV
Pseudoramibacter_GCA_002396065_1_26_1	1439	500	1939	Pseudoramibacter_GCA_002396065_1_26	3910	+		Firmicutes (1239)	hslU ATP-dependent hsl protease ATP-binding subunit HslU K03667 HslUV HslU
Pseudoramibacter_GCA_002396065_1_26_2	824	2011	2835	Pseudoramibacter_GCA_002396065_1_26	3910	+		Firmicutes (1239)	rpsB 30S ribosomal protein S2 K02967 small subunit S2
Pseudoramibacter_GCA_002396065_1_26_3	650	2868	3518	Pseudoramibacter_GCA_002396065_1_26	3910	+		Firmicutes (1239)	similar to Os12g0541500 K02357 elongation factor Ts
Pseudoramibacter_GCA_002396065_1_26_4	308	3600	3908	Pseudoramibacter_GCA_002396065_1_26	3910	+	5.4.2.10	Faecalibacterium prausnitzii (853)	phosphoglucosamine mutase K03431 mutase
Pseudoramibacter_GCA_002396065_1_27_0	1151	2	1153	Pseudoramibacter_GCA_002396065_1_27	15554	-		Acidaminococcus (904)	cation transporter K03498 trk system potassium uptake protein TrkH
Pseudoramibacter_GCA_002396065_1_27_1	1367	1150	2517	Pseudoramibacter_GCA_002396065_1_27	15554	-		Clostridiales (186802)	potassium transporter peripheral membrane component K03499 trk system uptake protein TrkA
Pseudoramibacter_GCA_002396065_1_27_2	1916	2711	4627	Pseudoramibacter_GCA_002396065_1_27	15554	+	2.7.1.69	Eubacterium (1730)	PTS system, glucose subfamily, IIA subunit K02808 sucrose-specific component K02809 IIB K02810 IIC
Pseudoramibacter_GCA_002396065_1_27_3	1418	4665	6083	Pseudoramibacter_GCA_002396065_1_27	15554	+		unclassified Lachnospiraceae (186928)	Sucrose-6-phosphate hydrolase (EC 3.2.1.B3)
Pseudoramibacter_GCA_002396065_1_27_4	950	6073	7023	Pseudoramibacter_GCA_002396065_1_27	15554	+	2.7.1.4	Clostridia (186801)	PfkB-type carbohydrate kinase family protein K00847 fructokinase
Pseudoramibacter_GCA_002396065_1_27_5	167	7104	7271	Pseudoramibacter_GCA_002396065_1_27	15554	-		root (1)	hypothetical protein
Pseudoramibacter_GCA_002396065_1_27_6	260	7862	8122	Pseudoramibacter_GCA_002396065_1_27	15554	+		root (1)	hypothetical protein
Pseudoramibacter_GCA_002396065_1_27_7	692	8185	8877	Pseudoramibacter_GCA_002396065_1_27	15554	-		Clostridiales (186802)	no significant homology.
Pseudoramibacter_GCA_002396065_1_27_8	125	9028	9153	Pseudoramibacter_GCA_002396065_1_27	15554	+		root (1)	hypothetical protein
Pseudoramibacter_GCA_002396065_1_27_9	1970	9183	11153	Pseudoramibacter_GCA_002396065_1_27	15554	+		Pseudoramibacter alactolyticus (113287)	Mlr2412 protein
Pseudoramibacter_GCA_002396065_1_27_10	761	11227	11988	Pseudoramibacter_GCA_002396065_1_27	15554	+	2.4.2.28	Clostridiales (186802)	methylthioadenosine phosphorylase K00772 5'-methylthioadenosine phosphorylase
Pseudoramibacter_GCA_002396065_1_27_11	1031	11985	13016	Pseudoramibacter_GCA_002396065_1_27	15554	+	5.3.1.23	Bacteria (2)	eiF2B translation initiation factor, putative, aIF-2BI family K08963 methylthioribose-1-phosphate isomerase
Pseudoramibacter_GCA_002396065_1_27_12	776	13059	13835	Pseudoramibacter_GCA_002396065_1_27	15554	+		Clostridiales (186802)	xylose isomerase domain protein TIM barrel
Pseudoramibacter_GCA_002396065_1_27_13	725	14079	14804	Pseudoramibacter_GCA_002396065_1_27	15554	-		Firmicutes (1239)	MIP family channel protein K02440 glycerol uptake facilitator protein
Pseudoramibacter_GCA_002396065_1_27_14	458	15094	15552	Pseudoramibacter_GCA_002396065_1_27	15554	+		Eubacterium (1730)	hypothetical protein
Pseudoramibacter_GCA_002396065_1_24_0	404	1	405	Pseudoramibacter_GCA_002396065_1_24	3231	+		Clostridiales (186802)	metal dependent phosphohydrolase
Pseudoramibacter_GCA_002396065_1_24_1	161	473	634	Pseudoramibacter_GCA_002396065_1_24	3231	+		root (1)	hypothetical protein
Pseudoramibacter_GCA_002396065_1_24_2	503	665	1168	Pseudoramibacter_GCA_002396065_1_24	3231	+		Pseudoramibacter alactolyticus (113287)	hypothetical protein
Pseudoramibacter_GCA_002396065_1_24_3	1229	1223	2452	Pseudoramibacter_GCA_002396065_1_24	3231	+		Pseudoramibacter alactolyticus (113287)	nuclease SbcCD K03547 exonuclease SbcD
Pseudoramibacter_GCA_002396065_1_24_4	791	2439	3230	Pseudoramibacter_GCA_002396065_1_24	3231	+		Pseudoramibacter alactolyticus (113287)	Exonuclease SbcC
Pseudoramibacter_GCA_002396065_1_25_0	611	2	613	Pseudoramibacter_GCA_002396065_1_25	4867	+	5.1.1.1	Monera	alr alanine racemase (EC:5.1.1.1) K01775
Pseudoramibacter_GCA_002396065_1_25_1	692	610	1302	Pseudoramibacter_GCA_002396065_1_25	4867	-	2.1.1.33	Pseudoramibacter alactolyticus (113287)	trmB, yggH tRNA (guanine-N(7)-)-methyltransferase (EC:2.1.1.33) K03439 (guanine-N7-)-methyltransferase
Pseudoramibacter_GCA_002396065_1_25_2	1400	1387	2787	Pseudoramibacter_GCA_002396065_1_25	4867	+		Bacteria (2)	vmrA multidrug efflux pump VmrA
Pseudoramibacter_GCA_002396065_1_25_3	1757	3109	4866	Pseudoramibacter_GCA_002396065_1_25	4867	+	6.1.1.5	Clostridiales (186802)	isoleucyl-tRNA synthetase, cytoplasmic (EC:6.1.1.5) K01870 synthetase
Pseudoramibacter_GCA_002396065_1_108_0	608	1	609	Pseudoramibacter_GCA_002396065_1_108	4000	+	6.3.1.5	Clostridiales (186802)	nadE NAD synthetase (EC:6.3.1.5) K01950 NAD+ synthase (glutamine-hydrolysing)
Pseudoramibacter_GCA_002396065_1_108_1	860	644	1504	Pseudoramibacter_GCA_002396065_1_108	4000	+		Oscillibacter (459786)	Ferredoxin
Pseudoramibacter_GCA_002396065_1_108_2	803	1602	2405	Pseudoramibacter_GCA_002396065_1_108	4000	+		Actinobacteridae (85003)	nagD N-acetylglucosamine metabolism protein K02566 NagD protein
Pseudoramibacter_GCA_002396065_1_108_3	752	2820	3572	Pseudoramibacter_GCA_002396065_1_108	4000	+		Clostridiales (186802)	cobalamin biosynthesis protein CbiM K02007 cobalt/nickel transport system permease
Pseudoramibacter_GCA_002396065_1_108_4	326	3590	3916	Pseudoramibacter_GCA_002396065_1_108	4000	+		Clostridiales (186802)	Cobalt transport protein CbiN K02009 cobalt
Pseudoramibacter_GCA_002396065_1_109_0	953	3	956	Pseudoramibacter_GCA_002396065_1_109	7101	-	6.3.1.5	Bacteria (2)	nh(3)-dependent nad(+) synthetase (EC:6.3.1.5) K01950 NAD+ synthase (glutamine-hydrolysing)
Pseudoramibacter_GCA_002396065_1_109_1	1613	1339	2952	Pseudoramibacter_GCA_002396065_1_109	7101	-	6.3.4.2	Clostridium (1485)	CTP synthase/ catalytic (EC:6.3.4.2) K01937 synthase
Pseudoramibacter_GCA_002396065_1_109_2	1481	3082	4563	Pseudoramibacter_GCA_002396065_1_109	7101	-		Pseudoramibacter alactolyticus (113287)	COG1070: Sugar (pentulose hexulose) kinases
Pseudoramibacter_GCA_002396065_1_109_3	764	4720	5484	Pseudoramibacter_GCA_002396065_1_109	7101	+	4.2.99.18	Clostridium (1485)	similar to Recombination repair protein 1 (DNA-(apurinic or apyrimidinic site) lyase) K10771 AP endonuclease
Pseudoramibacter_GCA_002396065_1_109_4	785	5513	6298	Pseudoramibacter_GCA_002396065_1_109	7101	+		Firmicutes (1239)	TatD family hydrolase K03424 DNase protein
Pseudoramibacter_GCA_002396065_1_109_5	785	6295	7080	Pseudoramibacter_GCA_002396065_1_109	7101	+		Clostridiales (186802)	branched-chain amino acid transporter
Pseudoramibacter_GCA_002396065_1_59_0	752	69	821	Pseudoramibacter_GCA_002396065_1_59	3413	+		root (1)	hypothetical protein
Pseudoramibacter_GCA_002396065_1_59_1	470	951	1421	Pseudoramibacter_GCA_002396065_1_59	3413	+		Clostridium (1485)	greA transcription elongation factor GreA K03624 GreA
Pseudoramibacter_GCA_002396065_1_59_2	1895	1452	3347	Pseudoramibacter_GCA_002396065_1_59	3413	+	6.1.1.6	Clostridiales (186802)	lysS lysine--tRNA ligase (EC:6.1.1.6) K04567 lysyl-tRNA synthetase, class II
Pseudoramibacter_GCA_002396065_1_58_0	656	114	770	Pseudoramibacter_GCA_002396065_1_58	21111	-	4.1.2.17	Firmicutes (1239)	class II aldolase/adducin family protein K01628 L-fuculose-phosphate aldolase
Pseudoramibacter_GCA_002396065_1_58_1	410	781	1191	Pseudoramibacter_GCA_002396065_1_58	21111	-		Clostridiales (186802)	MULTISPECIES: oxidoreductase
Pseudoramibacter_GCA_002396065_1_58_2	257	1544	1801	Pseudoramibacter_GCA_002396065_1_58	21111	-		Bacteria (2)	yoeB toxin
Pseudoramibacter_GCA_002396065_1_58_3	260	1798	2058	Pseudoramibacter_GCA_002396065_1_58	21111	-		Eubacterium (1730)	prevent-host-death family protein
Pseudoramibacter_GCA_002396065_1_58_4	866	2665	3531	Pseudoramibacter_GCA_002396065_1_58	21111	-	4.3.1.17	Bacteria (2)	sdhA L-serine dehydratase, alpha subunit (EC:4.3.1.17) K01752 dehydratase
Pseudoramibacter_GCA_002396065_1_58_5	710	3524	4234	Pseudoramibacter_GCA_002396065_1_58	21111	-	4.3.1.17	Clostridiales (186802)	sdhB1 iron-sulfur-dependent L-serine dehydratase subunit beta (EC:4.3.1.17) K01752
Pseudoramibacter_GCA_002396065_1_58_6	2507	4603	7110	Pseudoramibacter_GCA_002396065_1_58	21111	+	3.6.3.4	Clostridiales (186802)	heavy metal translocating P-type ATPase (EC:3.6.3.-) K01533 Cu2+-exporting
Pseudoramibacter_GCA_002396065_1_58_7	386	7316	7702	Pseudoramibacter_GCA_002396065_1_58	21111	+		Clostridiales (186802)	metallophosphoesterase K07099
Pseudoramibacter_GCA_002396065_1_58_8	1721	7795	9516	Pseudoramibacter_GCA_002396065_1_58	21111	-		Pseudoramibacter alactolyticus (113287)	hydantoinase/oxoprolinase
Pseudoramibacter_GCA_002396065_1_58_9	986	9523	10509	Pseudoramibacter_GCA_002396065_1_58	21111	-		Pseudoramibacter alactolyticus (113287)	endonuclease K15051 DNA-entry nuclease
Pseudoramibacter_GCA_002396065_1_58_10	410	10506	10916	Pseudoramibacter_GCA_002396065_1_58	21111	-		root (1)	hypothetical protein
Pseudoramibacter_GCA_002396065_1_58_11	797	11043	11840	Pseudoramibacter_GCA_002396065_1_58	21111	-		root (1)	hypothetical protein
Pseudoramibacter_GCA_002396065_1_58_12	698	11834	12532	Pseudoramibacter_GCA_002396065_1_58	21111	-		Firmicutes (1239)	ABC transporter ATP-binding protein K01990 ABC-2 type transport system protein
Pseudoramibacter_GCA_002396065_1_58_13	395	12525	12920	Pseudoramibacter_GCA_002396065_1_58	21111	-		Clostridiales (186802)	GntR family transcriptional regulator
Pseudoramibacter_GCA_002396065_1_58_14	1718	13079	14797	Pseudoramibacter_GCA_002396065_1_58	21111	-	2.7.13.3	Pseudoramibacter alactolyticus (113287)	Phosphate regulon sensor protein PhoR (SphS) (EC 2.7.13.3)
Pseudoramibacter_GCA_002396065_1_58_15	710	14815	15525	Pseudoramibacter_GCA_002396065_1_58	21111	-		Clostridiales (186802)	phoB phosphate regulon response regulator PhoB K07658 two-component system, OmpR family, alkaline phosphatase synthesis PhoP
Pseudoramibacter_GCA_002396065_1_58_16	644	15544	16188	Pseudoramibacter_GCA_002396065_1_58	21111	-		Bacteria (2)	PnaS family phosphate:sodium (Na+) symporter K02039 phosphate transport system protein
Pseudoramibacter_GCA_002396065_1_58_17	785	16190	16975	Pseudoramibacter_GCA_002396065_1_58	21111	-	3.6.3.27	Clostridiales (186802)	pstB-2 phosphate ABC transporter ATP-binding protein K02036 transport system protein
Pseudoramibacter_GCA_002396065_1_58_18	860	16997	17857	Pseudoramibacter_GCA_002396065_1_58	21111	-		Firmicutes (1239)	phosphate ABC transporter, inner membrane subunit PstA K02038 transport system permease protein
Pseudoramibacter_GCA_002396065_1_58_19	872	17854	18726	Pseudoramibacter_GCA_002396065_1_58	21111	-		Bacteria (2)	pstC ABC phosphate transporter inner membrane protein PstC K02037 transport system permease
Pseudoramibacter_GCA_002396065_1_58_20	854	18786	19640	Pseudoramibacter_GCA_002396065_1_58	21111	-		Bacteria (2)	phosphate ABC transporter phosphate-binding protein K02040 transport system substrate-binding protein
Pseudoramibacter_GCA_002396065_1_58_21	1004	19829	20833	Pseudoramibacter_GCA_002396065_1_58	21111	-	1.1.1.28	Firmicutes (1239)	D-isomer specific 2-hydroxyacid dehydrogenase, NAD-binding K03778 D-lactate dehydrogenase
Pseudoramibacter_GCA_002396065_1_58_22	83	21026	21109	Pseudoramibacter_GCA_002396065_1_58	21111	+		root (1)	hypothetical protein
Pseudoramibacter_GCA_002396065_1_57_0	218	3	221	Pseudoramibacter_GCA_002396065_1_57	3431	-	3.6.4.12	Bacteria (2)	putative transcriptional regulator K03655 ATP-dependent DNA helicase RecG
Pseudoramibacter_GCA_002396065_1_57_1	773	523	1296	Pseudoramibacter_GCA_002396065_1_57	3431	+		Lactobacillaceae (33958)	hypothetical protein
Pseudoramibacter_GCA_002396065_1_57_2	1592	1356	2948	Pseudoramibacter_GCA_002396065_1_57	3431	-	6.3.5.2	Firmicutes (1239)	guaA GMP synthetase (EC:6.3.5.2) K01951 synthase (glutamine-hydrolysing)
Pseudoramibacter_GCA_002396065_1_57_3	452	2977	3429	Pseudoramibacter_GCA_002396065_1_57	3431	-		Pseudoramibacter alactolyticus (113287)	fatty acid/phospholipid biosynthesis enzyme
Pseudoramibacter_GCA_002396065_1_56_0	674	542	1216	Pseudoramibacter_GCA_002396065_1_56	6355	-		Clostridia (186801)	GntR family transcriptional regulator
Pseudoramibacter_GCA_002396065_1_56_1	809	1281	2090	Pseudoramibacter_GCA_002396065_1_56	6355	-	2.7.1.148	Pseudoramibacter alactolyticus (113287)	4-diphosphocytidyl-2-C-methyl-D-erythritol kinase (EC 2.7.1.148)
Pseudoramibacter_GCA_002396065_1_56_2	758	2292	3050	Pseudoramibacter_GCA_002396065_1_56	6355	+	3.2.2.3	Firmicutes (1239)	ung, MGC56102, zgc:56102 uracil-DNA glycosylase (EC:3.2.2.3) K03648
Pseudoramibacter_GCA_002396065_1_56_3	560	3047	3607	Pseudoramibacter_GCA_002396065_1_56	6355	+		Pseudoramibacter alactolyticus (113287)	lipid phosphate phosphohydrolase 2 family protein
Pseudoramibacter_GCA_002396065_1_56_4	476	3654	4130	Pseudoramibacter_GCA_002396065_1_56	6355	+		root (1)	hypothetical protein
Pseudoramibacter_GCA_002396065_1_56_5	413	4224	4637	Pseudoramibacter_GCA_002396065_1_56	6355	+	2.7.1.121	Pseudoramibacter alactolyticus (113287)	Phosphoenolpyruvate-dihydroxyacetone phosphotransferase (EC 2.7.1.121), subunit DhaM DHA-specific IIA component
Pseudoramibacter_GCA_002396065_1_56_6	605	5017	5622	Pseudoramibacter_GCA_002396065_1_56	6355	+		Eubacteriaceae (186806)	Immunoreactive protein Se23.5 (Fragment)
Pseudoramibacter_GCA_002396065_1_56_7	641	5675	6316	Pseudoramibacter_GCA_002396065_1_56	6355	+		Clostridiales (186802)	membrane protein
Pseudoramibacter_GCA_002396065_1_55_0	602	1	603	Pseudoramibacter_GCA_002396065_1_55	3664	+	2.7.1.23	Pseudoramibacter alactolyticus (113287)	ATP-NAD/AcoX kinase K00858 NAD+ kinase
Pseudoramibacter_GCA_002396065_1_55_1	458	642	1100	Pseudoramibacter_GCA_002396065_1_55	3664	+		Clostridiaceae (31979)	arginine repressor, argr K03402 transcriptional regulator metabolism
Pseudoramibacter_GCA_002396065_1_55_2	1742	1128	2870	Pseudoramibacter_GCA_002396065_1_55	3664	+		Pseudoramibacter alactolyticus (113287)	DNA repair genetic recombination K03631 protein RecN (Recombination N)
Pseudoramibacter_GCA_002396065_1_55_3	767	2867	3634	Pseudoramibacter_GCA_002396065_1_55	3664	+		Bacteria (2)	lgt prolipoprotein diacylglyceryl transferase (EC:2.4.99.-) K13292 phosphatidylglycerol:prolipoprotein diacylglycerol
Pseudoramibacter_GCA_002396065_1_54_0	476	1093	1569	Pseudoramibacter_GCA_002396065_1_54	25471	+		Firmicutes (1239)	smpB SsrA-binding protein K03664 protein
Pseudoramibacter_GCA_002396065_1_54_1	461	2012	2473	Pseudoramibacter_GCA_002396065_1_54	25471	-		Pseudoramibacter alactolyticus (113287)	hypothetical protein
Pseudoramibacter_GCA_002396065_1_54_2	479	2599	3078	Pseudoramibacter_GCA_002396065_1_54	25471	+	3.5.4.12	Clostridiales (186802)	similar to deoxycytidylate deaminase K01493 dCMP deaminase
Pseudoramibacter_GCA_002396065_1_54_3	2414	3119	5533	Pseudoramibacter_GCA_002396065_1_54	25471	-	2.1.1.13	Clostridium (1485)	metH1 MetH1 (EC:2.1.1.13) K00548 5-methyltetrahydrofolate--homocysteine methyltransferase
Pseudoramibacter_GCA_002396065_1_54_4	341	5646	5987	Pseudoramibacter_GCA_002396065_1_54	25471	-		root (1)	hypothetical protein
Pseudoramibacter_GCA_002396065_1_54_5	1256	6057	7313	Pseudoramibacter_GCA_002396065_1_54	25471	-	6.3.4.13	Firmicutes (1239)	Bifunctional purine biosynthetic protein ADE1, putative (EC:6.3.4.13) K11788 phosphoribosylamine--glycine ligase / phosphoribosylformylglycinamidine cyclo-ligase
Pseudoramibacter_GCA_002396065_1_54_6	1553	7334	8887	Pseudoramibacter_GCA_002396065_1_54	25471	-	2.1.2.3	Clostridiales (186802)	phosphoribosylaminoimidazolecarboxamide formyltransferase (AICAR transformylase) / IMP cyclohydrolase (inosinicase) (IMP synthetase) (ATIC) K00602
Pseudoramibacter_GCA_002396065_1_54_7	626	8911	9537	Pseudoramibacter_GCA_002396065_1_54	25471	-	2.1.2.2	Firmicutes (1239)	purN phosphoribosylglycinamide formyltransferase PurN (EC:2.1.2.2) K11175 1
Pseudoramibacter_GCA_002396065_1_54_8	1028	9534	10562	Pseudoramibacter_GCA_002396065_1_54	25471	-	6.3.4.13	Bacteria (2)	NV12158 similar to glycinamide ribonucleotide synthetase-aminoimidazole synthetase-glycinamide transformylase K11787 phosphoribosylamine--glycine ligase / phosphoribosylglycinamide formyltransferase phosphoribosylformylglycinamidine cyclo-ligase
Pseudoramibacter_GCA_002396065_1_54_9	497	10587	11084	Pseudoramibacter_GCA_002396065_1_54	25471	-	4.1.1.21	Clostridiales (186802)	Phosphoribosylaminoimidazole carboxylase, catalyzes step 'de novo' purine nucleotide biosyn K11808 phosphoribosylaminoimidazole carboxylase
Pseudoramibacter_GCA_002396065_1_54_10	3653	11108	14761	Pseudoramibacter_GCA_002396065_1_54	25471	-	6.3.5.3	Firmicutes (1239)	phosphoribosylformylglycinamidine synthase (EC:6.3.5.3) K01952
Pseudoramibacter_GCA_002396065_1_54_11	716	15020	15736	Pseudoramibacter_GCA_002396065_1_54	25471	+		Pseudoramibacter alactolyticus (113287)	hydrolase
Pseudoramibacter_GCA_002396065_1_54_12	917	15789	16706	Pseudoramibacter_GCA_002396065_1_54	25471	-		root (1)	hypothetical protein
Pseudoramibacter_GCA_002396065_1_54_13	1028	16703	17731	Pseudoramibacter_GCA_002396065_1_54	25471	-		Clostridium (1485)	protein unknown function UPF0052 CofD
Pseudoramibacter_GCA_002396065_1_54_14	869	17780	18649	Pseudoramibacter_GCA_002396065_1_54	25471	-		Clostridia (186801)	Hypothetical ATP-binding protein UPF0042, contains P-loop
Pseudoramibacter_GCA_002396065_1_54_15	728	18700	19428	Pseudoramibacter_GCA_002396065_1_54	25471	-		Clostridiales (186802)	putative PHP domain protein K04477 hydrolase
Pseudoramibacter_GCA_002396065_1_54_16	938	19418	20356	Pseudoramibacter_GCA_002396065_1_54	25471	-	1.1.1.158	Clostridia (186801)	murB UDP-N-acetylenolpyruvoylglucosamine reductase (EC:1.1.1.158) K00075 UDP-N-acetylmuramate dehydrogenase
Pseudoramibacter_GCA_002396065_1_54_17	743	20431	21174	Pseudoramibacter_GCA_002396065_1_54	25471	-		Pseudoramibacter alactolyticus (113287)	Competence protein F homolog, phosphoribosyltransferase domain YhgH required utilization DNA as sole source carbon energy
Pseudoramibacter_GCA_002396065_1_54_18	2210	21171	23381	Pseudoramibacter_GCA_002396065_1_54	25471	-	3.1.11.5	Clostridia (186801)	RecD/TraA family helicase (EC:3.1.11.5) K03581 exodeoxyribonuclease V alpha subunit
Pseudoramibacter_GCA_002396065_1_54_19	1502	23582	25084	Pseudoramibacter_GCA_002396065_1_54	25471	+	1.1.1.205	Bacteria (2)	guaB, impdH inosine 5-monophosphate dehydrogenase (EC:1.1.1.205) K00088 IMP
Pseudoramibacter_GCA_002396065_1_54_20	212	25257	25469	Pseudoramibacter_GCA_002396065_1_54	25471	-		Firmicutes (1239)	transposase, fragment (putative)
Pseudoramibacter_GCA_002396065_1_53_0	65	2	67	Pseudoramibacter_GCA_002396065_1_53	9349	-		root (1)	hypothetical protein
Pseudoramibacter_GCA_002396065_1_53_1	953	117	1070	Pseudoramibacter_GCA_002396065_1_53	9349	-		Pseudoramibacter alactolyticus (113287)	transcriptional regulator
Pseudoramibacter_GCA_002396065_1_53_2	1388	1517	2905	Pseudoramibacter_GCA_002396065_1_53	9349	-		Bacteria (2)	multidrug resistance protein, MATE family
Pseudoramibacter_GCA_002396065_1_53_3	887	3040	3927	Pseudoramibacter_GCA_002396065_1_53	9349	-	4.1.2.13	Bacteria (2)	fructose-1,6-bisphosphate aldolase (EC:4.1.2.13) K01623 fructose-bisphosphate aldolase, class I
Pseudoramibacter_GCA_002396065_1_53_4	734	4096	4830	Pseudoramibacter_GCA_002396065_1_53	9349	-	1.1.1.100	Pseudoramibacter alactolyticus (113287)	fabG2 3-oxoacyl-(acyl-carrier-protein) reductase FabG2 (EC:1.1.1.100) K00059 3-oxoacyl-
Pseudoramibacter_GCA_002396065_1_53_5	917	4895	5812	Pseudoramibacter_GCA_002396065_1_53	9349	-		Clostridiales (186802)	radical SAM domain-containing protein K07139
Pseudoramibacter_GCA_002396065_1_53_6	1271	5982	7253	Pseudoramibacter_GCA_002396065_1_53	9349	+	6.3.4.4	Clostridiales (186802)	Adenylosuccinate synthetase (EC:6.3.4.4) K01939 adenylosuccinate synthase
Pseudoramibacter_GCA_002396065_1_53_7	1118	7304	8422	Pseudoramibacter_GCA_002396065_1_53	9349	+	6.3.5.5	Eubacterium (1730)	carbamoyl phosphate synthase small subunit (EC:6.3.5.5) K01956 carbamoyl-phosphate
Pseudoramibacter_GCA_002396065_1_53_8	935	8413	9348	Pseudoramibacter_GCA_002396065_1_53	9349	+	6.3.4.16	Clostridiales (186802)	CARB CARB (CARBAMOYL PHOSPHATE SYNTHETASE B) ATP binding / carbamoyl-phosphate synthase/ catalytic (EC:6.3.4.16) K01955 synthase large subunit
Pseudoramibacter_GCA_002396065_1_52_0	488	43	531	Pseudoramibacter_GCA_002396065_1_52	18408	-	4.4.1.21	Bacteria (2)	quorum-sensing autoinducer 2 (AI-2), LuxS (EC:4.4.1.21) K07173 S-ribosylhomocysteine lyase
Pseudoramibacter_GCA_002396065_1_52_1	545	532	1077	Pseudoramibacter_GCA_002396065_1_52	18408	-		Anaerofustis stercorihominis (214853)	Holliday junction resolvase RecU K03700 recombination protein U
Pseudoramibacter_GCA_002396065_1_52_2	950	1099	2049	Pseudoramibacter_GCA_002396065_1_52	18408	-		Pseudoramibacter alactolyticus (113287)	pseudouridine synthase
Pseudoramibacter_GCA_002396065_1_52_3	917	2053	2970	Pseudoramibacter_GCA_002396065_1_52	18408	-	4.1.2.13	Firmicutes (1239)	223.t00001 fructose-1,6-bisphosphate aldolase K01624 fructose-bisphosphate aldolase, class II
Pseudoramibacter_GCA_002396065_1_52_4	428	3270	3698	Pseudoramibacter_GCA_002396065_1_52	18408	+	3.6.1.23	Lachnospiraceae (186803)	deoxyuridine 5'-triphosphate nucleotidohydrolase Dut (EC:3.6.1.23) K01520 dUTP pyrophosphatase
Pseudoramibacter_GCA_002396065_1_52_5	971	3695	4666	Pseudoramibacter_GCA_002396065_1_52	18408	+		root (1)	hypothetical protein
Pseudoramibacter_GCA_002396065_1_52_6	890	4840	5730	Pseudoramibacter_GCA_002396065_1_52	18408	+	1.1.1.60	Clostridiales (186802)	garR tartronate semialdehyde reductase K00042 2-hydroxy-3-oxopropionate reductase
Pseudoramibacter_GCA_002396065_1_52_7	1421	5736	7157	Pseudoramibacter_GCA_002396065_1_52	18408	+		Clostridium (1485)	hydroxyacid dehydrogenase/reductase-like protein
Pseudoramibacter_GCA_002396065_1_52_8	692	7177	7869	Pseudoramibacter_GCA_002396065_1_52	18408	+		Pseudoramibacter alactolyticus (113287)	putative cyclase K07130
Pseudoramibacter_GCA_002396065_1_52_9	680	7901	8581	Pseudoramibacter_GCA_002396065_1_52	18408	-		Eubacteriaceae (186806)	GntR-family transcriptional regulator
Pseudoramibacter_GCA_002396065_1_52_10	347	8731	9078	Pseudoramibacter_GCA_002396065_1_52	18408	+		Firmicutes (1239)	protein unknown function DUF368 K08974 putative membrane
Pseudoramibacter_GCA_002396065_1_52_11	959	9217	10176	Pseudoramibacter_GCA_002396065_1_52	18408	+		root (1)	hypothetical protein
Pseudoramibacter_GCA_002396065_1_52_12	533	10161	10694	Pseudoramibacter_GCA_002396065_1_52	18408	+		Firmicutes (1239)	response regulators consisting CheY-like receiver domain winged-helix DNA-binding
Pseudoramibacter_GCA_002396065_1_52_13	1019	10912	11931	Pseudoramibacter_GCA_002396065_1_52	18408	+		Ruminococcus (1263)	ABC transporter (iron.B12.siderophore.hemin) , periplasmic substrate-binding component
Pseudoramibacter_GCA_002396065_1_52_14	1073	12016	13089	Pseudoramibacter_GCA_002396065_1_52	18408	+		Pseudoramibacter alactolyticus (113287)	iron chelate uptake ABC transporter, FeCT family, permease protein K02015 complex transport system protein
Pseudoramibacter_GCA_002396065_1_52_15	776	13089	13865	Pseudoramibacter_GCA_002396065_1_52	18408	+	3.6.3.34	Monera	ABC transporter related K02013 iron complex transport system ATP-binding protein
Pseudoramibacter_GCA_002396065_1_52_16	1244	14099	15343	Pseudoramibacter_GCA_002396065_1_52	18408	+	2.7.7.7	Clostridiales (186802)	DNA-directed DNA polymerase (EC:2.7.7.7) K02346 IV
Pseudoramibacter_GCA_002396065_1_52_17	1379	15375	16754	Pseudoramibacter_GCA_002396065_1_52	18408	+		Pseudoramibacter alactolyticus (113287)	proposed amino acid ligase found clustered amidotransferase
Pseudoramibacter_GCA_002396065_1_52_18	734	16768	17502	Pseudoramibacter_GCA_002396065_1_52	18408	+		Clostridium (1485)	CobB/CobQ domain protein glutamine amidotransferase K07009
Pseudoramibacter_GCA_002396065_1_52_19	743	17522	18265	Pseudoramibacter_GCA_002396065_1_52	18408	+		Pseudoramibacter alactolyticus (113287)	FIG145533: Methyltransferase (EC 2.1.1.-)
Pseudoramibacter_GCA_002396065_1_51_0	692	165	857	Pseudoramibacter_GCA_002396065_1_51	5239	+		Pseudoramibacter alactolyticus (113287)	oxidoreductase
Pseudoramibacter_GCA_002396065_1_51_1	857	995	1852	Pseudoramibacter_GCA_002396065_1_51	5239	+	3.2.2.16	Pseudoramibacter alactolyticus (113287)	5'-methylthioadenosine nucleosidase (EC 3.2.2.16) @ S-adenosylhomocysteine 3.2.2.9)
Pseudoramibacter_GCA_002396065_1_51_2	1109	1947	3056	Pseudoramibacter_GCA_002396065_1_51	5239	-		root (1)	hypothetical protein
Pseudoramibacter_GCA_002396065_1_51_3	947	3094	4041	Pseudoramibacter_GCA_002396065_1_51	5239	-		root (1)	hypothetical protein
Pseudoramibacter_GCA_002396065_1_51_4	1052	4058	5110	Pseudoramibacter_GCA_002396065_1_51	5239	-		root (1)	hypothetical protein
Pseudoramibacter_GCA_002396065_1_51_5	80	5157	5237	Pseudoramibacter_GCA_002396065_1_51	5239	-		root (1)	hypothetical protein
Pseudoramibacter_GCA_002396065_1_50_0	707	3	710	Pseudoramibacter_GCA_002396065_1_50	27479	-	2.5.1.54	Firmicutes (1239)	phospho-2-dehydro-3-deoxyheptonate aldolase (EC:2.5.1.54) K01626 3-deoxy-7-phosphoheptulonate synthase
Pseudoramibacter_GCA_002396065_1_50_1	1268	943	2211	Pseudoramibacter_GCA_002396065_1_50	27479	-		Clostridiales (186802)	Proton/glutamate symporter
Pseudoramibacter_GCA_002396065_1_50_2	923	2437	3360	Pseudoramibacter_GCA_002396065_1_50	27479	-		Pseudoramibacter alactolyticus (113287)	transporter, AEC family K07088
Pseudoramibacter_GCA_002396065_1_50_3	2381	3373	5754	Pseudoramibacter_GCA_002396065_1_50	27479	-		Pseudoramibacter alactolyticus (113287)	SMC protein-like protein
Pseudoramibacter_GCA_002396065_1_50_4	1094	5751	6845	Pseudoramibacter_GCA_002396065_1_50	27479	-		Pseudoramibacter alactolyticus (113287)	Exonuclease SbcD
Pseudoramibacter_GCA_002396065_1_50_5	1688	7341	9029	Pseudoramibacter_GCA_002396065_1_50	27479	+	2.3.3.13	Clostridiales (186802)	leuA 2-isopropylmalate synthase (EC:2.3.3.13) K01649
Pseudoramibacter_GCA_002396065_1_50_6	1208	9096	10304	Pseudoramibacter_GCA_002396065_1_50	27479	-		root (1)	hypothetical protein
Pseudoramibacter_GCA_002396065_1_50_7	1229	10322	11551	Pseudoramibacter_GCA_002396065_1_50	27479	-		Pseudoramibacter alactolyticus (113287)	uncharacterized secreted protein, YBBR Bacillus subtilis homolog
Pseudoramibacter_GCA_002396065_1_50_8	935	11538	12473	Pseudoramibacter_GCA_002396065_1_50	27479	-		Pseudoramibacter alactolyticus (113287)	protein unknown function DUF147
Pseudoramibacter_GCA_002396065_1_50_9	3440	13043	16483	Pseudoramibacter_GCA_002396065_1_50	27479	-	6.4.1.1	Clostridium (1485)	pyc-1 PYruvate Carboxylase family member (pyc-1) K01958 pyruvate carboxylase
Pseudoramibacter_GCA_002396065_1_50_10	290	16567	16857	Pseudoramibacter_GCA_002396065_1_50	27479	-		root (1)	hypothetical protein
Pseudoramibacter_GCA_002396065_1_50_11	1094	16850	17944	Pseudoramibacter_GCA_002396065_1_50	27479	-	4.2.3.5	Clostridiales (186802)	aroC chorismate synthase (EC:4.2.3.5) K01736
Pseudoramibacter_GCA_002396065_1_50_12	1274	17941	19215	Pseudoramibacter_GCA_002396065_1_50	27479	-	2.5.1.19	Pseudoramibacter alactolyticus (113287)	aroA 3-phosphoshikimate 1-carboxyvinyltransferase (EC:2.5.1.19) K00800
Pseudoramibacter_GCA_002396065_1_50_13	1118	19229	20347	Pseudoramibacter_GCA_002396065_1_50	27479	-	4.2.3.4	Pseudoramibacter alactolyticus (113287)	aroB 3-dehydroquinate synthase (EC:4.2.3.4) K01735
Pseudoramibacter_GCA_002396065_1_50_14	287	20666	20953	Pseudoramibacter_GCA_002396065_1_50	27479	-		root (1)	hypothetical protein
Pseudoramibacter_GCA_002396065_1_50_15	119	21083	21202	Pseudoramibacter_GCA_002396065_1_50	27479	-		root (1)	hypothetical protein
Pseudoramibacter_GCA_002396065_1_50_16	269	21212	21481	Pseudoramibacter_GCA_002396065_1_50	27479	-		root (1)	hypothetical protein
Pseudoramibacter_GCA_002396065_1_50_17	149	21550	21699	Pseudoramibacter_GCA_002396065_1_50	27479	-		root (1)	hypothetical protein
Pseudoramibacter_GCA_002396065_1_50_18	293	21724	22017	Pseudoramibacter_GCA_002396065_1_50	27479	+		root (1)	hypothetical protein
Pseudoramibacter_GCA_002396065_1_50_19	266	22226	22492	Pseudoramibacter_GCA_002396065_1_50	27479	-		root (1)	hypothetical protein
Pseudoramibacter_GCA_002396065_1_50_20	1166	22509	23675	Pseudoramibacter_GCA_002396065_1_50	27479	-		root (1)	hypothetical protein
Pseudoramibacter_GCA_002396065_1_50_21	977	24026	25003	Pseudoramibacter_GCA_002396065_1_50	27479	-	3.5.1.24	Firmicutes (1239)	choloylglycine hydrolase (conjugated bile acidhydrolase) (CBAH) (bile salt hydrolase) (EC:3.5.1.24) K01442
Pseudoramibacter_GCA_002396065_1_50_22	644	25092	25736	Pseudoramibacter_GCA_002396065_1_50	27479	-		root (1)	hypothetical protein
Pseudoramibacter_GCA_002396065_1_50_23	1550	25752	27302	Pseudoramibacter_GCA_002396065_1_50	27479	-		Clostridiales (186802)	Na+:H+ antiporter, NhaC family
Pseudoramibacter_GCA_002396065_1_3_0	125	2	127	Pseudoramibacter_GCA_002396065_1_3	4223	-		root (1)	hypothetical protein
Pseudoramibacter_GCA_002396065_1_3_1	425	341	766	Pseudoramibacter_GCA_002396065_1_3	4223	-		Bacteria (2)	Mov34/MPN/PAD-1 family protein
Pseudoramibacter_GCA_002396065_1_3_2	824	779	1603	Pseudoramibacter_GCA_002396065_1_3	4223	-		Coprococcus eutactus (33043)	NV16607 similar to molybdopterin biosynthesis moeb protein K11996 adenylyltransferase sulfurtransferase
Pseudoramibacter_GCA_002396065_1_3_3	206	1603	1809	Pseudoramibacter_GCA_002396065_1_3	4223	-		Eubacterium (1730)	thiamine biosynthesis protein ThiS K03154 sulfur carrier
Pseudoramibacter_GCA_002396065_1_3_4	260	1828	2088	Pseudoramibacter_GCA_002396065_1_3	4223	-		Clostridiales (186802)	sulfite reductase (ferredoxin)
Pseudoramibacter_GCA_002396065_1_3_5	869	2109	2978	Pseudoramibacter_GCA_002396065_1_3	4223	-		Bacteria (2)	nitrite sulfite reductase 4Fe-4S region
Pseudoramibacter_GCA_002396065_1_3_6	1145	3077	4222	Pseudoramibacter_GCA_002396065_1_3	4223	-	2.5.1.47	Bacteria (2)	cysteine synthase (EC:2.5.1.47) K01740 O-acetylhomoserine (thiol)-lyase
Pseudoramibacter_GCA_002396065_1_2_0	2357	160	2517	Pseudoramibacter_GCA_002396065_1_2	5409	-		Bacteria (2)	ferrous iron transport protein FeoA/B K04759 B
Pseudoramibacter_GCA_002396065_1_2_1	809	2625	3434	Pseudoramibacter_GCA_002396065_1_2	5409	-	3.1.26.11	Clostridium (1485)	metal-dependent hydrolases beta-lactamase superfamily III K00784 ribonuclease Z
Pseudoramibacter_GCA_002396065_1_2_2	1037	3437	4474	Pseudoramibacter_GCA_002396065_1_2	5409	-		root (1)	hypothetical protein
Pseudoramibacter_GCA_002396065_1_2_3	431	4510	4941	Pseudoramibacter_GCA_002396065_1_2	5409	+		root (1)	hypothetical protein
Pseudoramibacter_GCA_002396065_1_2_4	422	4987	5409	Pseudoramibacter_GCA_002396065_1_2	5409	-		Clostridium (1485)	Nitroreductase family protein
Pseudoramibacter_GCA_002396065_1_1_0	671	1	672	Pseudoramibacter_GCA_002396065_1_1	15383	+		Pseudoramibacter alactolyticus (113287)	putative ATP-dependent DNA helicase YjcD
[truncated: 442 more rows]

## Sheet: Pseudoramibacter alactolyticus
ORF_ID	ORF_length	start	end		Contig_Name	Contig_length	strand	ec	taxonomy	product
[truncated: 2,257 more rows]
