# Supplementary material for: Medium-Chain Fatty Acid Synthesis by “Candidatus Weimeria bifida” gen. nov., sp. nov., and “Candidatus Pseudoramibacter fermentans” sp. nov
Source: Appl Environ Microbiol. 2020 Jan 21;86(3):e02242-19. doi: 10.1128/AEM.02242-19 (PMC6974650; doi:10.1128/AEM.02242-19)
Supplement: Supplemental file 5 [file zam003209562sd5.xlsx]

## Sheet: TOC
Supplementary Data File 4: Gene expression data for Ca. Weimeria bifida (LCO1.1)
Worksheet Name	Description
Candidatus Weimeria bifida Isoform Tracking	Gene expression summary from CuffLinks
Candidatus Weimeria bifida Isoform Tracking	Summary of coverage from BBMAP

## Sheet: C.W.bifida_Isoform_Tracking
ORF ID	ORF_annotation	gene_id	locus	length	CNTRL_FPKM	CNTRL_conf_lo	CNTRL_conf_hi	CNTRL_status	t01_FPKM	t01_conf_lo	t01_conf_hi	t01_status	t04_FPKM	t04_conf_lo	t04_conf_hi	t04_status	t06_FPKM	t06_conf_lo	t06_conf_hi	t06_status	t08_FPKM	t08_conf_lo	t08_conf_hi	t08_status	t12_FPKM	t12_conf_lo	t12_conf_hi	t12_status	t16_FPKM	t16_conf_lo	t16_conf_hi	t16_status	t20_FPKM	t20_conf_lo	t20_conf_hi	t20_status	t24_FPKM	t24_conf_lo	t24_conf_hi	t24_status	t28_FPKM	t28_conf_lo	t28_conf_hi	t28_status	t36_FPKM	t36_conf_lo	t36_conf_hi	t36_status
Bin_04_0_0	hypothetical protein	Bin_04_0_0_gene	Bin_04_0:1-193	192	0	0	0	OK	0	0	0	OK	0	0	0	OK	0	0	0	OK	0	0	0	OK	0	0	0	OK	0	0	0	OK	0	0	0	OK	0	0	0	OK	0	0	0	OK	0	0	0	OK
Bin_04_0_1	hypothetical protein	Bin_04_0_1_gene	Bin_04_0:767-863	96	0	0	0	OK	0	0	0	OK	0	0	0	OK	0	0	0	OK	0	0	0	OK	0	0	0	OK	0	0	0	OK	0	0	0	OK	0	0	0	OK	0	0	0	OK	0	0	0	OK
Bin_04_0_10	hypothetical protein	Bin_04_0_10_gene	Bin_04_0:15879-15996	117	84.6379	0	292.465	OK	211.925	0	511.631	OK	0	0	0	OK	34.9439	0	104.832	OK	0	0	0	OK	0	0	0	OK	57.3712	0	172.114	OK	0	0	0	OK	0	0	0	OK	0	0	0	OK	0	0	0	OK
Bin_04_0_11	hypothetical protein	Bin_04_0_11_gene	Bin_04_0:16119-16287	168	4063.48	3532.4	4594.56	OK	11292.6	10229.1	12356.1	OK	2933.83	2569.23	3298.42	OK	3856.14	3499.26	4213.03	OK	1153.02	948.39	1357.64	OK	8696.78	8004.35	9389.21	OK	420.263	269.3	571.226	OK	550.144	330.086	770.201	OK	841.596	474.294	1208.9	OK	241.335	25.4784	457.192	OK	2115.8	1316.1	2915.5	OK
Bin_04_0_12	rpl2, OrsajCp069 50S ribosomal protein L2 K02886 large subunit L2	Bin_04_0_12_gene	Bin_04_0:16837-17107	270	990.586	873.741	1107.43	OK	2648.26	2418.41	2878.11	OK	453.503	389.528	517.478	OK	516.435	458.147	574.723	OK	144.668	112.319	177.016	OK	2080.89	1929.72	2232.05	OK	78.3081	49.2252	107.391	OK	122.728	76.3412	169.115	OK	303.332	204.918	401.746	OK	259.576	159.665	359.486	OK	210.715	98.0829	323.346	OK
Bin_04_0_13	rpl2, OrsajCp069 50S ribosomal protein L2 K02886 large subunit L2	Bin_04_0_13_gene	Bin_04_0:17249-17876	627	810.663	764.461	856.866	OK	2194.67	2087.4	2301.95	OK	408.988	383.574	434.401	OK	523.462	496.423	550.5	OK	158.521	144.356	172.685	OK	1723.93	1643.44	1804.41	OK	77.0128	64.9485	89.077	OK	88.9631	72.4431	105.483	OK	146.653	118.029	175.276	OK	156.441	123.996	188.885	OK	244.915	194.122	295.708	OK
Bin_04_0_14	rpsS 30S ribosomal protein S19 K02965 small subunit S19	Bin_04_0_14_gene	Bin_04_0:17923-18127	204	939.342	759.369	1119.31	OK	2449.28	2101.15	2797.4	OK	425.309	327.736	522.882	OK	620.064	519.476	720.652	OK	215.293	153.143	277.443	OK	1974.62	1742.71	2206.53	OK	93.7656	43.6458	143.885	OK	119.587	47.4735	191.701	OK	59.3967	0	127.982	OK	286.146	120.94	451.353	OK	186.657	19.7059	353.607	OK
Bin_04_0_15	rplV 50S ribosomal protein L22 K02890 large subunit L22	Bin_04_0_15_gene	Bin_04_0:18325-18625	300	2256.02	2104.04	2408.01	OK	5800.6	5490.51	6110.68	OK	1814.8	1704.5	1925.09	OK	1843.28	1743.77	1942.78	OK	603.036	546.118	659.954	OK	4764.89	4529.47	5000.31	OK	236.65	193.079	280.22	OK	266.941	207.983	325.898	OK	361.642	269.035	454.249	OK	471.258	355.243	587.274	OK	1039.6	823.994	1255.2	OK
Bin_04_0_16	rpsC 30S ribosomal protein S3 K02982 small subunit S3	Bin_04_0_16_gene	Bin_04_0:18636-19299	663	2170.5	2068.64	2272.36	OK	5742.46	5492.58	5992.35	OK	1786.6	1706.28	1866.92	OK	1888.16	1805.98	1970.34	OK	538.545	510.81	566.28	OK	4732.28	4530.25	4934.31	OK	240.773	220.295	261.25	OK	312.379	282.662	342.095	OK	460.777	412.071	509.482	OK	561.154	502.167	620.141	OK	951.319	855.221	1047.42	OK
Bin_04_0_17	rpl16, OrsajCp065 ribosomal protein L16 K02878 large subunit L16	Bin_04_0_17_gene	Bin_04_0:19300-19931	438	1820.92	1723.33	1918.52	OK	5302.83	5053.21	5552.45	OK	1050.98	993.862	1108.1	OK	1456.25	1386.1	1526.4	OK	426.325	395.086	457.563	OK	4175.08	3986.96	4363.21	OK	229.006	201.028	256.983	OK	213.604	179.178	248.029	OK	404.163	340.259	468.067	OK	416.796	345.577	488.014	OK	633.462	523.606	743.318	OK
Bin_04_0_18	rpmC ribosomal protein L29 RpmC K02904 large subunit	Bin_04_0_18_gene	Bin_04_0:19300-19931	204	3164.78	2835.73	3493.83	OK	8968.31	8302.16	9634.46	OK	1634.08	1442.83	1825.34	OK	2574.08	2369.14	2779.03	OK	847.716	724.391	971.04	OK	7129.06	6688.42	7569.71	OK	428.643	321.482	535.804	OK	380.505	251.871	509.139	OK	732.559	491.695	973.423	OK	1192.28	855.05	1529.5	OK	1343.93	895.952	1791.9	OK
Bin_04_0_19	30S ribosomal protein S17-like	Bin_04_0_19_gene	Bin_04_0:19957-20215	258	3292.06	3063.92	3520.19	OK	9677.82	9170	10185.6	OK	2004.2	1860.21	2148.18	OK	2198.06	2068.88	2327.24	OK	704.718	628.281	781.156	OK	7293.69	6932.89	7654.48	OK	355.927	289.547	422.308	OK	482.294	383.846	580.742	OK	622.154	471.26	773.049	OK	936.643	733.456	1139.83	OK	1518.11	1194.45	1841.78	OK
Bin_04_0_2	rplE 50S ribosomal protein L5 K02931 large subunit L5	Bin_04_0_2_gene	Bin_04_0:1205-1475	270	4.36887	0	14.2637	OK	0	0	0	OK	0	0	0	OK	0	0	0	OK	0	0	0	OK	2.74523	0	8.23569	OK	0	0	0	OK	0	0	0	OK	0	0	0	OK	0	0	0	OK	0	0	0	OK
Bin_04_0_20	rpl14 50S ribosomal protein L14 K02874 large subunit L14	Bin_04_0_20_gene	Bin_04_0:20233-20602	369	1167.91	1082.97	1252.85	OK	3219.48	3043.44	3395.51	OK	964.246	901.809	1026.68	OK	1076.44	1017.82	1135.07	OK	286.774	256.29	317.258	OK	2615.78	2484.57	2747	OK	134.272	108.783	159.762	OK	212.063	171.251	252.874	OK	314.682	247.592	381.773	OK	318.704	244.607	392.801	OK	633.796	503.054	764.538	OK
Bin_04_0_21	rplX 50S ribosomal protein L24 K02895 large subunit L24	Bin_04_0_21_gene	Bin_04_0:20613-20925	312	2598.05	2440.83	2755.27	OK	8146.94	7747	8546.89	OK	2028.61	1915.25	2141.97	OK	2525.91	2400.76	2651.07	OK	757.87	697.289	818.452	OK	6246.96	5953.34	6540.59	OK	282.015	236.857	327.174	OK	322.788	261.235	384.341	OK	411.494	317.706	505.283	OK	611.452	485.985	736.92	OK	1309.93	1080.16	1539.71	OK
Bin_04_0_22	50S ribosomal protein L5, putative K02931 large subunit L5	Bin_04_0_22_gene	Bin_04_0:20942-21482	540	2179.69	2073.6	2285.78	OK	6521.11	6233.26	6808.97	OK	1879.43	1792.26	1966.6	OK	2145.08	2050.37	2239.79	OK	588.035	556.104	619.967	OK	5256.34	5030.19	5482.5	OK	286.147	260.053	312.241	OK	348.601	311.906	385.296	OK	594.41	529.747	659.073	OK	741.316	662.066	820.566	OK	1349.57	1215.78	1483.36	OK
Bin_04_0_23	rpsN ribosomal protein S14p/S29e K02954 small subunit S14	Bin_04_0_23_gene	Bin_04_0:21495-21681	186	3532.44	3122.24	3942.64	OK	10865.3	10000.9	11729.6	OK	2115.48	1858.94	2372.02	OK	2460.55	2224.33	2696.77	OK	666.994	538.033	795.956	OK	8346.5	7784.41	8908.58	OK	437.485	309.858	565.113	OK	559.042	375.23	742.854	OK	1210.72	845.674	1575.77	OK	927.929	577.205	1278.65	OK	1245.19	736.841	1753.53	OK
Bin_04_0_24	rps8, OrsajCp063 30S ribosomal protein S8 K02994 small subunit S8	Bin_04_0_24_gene	Bin_04_0:21721-22123	402	2415.01	2288.59	2541.44	OK	7569.75	7221.85	7917.64	OK	2347.98	2234.78	2461.17	OK	2426.22	2314.3	2538.13	OK	722.186	677.989	766.383	OK	6506.2	6220.56	6791.84	OK	356.435	318.492	394.377	OK	395.002	344.113	445.891	OK	647.724	559.784	735.665	OK	844.82	734.6	955.04	OK	1682.81	1488.17	1877.44	OK
Bin_04_0_25	rplF 50S ribosomal protein L6 K02933 large subunit L6	Bin_04_0_25_gene	Bin_04_0:22166-22706	540	1595.73	1513.92	1677.53	OK	5428.95	5185.04	5672.87	OK	1408.7	1340.95	1476.45	OK	1533.08	1462.98	1603.17	OK	456.165	429.168	483.163	OK	4475.54	4281.24	4669.85	OK	233.201	209.644	256.758	OK	257.829	226.272	289.387	OK	509.997	450.101	569.893	OK	537.984	470.471	605.496	OK	1117.46	995.715	1239.2	OK
Bin_04_0_26	similar to ribosomal protein S17 K02881 large subunit L18	Bin_04_0_26_gene	Bin_04_0:22722-23091	369	2304.04	2177.12	2430.97	OK	8302.27	7916.35	8688.18	OK	1880.99	1784.27	1977.7	OK	2104.26	2003.16	2205.36	OK	649.698	603.814	695.581	OK	6610.17	6315.71	6904.62	OK	308.464	269.83	347.097	OK	323.985	273.541	374.429	OK	725.914	624.016	827.813	OK	689.089	580.134	798.044	OK	1402.44	1207.96	1596.93	OK
Bin_04_0_27	30S ribosomal protein S5, putative K02988 small subunit S5	Bin_04_0_27_gene	Bin_04_0:23105-23615	510	1737.16	1648.24	1826.08	OK	6190.89	5913.85	6467.94	OK	1491.25	1419.18	1563.32	OK	1682.31	1605.38	1759.24	OK	604.172	570.705	637.639	OK	5119.25	4897.56	5340.93	OK	288.093	260.656	315.531	OK	318.121	281.388	354.855	OK	478.929	418.105	539.753	OK	716.368	634.73	798.006	OK	742.818	638.802	846.833	OK
Bin_04_0_28	rpmD ribosomal protein L30 RpmD K02907 large subunit	Bin_04_0_28_gene	Bin_04_0:23625-23808	183	5496.77	4969.85	6023.69	OK	20738.8	19508.7	21968.8	OK	5058.26	4649.66	5466.86	OK	5130.87	4779.52	5482.23	OK	2003.92	1773.68	2234.17	OK	17620.3	16703.1	18537.4	OK	1046.82	843.466	1250.17	OK	1250.36	967.213	1533.52	OK	1780.82	1324.8	2236.84	OK	2285.44	1718.49	2852.39	OK	2146.78	1459.26	2834.3	OK
Bin_04_0_29	rplO 50S ribosomal protein L15 K02876 large subunit L15	Bin_04_0_29_gene	Bin_04_0:23823-25589	444	2927.61	2784.09	3071.13	OK	10881.9	10408	11355.7	OK	5875.19	5622.04	6128.34	OK	4287.84	4103.1	4472.58	OK	1551.04	1476.26	1625.81	OK	9710.65	9296.75	10124.5	OK	509.032	467.846	550.219	OK	484.132	432.958	535.307	OK	783.171	695.335	871.007	OK	780.102	683.895	876.308	OK	1913.19	1724.68	2101.71	OK
Bin_04_0_3	hypothetical protein	Bin_04_0_3_gene	Bin_04_0:1666-2059	393	230.634	195.223	266.046	OK	650.456	579.166	721.745	OK	220.035	192.146	247.923	OK	251.866	226.392	277.341	OK	83.574	68.1868	98.9612	OK	522.544	475.138	569.95	OK	20.0942	10.8743	29.314	OK	39.484	23.018	55.95	OK	34.3902	13.6521	55.1282	OK	67.7766	35.8264	99.7269	OK	153.267	93.1505	213.383	OK
Bin_04_0_30	preprotein translocase, SecY subunit K03076 translocase subunit	Bin_04_0_30_gene	Bin_04_0:23823-25589	1323	1873.7	1791.22	1956.18	OK	7351.02	7035.03	7667.02	OK	3630.93	3474.17	3787.7	OK	2752.6	2633.16	2872.04	OK	1118.63	1070.65	1166.6	OK	7110.88	6790.33	7431.44	OK	439.374	417.831	460.916	OK	398.476	376.375	420.577	OK	718.828	678.842	758.813	OK	857.483	809.628	905.338	OK	1831.04	1736.68	1925.4	OK
Bin_04_0_31	ADK1, AKY1, AKY2 Adenylate kinase, required purine metabolism localized to cytoplasm mitochondria lacks cleavable signal sequence (EC:2.7.4.3) K00939 adenylate kinase	Bin_04_0_31_gene	Bin_04_0:25690-26604	651	521.358	486.857	555.859	OK	2603.6	2480.07	2727.14	OK	886.476	842.776	930.175	OK	776.369	739.059	813.679	OK	326.357	306.587	346.127	OK	1913.58	1826.03	2001.13	OK	110.431	96.3778	124.484	OK	86.361	70.5276	102.194	OK	167.851	138.062	197.639	OK	195.79	160.482	231.097	OK	296.55	242.181	350.92	OK
Bin_04_0_32	hypothetical protein	Bin_04_0_32_gene	Bin_04_0:25690-26604	267	1149.52	1021.55	1277.49	OK	5907.77	5558.29	6257.26	OK	2164.24	2022.07	2306.41	OK	1717.04	1608.93	1825.15	OK	755.155	680.014	830.296	OK	4262.08	4031.69	4492.47	OK	284.696	228.042	341.35	OK	289.961	217.47	362.451	OK	371.296	260.597	481.995	OK	327.935	213.762	442.107	OK	980.122	733.155	1227.09	OK
Bin_04_0_33	translation initiation factor IF-1, chloroplast, putative K02518 IF-1	Bin_04_0_33_gene	Bin_04_0:26608-26827	219	1336.45	1146.95	1525.96	OK	6542.49	6038.85	7046.13	OK	2288.91	2088.54	2489.27	OK	2160.76	1994.55	2326.97	OK	913.752	800.415	1027.09	OK	4577.62	4265.06	4890.17	OK	335.863	251.897	419.829	OK	221.479	134.608	308.35	OK	449.889	282.805	616.974	OK	597.893	386.506	809.28	OK	994.532	653.411	1335.65	OK
Bin_04_0_34	hypothetical protein	Bin_04_0_34_gene	Bin_04_0:27010-27124	114	9128.19	7398.38	10858	OK	34818.3	30757	38879.6	OK	19877.1	17813.2	21941	OK	14606.7	13096.1	16117.3	OK	7987.1	6815.82	9158.39	OK	28031.2	25327.7	30734.8	OK	4424.38	3359.12	5489.65	OK	2602.08	1561.25	3642.91	OK	3411.94	1803.54	5020.34	OK	4565.88	2523.96	6607.81	OK	6790.7	3674.92	9906.49	OK
Bin_04_0_35	similar to 30S ribosomal protein S13	Bin_04_0_35_gene	Bin_04_0:27408-27780	372	2154.64	2034.29	2274.99	OK	8579.95	8183.72	8976.18	OK	3562.79	3396.44	3729.13	OK	3334.7	3183.74	3485.66	OK	1742.13	1655.15	1829.11	OK	6328.45	6045.83	6611.07	OK	791.473	730.135	852.811	OK	570.993	504.616	637.369	OK	600.736	508.857	692.614	OK	605.047	503.854	706.24	OK	1152.57	977.821	1327.33	OK
Bin_04_0_36	rps11 30S ribosomal protein S11 K02948 small subunit S11	Bin_04_0_36_gene	Bin_04_0:27791-28184	393	1853.33	1748.47	1958.2	OK	6778.02	6460.23	7095.81	OK	2598.88	2474.49	2723.28	OK	2773.75	2647.19	2900.31	OK	1439.88	1367.09	1512.68	OK	5123.29	4892.23	5354.36	OK	608.113	557.393	658.833	OK	468.658	411.929	525.387	OK	403.303	332.285	474.321	OK	542.213	451.844	632.582	OK	630.751	508.797	752.705	OK
Bin_04_0_37	rpsD 30S ribosomal protein S4 K02986 small subunit S4	Bin_04_0_37_gene	Bin_04_0:28206-28800	594	2358.67	2247.04	2470.3	OK	7387.59	7067.92	7707.27	OK	2636.87	2520.83	2752.9	OK	2835.17	2713.44	2956.91	OK	1636.03	1562.25	1709.81	OK	5761.29	5515.54	6007.03	OK	809.711	766.517	852.905	OK	531.558	489.502	573.614	OK	559.017	500.814	617.219	OK	521.832	460.118	583.545	OK	814.096	717.65	910.542	OK
Bin_04_0_38	rpoA DNA-directed RNA polymerase alpha subunit RpoA (EC:2.7.7.6) K03040	Bin_04_0_38_gene	Bin_04_0:28904-29864	960	2221.88	2122.74	2321.02	OK	7225.78	6917.86	7533.71	OK	2697.19	2582.35	2812.03	OK	2584.6	2474.55	2694.64	OK	1529.2	1463.39	1595.01	OK	5680.6	5436.61	5924.6	OK	760.094	723.606	796.581	OK	526.38	496.034	556.727	OK	481.265	442.483	520.046	OK	527.876	483.303	572.45	OK	844.093	773.568	914.618	OK
Bin_04_0_39	rplQ 50S ribosomal protein L17 K02879 large subunit L17	Bin_04_0_39_gene	Bin_04_0:29978-30506	528	3118.78	2972.72	3264.83	OK	11426.7	10937.9	11915.5	OK	7597.39	7273.63	7921.15	OK	5816.24	5568.64	6063.85	OK	3543.3	3390.75	3695.85	OK	9448.46	9045.88	9851.03	OK	1439.35	1368.21	1510.49	OK	903.304	843.151	963.458	OK	871.774	792.026	951.522	OK	889.604	801.195	978.014	OK	1750.35	1595.19	1905.52	OK
Bin_04_0_4	hypothetical protein	Bin_04_0_4_gene	Bin_04_0:2235-2349	114	0	0	0	OK	0	0	0	OK	0	0	0	OK	0	0	0	OK	0	0	0	OK	0	0	0	OK	0	0	0	OK	0	0	0	OK	0	0	0	OK	0	0	0	OK	0	0	0	OK
Bin_04_0_40	putative ABC transporter ATP-binding protein K11072 spermidine/putrescine transport system protein	Bin_04_0_40_gene	Bin_04_0:30773-34308	1377	4.30434	2.36207	6.24662	OK	15.4136	11.0097	19.8174	OK	8.5384	6.33379	10.743	OK	10.581	8.48566	12.6764	OK	4.22012	2.83255	5.60768	OK	13.6788	10.6008	16.7567	OK	2.89533	1.49089	4.29978	OK	1.9352	0.472325	3.39807	OK	2.01389	0	4.02777	OK	3.03187	0.320083	5.74366	OK	5.69585	1.04521	10.3465	OK
Bin_04_0_41	spermidine/putrescine transport system permease protein K11070 protein	Bin_04_0_41_gene	Bin_04_0:30773-34308	795	6.57576	3.12703	10.0245	OK	11.8649	6.42091	17.3089	OK	8.19269	5.15	11.2354	OK	10.7086	7.73859	13.6787	OK	5.43422	3.21571	7.65274	OK	9.62457	5.98683	13.2623	OK	3.38106	1.24269	5.51944	OK	3.29292	0.604263	5.98158	OK	3.99796	0	7.99593	OK	6.01887	0.635429	11.4023	OK	9.42282	0.994794	17.8509	OK
Bin_04_0_42	spermidine/putrescine transport system substrate-binding protein K11069 protein	Bin_04_0_42_gene	Bin_04_0:30773-34308	1371	6.84851	4.37908	9.31795	OK	18.9708	14.0726	23.869	OK	6.43673	4.51767	8.35579	OK	9.3842	7.40584	11.3626	OK	4.81504	3.32908	6.30099	OK	14.4453	11.2741	17.6164	OK	2.39665	1.07063	3.72268	OK	2.77878	1.02133	4.53624	OK	4.04849	1.18577	6.9112	OK	3.65696	0.671064	6.64285	OK	10.4961	4.16671	16.8255	OK
Bin_04_0_43	spermidine/putrescine transport system permease protein K11071 protein	Bin_04_0_43_gene	Bin_04_0:34314-35079	765	11.3239	6.69807	15.9497	OK	27.6309	19.1038	36.1579	OK	14.881	10.672	19.09	OK	18.441	14.4406	22.4414	OK	13.1197	9.58157	16.6578	OK	23.176	17.382	28.97	OK	8.54868	5.0587	12.0387	OK	5.20364	1.73455	8.67274	OK	4.21185	0	8.42371	OK	5.0727	8.88178e-16	10.1454	OK	7.94156	0	15.8831	OK
Bin_04_0_44	MutS2 family protein K07456 DNA mismatch repair protein	Bin_04_0_44_gene	Bin_04_0:35106-37497	2391	85.3469	79.037	91.6568	OK	59.382	53.0519	65.7122	OK	43.0437	39.4188	46.6686	OK	64.9237	61.1097	68.7377	OK	46.1822	42.8208	49.5437	OK	55.6227	51.0773	60.1681	OK	36.0788	32.4482	39.7095	OK	21.9429	18.3355	25.5503	OK	24.3009	19.1779	29.424	OK	28.2921	22.2257	34.3586	OK	35.6378	27.1187	44.1569	OK
Bin_04_0_45	hypothetical protein	Bin_04_0_45_gene	Bin_04_0:37580-38207	627	38.2084	28.5778	47.8389	OK	20.0706	11.7006	28.4406	OK	20.1336	14.495	25.7721	OK	27.3386	21.7288	32.9483	OK	34.1721	27.5957	40.7485	OK	29.3005	21.7974	36.8036	OK	30.7106	23.0922	38.329	OK	27.6092	18.4062	36.8123	OK	40.504	25.4612	55.5469	OK	26.9145	13.4573	40.3718	OK	47.4029	25.057	69.7489	OK
Bin_04_0_46	transposase IS4 family protein	Bin_04_0_46_gene	Bin_04_0:39117-39749	288	29.7721	10.8081	48.736	OK	33.1466	9.70841	56.5847	OK	7.49768	1.77636e-15	14.9954	OK	10.931	3.20161	18.6603	OK	30.0465	16.6093	43.4838	OK	13.684	2.51106	24.8569	OK	11.2166	1.18417	21.2491	OK	7.2828	0	17.5822	OK	19.8947	0	42.8672	OK	31.9479	3.55271e-15	63.8959	OK	0	0	0	OK
Bin_04_0_47	DDE transposase	Bin_04_0_47_gene	Bin_04_0:39117-39749	399	35.672	21.8449	49.4991	OK	17.0416	5.68053	28.4027	OK	11.136	4.95886	17.3131	OK	15.6109	9.36654	21.8553	OK	14.4179	8.12543	20.7104	OK	11.465	4.55134	18.3786	OK	24.6049	14.56	34.6498	OK	31.6185	17.1109	46.1261	OK	24.2452	7.10126	41.3892	OK	14.6003	0	29.2006	OK	28.5718	3.01641	54.1273	OK
Bin_04_0_48	23S rRNA (uracil-5-)-methyltransferase RumA	Bin_04_0_48_gene	Bin_04_0:40832-41530	183	35.0183	0	78.4446	OK	0	0	0	OK	24.7549	0	53.3395	OK	42.1057	10.2768	73.9345	OK	13.2272	0	31.9333	OK	10.04	0	30.1201	OK	29.6269	0	63.8371	OK	16.0303	0	48.091	OK	29.1938	0	87.5814	OK	0	0	0	OK	0	0	0	OK
Bin_04_0_49	RNA methyltransferase, TrmA family K00599	Bin_04_0_49_gene	Bin_04_0:40832-41530	516	14.2332	7.33215	21.1343	OK	14.2001	6.00168	22.3986	OK	7.49476	3.48864	11.5009	OK	12.4877	8.07261	16.9027	OK	13.3011	8.52323	18.079	OK	5.86228	1.95409	9.77047	OK	6.40699	2.35485	10.4591	OK	5.19997	0.548976	9.85097	OK	7.57599	0	15.152	OK	2.28111	0	6.84332	OK	10.7135	0	23.0845	OK
Bin_04_0_5	hypothetical protein	Bin_04_0_5_gene	Bin_04_0:5615-5849	234	0	0	0	OK	0	0	0	OK	0	0	0	OK	0	0	0	OK	0	0	0	OK	0	0	0	OK	0	0	0	OK	0	0	0	OK	0	0	0	OK	0	0	0	OK	0	0	0	OK
Bin_04_0_6	hypothetical protein	Bin_04_0_6_gene	Bin_04_0:9214-9349	135	0	0	0	OK	0	0	0	OK	0	0	0	OK	0	0	0	OK	0	0	0	OK	0	0	0	OK	0	0	0	OK	0	0	0	OK	0	0	0	OK	0	0	0	OK	0	0	0	OK
Bin_04_0_7	rpl14 50S ribosomal protein L14 K02874 large subunit L14	Bin_04_0_7_gene	Bin_04_0:13962-14187	225	1933.77	1716.14	2151.39	OK	5373.46	4937.26	5809.66	OK	1726.08	1559.8	1892.36	OK	2081.49	1925.59	2237.4	OK	600.237	512.45	688.024	OK	4312.43	4022.5	4602.35	OK	186.927	127.063	246.792	OK	248.963	160.941	336.985	OK	552.584	375.615	729.552	OK	494.877	311.084	678.67	OK	1282.35	912.169	1652.53	OK
Bin_04_0_8	hypothetical protein	Bin_04_0_8_gene	Bin_04_0:14205-14319	114	70.0548	0	231.168	OK	0	0	0	OK	0	0	0	OK	0	0	0	OK	0	0	0	OK	0	0	0	OK	0	0	0	OK	0	0	0	OK	0	0	0	OK	0	0	0	OK	0	0	0	OK
Bin_04_0_9	rpmC ribosomal protein L29 RpmC K02904 large subunit	Bin_04_0_9_gene	Bin_04_0:14616-14817	201	583.356	437.357	729.356	OK	1993.54	1671.2	2315.88	OK	418.514	319.177	517.852	OK	519.923	425.392	614.455	OK	155.906	101.627	210.186	OK	1678.27	1458.85	1897.7	OK	105.82	51.1748	160.465	OK	103.061	34.3538	171.769	OK	166.837	48.8654	284.808	OK	175.819	42.9124	308.726	OK	157.288	0	314.575	OK
Bin_04_1_0	essential protein Yae1, N-terminal domain protein, partial	Bin_04_1_0_gene	Bin_04_1:183-435	252	670.848	563.804	777.892	OK	338.019	246.862	429.176	OK	836.88	740.406	933.354	OK	630.317	558.833	701.801	OK	820.053	734.557	905.55	OK	334.909	267.59	402.228	OK	964.983	851.651	1078.31	OK	810.195	677.891	942.5	OK	708.238	541.305	875.172	OK	663.439	486.127	840.75	OK	797.531	554.286	1040.78	OK
Bin_04_1_1	hypothetical protein	Bin_04_1_1_gene	Bin_04_1:822-954	132	3041.92	2306.99	3776.85	OK	1219.84	660.137	1779.53	OK	1219.87	843.413	1596.34	OK	973.925	686.73	1261.12	OK	1396.74	1036.1	1757.37	OK	1095.53	702.001	1489.05	OK	2641.83	2035.75	3247.9	OK	2821.22	2023.26	3619.19	OK	2877.23	1789.74	3964.72	OK	1732.65	806.508	2658.78	OK	2712.54	1262.63	4162.46	OK
Bin_04_1_10	hypothetical protein	Bin_04_1_10_gene	Bin_04_1:11410-13574	708	254.753	232.044	277.461	OK	76.8934	61.8854	91.9015	OK	82.4931	72.0375	92.9486	OK	150.939	138.863	163.014	OK	148.697	136.13	161.265	OK	88.2789	76.3482	100.21	OK	211.334	193.026	229.642	OK	257.442	231.698	283.186	OK	289.511	252.669	326.353	OK	149.637	120.569	178.705	OK	254.155	206.755	301.555	OK
Bin_04_1_100	hypothetical protein	Bin_04_1_100_gene	Bin_04_1:104732-106683	678	53.6038	42.8479	64.3596	OK	95.0005	77.7986	112.202	OK	67.6372	57.8746	77.3998	OK	64.1987	56.0619	72.3355	OK	38.3991	31.8137	44.9844	OK	100.299	87.1851	113.412	OK	31.6206	24.3181	38.9231	OK	29.4276	20.4522	38.4029	OK	19.9413	9.97067	29.912	OK	19.5139	8.68952	30.3382	OK	35.2499	17.0469	53.4529	OK
Bin_04_1_101	hypothetical protein	Bin_04_1_101_gene	Bin_04_1:104732-106683	1281	61.2405	53.6098	68.8712	OK	95.5877	84.1423	107.033	OK	66.4926	60.072	72.9132	OK	74.0047	68.2215	79.7879	OK	47.8271	42.9521	52.7021	OK	83.5438	75.6052	91.4824	OK	28.0103	23.4514	32.5692	OK	16.8619	12.3553	21.3684	OK	23.5795	16.3878	30.7712	OK	21.134	13.662	28.606	OK	51.6973	37.0751	66.3196	OK
Bin_04_1_102	UNG, DGU, DKFZp781L1143, HIGM4, UDG, UNG1, UNG15, UNG2 uracil-DNA glycosylase (EC:3.2.2.27) K03648	Bin_04_1_102_gene	Bin_04_1:106760-108199	681	354.655	327.099	382.211	OK	376.837	342.685	410.989	OK	251.693	232.92	270.466	OK	298.049	280.547	315.55	OK	177.6	163.482	191.718	OK	370.984	345.829	396.139	OK	116.051	102.105	129.996	OK	85.0069	69.8004	100.213	OK	121.372	96.8512	145.893	OK	114.855	88.677	141.033	OK	177.476	136.76	218.191	OK
Bin_04_1_103	imidazole glycerol phosphate synthase subunit (IGP cyclase subunit) K01663 glutamine amidotransferase /	Bin_04_1_103_gene	Bin_04_1:106760-108199	759	363.622	337.762	389.483	OK	324.517	295.136	353.897	OK	163.657	149.623	177.69	OK	240.791	226.257	255.324	OK	136.956	125.463	148.449	OK	283.316	262.949	303.683	OK	109.455	96.8992	122.01	OK	81.2366	67.4558	95.0174	OK	107.5	86.1064	128.893	OK	93.5781	71.6731	115.483	OK	138.474	105.133	171.814	OK
Bin_04_1_104	hisH imidazole glycerol phosphate synthase subunit HisH (EC:2.4.2.-) K02501 glutamine amidotransferase	Bin_04_1_104_gene	Bin_04_1:108201-110527	606	570.966	532.91	609.021	OK	432.495	392.638	472.352	OK	390.902	365.416	416.388	OK	412.437	389.495	435.379	OK	321.627	300.931	342.324	OK	394.246	366.014	422.479	OK	228.2	206.897	249.503	OK	195.297	170.189	220.405	OK	236.622	199.325	273.918	OK	223.031	183.292	262.769	OK	304.827	246.699	362.955	OK
Bin_04_1_105	hypothetical protein	Bin_04_1_105_gene	Bin_04_1:108201-110527	1737	484.547	461.027	508.068	OK	401.936	380.778	423.094	OK	357.68	340.796	374.563	OK	421.141	402.358	439.925	OK	366.876	350.088	383.664	OK	379.69	361.456	397.925	OK	288.64	274.259	303.022	OK	251.926	237.24	266.611	OK	219.961	201.55	238.371	OK	187.901	169.228	206.575	OK	340.654	309.194	372.114	OK
Bin_04_1_106	modulation CheA activity response to attractants (chemotaxis protein) K03415 two-component system, chemotaxis family, regulator CheV	Bin_04_1_106_gene	Bin_04_1:110599-111538	939	1441.85	1374.84	1508.85	OK	1443.99	1374.67	1513.3	OK	1454.6	1390.79	1518.41	OK	1264.49	1209.71	1319.28	OK	1356.27	1297.41	1415.12	OK	1439.05	1374.74	1503.35	OK	1395.09	1332.66	1457.53	OK	1102.71	1048.76	1156.66	OK	748.959	699.893	798.025	OK	526.51	481.363	571.658	OK	892.462	818.916	966.009	OK
Bin_04_1_107	hypothetical protein	Bin_04_1_107_gene	Bin_04_1:111560-112289	729	1396.95	1329.03	1464.87	OK	1245.74	1181.03	1310.44	OK	1250.21	1192.52	1307.91	OK	1219	1164.58	1273.42	OK	1123.37	1072.25	1174.48	OK	1316.85	1254.96	1378.74	OK	1102.31	1049.44	1155.18	OK	1037.37	982.829	1091.91	OK	676.246	621.077	731.416	OK	491.93	440.291	543.569	OK	908.043	820.26	995.827	OK
Bin_04_1_108	two component system histidine kinase (EC:2.7.13.3)	Bin_04_1_108_gene	Bin_04_1:112365-113868	1503	370.017	350.816	389.217	OK	679.151	645.711	712.591	OK	615.26	587.526	642.995	OK	557.532	532.927	582.137	OK	442.04	421.864	462.217	OK	615.24	586.851	643.628	OK	264.981	251.133	278.829	OK	132.307	120.813	143.801	OK	148.663	132.221	165.105	OK	157.146	138.594	175.698	OK	300.023	267.95	332.097	OK
Bin_04_1_109	hypothetical protein	Bin_04_1_109_gene	Bin_04_1:113883-115539	1656	487.887	464.067	511.708	OK	537.949	510.941	564.956	OK	549.843	525.055	574.631	OK	508.41	486.01	530.81	OK	502.149	479.81	524.487	OK	523.683	499.365	548.002	OK	374.224	356.128	392.32	OK	179.331	166.674	191.988	OK	207.83	189.443	226.218	OK	251.288	229.099	273.477	OK	584.354	542.016	626.691	OK
Bin_04_1_11	hypothetical protein	Bin_04_1_11_gene	Bin_04_1:11410-13574	1464	171.119	159.347	182.891	OK	62.6674	54.0997	71.2351	OK	53.9188	48.567	59.2707	OK	107.291	100.853	113.728	OK	93.3324	87.0364	99.6284	OK	69.6345	62.9339	76.3351	OK	95.7652	87.9655	103.565	OK	120.961	109.802	132.12	OK	141.079	124.816	157.342	OK	83.5456	69.8108	97.2804	OK	129.027	107.67	150.384	OK
Bin_04_1_110	two component transcriptional regulator, winged helix family	Bin_04_1_110_gene	Bin_04_1:115539-116797	699	154.984	137.096	172.872	OK	202.814	178.219	227.409	OK	150.784	136.52	165.048	OK	184.421	170.953	197.889	OK	144.914	132.395	157.432	OK	218.35	199.417	237.284	OK	90.0279	77.9704	102.085	OK	58.3229	45.9585	70.6873	OK	56.0913	39.7278	72.4548	OK	68.9929	49.0764	88.9095	OK	132.764	98.1955	167.333	OK
Bin_04_1_111	hypothetical protein	Bin_04_1_111_gene	Bin_04_1:115539-116797	591	294.514	266.642	322.385	OK	379.637	341.578	417.696	OK	189.87	171.767	207.974	OK	235.921	218.692	253.151	OK	188.148	172.015	204.282	OK	322.379	296.359	348.4	OK	163.715	145.325	182.105	OK	103.951	85.2806	122.621	OK	108.396	82.6674	134.124	OK	101.131	73.8577	128.404	OK	187.111	140.695	233.528	OK
Bin_04_1_112	oxaloacetate decarboxylase alpha subunit (EC:6.4.1.1) K01960 pyruvate carboxylase B	Bin_04_1_112_gene	Bin_04_1:116909-118319	1410	3709.54	3547.41	3871.66	OK	3610.25	3456.45	3764.04	OK	3632.62	3474.46	3790.78	OK	4102.24	3916.41	4288.07	OK	3782.13	3614.26	3950	OK	4122.34	3944.31	4300.37	OK	2143.38	2052.18	2234.57	OK	1136.87	1084.88	1188.85	OK	1153.72	1096.78	1210.65	OK	1303.41	1238.44	1368.38	OK	2393.26	2276.78	2509.75	OK
Bin_04_1_113	sodium ion-translocating decarboxylase subunit beta (EC:4.1.1.70) K01572 oxaloacetate decarboxylase,	Bin_04_1_113_gene	Bin_04_1:118335-119484	1149	2563.79	2451.58	2676	OK	2222.99	2124.49	2321.48	OK	1213.41	1160.46	1266.36	OK	1888.55	1808.07	1969.03	OK	1285.72	1230.51	1340.92	OK	2432.43	2328.73	2536.13	OK	929.387	887.087	971.687	OK	598.841	567.629	630.053	OK	863.718	815.892	911.545	OK	1060.57	1002.19	1118.96	OK	1808.86	1711.66	1906.06	OK
Bin_04_1_114	pyruvate carboxylase subunit B	Bin_04_1_114_gene	Bin_04_1:119503-119854	351	2882.83	2727.41	3038.25	OK	2430.9	2274.96	2586.84	OK	2064.82	1958.23	2171.41	OK	3238.78	3089.3	3388.27	OK	1988.64	1889.38	2087.89	OK	2859.24	2715.22	3003.25	OK	1039.93	964.881	1114.98	OK	659.389	583.25	735.529	OK	904.644	784.292	1025	OK	1152.21	1003.15	1301.27	OK	1864.23	1626.99	2101.46	OK
Bin_04_1_115	hypothetical protein	Bin_04_1_115_gene	Bin_04_1:119871-120624	753	2057.64	1962.43	2152.84	OK	2182.84	2079.65	2286.03	OK	1562.62	1492.7	1632.53	OK	2362.63	2261.75	2463.5	OK	1618.3	1547.51	1689.09	OK	2489.65	2380.86	2598.45	OK	865.555	822.902	908.208	OK	483.887	450.07	517.704	OK	632.682	580.499	684.865	OK	644.066	586.286	701.847	OK	1460.74	1351.86	1569.62	OK
Bin_04_1_116	mmdA methylmalonyl-CoA decarboxylase alpha subunit MmdA (EC:4.1.1.41)	Bin_04_1_116_gene	Bin_04_1:120637-122017	1380	1780.68	1702.37	1858.99	OK	2295.78	2196.04	2395.52	OK	2250.23	2154.44	2346.02	OK	2786.78	2665.28	2908.28	OK	2133.57	2042.37	2224.77	OK	2766.77	2648.97	2884.56	OK	1160.44	1109.79	1211.1	OK	481.737	456.639	506.835	OK	545.375	512.277	578.474	OK	575.796	538.472	613.119	OK	1241.37	1171.45	1311.28	OK
Bin_04_1_117	chromosome segregation condensation protein, ScpB K06024 protein B	Bin_04_1_117_gene	Bin_04_1:122110-123886	573	38.6886	28.2531	49.1241	OK	126.054	103.594	148.513	OK	52.9528	43.1618	62.7437	OK	53.1166	44.7443	61.489	OK	34.0979	27.0641	41.1318	OK	116.744	100.708	132.78	OK	16.7915	10.7598	22.8232	OK	14.947	7.69663	22.1973	OK	19.2147	8.1211	30.3083	OK	15.428	4.51875	26.3372	OK	30.1915	11.0967	49.2863	OK
Bin_04_1_118	scpA chromosome segregation condensation protein ScpA K05896 A	Bin_04_1_118_gene	Bin_04_1:122110-123886	777	56.0047	45.976	66.0333	OK	139.124	120.192	158.057	OK	95.5743	85.0199	106.129	OK	94.7337	85.7621	103.705	OK	60.7209	53.1894	68.2524	OK	128.343	114.852	141.834	OK	33.1296	26.3315	39.9276	OK	28.8695	20.7844	36.9546	OK	37.1125	24.7417	49.4833	OK	21.1073	10.8687	31.3458	OK	42.7634	24.529	60.9978	OK
Bin_04_1_119	yncF deoxyuridine 5'-triphosphate pyrophosphatase (EC:3.6.1.23) K01520 dUTP	Bin_04_1_119_gene	Bin_04_1:122110-123886	438	114.279	91.8291	136.729	OK	252.516	212.589	292.442	OK	167.072	145.228	188.915	OK	152.495	134.677	170.313	OK	95.5654	80.7752	110.356	OK	200.675	174.268	227.082	OK	61.5239	47.0226	76.0252	OK	74.9	54.5148	95.2853	OK	106.093	73.3519	138.834	OK	60.8461	33.6349	88.0573	OK	119.072	71.4431	166.701	OK
Bin_04_1_12	helicase domain protein	Bin_04_1_12_gene	Bin_04_1:13577-16250	2673	206.717	196.073	217.36	OK	74.8638	68.1745	81.5531	OK	58.2044	54.2372	62.1716	OK	128.665	122.409	134.921	OK	98.3392	93.2565	103.422	OK	87.6808	82.3098	93.0518	OK	111.811	105.62	118.002	OK	147.086	138.296	155.876	OK	151.154	139.129	163.179	OK	86.4151	76.4367	96.3935	OK	114.092	99.7462	128.438	OK
Bin_04_1_120	gpsA NAD(P)H-dependent glycerol-3-phosphate dehydrogenase GpsA (EC:1.1.1.94) K00057 (NAD(P)+)	Bin_04_1_120_gene	Bin_04_1:123899-124907	1008	94.0957	83.157	105.034	OK	170.281	152.6	187.962	OK	89.4927	80.8713	98.1142	OK	115.034	106.689	123.379	OK	84.7083	77.199	92.2175	OK	169.017	155.948	182.087	OK	69.8299	61.4985	78.1613	OK	75.8351	64.7734	86.8967	OK	77.1347	62.0795	92.1898	OK	44.2381	31.7257	56.7505	OK	69.2569	49.6681	88.8457	OK
Bin_04_1_121	Acyl-phosphate:glycerol-3-phosphate O-acyltransferase PlsY	Bin_04_1_121_gene	Bin_04_1:124910-126886	651	269.859	245.039	294.679	OK	246.901	218.343	275.458	OK	158.019	142.653	173.385	OK	218.669	203.235	234.102	OK	180.245	165.552	194.937	OK	241.356	220.408	262.304	OK	179.283	161.377	197.189	OK	202.477	178.233	226.721	OK	191.64	159.811	223.47	OK	149.628	118.762	180.494	OK	244.218	194.878	293.557	OK
Bin_04_1_122	ribosome-associated GTPase EngA K03977 GTP-binding protein	Bin_04_1_122_gene	Bin_04_1:124910-126886	1326	246.994	231.888	262.1	OK	217.05	200.153	233.948	OK	162.762	152.92	172.603	OK	209.095	198.418	219.772	OK	187.688	177.666	197.71	OK	209.26	196.919	221.602	OK	207.971	195.758	220.183	OK	213.59	197.876	229.304	OK	165.804	147.12	184.488	OK	131.226	112.985	149.468	OK	195.516	167.656	223.376	OK
Bin_04_1_123	Fe-S oxidoreductase	Bin_04_1_123_gene	Bin_04_1:126897-128563	1326	37.4712	31.623	43.3195	OK	104.908	93.1602	116.655	OK	28.1188	24.0281	32.2095	OK	32.4271	28.6765	36.1777	OK	13.3552	10.8313	15.8791	OK	68.788	61.7305	75.8455	OK	12.8201	9.79838	15.8418	OK	20.2318	15.3955	25.0681	OK	22.6336	15.7304	29.5367	OK	17.1165	10.5283	23.7046	OK	33.7439	22.1699	45.318	OK
Bin_04_1_124	Predicted endonuclease distantly related to archaeal Holliday junction resolvase	Bin_04_1_124_gene	Bin_04_1:126897-128563	348	71.6874	49.1395	94.2353	OK	132.667	95.8715	169.462	OK	68.0971	50.3661	85.828	OK	57.212	43.3361	71.088	OK	36.0777	24.5236	47.6318	OK	119.369	93.4739	145.263	OK	13.8134	5.07704	22.5498	OK	49.3288	28.2949	70.3627	OK	44.9179	17.8314	72.0043	OK	59.0165	24.9433	93.0897	OK	61.5955	18.0409	105.15	OK
Bin_04_1_125	type III secretion exporter K04061 flagellar biosynthesis protein	Bin_04_1_125_gene	Bin_04_1:128584-128866	282	69.8439	40.109	99.5788	OK	118.714	73.0211	164.407	OK	43.7603	25.1008	62.4197	OK	36.2493	21.7496	50.749	OK	25.5079	12.754	38.2619	OK	70.1859	44.1195	96.2523	OK	33.3281	15.5135	51.1426	OK	38.6419	14.2026	63.0812	OK	42.2239	7.74823	76.6996	OK	0	0	0	OK	79.6143	14.6095	144.619	OK
Bin_04_1_126	hypothetical protein	Bin_04_1_126_gene	Bin_04_1:128868-130572	1704	37.1765	32.139	42.2139	OK	91.5031	82.0147	100.992	OK	29.2662	25.657	32.8755	OK	32.8525	29.5876	36.1174	OK	14.6269	12.3426	16.9113	OK	68.2396	62.1603	74.3189	OK	18.5119	15.3716	21.6522	OK	19.4561	15.3544	23.5578	OK	22.4407	16.496	28.3854	OK	20.8632	14.5727	27.1536	OK	25.9813	17.198	34.7646	OK
Bin_04_1_127	rnhB ribonuclease HII (EC:3.1.26.4) K03470	Bin_04_1_127_gene	Bin_04_1:130583-131312	729	57.6396	47.052	68.2272	OK	158.881	137.743	180.018	OK	44.5255	36.9993	52.0517	OK	65.1462	57.3736	72.9187	OK	31.3533	25.6992	37.0074	OK	110.673	97.5844	123.761	OK	20.5541	14.96	26.1482	OK	34.5995	25.3524	43.8466	OK	47.2585	32.6742	61.8428	OK	32.5243	19.2463	45.8023	OK	21.216	7.79781	34.6341	OK
Bin_04_1_128	signal peptidase I K03100 I	Bin_04_1_128_gene	Bin_04_1:131339-131756	417	86.9727	66.5104	107.435	OK	249.675	208.063	291.288	OK	83.1451	66.9936	99.2966	OK	113.785	97.6532	129.917	OK	49.6656	38.4899	60.8412	OK	157.474	132.956	181.993	OK	29.1016	18.648	39.5552	OK	33.524	19.2293	47.8186	OK	47.1769	24.2928	70.0611	OK	36.7654	14.595	58.9358	OK	83.7208	41.8604	125.581	OK
Bin_04_1_129	GTP-binding protein HSR1-related K14540 ribosome biogenesis GTPase A	Bin_04_1_129_gene	Bin_04_1:131853-133313	843	77.9924	66.825	89.1599	OK	283.573	257.978	309.168	OK	88.8342	79.1988	98.4696	OK	99.0391	90.3528	107.725	OK	46.2798	40.0535	52.506	OK	176.119	161.154	191.084	OK	27.8302	21.9302	33.7302	OK	31.9774	23.9199	40.035	OK	37.8996	26.0618	49.7375	OK	23.3796	13.1759	33.5833	OK	41.8307	24.7534	58.908	OK
Bin_04_1_13	vrlL S-adenosyl-L-methionine-dependent methyltransferases family protein VrlL	Bin_04_1_13_gene	Bin_04_1:16265-18821	2556	371.619	353.937	389.301	OK	131.922	122.824	141.02	OK	105.807	100.077	111.538	OK	208.109	198.533	217.684	OK	198.159	188.873	207.445	OK	146.267	138.593	153.941	OK	259.292	246.94	271.645	OK	293.919	279.181	308.656	OK	328.897	310.366	347.428	OK	192.314	177.063	207.566	OK	375.4	348.738	402.061	OK
Bin_04_1_130	signal peptidase I	Bin_04_1_130_gene	Bin_04_1:131853-133313	618	119.573	102.377	136.77	OK	383.395	346.417	420.373	OK	127.866	113.503	142.229	OK	156.72	143.144	170.297	OK	84.7022	74.2364	95.1681	OK	253.245	230.948	275.542	OK	51.6541	41.6669	61.6412	OK	29.777	20.1161	39.438	OK	47.0934	30.6976	63.4892	OK	24.0625	11.2005	36.9244	OK	67.2695	40.3617	94.1774	OK
Bin_04_1_131	rplS 50S ribosomal protein L19 K02884 large subunit L19	Bin_04_1_131_gene	Bin_04_1:133382-133733	351	5559.18	5292.55	5825.81	OK	15093.1	14427.8	15758.4	OK	13212.6	12649.6	13775.5	OK	7417.78	7099.11	7736.45	OK	3899.29	3721.35	4077.22	OK	15181.4	14533.7	15829	OK	2417.03	2291.69	2542.37	OK	1277.02	1171.06	1382.98	OK	1256.89	1115.03	1398.76	OK	1364.34	1202.13	1526.54	OK	2822.75	2530.83	3114.68	OK
Bin_04_1_132	trmD tRNA (guanine-N(1)-)-methyltransferase (EC:2.1.1.31) K00554 (guanine-N1-)-methyltransferase	Bin_04_1_132_gene	Bin_04_1:133868-135148	765	293.74	270.628	316.852	OK	1341.41	1273.63	1409.2	OK	472.324	447.155	497.494	OK	479.466	455.565	503.366	OK	165.547	152.979	178.115	OK	887.205	843.678	930.733	OK	56.2788	47.3242	65.2335	OK	44.5201	34.373	54.6671	OK	82.1312	63.5321	100.73	OK	67.2133	48.7484	85.6782	OK	115.153	84.6525	145.653	OK
Bin_04_1_133	rimM 16S rRNA-processing protein RimM K02860 rRNA processing RimM	Bin_04_1_133_gene	Bin_04_1:133868-135148	516	414.364	377.527	451.2	OK	1964.35	1860.81	2067.89	OK	487.694	455.378	520.011	OK	499.117	470.76	527.473	OK	167.337	150.39	184.284	OK	1152.26	1092.4	1212.13	OK	107.637	91.0286	124.246	OK	72.7996	55.3972	90.2021	OK	113.64	84.2982	142.982	OK	104.931	73.9884	135.873	OK	167.845	118.88	216.811	OK
Bin_04_1_134	KH domain RNA binding protein YlqC	Bin_04_1_134_gene	Bin_04_1:135211-135448	237	2154.03	1943.14	2364.91	OK	8621.94	8113.45	9130.43	OK	5805.2	5501.64	6108.76	OK	4027.42	3814.39	4240.44	OK	2373.77	2213.46	2534.08	OK	7272.93	6895.08	7650.78	OK	1620.73	1458.86	1782.6	OK	1016.89	853.534	1180.25	OK	860.248	657.486	1063.01	OK	604.375	417.861	790.889	OK	991.234	692.366	1290.1	OK
Bin_04_1_135	rpsP ribosomal protein S16 RpsP K02959 small subunit	Bin_04_1_135_gene	Bin_04_1:135489-135732	243	1422.24	1257.67	1586.81	OK	6386.94	5967.39	6806.49	OK	3157.48	2959.07	3355.89	OK	2203.97	2062.44	2345.5	OK	1319.05	1204.25	1433.86	OK	5525.68	5224.47	5826.89	OK	925.141	807.648	1042.63	OK	611.582	489.872	733.291	OK	408.022	273.865	542.178	OK	491.416	329.839	652.992	OK	582.199	362.149	802.25	OK
Bin_04_1_136	CPSRP54 (CHLOROPLAST SIGNAL RECOGNITION PARTICLE 54 KDA SUBUNIT) 7S RNA binding / GTP mRNA signal sequence binding K03106 recognition particle subunit SRP54	Bin_04_1_136_gene	Bin_04_1:135797-137156	1359	235.538	221.039	250.036	OK	817.513	777.653	857.373	OK	333.13	316.636	349.623	OK	383.694	365.813	401.574	OK	156.609	147.876	165.342	OK	583.112	555.619	610.605	OK	80.0845	72.6408	87.5281	OK	62.0493	53.7015	70.397	OK	57.7791	46.9083	68.65	OK	51.1136	39.8927	62.3345	OK	80.0208	62.454	97.5877	OK
Bin_04_1_137	Signal recognition particle associated protein	Bin_04_1_137_gene	Bin_04_1:137163-137478	315	371.526	313.482	429.57	OK	1201.94	1076.8	1327.09	OK	614.486	554.303	674.67	OK	730.444	674.422	786.467	OK	278.731	242.444	315.019	OK	982.543	898.599	1066.49	OK	135.797	104.846	166.749	OK	103.058	68.7051	137.41	OK	125.123	74.0418	176.204	OK	119.301	64.5622	174.041	OK	275.243	171.211	379.275	OK
Bin_04_1_138	hypothetical protein	Bin_04_1_138_gene	Bin_04_1:137667-140277	2016	287.961	273.202	302.721	OK	327.008	309.635	344.382	OK	218.037	207.285	228.789	OK	331.174	316.292	346.056	OK	173.13	164.58	181.68	OK	408.306	389.279	427.333	OK	144.2	136.071	152.328	OK	125.265	115.796	134.735	OK	120.908	108.354	133.463	OK	88.3141	76.5389	100.089	OK	130.272	112.335	148.208	OK
Bin_04_1_139	Regulatory protein recX	Bin_04_1_139_gene	Bin_04_1:137667-140277	612	752.972	708.629	797.316	OK	630.601	582.83	678.373	OK	688.85	652.655	725.044	OK	935.362	890.951	979.773	OK	644.615	611.817	677.413	OK	829.679	785.979	873.379	OK	591.251	556.948	625.555	OK	584.426	541.312	627.539	OK	476.416	423.884	528.947	OK	313.927	267.13	360.724	OK	346.758	285.218	408.297	OK
Bin_04_1_14	Exonuclease SbcC	Bin_04_1_14_gene	Bin_04_1:18824-22520	3696	379.248	362.022	396.474	OK	111.355	104.495	118.215	OK	81.0132	76.764	85.2624	OK	177.131	169.196	185.065	OK	148.901	142.02	155.782	OK	133.231	126.628	139.834	OK	200.321	190.94	209.702	OK	267.969	255.111	280.827	OK	327.372	310.67	344.074	OK	206.306	193.342	219.27	OK	250.925	233.036	268.814	OK
Bin_04_1_140	DNA repair recombination protein RecA, chloroplast precursor K03553 RecA	Bin_04_1_140_gene	Bin_04_1:140316-141420	1104	667.745	634.305	701.185	OK	510.868	481.577	540.16	OK	546.439	520.289	572.59	OK	802.611	767.182	838.04	OK	593.319	565.993	620.646	OK	694.209	661.169	727.249	OK	573.179	545.268	601.09	OK	575.101	544.499	605.702	OK	475.114	439.799	510.429	OK	339.065	306.324	371.805	OK	320.473	280.647	360.299	OK
Bin_04_1_141	prfC peptide chain release factor 3 K02837 3	Bin_04_1_141_gene	Bin_04_1:141644-143246	1602	85.7784	77.8657	93.6911	OK	220.114	204.871	235.358	OK	150.562	141.965	159.159	OK	163.02	154.648	171.392	OK	109.095	102.627	115.562	OK	172.007	161.959	182.056	OK	65.1614	59.0585	71.2643	OK	62.6277	55.0049	70.2505	OK	48.1566	39.136	57.1771	OK	38.6661	29.7955	47.5367	OK	74.8705	59.4259	90.3152	OK
Bin_04_1_142	two-component system response regulator RpfG	Bin_04_1_142_gene	Bin_04_1:143262-144363	1101	357.551	336.826	378.275	OK	204.866	186.506	223.227	OK	188.339	176.498	200.18	OK	207.565	196.401	218.729	OK	200.772	189.562	211.982	OK	173.227	160.701	185.753	OK	251.243	236.281	266.204	OK	251.996	232.906	271.086	OK	225.183	200.83	249.536	OK	162.566	139.858	185.274	OK	223.468	190.155	256.78	OK
Bin_04_1_143	hypothetical protein	Bin_04_1_143_gene	Bin_04_1:144473-145250	777	23.0158	16.5993	29.4322	OK	32.8488	23.6493	42.0483	OK	12.5296	8.70808	16.351	OK	20.6035	16.4196	24.7874	OK	14.2461	10.598	17.8941	OK	26.2358	20.1361	32.3355	OK	11.5082	7.50154	15.5148	OK	5.09462	1.69821	8.49103	OK	13.4017	5.96779	20.8357	OK	4.96642	0	9.93284	OK	13.6065	3.32096	23.8921	OK
Bin_04_1_144	Peptidase U61, LD-carboxypeptidase A	Bin_04_1_144_gene	Bin_04_1:145275-146259	984	53.8362	45.4423	62.2301	OK	49.6761	39.9803	59.3718	OK	29.3222	24.3119	34.3325	OK	54.2947	48.4737	60.1157	OK	40.3127	35.0532	45.5721	OK	34.1147	28.1535	40.076	OK	23.31	18.4229	28.1971	OK	12.8896	8.25952	17.5197	OK	14.3873	7.78596	20.9887	OK	10.0319	3.98245	16.0814	OK	34.2665	20.2773	48.2557	OK
Bin_04_1_145	AraC family transcriptional regulator	Bin_04_1_145_gene	Bin_04_1:146278-147711	837	73.4814	62.5911	84.3716	OK	53.0546	41.9313	64.1779	OK	38.5082	32.1343	44.8821	OK	60.3715	53.5575	67.1854	OK	50.9465	44.383	57.51	OK	45.5704	37.9221	53.2188	OK	31.2507	24.9691	37.5323	OK	15.8841	10.1784	21.5899	OK	12.1309	5.40189	18.8599	OK	20.2297	10.6933	29.766	OK	22.8731	10.1854	35.5609	OK
Bin_04_1_146	metal dependent phosphohydrolase K07023 putative hydrolases HD superfamily	Bin_04_1_146_gene	Bin_04_1:146278-147711	600	74.7357	60.8132	88.6583	OK	58.7267	43.812	73.6414	OK	42.171	33.7368	50.6051	OK	59.3298	50.7885	67.8711	OK	44.2774	36.5403	52.0145	OK	40.5355	31.4143	49.6567	OK	46.9376	37.2032	56.672	OK	20.4812	12.2887	28.6737	OK	26.8557	14.1958	39.5156	OK	23.36	10.4022	36.3178	OK	28.1317	10.3396	45.9237	OK
Bin_04_1_147	hypothetical protein	Bin_04_1_147_gene	Bin_04_1:147735-148245	510	45.4937	33.1569	57.8306	OK	42.2298	27.9535	56.5061	OK	52.4012	41.7048	63.0975	OK	53.3183	44.1063	62.5303	OK	49.8737	40.5315	59.2159	OK	39.1847	28.9819	49.3875	OK	28.0907	19.5231	36.6583	OK	22.2685	12.5497	31.9872	OK	21.2428	8.43292	34.0527	OK	16.2811	3.97374	28.5884	OK	25.4888	6.22109	44.7566	OK
Bin_04_1_148	Phosphate transport system regulatory protein PhoU	Bin_04_1_148_gene	Bin_04_1:148326-148959	633	2.82099	0.156686	5.4853	OK	3.44169	0	6.88338	OK	0.389251	0	1.16775	OK	0.851242	0	1.83417	OK	0.31198	0	0.935941	OK	0	0	0	OK	2.32929	0.24591	4.41268	OK	0.756191	0	2.26857	OK	0	0	0	OK	3.31723	0	8.0085	OK	0	0	0	OK
Bin_04_1_149	phosphate ABC transporter ATPase subunit K02036 transport system ATP-binding protein	Bin_04_1_149_gene	Bin_04_1:148984-151559	783	2.00449	0.0485933	3.96039	OK	1.91225	0	4.12033	OK	2.01855	0.49267	3.54443	OK	2.10205	0.772598	3.43151	OK	1.1556	0.122	2.18921	OK	0.350862	0	1.05259	OK	1.38047	0	2.76094	OK	2.2408	0	4.4816	OK	3.06064	0	6.59477	OK	0	0	0	OK	0	0	0	OK
Bin_04_1_15	hypothetical protein	Bin_04_1_15_gene	Bin_04_1:22532-22949	417	333.894	293.833	373.955	OK	109.233	81.7087	136.757	OK	99.6173	81.9381	117.296	OK	185.258	164.674	205.843	OK	160.942	140.824	181.059	OK	132.66	110.156	155.164	OK	229.058	199.73	258.386	OK	390.097	341.335	438.859	OK	371.865	307.617	436.114	OK	250.673	192.783	308.564	OK	293.023	214.709	371.336	OK
Bin_04_1_150	phosphate ABC transporter, inner membrane subunit PstA K02038 transport system permease protein	Bin_04_1_150_gene	Bin_04_1:148984-151559	900	1.1181	0	2.57332	OK	0.530225	0	1.59068	OK	0.479743	0	1.1582	OK	1.74856	0.642674	2.85445	OK	1.15353	0.211676	2.09538	OK	1.75116	0.321343	3.18097	OK	1.72248	0.316081	3.12888	OK	2.32997	0.245981	4.41396	OK	1.6973	0	4.09765	OK	0	0	0	OK	0	0	0	OK
Bin_04_1_151	phosphate ABC transporter, inner membrane subunit PstC K02037 transport system permease protein	Bin_04_1_151_gene	Bin_04_1:148984-151559	900	1.63866	0.0116764	3.26565	OK	0.530225	0	1.59068	OK	0.479743	0	1.1582	OK	1.04914	0.19252	1.90575	OK	1.53803	0.45048	2.62559	OK	1.4593	0.154062	2.76453	OK	1.4354	0.151539	2.71926	OK	2.32997	0.245981	4.41396	OK	5.0919	0.934381	9.24942	OK	0	0	0	OK	1.60015	0	4.80045	OK
Bin_04_1_152	phosphate ABC transporter, periplasmic phosphate-binding protein K02040 transport system substrate-binding protein	Bin_04_1_152_gene	Bin_04_1:151613-152510	897	1.79724	0.00214678	3.59233	OK	2.13009	0	4.26017	OK	0	0	0	OK	0.878066	0.0926999	1.66343	OK	1.35161	0.329889	2.37333	OK	0.586246	0	1.41532	OK	4.03653	1.87891	6.19414	OK	3.27608	0.799597	5.75257	OK	0.852325	0	2.55698	OK	0	0	0	OK	0	0	0	OK
Bin_04_1_153	Phosphate regulon sensor protein PhoR (SphS) (EC 2.7.13.3)	Bin_04_1_153_gene	Bin_04_1:152666-153986	1320	25.3556	20.5227	30.1884	OK	34.7164	27.9405	41.4924	OK	41.7319	36.735	46.7287	OK	36.0906	32.1231	40.058	OK	52.749	47.7195	57.7784	OK	30.3931	25.6893	35.0969	OK	66.7724	59.8578	73.6871	OK	71.1921	62.0955	80.2886	OK	53.9776	43.2885	64.6668	OK	21.0326	13.71	28.3553	OK	21.9517	12.5915	31.312	OK
Bin_04_1_154	two component transcriptional regulator PhoB, winged helix family K07657 two-component system, OmpR family, phosphate regulon response PhoB	Bin_04_1_154_gene	Bin_04_1:153987-154665	678	71.2865	58.8843	83.6888	OK	45.1642	33.3035	57.0249	OK	39.455	31.9987	46.9113	OK	40.3168	33.8815	46.752	OK	60.4221	52.1613	68.6828	OK	46.2916	37.3828	55.2005	OK	83.0568	71.2217	94.8919	OK	83.4922	68.3741	98.6102	OK	53.5923	37.2468	69.9378	OK	40.5288	24.9293	56.1284	OK	32.8999	15.3142	50.4856	OK
Bin_04_1_155	type II restriction endonuclease, putative (EC:3.1.21.4) K01155 enzyme	Bin_04_1_155_gene	Bin_04_1:155246-159709	3429	94.0248	88.4629	99.5868	OK	76.0741	70.174	81.9741	OK	41.4539	38.5245	44.3833	OK	53.3062	50.3742	56.2381	OK	34.7181	32.3181	37.1182	OK	62.3395	58.3769	66.302	OK	23.5984	21.1805	26.0164	OK	24.8332	21.6666	27.9997	OK	32.2252	27.3671	37.0834	OK	29.1087	24.0415	34.1759	OK	55.9282	47.1399	64.7164	OK
Bin_04_1_156	type II restriction endonuclease K01155 enzyme	Bin_04_1_156_gene	Bin_04_1:155246-159709	1035	77.0582	67.3252	86.7911	OK	57.2839	47.1968	67.371	OK	51.8299	45.3764	58.2835	OK	54.6225	48.966	60.279	OK	52.3289	46.5236	58.1343	OK	57.6856	50.1756	65.1957	OK	42.075	35.7138	48.4361	OK	30.0506	23.2014	36.8998	OK	42.6444	31.6337	53.6552	OK	50.5044	37.3542	63.6546	OK	73.7065	53.8294	93.5837	OK
Bin_04_1_157	type II DNA modification methyltransferase family protein	Bin_04_1_157_gene	Bin_04_1:159710-160697	987	74.916	65.0244	84.8076	OK	57.0263	46.6579	67.3948	OK	41.576	35.6214	47.5307	OK	48.1806	42.7076	53.6535	OK	41.3544	36.0376	46.6711	OK	47.7332	40.6954	54.7711	OK	38.7862	32.4942	45.0781	OK	39.349	31.2748	47.4232	OK	37.7162	27.0485	48.384	OK	29.072	18.7935	39.3505	OK	52.6251	35.322	69.9281	OK
Bin_04_1_158	hypothetical protein	Bin_04_1_158_gene	Bin_04_1:161027-161438	411	147.547	120.564	174.531	OK	90.9864	65.5051	116.468	OK	54.8824	41.5715	68.1934	OK	74.1305	60.9224	87.3386	OK	56.9252	44.7887	69.0617	OK	71.6872	54.9065	88.468	OK	92.73	73.8016	111.658	OK	65.853	45.5303	86.1756	OK	34.2654	14.4823	54.0485	OK	58.4641	30.1048	86.8233	OK	48.4562	16.1521	80.7603	OK
Bin_04_1_159	steroid reductase	Bin_04_1_159_gene	Bin_04_1:161449-162738	837	73.812	62.891	84.733	OK	56.5527	45.0686	68.0368	OK	34.5519	28.5142	40.5895	OK	46.9129	40.9063	52.9194	OK	46.0844	39.842	52.3269	OK	53.2725	45.003	61.542	OK	41.6676	34.4142	48.921	OK	38.9417	30.0079	47.8756	OK	31.727	20.8447	42.6093	OK	31.4684	19.5744	43.3623	OK	42.2273	24.9881	59.4666	OK
Bin_04_1_16	trans-Golgi membrane protein p230	Bin_04_1_16_gene	Bin_04_1:22979-25265	2286	267.169	253.62	280.719	OK	93.7429	85.5914	101.894	OK	100.851	95.0882	106.615	OK	164.389	156.475	172.303	OK	180.103	171.429	188.777	OK	102.518	96.1931	108.842	OK	247.924	235.851	259.996	OK	387.328	368.366	406.29	OK	403.037	380.907	425.168	OK	224.089	206.591	241.588	OK	350.288	322.914	377.661	OK
Bin_04_1_160	hypothetical protein	Bin_04_1_160_gene	Bin_04_1:161449-162738	453	787.423	730.594	844.253	OK	464.195	411.72	516.671	OK	554.856	516.267	593.444	OK	493.967	462.881	525.053	OK	486.655	454.301	519.008	OK	466.128	427.115	505.142	OK	574.124	531.182	617.066	OK	538.303	485.326	591.279	OK	693.119	611.995	774.242	OK	531.745	453.766	609.724	OK	989.121	856.05	1122.19	OK
Bin_04_1_161	IS110 family transposase	Bin_04_1_161_gene	Bin_04_1:163039-163462	423	454.048	408.031	500.066	OK	301.861	256.737	346.985	OK	356.278	323.305	389.251	OK	339.794	312.301	367.287	OK	355.26	325.782	384.737	OK	275.691	243.697	307.686	OK	393.527	355.616	431.438	OK	452.037	400.27	503.804	OK	510.134	435.92	584.347	OK	299.072	236.711	361.433	OK	371.516	284.551	458.481	OK
Bin_04_1_162	hypothetical protein	Bin_04_1_162_gene	Bin_04_1:163982-164162	180	815.958	605.788	1026.13	OK	174.399	58.133	290.665	OK	324.356	217.708	431.003	OK	153.367	90.7554	215.979	OK	252.941	168.628	337.255	OK	309.323	194.443	424.203	OK	566.55	412.355	720.745	OK	902.604	654.64	1150.57	OK	899.431	565.391	1233.47	OK	336.185	112.062	560.308	OK	818.71	381.091	1256.33	OK
Bin_04_1_163	hypothetical protein	Bin_04_1_163_gene	Bin_04_1:164325-164856	531	14.238	7.4646	21.0115	OK	37.2577	24.2862	50.2291	OK	9.70451	5.25178	14.1572	OK	13.4037	8.93579	17.8716	OK	5.32183	2.36981	8.27385	OK	13.6722	7.84234	19.502	OK	4.89029	1.43233	8.34825	OK	3.96901	4.44089e-16	7.93801	OK	3.6141	0	8.72521	OK	4.35277	0	10.5085	OK	10.2217	0	22.0247	OK
Bin_04_1_164	hypothetical protein	Bin_04_1_164_gene	Bin_04_1:164918-168332	3414	32.4689	29.2553	35.6824	OK	29.3076	25.637	32.9782	OK	12.4787	10.8677	14.0897	OK	14.0995	12.6374	15.5615	OK	7.5845	6.4601	8.7089	OK	24.4197	21.9338	26.9055	OK	5.47603	4.30853	6.64352	OK	4.44439	3.10436	5.78443	OK	6.80628	4.56839	9.04417	OK	7.53274	4.94903	10.1164	OK	8.67123	5.20274	12.1397	OK
Bin_04_1_165	flavodoxin domain protein	Bin_04_1_165_gene	Bin_04_1:168608-169001	393	25.9785	13.9393	38.0177	OK	101.573	73.4015	129.744	OK	42.4163	30.1718	54.6608	OK	36.7171	26.9905	46.4437	OK	24.0806	15.821	32.3402	OK	45.1581	31.222	59.0942	OK	5.28794	0.558262	10.0176	OK	10.3002	1.89012	18.7102	OK	21.8847	5.34141	38.4279	OK	0	0	0	OK	0	0	0	OK
Bin_04_1_166	hypothetical protein	Bin_04_1_166_gene	Bin_04_1:169248-169428	180	1208.06	952.961	1463.17	OK	1976.52	1585.11	2367.93	OK	1376.32	1156.64	1596	OK	1310.01	1127.02	1493	OK	1018.79	849.58	1188	OK	1685.28	1417.13	1953.43	OK	912.775	717.056	1108.49	OK	630.12	422.938	837.302	OK	682.327	391.382	973.272	OK	410.893	163.115	658.67	OK	1345.02	784.11	1905.94	OK
Bin_04_1_167	hypothetical protein	Bin_04_1_167_gene	Bin_04_1:171367-171556	189	1763.41	1481.8	2045.03	OK	2352.63	1961.88	2743.38	OK	3170.93	2865.81	3476.06	OK	2370.33	2145.1	2595.57	OK	1864.92	1655.43	2074.41	OK	2232.74	1950.32	2515.16	OK	1221.08	1013.94	1428.22	OK	827.052	609.858	1044.25	OK	908.911	601.643	1216.18	OK	844.468	519.432	1169.5	OK	1860.67	1256.99	2464.35	OK
Bin_04_1_168	hypothetical protein	Bin_04_1_168_gene	Bin_04_1:172423-172594	171	0	0	0	OK	0	0	0	OK	0	0	0	OK	0	0	0	OK	0	0	0	OK	0	0	0	OK	0	0	0	OK	0	0	0	OK	0	0	0	OK	0	0	0	OK	0	0	0	OK
Bin_04_1_169	hypothetical protein	Bin_04_1_169_gene	Bin_04_1:172868-175043	2175	1640.76	1569.66	1711.86	OK	1929.54	1847.08	2012.01	OK	2812.84	2688.26	2937.42	OK	1530.92	1464.67	1597.17	OK	1437.82	1376.06	1499.58	OK	2155.22	2062.67	2247.77	OK	1329.41	1272.84	1385.97	OK	1045.81	999.905	1091.71	OK	1015.36	967.614	1063.1	OK	807.198	767.043	847.354	OK	1658.58	1579.18	1737.98	OK
Bin_04_1_17	DNA binding domain-containing protein excisionase family	Bin_04_1_17_gene	Bin_04_1:25303-25522	219	880.626	726.864	1034.39	OK	271.392	168.816	373.969	OK	442.873	354.738	531.008	OK	613.707	525.126	702.287	OK	702.886	603.483	802.289	OK	314.778	232.817	396.739	OK	1012.84	867.026	1158.65	OK	1422.58	1202.41	1642.74	OK	1799.56	1465.39	2133.73	OK	934.208	669.974	1198.44	OK	2252.32	1738.97	2765.68	OK
Bin_04_1_170	hypothetical protein	Bin_04_1_170_gene	Bin_04_1:175095-175785	690	97.8463	83.5095	112.183	OK	243.026	215.855	270.197	OK	245.999	227.612	264.386	OK	178.071	164.714	191.427	OK	172.658	158.867	186.448	OK	205.256	186.73	223.783	OK	165.299	148.811	181.788	OK	216.923	192.858	240.988	OK	167.745	139.186	196.304	OK	87.8391	65.1591	110.519	OK	178.771	138.287	219.255	OK
Bin_04_1_171	smpB, smqB SsrA-binding protein K03664 protein	Bin_04_1_171_gene	Bin_04_1:176621-179514	474	158.126	133.651	182.601	OK	169.582	139.124	200.039	OK	58.7759	46.7153	70.8364	OK	71.2582	59.9202	82.5962	OK	33.7196	25.5414	41.8978	OK	130.232	110.429	150.034	OK	27.3969	18.3889	36.405	OK	21.6346	11.436	31.8333	OK	17.5112	5.12891	29.8935	OK	44.8168	23.0774	66.5561	OK	28.8906	7.05135	50.7298	OK
Bin_04_1_172	ribonuclease R (EC:3.1.13.1) K12573	Bin_04_1_172_gene	Bin_04_1:176621-179514	2460	181.433	171.653	191.213	OK	175.15	164.446	185.854	OK	78.3492	73.534	83.1644	OK	96.3212	91.3268	101.316	OK	53.9607	50.3831	57.5383	OK	129.177	122.105	136.249	OK	38.8712	35.1607	42.5816	OK	39.9563	35.1634	44.7491	OK	41.6184	35.0173	48.2196	OK	35.308	28.6354	41.9805	OK	66.1342	54.7079	77.5604	OK
Bin_04_1_173	preprotein translocase, SecG subunit K03075 translocase subunit	Bin_04_1_173_gene	Bin_04_1:179609-179861	252	3229.93	2995.63	3464.23	OK	12875.5	12228	13523	OK	15578.2	14887	16269.4	OK	12269.9	11729.2	12810.6	OK	9499.7	9065.73	9933.66	OK	14001.9	13359.9	14643.9	OK	5417.21	5130.35	5704.08	OK	2932.91	2681.18	3184.63	OK	1888.64	1616.03	2161.24	OK	1315.03	1065.4	1564.66	OK	2819.18	2361.85	3276.51	OK
Bin_04_1_174	putative oxidoreductase K00266 glutamate synthase (NADPH/NADH) small chain	Bin_04_1_174_gene	Bin_04_1:179966-182245	1389	349.434	330.629	368.238	OK	423.472	399.906	447.038	OK	192.14	181.457	202.824	OK	289.263	275.34	303.186	OK	146.772	138.482	155.063	OK	344.333	326.888	361.778	OK	72.3246	65.3408	79.3083	OK	53.9103	46.2284	61.5922	OK	64.29	52.9692	75.6109	OK	83.4324	69.2791	97.5857	OK	102.427	82.8052	122.048	OK
Bin_04_1_175	ferredoxin-NADP(+) reductase subunit alpha (EC:1.18.1.2) K00528 ferredoxin--NADP+	Bin_04_1_175_gene	Bin_04_1:179966-182245	891	409.113	384.202	434.024	OK	452.838	421.645	484.031	OK	168.652	155.849	181.456	OK	332.506	315.437	349.575	OK	141.406	130.91	151.902	OK	380.841	359.258	402.424	OK	74.7465	65.4214	84.0717	OK	64.6778	53.6262	75.7294	OK	78.2393	61.8358	94.6427	OK	104.585	83.772	125.399	OK	155.628	123.86	187.395	OK
Bin_04_1_176	G3E family GTPase-like protein	Bin_04_1_176_gene	Bin_04_1:182273-183248	975	313.176	292.793	333.558	OK	395.348	367.836	422.86	OK	181.669	169.125	194.212	OK	317.103	301.037	333.168	OK	173.72	162.738	184.701	OK	334.329	315.287	353.371	OK	79.0392	69.9877	88.0907	OK	60.1528	50.0923	70.2132	OK	55.157	42.1564	68.1576	OK	72.8888	56.4876	89.2901	OK	138.667	110.361	166.972	OK
Bin_04_1_177	cobalamin synthesis protein, P47K	Bin_04_1_177_gene	Bin_04_1:183260-184304	1044	343.903	323.158	364.648	OK	410.308	383.457	437.159	OK	212.849	199.841	225.856	OK	324.802	308.649	340.955	OK	170.436	160.016	180.857	OK	358.847	339.388	378.307	OK	93.2378	83.8194	102.656	OK	57.1406	47.7467	66.5344	OK	75.9373	61.3232	90.5514	OK	76.2149	60.1474	92.2824	OK	95.4545	72.9556	117.953	OK
Bin_04_1_178	argS arginyl-tRNA synthetase (EC:6.1.1.19) K01887	Bin_04_1_178_gene	Bin_04_1:184360-186648	1767	235.148	222.044	248.253	OK	394.22	373.468	414.972	OK	238.468	226.601	250.335	OK	324.545	309.678	339.411	OK	194.981	185.309	204.652	OK	347.713	330.863	364.563	OK	93.1736	86.2718	100.075	OK	58.0899	51.1468	65.0329	OK	61.5855	51.938	71.233	OK	70.0773	58.7833	81.3713	OK	114.696	96.6175	132.775	OK
Bin_04_1_179	Substrate-specific component QueT (COG4708) predicted queuosine-regulated ECF transporter	Bin_04_1_179_gene	Bin_04_1:184360-186648	522	395.535	359.901	431.168	OK	700.083	643.063	757.102	OK	757.383	715.973	798.793	OK	793.308	753.335	833.281	OK	580.092	547.944	612.24	OK	741.954	698.273	785.636	OK	331.273	302.412	360.134	OK	229.58	198.969	260.191	OK	189.54	152.005	227.074	OK	192.471	150.961	233.98	OK	413.442	337.321	489.563	OK
Bin_04_1_18	hypothetical protein	Bin_04_1_18_gene	Bin_04_1:25550-27114	642	175.297	155.072	195.522	OK	58.9912	44.8896	73.0928	OK	58.331	48.8994	67.7625	OK	110.61	99.5209	121.698	OK	124.365	112.036	136.695	OK	76.5396	64.6224	88.4568	OK	178.862	160.794	196.93	OK	273.298	244.843	301.752	OK	302.138	261.763	342.513	OK	147.831	116.837	178.825	OK	134.793	97.7622	171.823	OK
Bin_04_1_180	phosphoglucosamine mutase K03431 mutase	Bin_04_1_180_gene	Bin_04_1:186776-188108	1332	182.384	169.54	195.228	OK	213.933	197.202	230.664	OK	164.411	154.546	174.277	OK	238.835	226.933	250.736	OK	198.788	188.334	209.241	OK	212.468	200.041	224.896	OK	93.8682	85.7134	102.023	OK	38.5234	31.8675	45.1792	OK	44.5027	34.8487	54.1567	OK	34.0508	24.7834	43.3183	OK	50.3466	36.2467	64.4465	OK
Bin_04_1_181	hypothetical protein	Bin_04_1_181_gene	Bin_04_1:188236-189262	1026	122.015	109.711	134.319	OK	145.452	129.29	161.613	OK	110.279	100.814	119.744	OK	114.883	106.635	123.131	OK	104.176	95.9405	112.412	OK	143.817	131.894	155.739	OK	75.106	66.5608	83.6513	OK	49.3178	40.4955	58.14	OK	41.6744	30.7302	52.6187	OK	40.6729	28.8074	52.5384	OK	59.611	41.6376	77.5844	OK
Bin_04_1_182	MCP methyltransferase, CheR-type (EC:2.1.1.80) K00575 chemotaxis protein methyltransferase CheR	Bin_04_1_182_gene	Bin_04_1:189267-190041	774	137.081	121.411	152.752	OK	229.21	204.845	253.575	OK	154.954	141.48	168.429	OK	195.163	182.252	208.073	OK	142.741	131.163	154.319	OK	229.881	211.778	247.984	OK	89.0444	77.8701	100.219	OK	54.0597	42.9669	65.1525	OK	43.5259	30.0935	56.9583	OK	46.1813	30.997	61.3656	OK	72.299	48.5272	96.0708	OK
Bin_04_1_183	RNA binding S1 domain protein K02945 small subunit ribosomal protein S1 K03527 4-hydroxy-3-methylbut-2-enyl diphosphate reductase	Bin_04_1_183_gene	Bin_04_1:190126-194878	1074	902.86	859.34	946.38	OK	4217.31	4036.86	4397.77	OK	4316.99	4131.34	4502.63	OK	3480.08	3329.41	3630.75	OK	2880.84	2757.7	3003.97	OK	4566.91	4371.6	4762.22	OK	1445.86	1382.35	1509.37	OK	753.364	715.232	791.496	OK	502.364	465.429	539.299	OK	384.282	348.831	419.734	OK	623.373	566.878	679.869	OK
Bin_04_1_184	hydroxymethylbutenyl pyrophosphate reductase K02945 small subunit ribosomal protein S1 K03527 4-hydroxy-3-methylbut-2-enyl diphosphate reductase	Bin_04_1_184_gene	Bin_04_1:190126-194878	855	203.81	185.944	221.677	OK	847.502	801.644	893.361	OK	1105.59	1055.16	1156.03	OK	986.896	942.858	1030.94	OK	718.394	684.744	752.044	OK	930.196	885.75	974.642	OK	252.298	234.699	269.898	OK	136.512	120.018	153.006	OK	97.0849	78.3138	115.856	OK	96.1649	75.6625	116.667	OK	212.14	174.038	250.241	OK
Bin_04_1_185	transcriptional regulator, RpiR family	Bin_04_1_185_gene	Bin_04_1:190126-194878	888	52.2429	43.3969	61.0889	OK	113.301	97.6644	128.939	OK	31.7306	26.1647	37.2965	OK	44.6591	39.0214	50.2968	OK	17.2153	13.545	20.8856	OK	103.053	91.9883	114.117	OK	7.8872	4.85142	10.923	OK	7.11259	3.43966	10.7855	OK	10.3625	4.37972	16.3453	OK	21.8409	12.0844	31.5973	OK	14.6541	4.8847	24.4235	OK
Bin_04_1_186	cmk cytidylate kinase (EC:2.7.4.14) K00945	Bin_04_1_186_gene	Bin_04_1:190126-194878	657	59.5853	48.002	71.1686	OK	151.555	129.33	173.78	OK	39.0734	31.4831	46.6637	OK	54.816	47.1402	62.4918	OK	22.1582	17.041	27.2754	OK	111.23	97.1037	125.356	OK	11.0291	6.61746	15.4407	OK	6.44495	2.14832	10.7416	OK	11.7373	3.91243	19.5621	OK	17.2776	6.85882	27.6964	OK	24.5899	9.0379	40.142	OK
Bin_04_1_187	FAD dependent oxidoreductase K07007	Bin_04_1_187_gene	Bin_04_1:190126-194878	1311	35.5365	29.8066	41.2664	OK	103.33	91.5921	115.067	OK	30.3094	26.0337	34.5851	OK	39.3519	35.1923	43.5116	OK	12.5693	10.1043	15.0344	OK	66.6013	59.6099	73.5926	OK	7.94069	5.54649	10.3349	OK	7.32357	4.33613	10.311	OK	9.60293	5.07606	14.1298	OK	10.2806	5.14028	15.4209	OK	17.1006	8.80561	25.3957	OK
Bin_04_1_188	polynucleotide phosphorylase/polyadenylase (EC:2.7.7.8) K00962 polyribonucleotide nucleotidyltransferase	Bin_04_1_188_gene	Bin_04_1:194929-197035	2106	224.866	212.795	236.937	OK	613.754	584.647	642.862	OK	298.107	284.093	312.12	OK	313.582	299.482	327.683	OK	151.643	144.053	159.233	OK	509.852	486.862	532.843	OK	53.6688	48.9205	58.4171	OK	40.7452	35.474	46.0163	OK	64.8892	55.9123	73.8662	OK	61.6987	52.0923	71.3052	OK	112.984	96.7183	129.249	OK
Bin_04_1_189	An02g09190 ribosomal protein S15	Bin_04_1_189_gene	Bin_04_1:197163-197430	267	3300.17	3083.04	3517.31	OK	12645.5	12025.2	13265.8	OK	15009.7	14351.6	15667.9	OK	8700.81	8311.34	9090.28	OK	5132.81	4884.95	5380.68	OK	15445.1	14757.9	16132.3	OK	2710.2	2536.25	2884.15	OK	1200.62	1053.11	1348.12	OK	825.101	660.081	990.122	OK	596.245	442.295	750.194	OK	1275.71	993.956	1557.47	OK
Bin_04_1_19	hypothetical protein	Bin_04_1_19_gene	Bin_04_1:25550-27114	930	357.988	335.426	380.549	OK	78.2793	65.6635	90.8952	OK	101.641	91.9715	111.31	OK	157.906	147.616	168.195	OK	183.754	172.115	195.393	OK	84.498	74.7734	94.2226	OK	391.078	369.604	412.552	OK	610.235	576.319	644.151	OK	628.889	583.65	674.128	OK	371.364	333.213	409.515	OK	432.59	381.069	484.11	OK
Bin_04_1_190	ribF riboflavin biosynthesis protein RibF (EC:2.7.1.26) K11753 kinase / FMN adenylyltransferase	Bin_04_1_190_gene	Bin_04_1:197545-200488	915	56.4058	47.3899	65.4217	OK	338.93	312.403	365.457	OK	124.214	113.413	135.015	OK	103.384	94.9708	111.797	OK	41.0269	35.4695	46.5843	OK	235.416	219.014	251.819	OK	11.5219	7.92305	15.1207	OK	14.1409	9.06137	19.2205	OK	29.9066	19.9378	39.8755	OK	26.0138	15.8104	36.2173	OK	43.8587	27.2816	60.4357	OK
Bin_04_1_191	truB tRNA pseudouridine synthase B (EC:5.4.99.-) K03177	Bin_04_1_191_gene	Bin_04_1:197545-200488	681	76.2889	63.5017	89.0762	OK	400.824	365.602	436.047	OK	114.12	101.479	126.761	OK	126.058	114.715	137.402	OK	41.8048	34.9553	48.6544	OK	259.817	238.777	280.856	OK	16.3392	11.1065	21.572	OK	14.9612	8.58174	21.3407	OK	19.8158	9.90792	29.7238	OK	31.3241	17.6531	44.995	OK	56.0449	33.1647	78.9252	OK
Bin_04_1_192	FIG146085: 3'-to-5' oligoribonuclease A, Bacillus type	Bin_04_1_192_gene	Bin_04_1:197545-200488	963	92.7489	81.5664	103.931	OK	355.412	329.121	381.703	OK	104.038	94.4711	113.606	OK	116.245	107.61	124.879	OK	43.5439	38.0026	49.0852	OK	223.467	207.991	238.943	OK	15.5314	11.4532	19.6095	OK	16.2375	10.9693	21.5056	OK	24.9019	16.0978	33.7061	OK	29.9915	19.3879	40.5952	OK	64.5607	45.0949	84.0264	OK
Bin_04_1_193	rbfA ribosome-binding factor A RbfA K02834	Bin_04_1_193_gene	Bin_04_1:197545-200488	390	122.474	96.4558	148.493	OK	408.833	351.864	465.802	OK	152.632	129.219	176.045	OK	167.548	146.604	188.491	OK	64.0449	50.4674	77.6224	OK	265.459	231.331	299.588	OK	19.3417	10.2239	28.4594	OK	24.4189	11.3665	37.4714	OK	38.1178	16.1105	60.1252	OK	45.9086	19.4033	72.414	OK	59.8935	22.0135	97.7734	OK
Bin_04_1_194	infB translation initiation factor IF-2 InfB K02519	Bin_04_1_194_gene	Bin_04_1:200567-203306	2739	258.046	245.254	270.837	OK	913.541	873.405	953.678	OK	354.947	339.14	370.754	OK	340.813	325.976	355.649	OK	123.378	117.282	129.473	OK	594.179	568.387	619.971	OK	37.193	33.7691	40.6169	OK	34.1513	29.9713	38.3314	OK	57.5362	50.2143	64.8581	OK	63.1238	54.7073	71.5403	OK	86.0861	73.7881	98.3841	OK
Bin_04_1_195	COG2740: Predicted nucleic-acid-binding protein implicated transcription termination	Bin_04_1_195_gene	Bin_04_1:203627-203894	267	194.758	142.047	247.469	OK	938.232	799.14	1077.33	OK	282.191	230.883	333.498	OK	323.008	276.141	369.875	OK	112.152	83.1943	141.109	OK	479.555	405.778	553.333	OK	30.7026	12.1882	49.2169	OK	31.7144	7.74058	55.6883	OK	33.0041	0	66.0081	OK	79.4993	23.2848	135.714	OK	46.6725	0	100.565	OK
Bin_04_1_196	nusA transcription termination factor NusA K02600 N utilization substance protein A	Bin_04_1_196_gene	Bin_04_1:203908-205222	1314	89.9111	80.8208	99.0014	OK	625.615	593.523	657.707	OK	239.714	226.954	252.475	OK	208.835	198.147	219.522	OK	94.0151	87.2825	100.748	OK	376.57	357.572	395.568	OK	24.4776	20.2797	28.6755	OK	26.2936	20.7504	31.8368	OK	32.9873	24.6085	41.3661	OK	36.5255	26.8497	46.2014	OK	60.1921	44.6505	75.7336	OK
Bin_04_1_197	COG0779: clustered transcription termination protein NusA	Bin_04_1_197_gene	Bin_04_1:205232-205694	462	31.2476	20.0451	42.4501	OK	496.65	443.326	549.973	OK	321.159	292.318	350	OK	216.647	196.423	236.872	OK	112.096	96.8416	127.35	OK	284.407	254.47	314.345	OK	34.097	23.8164	44.3776	OK	23.8998	12.9338	34.8658	OK	27.4897	11.6185	43.3609	OK	13.7951	1.45639	26.1338	OK	34.555	10.1209	58.9891	OK
Bin_04_1_198	similar to Probable UDP-glucose 4-epimerase (Galactowaldenase) (UDP-galactose 4-epimerase) K01784	Bin_04_1_198_gene	Bin_04_1:205978-206995	1017	384.745	362.171	407.318	OK	870.572	826.072	915.073	OK	672.285	640.537	704.032	OK	605.922	578.065	633.78	OK	426.751	405.98	447.522	OK	733.542	698.425	768.659	OK	233.711	218.554	248.868	OK	172.33	155.747	188.912	OK	154.014	132.859	175.169	OK	114.62	94.5915	134.649	OK	304.095	263.276	344.914	OK
Bin_04_1_199	serine-type D-Ala-D-Ala carboxypeptidase	Bin_04_1_199_gene	Bin_04_1:207085-208012	927	175.619	159.872	191.365	OK	319.011	293.49	344.532	OK	174.568	161.87	187.266	OK	171.69	160.939	182.442	OK	130.291	120.47	140.112	OK	271.404	253.939	288.868	OK	106.397	95.5519	117.242	OK	73.568	62.0786	85.0574	OK	71.8913	56.564	87.2186	OK	57.0673	42.0807	72.054	OK	130.932	102.529	159.335	OK
Bin_04_1_2	hypothetical protein	Bin_04_1_2_gene	Bin_04_1:1264-1510	246	11.6646	0	27.5479	OK	0	0	0	OK	8.99439	0	19.3802	OK	6.55652	0	14.1273	OK	7.2089	0	15.533	OK	7.29583	0	17.6137	OK	32.2937	10.7646	53.8228	OK	0	0	0	OK	21.2144	0	51.216	OK	0	0	0	OK	0	0	0	OK
Bin_04_1_20	hypothetical protein	Bin_04_1_20_gene	Bin_04_1:27409-27916	507	1.40442	0	3.78467	OK	0	0	0	OK	1.10251	0	2.66169	OK	0	0	0	OK	0	0	0	OK	0	0	0	OK	0	0	0	OK	1.07091	0	3.21274	OK	0	0	0	OK	0	0	0	OK	0	0	0	OK
Bin_04_1_200	mgsA methylglyoxal synthase (EC:4.2.3.3) K01734	Bin_04_1_200_gene	Bin_04_1:208040-208436	396	292.105	252.59	331.62	OK	417.283	360.629	473.937	OK	247.933	218.56	277.305	OK	301.855	274.184	329.526	OK	181.981	159.453	204.51	OK	369.41	329.862	408.958	OK	97.8681	77.6795	118.057	OK	131.821	101.97	161.673	OK	92.3337	58.6182	126.049	OK	107.499	67.5746	147.423	OK	208.917	139.278	278.556	OK
Bin_04_1_201	rodA1 rod shape-determining protein RodA1 K05837 shape determining RodA	Bin_04_1_201_gene	Bin_04_1:208459-210258	1143	185.761	171.559	199.962	OK	240.893	221.433	260.352	OK	103.823	95.2306	112.416	OK	141.386	132.825	149.947	OK	73.0964	66.6418	79.551	OK	206.792	193.416	220.168	OK	70.8517	63.0864	78.6169	OK	56.9858	48.1131	65.8585	OK	63.5261	50.884	76.1683	OK	88.6304	72.2427	105.018	OK	112.664	89.5462	135.783	OK
Bin_04_1_202	hypothetical protein	Bin_04_1_202_gene	Bin_04_1:208459-210258	657	201.46	180.143	222.778	OK	241.184	213.147	269.221	OK	144.866	130.251	159.482	OK	168.747	155.28	182.215	OK	99.8595	88.9962	110.723	OK	204.519	185.364	223.675	OK	67.4981	56.5843	78.4118	OK	70.1783	56.0002	84.3565	OK	46.9491	31.2994	62.5989	OK	67.5398	46.9403	88.1392	OK	130.327	94.5232	166.13	OK
Bin_04_1_203	peptidoglycan glycosyltransferase K05515 penicillin-binding protein 2	Bin_04_1_203_gene	Bin_04_1:210273-214500	2847	196.617	186.519	206.714	OK	285.602	271.179	300.025	OK	176.315	167.819	184.811	OK	201.443	192.27	210.617	OK	139.644	132.904	146.384	OK	242.65	231.14	254.16	OK	102.333	96.6292	108.037	OK	79.9876	73.7225	86.2527	OK	72.8352	64.7672	80.9031	OK	71.5766	62.7993	80.3539	OK	148.285	132.478	164.093	OK
Bin_04_1_204	Rod shape-determining protein MreD	Bin_04_1_204_gene	Bin_04_1:210273-214500	534	170.039	147.069	193.009	OK	249.481	215.993	282.969	OK	113.37	98.2204	128.52	OK	175.245	159.164	191.327	OK	115.609	101.913	129.306	OK	230.928	207.078	254.778	OK	113.876	97.2657	130.487	OK	65.876	49.7799	81.9721	OK	68.0431	45.967	90.1192	OK	66.8541	42.8394	90.8689	OK	145.178	100.899	189.457	OK
Bin_04_1_205	mreC rod shape-determining protein MreC K03570 MreC	Bin_04_1_205_gene	Bin_04_1:210273-214500	855	350.511	327.075	373.948	OK	411.563	381.014	442.112	OK	413.925	391.959	435.891	OK	501.767	477.461	526.073	OK	352.928	334.469	371.386	OK	408.463	385.439	431.486	OK	229.278	212.501	246.056	OK	171.387	152.906	189.868	OK	140.637	118.045	163.229	OK	100.536	79.5728	121.499	OK	241.223	200.594	281.853	OK
Bin_04_1_206	mreB1 rod shape-determining protein MreB1 K03569 MreB related proteins	Bin_04_1_206_gene	Bin_04_1:214503-215529	1026	476.966	450.944	502.989	OK	384.279	358.011	410.548	OK	236.805	222.887	250.722	OK	372.925	354.702	391.149	OK	233.583	220.795	246.371	OK	372.391	352.28	392.503	OK	225.561	210.752	240.37	OK	133.355	118.848	147.862	OK	130.053	110.719	149.386	OK	136.73	114.975	158.486	OK	159.866	130.432	189.3	OK
Bin_04_1_207	DNA repair protein RadC	Bin_04_1_207_gene	Bin_04_1:215550-216228	678	603.212	566.805	639.62	OK	384.674	350.059	419.289	OK	355.447	333.067	377.827	OK	459.149	435.346	482.952	OK	361.685	341.146	382.225	OK	390.479	364.604	416.353	OK	389.566	363.934	415.197	OK	252.53	226.237	278.822	OK	189.443	158.711	220.174	OK	213.152	177.377	248.926	OK	375.999	316.548	435.45	OK
Bin_04_1_208	Cys/Met metabolism pyridoxal-phosphate-dependent enzyme	Bin_04_1_208_gene	Bin_04_1:216294-222072	1284	33.3684	27.7468	38.99	OK	57.3982	48.5415	66.255	OK	23.9574	20.1088	27.806	OK	33.1251	29.2613	36.9889	OK	14.4941	11.8141	17.174	OK	46.8276	40.8924	52.7627	OK	10.544	7.75086	13.3372	OK	6.00536	3.31968	8.69104	OK	11.4836	6.47173	16.4954	OK	8.56183	3.81258	13.3111	OK	17.5283	9.02581	26.0307	OK
Bin_04_1_209	mutS DNA mismatch repair protein MutS K03555 MutS	Bin_04_1_209_gene	Bin_04_1:216294-222072	2652	27.8338	24.427	31.2405	OK	43.8568	38.715	48.9987	OK	15.4771	13.4226	17.5316	OK	26.6397	24.3384	28.941	OK	13.6069	11.8823	15.3315	OK	40.8152	37.135	44.4954	OK	8.56794	6.89565	10.2402	OK	7.68232	5.66484	9.69979	OK	9.64878	6.59757	12.7	OK	6.682	3.89541	9.46858	OK	9.55134	5.38279	13.7199	OK
Bin_04_1_21	rRNA biogenesis protein rrp5, putative	Bin_04_1_21_gene	Bin_04_1:28212-30233	327	0.736864	0	4.80935	OK	0	0	0	OK	0	0	0	OK	0	0	0	OK	0	0	0	OK	0	0	0	OK	3.20911	0	7.74748	OK	2.60455	0	7.81364	OK	23.7165	2.50382	44.9291	OK	11.4255	0	27.5837	OK	8.9436	0	26.8308	OK
Bin_04_1_210	DNA mismatch repair enzyme (putative ATPase) K03572 protein MutL	Bin_04_1_210_gene	Bin_04_1:216294-222072	1857	42.2619	37.151	47.3728	OK	58.0334	50.8352	65.2315	OK	30.2931	26.7952	33.7911	OK	42.3982	38.865	45.9314	OK	26.9504	23.9966	29.9041	OK	55.0422	49.8354	60.249	OK	15.9522	13.1753	18.7292	OK	10.9853	8.04937	13.9213	OK	8.57401	5.07369	12.0743	OK	18.0712	12.4943	23.6482	OK	20.8818	13.3808	28.3827	OK
Bin_04_1_211	FAD dependent oxidoreductase K07137	Bin_04_1_211_gene	Bin_04_1:222113-223736	1623	23.1793	19.0864	27.2722	OK	43.9433	37.1828	50.7038	OK	30.9371	27.1218	34.7525	OK	41.588	37.8112	45.3648	OK	21.5902	18.7368	24.4437	OK	44.5122	39.4641	49.5604	OK	16.19	13.1705	19.2095	OK	8.6838	5.8664	11.5012	OK	9.57199	5.58019	13.5638	OK	9.52344	5.15379	13.8931	OK	14.1247	7.46625	20.7831	OK
Bin_04_1_212	membrane protein-like protein	Bin_04_1_212_gene	Bin_04_1:223836-224448	612	26.6463	18.4688	34.8237	OK	71.4742	55.3912	87.5571	OK	31.9253	24.6956	39.1549	OK	29.8361	23.8689	35.8033	OK	20.0109	14.8867	25.1352	OK	44.3226	34.9262	53.7189	OK	10.7767	6.18153	15.372	OK	10.3368	4.60297	16.0706	OK	13.0327	4.34422	21.7211	OK	13.9523	4.08654	23.8181	OK	35.4949	15.8059	55.1839	OK
Bin_04_1_213	homocysteine synthase Met17 (EC:2.5.1.49) K01740 O-acetylhomoserine (thiol)-lyase	Bin_04_1_213_gene	Bin_04_1:224543-225815	1272	35.3448	29.5211	41.1684	OK	53.8974	45.2669	62.5278	OK	33.6047	29.021	38.1883	OK	47.2837	42.6415	51.9258	OK	28.5623	24.7792	32.3455	OK	40.8879	35.3108	46.4649	OK	10.8496	8.00036	13.6988	OK	16.7003	12.1966	21.2041	OK	23.7782	16.5259	31.0305	OK	17.9821	11.0608	24.9034	OK	28.1519	17.3162	38.9875	OK
Bin_04_1_214	hypothetical protein	Bin_04_1_214_gene	Bin_04_1:226007-226631	624	63.065	50.6202	75.5097	OK	101.949	83.0176	120.88	OK	50.4948	41.5335	59.4562	OK	53.0391	45.1976	60.8807	OK	31.2296	24.9203	37.539	OK	79.3381	66.9476	91.7286	OK	19.5098	13.4159	25.6036	OK	36.303	25.7123	46.8937	OK	71.7404	51.649	91.8317	OK	42.3545	25.4127	59.2963	OK	108.745	74.7788	142.711	OK
Bin_04_1_215	accessory Sec system glycosylation chaperone GtfB	Bin_04_1_215_gene	Bin_04_1:226636-229584	1473	106.441	97.1913	115.69	OK	132.005	119.615	144.396	OK	78.7918	72.3531	85.2305	OK	79.7774	74.2458	85.3089	OK	37.7429	33.7533	41.7324	OK	100.03	92.0273	108.032	OK	24.5586	20.6261	28.4911	OK	37.5641	31.3677	43.7606	OK	56.3105	46.03	66.591	OK	41.4765	31.8334	51.1196	OK	95.6452	77.3229	113.968	OK
Bin_04_1_216	glucosyltransferase, putative (EC:2.4.1.52)	Bin_04_1_216_gene	Bin_04_1:226636-229584	1497	104.012	94.952	113.073	OK	115.001	103.544	126.459	OK	82.1056	75.5942	88.617	OK	66.8153	61.8003	71.8304	OK	33.1103	29.4085	36.8122	OK	93.6174	85.948	101.287	OK	29.3558	25.0964	33.6152	OK	37.6191	31.476	43.7623	OK	47.9573	38.597	57.3177	OK	33.5553	24.9627	42.148	OK	57.6996	43.6014	71.7979	OK
Bin_04_1_217	secA2 accessory sec system translocase SecA2 K03070 preprotein subunit SecA	Bin_04_1_217_gene	Bin_04_1:229625-231959	2334	126.225	118.419	134.031	OK	104.275	95.7749	112.775	OK	47.722	43.8544	51.5896	OK	58.7785	55.1138	62.4432	OK	31.7168	28.8941	34.5396	OK	80.5661	75.023	86.1092	OK	22.6956	19.7777	25.6134	OK	39.8845	34.9563	44.8126	OK	53.5067	45.8037	61.2097	OK	37.3969	30.3295	44.4642	OK	70.0468	57.9445	82.149	OK
Bin_04_1_218	Accessory secretory protein Asp3	Bin_04_1_218_gene	Bin_04_1:231960-232437	477	130.834	108.659	153.009	OK	120.377	94.8572	145.897	OK	48.9511	38.0053	59.8969	OK	63.3377	52.7074	73.9681	OK	39.2337	30.4608	48.0067	OK	81.8954	66.2786	97.5123	OK	30.7572	21.2653	40.249	OK	46.3595	31.5126	61.2064	OK	64.9447	41.2302	88.6591	OK	41.7165	20.8583	62.5748	OK	73.4729	38.8374	108.108	OK
Bin_04_1_219	Accessory secretory protein Asp2	Bin_04_1_219_gene	Bin_04_1:232438-235526	1497	112.298	102.883	121.713	OK	125.274	113.316	137.232	OK	58.61	53.1086	64.1114	OK	57.9694	53.2981	62.6407	OK	35.5936	31.7554	39.4317	OK	83.5646	76.3186	90.8105	OK	32.4459	27.9679	36.9239	OK	55.4255	47.952	62.899	OK	59.8325	49.3773	70.2877	OK	42.9068	33.1903	52.6233	OK	68.0339	52.7251	83.3427	OK
Bin_04_1_22	Phage protein	Bin_04_1_22_gene	Bin_04_1:28212-30233	1140	0.506979	0	1.27313	OK	0	0	0	OK	0.356698	0	0.861146	OK	0	0	0	OK	1.00061	0.244221	1.75701	OK	0.651009	0	1.40273	OK	2.1345	0.784523	3.48447	OK	1.73238	0.182892	3.28187	OK	2.52395	0	5.04791	OK	3.79977	0.401152	7.19839	OK	1.18974	0	3.56923	OK
Bin_04_1_220	accessory Sec system protein Asp1	Bin_04_1_220_gene	Bin_04_1:232438-235526	1602	147.124	136.766	157.482	OK	175.775	162.153	189.397	OK	96.8326	90.0321	103.633	OK	105.924	99.7989	112.049	OK	69.1889	64.0426	74.3352	OK	136.124	127.23	145.018	OK	69.1625	62.875	75.45	OK	86.519	77.5594	95.4785	OK	98.0029	85.1345	110.871	OK	63.5955	52.2192	74.9719	OK	100.358	82.4771	118.24	OK
Bin_04_1_221	hypothetical protein	Bin_04_1_221_gene	Bin_04_1:235560-236754	1194	427.661	404.817	450.506	OK	354.088	331.111	377.064	OK	286.146	271.14	301.152	OK	306.06	291.078	321.042	OK	283.401	269.15	297.652	OK	269.79	254.608	284.972	OK	399.572	379.271	419.873	OK	601.095	570.102	632.088	OK	612.072	573.855	650.29	OK	410.258	375.921	444.596	OK	592.787	541.142	644.431	OK
Bin_04_1_222	hypothetical protein	Bin_04_1_222_gene	Bin_04_1:236918-239900	2982	952.611	911.054	994.168	OK	535.209	510.588	559.829	OK	513.211	491.112	535.31	OK	465.687	445.803	485.571	OK	482.842	462.187	503.497	OK	468.805	448.243	489.367	OK	565.32	540.867	589.772	OK	786.796	752.418	821.175	OK	909.979	868.43	951.529	OK	554	526.289	581.71	OK	961.499	914.179	1008.82	OK
Bin_04_1_223	Surface protein SdrI	Bin_04_1_223_gene	Bin_04_1:240981-243036	2055	1281.59	1225.52	1337.66	OK	756.841	721.757	791.924	OK	844.12	807.921	880.32	OK	679.943	650.886	709	OK	742.611	710.869	774.353	OK	680.469	650.543	710.396	OK	858.621	821.508	895.734	OK	1160.22	1109.45	1210.98	OK	1324.93	1264.21	1385.65	OK	817.654	776.643	858.665	OK	1542.35	1467.17	1617.53	OK
Bin_04_1_224	pncB putative nicotinate phosphoribosyltransferase (EC:2.4.2.11) K00763	Bin_04_1_224_gene	Bin_04_1:245561-247022	1461	692.414	659.579	725.248	OK	336.981	317.055	356.907	OK	240.093	227.676	252.511	OK	310.443	295.745	325.142	OK	315.895	300.792	330.998	OK	297.299	281.978	312.621	OK	412.424	392.353	432.494	OK	484.741	459.868	509.614	OK	484.854	454.669	515.04	OK	413.633	383.035	444.23	OK	489.879	448.216	531.543	OK
Bin_04_1_225	hypothetical protein	Bin_04_1_225_gene	Bin_04_1:247122-247377	255	47.1692	18.786	75.5523	OK	47.4003	13.8832	80.9174	OK	75.0529	46.6856	103.42	OK	76.2037	51.799	100.608	OK	96.6762	67.8529	125.499	OK	65.228	36.0572	94.3989	OK	70.576	40.4823	100.67	OK	26.0364	2.74874	49.3241	OK	9.4833	0	28.4499	OK	11.4216	0	34.2647	OK	17.881	0	53.643	OK
Bin_04_1_226	transposase	Bin_04_1_226_gene	Bin_04_1:247957-248203	246	98.1053	55.1289	141.082	OK	92.7812	43.1876	142.375	OK	92.942	59.5562	126.328	OK	135.501	101.084	169.919	OK	165.805	125.884	205.726	OK	116.733	75.4619	158.005	OK	93.2928	56.7004	129.885	OK	168.908	106.177	231.639	OK	116.679	46.3189	187.039	OK	140.527	55.7859	225.268	OK	180.001	60.0004	300.002	OK
Bin_04_1_227	hypothetical protein	Bin_04_1_227_gene	Bin_04_1:249504-249953	219	3708.69	3393.43	4023.94	OK	1318.19	1092.12	1544.26	OK	2525.69	2315.22	2736.16	OK	2135.19	1969.96	2300.41	OK	2804.52	2605.96	3003.07	OK	1397.83	1225.11	1570.54	OK	3426.85	3158.65	3695.06	OK	4105.88	3731.84	4479.92	OK	3459.49	2996.16	3922.82	OK	2783.94	2327.8	3240.08	OK	6347.46	5485.67	7209.24	OK
Bin_04_1_228	hypothetical protein	Bin_04_1_228_gene	Bin_04_1:249504-249953	240	3098.6	2850.77	3346.43	OK	1082.47	906.294	1258.66	OK	2270.16	2098.56	2441.77	OK	1654.85	1529.76	1779.95	OK	2248.4	2095.5	2401.29	OK	1235.09	1095.47	1374.71	OK	2813.98	2604.82	3023.15	OK	3301.35	3012.91	3589.79	OK	2948.78	2580.9	3316.66	OK	2017.57	1683.62	2351.52	OK	3526.38	2973.96	4078.79	OK
Bin_04_1_229	hypothetical protein	Bin_04_1_229_gene	Bin_04_1:250210-250477	267	954.457	837.801	1071.11	OK	577.374	468.26	686.487	OK	618.021	542.091	693.95	OK	601.814	537.842	665.786	OK	781.324	704.892	857.755	OK	584.547	503.092	666.001	OK	1261.6	1142.92	1380.28	OK	1463.39	1300.54	1626.25	OK	1212.9	1012.82	1412.98	OK	794.993	617.227	972.759	OK	949.007	705.991	1192.02	OK
Bin_04_1_23	Phage protein	Bin_04_1_23_gene	Bin_04_1:28212-30233	573	1.78023	0	4.16142	OK	0	0	0	OK	0	0	0	OK	0.659834	0	1.59298	OK	0.362744	0	1.08823	OK	0.550678	0	1.65203	OK	1.08332	0	2.61537	OK	4.39617	0.464116	8.32822	OK	4.80368	0	10.3505	OK	1.9285	0	5.78549	OK	6.03831	0	14.5778	OK
Bin_04_1_230	Oligopeptide ABC transporter, periplasmic oligopeptide-binding protein OppA (TC 3.A.1.5.1)	Bin_04_1_230_gene	Bin_04_1:250519-251302	783	369.094	343.592	394.595	OK	245.405	220.391	270.419	OK	340.558	320.638	360.478	OK	302.485	285.939	319.032	OK	398.683	377.852	419.515	OK	257.533	238.521	276.544	OK	460.041	434.27	485.812	OK	554.038	518.803	589.273	OK	430.531	388.615	472.446	OK	264.178	228.144	300.211	OK	353.95	301.763	406.137	OK
Bin_04_1_231	hypothetical protein	Bin_04_1_231_gene	Bin_04_1:251385-252529	717	307.341	282.622	332.06	OK	181.305	158.463	204.147	OK	331.666	310.887	352.446	OK	271.191	255.127	287.255	OK	311.74	293.591	329.889	OK	208.705	190.522	226.888	OK	362.662	338.89	386.433	OK	412.265	379.974	444.556	OK	363.885	322.945	404.826	OK	212.195	177.885	246.505	OK	338.715	284.477	392.953	OK
Bin_04_1_232	hypothetical protein	Bin_04_1_232_gene	Bin_04_1:251385-252529	465	416.287	375.914	456.66	OK	261.738	223.251	300.225	OK	357.147	326.909	387.386	OK	300.936	277.238	324.635	OK	399.621	370.985	428.257	OK	292.817	262.615	323.018	OK	536.211	495.677	576.745	OK	558.292	505.538	611.045	OK	504.973	437.342	572.604	OK	261.818	208.375	315.262	OK	414.159	330.056	498.262	OK
Bin_04_1_233	hypothetical protein	Bin_04_1_233_gene	Bin_04_1:252613-252904	291	428.877	359.627	498.128	OK	245.559	182.678	308.44	OK	249.497	206.865	292.129	OK	306.661	266.307	347.014	OK	405.776	357.103	454.45	OK	365.614	308.688	422.54	OK	492.581	427.049	558.113	OK	580.216	489.602	670.831	OK	534.777	417.378	652.176	OK	178.479	104.048	252.911	OK	364.458	231.377	497.54	OK
Bin_04_1_234	hypothetical protein	Bin_04_1_234_gene	Bin_04_1:253270-253411	141	2096.65	1559.83	2633.47	OK	1280.95	778.518	1783.38	OK	2429.42	1964.03	2894.81	OK	2388.34	1994.36	2782.31	OK	3340.53	2851.96	3829.1	OK	1654.25	1230.64	2077.86	OK	2000.61	1538.59	2462.63	OK	2944.33	2230.23	3658.44	OK	2050.22	1246.05	2854.38	OK	664.799	162.258	1167.34	OK	1635.5	649.257	2621.75	OK
Bin_04_1_235	hypothetical protein	Bin_04_1_235_gene	Bin_04_1:253445-253571	126	0	0	0	OK	0	0	0	OK	0	0	0	OK	0	0	0	OK	0	0	0	OK	0	0	0	OK	0	0	0	OK	0	0	0	OK	0	0	0	OK	0	0	0	OK	0	0	0	OK
Bin_04_1_236	hypothetical protein	Bin_04_1_236_gene	Bin_04_1:255581-255716	135	539.864	236.166	843.562	OK	762.122	339.373	1184.87	OK	530.431	293.215	767.648	OK	444.661	259.225	630.097	OK	892.783	617.264	1168.3	OK	548.584	282.481	814.686	OK	1079.2	709.039	1449.37	OK	824.368	412.184	1236.55	OK	844.485	281.495	1407.47	OK	226.019	0	545.658	OK	530.766	0	1143.64	OK
Bin_04_1_237	hypothetical protein	Bin_04_1_237_gene	Bin_04_1:255791-256328	537	1579.55	1498.95	1660.15	OK	872.517	810.313	934.721	OK	3535.45	3381.47	3689.44	OK	2047.79	1956.92	2138.65	OK	3124.67	2989.42	3259.91	OK	1133.25	1074.95	1191.54	OK	4365.12	4175.4	4554.84	OK	4398.26	4198.69	4597.83	OK	3804.45	3613.86	3995.04	OK	1970.44	1840.66	2100.23	OK	3205.27	2998.16	3412.39	OK
Bin_04_1_238	hypothetical protein	Bin_04_1_238_gene	Bin_04_1:256783-256945	162	2797.11	2324.25	3269.97	OK	919.31	594.285	1244.34	OK	1884.51	1571.51	2197.51	OK	1440.04	1206.44	1673.65	OK	1927.08	1643.72	2210.44	OK	1423.21	1123.17	1723.24	OK	4028.61	3527.95	4529.26	OK	5201.15	4476.39	5925.91	OK	4552.14	3637.12	5467.15	OK	1273.72	742.542	1804.9	OK	1994.07	1162.49	2825.66	OK
Bin_04_1_239	hypothetical protein	Bin_04_1_239_gene	Bin_04_1:257518-257887	369	11.9193	3.20075	20.6378	OK	8.93678	0	17.8736	OK	114.214	92.725	135.702	OK	129.674	110.125	149.223	OK	214.676	188.301	241.05	OK	59.0303	41.9898	76.0709	OK	229.836	196.488	263.184	OK	547.829	482.234	613.425	OK	386.201	311.876	460.525	OK	180.886	125.063	236.708	OK	262.958	178.744	347.172	OK
Bin_04_1_24	hypothetical protein	Bin_04_1_24_gene	Bin_04_1:30246-30459	213	6.30176	0	20.7946	OK	0	0	0	OK	0	0	0	OK	0	0	0	OK	0	0	0	OK	0	0	0	OK	5.76803	0	17.3041	OK	0	0	0	OK	0	0	0	OK	0	0	0	OK	0	0	0	OK
Bin_04_1_240	chaperonin complex component, TCP-1 eta subunit, putative	Bin_04_1_240_gene	Bin_04_1:257957-259574	1617	2492.3	2384.22	2600.37	OK	1393.88	1331.75	1456.01	OK	22702.2	21126.7	24277.8	OK	24881.8	21293.5	28470.1	OK	38594.9	32395.8	44794	OK	7661.89	7299.61	8024.16	OK	45420.8	38450.1	52391.4	OK	46841.7	43616.1	50067.4	OK	27202.5	25864.7	28540.3	OK	10197.1	9759.85	10634.4	OK	12897	12347.8	13446.3	OK
Bin_04_1_241	groES 10 kD chaperonin K04078 chaperonin GroES	Bin_04_1_241_gene	Bin_04_1:259598-259871	273	6484.12	6149.62	6818.63	OK	3143.09	2896.71	3389.46	OK	46552	44552.3	48551.7	OK	55104.2	52656.3	57552.1	OK	86611.8	82570.7	90653	OK	16681.7	15948.8	17414.6	OK	101460	96888.6	106032	OK	99813.3	95511.4	104115	OK	56318.7	53871.2	58766.1	OK	28023.4	26686	29360.7	OK	33148	31503.4	34792.6	OK
Bin_04_1_242	thioesterase superfamily protein	Bin_04_1_242_gene	Bin_04_1:260099-261832	387	619.727	560.91	678.544	OK	217.828	175.907	259.749	OK	166.065	141.446	190.684	OK	293.324	265.389	321.26	OK	243.528	216.838	270.219	OK	250.906	217.526	284.286	OK	184.552	156.159	212.945	OK	216.256	177.099	255.414	OK	235.657	180.494	290.82	OK	198.287	142.755	253.818	OK	267.82	187.069	348.57	OK
Bin_04_1_243	hypothetical protein	Bin_04_1_243_gene	Bin_04_1:260099-261832	1350	404.554	383.339	425.769	OK	162.919	148.434	177.405	OK	100.797	93.1334	108.46	OK	201.636	191.311	211.961	OK	136.592	128.574	144.609	OK	158.975	148.359	169.591	OK	116.451	107.439	125.462	OK	134.694	122.347	147.042	OK	152.024	134.322	169.727	OK	140.891	122.188	159.593	OK	238.062	207.643	268.48	OK
Bin_04_1_244	phosphate:Na+ symporter, PNaS family K03324 symporter	Bin_04_1_244_gene	Bin_04_1:262001-263864	1863	471.849	449.088	494.61	OK	513.295	487.883	538.706	OK	719.576	688.266	750.885	OK	736.864	705.344	768.384	OK	848.89	812.633	885.146	OK	472.287	450.439	494.135	OK	540.294	515.76	564.827	OK	400.686	380.457	420.916	OK	313.243	292.124	334.362	OK	270.088	248.567	291.609	OK	498.678	462.089	535.267	OK
Bin_04_1_245	hypothetical protein	Bin_04_1_245_gene	Bin_04_1:263934-265410	1476	101.628	92.6043	110.652	OK	216.106	200.271	231.941	OK	299.201	284.361	314.041	OK	267.179	254.305	280.053	OK	320.689	305.409	335.968	OK	201.663	190.158	213.168	OK	215.48	203.519	227.441	OK	136.136	124.353	147.918	OK	79.8559	67.678	92.0338	OK	68.778	56.375	81.181	OK	126.059	105.049	147.069	OK
Bin_04_1_246	miaA tRNA delta(2)-isopentenylpyrophosphate transferase MiaA (EC:2.5.1.75) K00791 dimethylallyltransferase	Bin_04_1_246_gene	Bin_04_1:265475-267682	972	55.8356	47.2072	64.4639	OK	100.905	86.9788	114.831	OK	43.91	37.731	50.089	OK	51.9742	46.2346	57.7138	OK	21.2554	17.4066	25.1041	OK	76.4371	67.4445	85.4297	OK	15.0891	11.1265	19.0517	OK	12.2465	7.69825	16.7947	OK	16.1503	9.10174	23.1989	OK	12.0412	5.36196	18.7205	OK	49.303	32.3922	66.2137	OK
Bin_04_1_247	hypothetical protein	Bin_04_1_247_gene	Bin_04_1:265475-267682	1239	89.7646	80.3563	99.173	OK	116.224	103.35	129.098	OK	49.8372	44.1669	55.5075	OK	49.9673	45.1141	54.8206	OK	25.8537	22.1974	29.51	OK	88.1123	79.7957	96.4288	OK	19.4958	15.616	23.3756	OK	18.1729	13.4005	22.9454	OK	26.2484	18.5082	33.9887	OK	30.2388	21.1214	39.3561	OK	29.0497	17.8685	40.2309	OK
Bin_04_1_248	stage V sporulation protein B, putative K06409 B	Bin_04_1_248_gene	Bin_04_1:267703-269362	1659	66.5025	59.6688	73.3362	OK	111.577	100.939	122.216	OK	41.07	36.7288	45.4112	OK	52.5174	48.3261	56.7088	OK	27.6762	24.4857	30.8666	OK	82.3547	75.5737	89.1357	OK	28.6954	24.7256	32.6652	OK	35.2128	29.61	40.8156	OK	28.4112	21.6196	35.2028	OK	33.2404	25.1784	41.3024	OK	49.7436	37.4038	62.0835	OK
Bin_04_1_249	FIG000233: metal-dependent hydrolase	Bin_04_1_249_gene	Bin_04_1:269365-272050	498	158.224	134.765	181.682	OK	222.287	188.871	255.703	OK	110.22	94.3933	126.047	OK	127.559	113.022	142.096	OK	66.0274	55.0608	76.9939	OK	170.055	148.37	191.739	OK	75.4755	61.1479	89.8032	OK	88.2979	68.5539	108.042	OK	62.3118	39.9287	84.6948	OK	67.7848	42.1646	93.4051	OK	106.12	66.0107	146.23	OK
Bin_04_1_25	polA DNA polymerase I, putative K02334 bacteriophage-type	Bin_04_1_25_gene	Bin_04_1:30518-32507	1989	0.376622	0	0.948887	OK	0	0	0	OK	0	0	0	OK	0.272656	0	0.545311	OK	0.224839	0	0.48446	OK	0	0	0	OK	0.447649	0	0.895297	OK	0.908289	0.0958906	1.72069	OK	0.992485	0	2.13851	OK	3.58601	1.19534	5.97668	OK	0.623785	0	1.87135	OK
Bin_04_1_250	hypothetical protein	Bin_04_1_250_gene	Bin_04_1:269365-272050	1254	136.742	125.218	148.266	OK	150.759	136.202	165.317	OK	87.2805	79.8304	94.7306	OK	105.112	98.132	112.093	OK	72.6302	66.5459	78.7145	OK	126.508	116.614	136.402	OK	78.9619	71.2097	86.7141	OK	84.6247	74.4	94.8494	OK	73.1204	60.2942	85.9465	OK	64.3553	51.1499	77.5608	OK	94.3881	74.3779	114.398	OK
Bin_04_1_251	PhoH family protein K06217 phosphate starvation-inducible protein related proteins	Bin_04_1_251_gene	Bin_04_1:269365-272050	993	285.655	266.443	304.868	OK	337.684	312.55	362.819	OK	233.171	219.123	247.219	OK	224.418	212.179	236.656	OK	147.879	137.863	157.894	OK	288.855	271.608	306.102	OK	124.843	113.598	136.088	OK	126.192	111.788	140.596	OK	142.231	121.594	162.869	OK	109.092	89.2572	128.927	OK	207.487	173.261	241.714	OK
Bin_04_1_252	hypothetical protein	Bin_04_1_252_gene	Bin_04_1:272065-273843	936	216.266	198.907	233.625	OK	221.821	200.648	242.995	OK	148.246	136.616	159.875	OK	175.397	164.597	186.198	OK	125.946	116.35	135.543	OK	210.345	195.065	225.626	OK	89.5298	79.6429	99.4167	OK	80.6384	68.6838	92.5931	OK	76.6554	60.926	92.3847	OK	64.14	48.3498	79.9302	OK	147.579	117.61	177.547	OK
Bin_04_1_253	tetrahydrofolate dehydrogenase/cyclohydrolase, putative (EC:1.5.1.5)	Bin_04_1_253_gene	Bin_04_1:272065-273843	846	296.375	274.67	318.081	OK	242.583	218.966	266.201	OK	137.049	125.109	148.989	OK	170.044	158.689	181.399	OK	104.216	94.8945	113.537	OK	232.251	215.106	249.396	OK	86.5238	76.1451	96.9025	OK	76.286	63.8699	88.7021	OK	85.5656	67.8201	103.311	OK	67.5946	50.2854	84.9038	OK	147.458	115.47	179.446	OK
Bin_04_1_254	mthfd1, MGC53151 methylenetetrahydrofolate dehydrogenase (NADP+ dependent) 1, methenyltetrahydrofolate cyclohydrolase, formyltetrahydrofolate synthetase K00288 (NADP+) / cyclohydrolase synthetase	Bin_04_1_254_gene	Bin_04_1:273861-275532	1671	341.264	323.609	358.918	OK	275.404	258.758	292.049	OK	133.239	125.422	141.056	OK	183.302	174.165	192.44	OK	122.019	115.192	128.846	OK	231.752	219.56	243.945	OK	119.153	111.097	127.21	OK	116.71	106.552	126.869	OK	113.923	100.379	127.467	OK	96.4813	82.8025	110.16	OK	135.107	114.853	155.36	OK
Bin_04_1_255	DNA translocase FtsK K03466 segregation ATPase FtsK/SpoIIIE, S-DNA-T family	Bin_04_1_255_gene	Bin_04_1:275568-278355	2787	196.695	186.601	206.789	OK	219.82	208.014	231.626	OK	132.917	126.211	139.624	OK	176.636	168.436	184.837	OK	137.036	130.385	143.687	OK	183.896	174.811	192.981	OK	144.228	136.816	151.641	OK	127.288	119.293	135.282	OK	99.4458	89.9097	108.982	OK	72.6887	63.7414	81.6361	OK	125.005	110.324	139.686	OK
Bin_04_1_256	glycogen/starch synthase, ADP-glucose type (EC:2.4.1.21) K00703 starch synthase	Bin_04_1_256_gene	Bin_04_1:278373-279840	1467	815.787	777.715	853.858	OK	758.986	722.056	795.917	OK	428.74	408.469	449.011	OK	642.022	613.946	670.098	OK	459.515	438.567	480.463	OK	691.475	659.92	723.029	OK	482.434	459.449	505.419	OK	344.305	325.057	363.553	OK	351.158	325.53	376.786	OK	261.305	237.043	285.566	OK	404.677	366.899	442.454	OK
Bin_04_1_257	DNA-binding regulatory protein, YebC/PmpR family	Bin_04_1_257_gene	Bin_04_1:279868-280603	735	1391.2	1323.26	1459.14	OK	1066.23	1008.93	1123.53	OK	882.329	839.838	924.82	OK	1187.11	1134.04	1240.18	OK	863.935	823.367	904.504	OK	1079.3	1027.36	1131.23	OK	873.836	830.618	917.053	OK	691.498	650.393	732.603	OK	555.128	505.427	604.83	OK	468.95	418.817	519.083	OK	708.993	631.865	786.121	OK
Bin_04_1_258	putative hemolysin	Bin_04_1_258_gene	Bin_04_1:280647-281490	843	105.34	92.3513	118.328	OK	145.54	127.204	163.877	OK	90.4019	80.6818	100.122	OK	147.035	136.451	157.619	OK	85.0207	76.5817	93.4597	OK	139.242	125.935	152.548	OK	45.9667	38.3842	53.5492	OK	37.0532	28.3797	45.7267	OK	48.9922	35.533	62.4514	OK	51.2124	36.1107	66.3141	OK	74.9466	52.0881	97.8051	OK
Bin_04_1_259	alr alanine racemase Alr (EC:5.1.1.1) K01775	Bin_04_1_259_gene	Bin_04_1:281492-283353	1164	93.1071	83.159	103.055	OK	107.24	94.3999	120.081	OK	57.3835	51.0658	63.7012	OK	106.096	98.7619	113.431	OK	50.7308	45.4128	56.0488	OK	108.962	99.3591	118.565	OK	28.3033	23.4493	33.1572	OK	22.6334	17.1032	28.1636	OK	30.1453	21.5323	38.7582	OK	25.1923	16.5514	33.8332	OK	23.1999	12.8246	33.5751	OK
Bin_04_1_26	hypothetical protein	Bin_04_1_26_gene	Bin_04_1:32595-33018	423	0.997541	0	3.2917	OK	0	0	0	OK	0	0	0	OK	0	0	0	OK	0	0	0	OK	0	0	0	OK	1.82611	0	4.40862	OK	0	0	0	OK	0	0	0	OK	0	0	0	OK	0	0	0	OK
Bin_04_1_260	hypothetical protein	Bin_04_1_260_gene	Bin_04_1:281492-283353	723	71.7269	59.816	83.6378	OK	91.0262	74.9349	107.118	OK	63.3784	54.3473	72.4094	OK	99.2013	89.5546	108.848	OK	51.8285	44.5171	59.1399	OK	96.6867	84.3826	108.991	OK	36.1932	28.7271	43.6593	OK	21.2498	13.9612	28.5385	OK	20.4879	10.8298	30.146	OK	16.4502	6.95269	25.9478	OK	55.7995	33.9132	77.6859	OK
Bin_04_1_261	hypothetical protein	Bin_04_1_261_gene	Bin_04_1:283453-284317	864	75.6866	64.8405	86.5326	OK	115.187	99.1357	131.237	OK	91.3187	81.7062	100.931	OK	112.298	103.197	121.399	OK	67.3113	59.923	74.6997	OK	112.034	100.289	123.778	OK	37.2377	30.5225	43.9529	OK	35.8738	27.4764	44.2712	OK	22.374	13.4244	31.3235	OK	23.7133	13.6019	33.8246	OK	38.8117	22.6261	54.9973	OK
Bin_04_1_262	redox-sensing transcriptional repressor rex K01926 AT-rich DNA-binding protein	Bin_04_1_262_gene	Bin_04_1:284321-284945	624	110.839	94.4128	127.265	OK	143.256	120.815	165.697	OK	96.2185	83.8482	108.589	OK	136.221	123.654	148.787	OK	84.4475	74.0723	94.8226	OK	131.585	115.628	147.542	OK	59.481	48.8407	70.1212	OK	31.6686	21.777	41.5602	OK	53.4536	36.111	70.7962	OK	44.0487	26.7713	61.326	OK	55.6987	31.3898	80.0076	OK
Bin_04_1_263	ABC transporter related K06158 ATP-binding cassette, sub-family F, member 3	Bin_04_1_263_gene	Bin_04_1:285107-287033	1926	73.4243	66.829	80.0195	OK	173.979	161.768	186.19	OK	117.964	111.143	124.785	OK	156.932	149.116	164.748	OK	92.8379	87.4331	98.2427	OK	151.079	142.499	159.658	OK	41.8786	37.4703	46.2868	OK	16.0059	12.5337	19.4781	OK	17.8325	12.8867	22.7784	OK	21.4773	15.5205	27.434	OK	47.2025	36.1532	58.2518	OK
Bin_04_1_264	idp1 isocitrate dehydrogenase Idp1 (EC:1.1.1.42) K00031	Bin_04_1_264_gene	Bin_04_1:287038-288250	1212	662.224	629.485	694.962	OK	1243.53	1185.07	1301.98	OK	1006.56	962.216	1050.9	OK	1271.67	1217.35	1325.98	OK	983.809	941.103	1026.52	OK	1075.2	1027.27	1123.13	OK	364.093	345.323	382.862	OK	150.566	136.646	164.485	OK	138.86	120.82	156.9	OK	151.011	130.365	171.656	OK	269.557	235.044	304.07	OK
Bin_04_1_265	leucyl-tRNA synthetase (EC:6.1.1.9) K01869	Bin_04_1_265_gene	Bin_04_1:288264-290742	2478	452.891	431.662	474.121	OK	851.457	813.439	889.474	OK	380.204	363.206	397.202	OK	668.162	639.722	696.602	OK	369.734	353.491	385.977	OK	712.753	681.951	743.555	OK	165.322	156.842	173.803	OK	83.2725	76.3808	90.1641	OK	96.6006	86.5836	106.618	OK	114.155	102.205	126.106	OK	141.014	124.395	157.632	OK
Bin_04_1_266	tyrA prephenate dehydrogenase TyrA (EC:1.3.1.12) K04517	Bin_04_1_266_gene	Bin_04_1:290824-293189	1107	134.368	122.045	146.691	OK	89.0844	77.0173	101.152	OK	76.166	68.6611	83.6708	OK	120.072	112.027	128.118	OK	81.0492	74.1183	87.98	OK	106.17	96.3959	115.943	OK	66.597	58.9198	74.2742	OK	58.8992	49.7007	68.0977	OK	45.7838	34.8394	56.7282	OK	34.6603	24.2098	45.1108	OK	82.6268	62.4378	102.816	OK
Bin_04_1_267	bifunctional cyclohexadienyl dehydrogenase/3-phosphoshikimate 1-carboxyvinyltransferase (EC:1.3.1.12 2.5.1.19)	Bin_04_1_267_gene	Bin_04_1:290824-293189	1281	91.4095	82.1034	100.716	OK	87.7077	76.7442	98.6711	OK	49.5982	44.0529	55.1434	OK	90.6133	84.214	97.0127	OK	46.2122	41.4202	51.0041	OK	98.065	89.4641	106.666	OK	28.9378	24.304	33.5715	OK	24.3895	18.9696	29.8094	OK	27.9664	20.1342	35.7985	OK	25.0966	16.9542	33.2391	OK	34.1202	22.2411	45.9994	OK
Bin_04_1_268	Ribonuclease HI-related protein	Bin_04_1_268_gene	Bin_04_1:293845-297218	663	64.5392	52.5307	76.5478	OK	62.724	48.5198	76.9282	OK	36.7434	29.4312	44.0556	OK	70.8061	62.1396	79.4726	OK	34.6978	28.3096	41.086	OK	77.4623	65.7511	89.1735	OK	18.2865	12.6432	23.9299	OK	7.77413	3.08615	12.4621	OK	15.445	6.52784	24.3622	OK	20.1519	8.97365	31.3302	OK	14.561	2.67199	26.45	OK
Bin_04_1_269	Inactivated predicted Zn-dependent protease, PMBA ortholog	Bin_04_1_269_gene	Bin_04_1:293845-297218	1278	94.3274	84.8648	103.79	OK	74.8972	64.7519	85.0426	OK	43.2088	38.0258	48.3918	OK	87.4675	81.1715	93.7636	OK	49.2065	44.2548	54.1582	OK	76.9691	69.3293	84.609	OK	27.5305	23.0045	32.0565	OK	23.2498	17.9507	28.549	OK	21.9957	15.04	28.9513	OK	23.8422	15.8948	31.7896	OK	33.1787	21.4483	44.9092	OK
Bin_04_1_27	hypothetical protein	Bin_04_1_27_gene	Bin_04_1:33022-35721	330	0	0	0	OK	0	0	0	OK	0	0	0	OK	0	0	0	OK	0	0	0	OK	0	0	0	OK	1.56876	0	4.70627	OK	2.54643	0	7.6393	OK	4.63747	0	13.9124	OK	0	0	0	OK	0	0	0	OK
Bin_04_1_270	peptidase U62 family protein K03568 TldD protein	Bin_04_1_270_gene	Bin_04_1:293845-297218	1434	76.1267	68.182	84.0714	OK	87.8948	77.625	98.1645	OK	109.926	102.201	117.65	OK	157.69	149.296	166.084	OK	110.293	103.363	117.224	OK	104.853	96.5248	113.182	OK	54.4105	48.465	60.3561	OK	37.7009	31.3955	44.0063	OK	24.0068	17.2166	30.7969	OK	19.0829	12.4391	25.7267	OK	38.0229	26.2888	49.757	OK
Bin_04_1_271	similar to NADP-specific glutamate dehydrogenase (NADP-GDH) (NADP-dependent dehydrogenase) K00262 (NADP+)	Bin_04_1_271_gene	Bin_04_1:297308-298664	1356	1629.66	1557.81	1701.51	OK	1743.7	1666.12	1821.28	OK	3212.32	3074.26	3350.37	OK	2401.85	2298.51	2505.19	OK	1761.1	1686.07	1836.12	OK	3647.07	3490.51	3803.62	OK	807.266	770.764	843.768	OK	720.914	685.769	756.06	OK	721.301	681.578	761.024	OK	555.07	518.045	592.096	OK	860.29	802.616	917.964	OK
Bin_04_1_272	putative transcriptional regulator K03655 ATP-dependent DNA helicase RecG	Bin_04_1_272_gene	Bin_04_1:298918-299359	441	360.854	321.417	400.291	OK	333.46	287.87	379.05	OK	128.298	109.278	147.318	OK	125.383	109.33	141.437	OK	88.1395	74.0258	102.253	OK	279.615	248.642	310.588	OK	91.9601	74.3437	109.576	OK	82.1677	60.9521	103.383	OK	189.545	146.06	233.029	OK	105.131	69.5905	140.672	OK	94.0504	51.9898	136.111	OK
Bin_04_1_273	NADPH-flavin oxidoreductase	Bin_04_1_273_gene	Bin_04_1:299438-299936	498	346.889	312.158	381.62	OK	259.962	223.825	296.1	OK	92.0393	77.5768	106.502	OK	96.9117	84.2411	109.582	OK	56.9201	46.738	67.1023	OK	206.692	182.786	230.599	OK	81.5952	66.698	96.4923	OK	125.824	102.255	149.394	OK	172.865	135.584	210.146	OK	130.728	95.1483	166.307	OK	144.021	97.2941	190.747	OK
Bin_04_1_274	hypothetical protein	Bin_04_1_274_gene	Bin_04_1:300005-301529	1524	316.802	299.773	333.831	OK	198.183	183.297	213.069	OK	137.078	128.751	145.405	OK	119.651	112.887	126.415	OK	96.1839	89.9394	102.428	OK	171.711	161.431	181.991	OK	112.145	103.906	120.385	OK	168.279	155.42	181.139	OK	219.222	199.415	239.029	OK	147.102	129.296	164.908	OK	280.909	250.121	311.696	OK
Bin_04_1_275	Protein unknown function DUF541	Bin_04_1_275_gene	Bin_04_1:301557-301758	201	1242.38	1030.5	1454.25	OK	573.306	400.448	746.164	OK	477.46	371.358	583.562	OK	519.923	425.392	614.455	OK	500.79	403.508	598.072	OK	580.941	451.843	710.039	OK	536.155	413.153	659.157	OK	813.04	620.06	1006.02	OK	1418.11	1074.17	1762.06	OK	653.042	396.898	909.187	OK	1022.37	621.363	1423.38	OK
Bin_04_1_276	hypothetical protein	Bin_04_1_276_gene	Bin_04_1:302057-302943	525	145.653	124.124	167.182	OK	96.6118	75.5294	117.694	OK	65.5601	53.879	77.2412	OK	71.3065	60.9053	81.7076	OK	58.3841	48.5154	68.2528	OK	115.222	98.1403	132.304	OK	98.39	82.735	114.045	OK	111.189	89.8903	132.489	OK	195.13	157.225	233.036	OK	126.375	92.8972	159.852	OK	90.2453	54.8482	125.642	OK
Bin_04_1_277	hypothetical protein	Bin_04_1_277_gene	Bin_04_1:302057-302943	192	0	0	0	OK	0	0	0	OK	0	0	0	OK	0	0	0	OK	0	0	0	OK	8.43929	0	25.3179	OK	0	0	0	OK	0	0	0	OK	0	0	0	OK	0	0	0	OK	0	0	0	OK
Bin_04_1_278	hypothetical protein	Bin_04_1_278_gene	Bin_04_1:302057-302943	174	834.584	607.789	1061.38	OK	966.339	674.977	1257.7	OK	437.168	303.867	570.468	OK	680.809	540.368	821.249	OK	469.834	347.5	592.169	OK	592.36	423.115	761.606	OK	439.969	295.308	584.629	OK	1351.12	1028.14	1674.1	OK	1827.88	1320.92	2334.85	OK	804.386	435.309	1173.46	OK	1126.75	580.195	1673.3	OK
Bin_04_1_279	IS4 family transposase	Bin_04_1_279_gene	Bin_04_1:302949-303255	306	1422.22	1304.76	1539.68	OK	927.511	813.342	1041.68	OK	546.754	487.796	605.712	OK	711.383	653.965	768.801	OK	685.351	626.256	744.446	OK	789.02	710.896	867.145	OK	875.016	793.42	956.611	OK	1722.94	1577.06	1868.81	OK	2080.58	1864.25	2296.91	OK	1740.53	1523.39	1957.68	OK	2162.95	1860.07	2465.82	OK
Bin_04_1_28	virulence-associated protein E, putative	Bin_04_1_28_gene	Bin_04_1:33022-35721	2370	0.512981	0	1.03927	OK	0	0	0	OK	0	0	0	OK	0	0	0	OK	0.123523	0	0.298212	OK	0.0937597	0	0.281279	OK	0.645571	0.157565	1.13358	OK	0.449101	0	0.967679	OK	0.545257	0	1.31637	OK	0.6567	0	1.58542	OK	0	0	0	OK
Bin_04_1_280	retrotransposon protein, putative, unclassified, expressed	Bin_04_1_280_gene	Bin_04_1:303531-304206	675	0	0	0	OK	0	0	0	OK	0	0	0	OK	0	0	0	OK	0	0	0	OK	0	0	0	OK	0	0	0	OK	0	0	0	OK	0	0	0	OK	0	0	0	OK	0	0	0	OK
Bin_04_1_281	two component transcriptional regulator, winged helix family K07667 two-component system, OmpR family, KDP operon response regulator KdpE	Bin_04_1_281_gene	Bin_04_1:304556-307227	702	671.258	632.868	709.648	OK	299.423	269.629	329.217	OK	169.657	154.573	184.742	OK	269.587	253.353	285.822	OK	240.515	224.436	256.594	OK	291.691	269.874	313.508	OK	398.47	373.18	423.76	OK	663.088	621.523	704.653	OK	752.075	692.338	811.813	OK	450.037	399.324	500.751	OK	422.733	361.234	484.232	OK
Bin_04_1_282	sensor protein KdpD (EC:2.7.13.3) K07646 two-component system, OmpR family, histidine kinase	Bin_04_1_282_gene	Bin_04_1:304556-307227	1977	1142.91	1092.59	1193.22	OK	435.129	413.236	457.022	OK	221.704	210.762	232.645	OK	393.154	375.745	410.564	OK	402.394	384.456	420.332	OK	410.072	390.921	429.223	OK	739.902	707.509	772.295	OK	1136.83	1086.84	1186.82	OK	1264.32	1205.72	1322.93	OK	819.534	778.132	860.935	OK	758.005	714.027	801.983	OK
Bin_04_1_283	hypothetical protein	Bin_04_1_283_gene	Bin_04_1:307286-307541	255	17.7051	0	36.0306	OK	29.6252	3.12762	56.1228	OK	2.68046	0	8.04139	OK	3.90788	0	9.43446	OK	4.29672	0	10.3732	OK	3.2614	0	9.78421	OK	6.416	0	15.4896	OK	5.20728	0	15.6219	OK	0	0	0	OK	0	0	0	OK	0	0	0	OK
Bin_04_1_284	TrkA-N domain protein K03499 trk system potassium uptake protein TrkA	Bin_04_1_284_gene	Bin_04_1:307556-308204	648	5.82168	2.01271	9.63066	OK	4.15669	0.438833	7.87454	OK	0.752186	0	1.81594	OK	5.20896	2.81892	7.59899	OK	3.31578	1.31629	5.31527	OK	4.57604	1.6819	7.47019	OK	1.80045	0	3.60089	OK	1.46126	0	3.52779	OK	2.66119	0	6.42467	OK	6.4102	8.88178e-16	12.8204	OK	17.5621	4.28639	30.8378	OK
Bin_04_1_285	H(+)-transporting two-sector ATPase (EC:3.6.3.14) K03498 trk system potassium uptake protein TrkH	Bin_04_1_285_gene	Bin_04_1:308219-309551	1332	3.61761	1.75944	5.47579	OK	2.61691	0.766477	4.46735	OK	2.36776	1.18388	3.55164	OK	2.58899	1.53204	3.64595	OK	2.25356	1.21956	3.28756	OK	3.4211	1.85139	4.99081	OK	1.7711	0.650957	2.89124	OK	1.14995	0	2.2999	OK	3.14137	0.576452	5.70629	OK	1.26114	0	3.04466	OK	3.94875	0	7.89751	OK
Bin_04_1_286	hypothetical protein	Bin_04_1_286_gene	Bin_04_1:310000-310579	579	321.314	291.752	350.876	OK	287.447	253.804	321.09	OK	410.605	383.56	437.65	OK	380.472	358.159	402.785	OK	480.436	453.611	507.261	OK	275.265	250.839	299.691	OK	459.969	428.654	491.284	OK	227.536	199.475	255.597	OK	140.227	110.499	169.956	OK	92.9833	66.4167	119.55	OK	160.424	116.762	204.086	OK
Bin_04_1_287	NADPH-flavin oxidoreductase	Bin_04_1_287_gene	Bin_04_1:311076-311574	498	290.619	258.831	322.407	OK	192.146	161.078	223.214	OK	244.302	220.739	267.865	OK	296.947	274.768	319.127	OK	420.754	393.07	448.437	OK	183.88	161.331	206.429	OK	416.815	383.145	450.485	OK	281.449	246.199	316.7	OK	142.714	108.84	176.588	OK	130.728	95.1483	166.307	OK	170.551	119.702	221.399	OK
Bin_04_1_288	Desulfoferrodoxin ferrous iron-binding region K05919 superoxide reductase	Bin_04_1_288_gene	Bin_04_1:311760-312135	375	14886	14239	15533.1	OK	4223.3	4008.3	4438.31	OK	4330.57	4133.68	4527.46	OK	3778.49	3609.98	3946.99	OK	4965.47	4747.5	5183.44	OK	3396.8	3233.65	3559.96	OK	6535.22	6245.22	6825.22	OK	7334.29	6995.15	7673.44	OK	7981.71	7586.69	8376.72	OK	7962.37	7555.24	8369.51	OK	15004.1	14261.3	15747	OK
Bin_04_1_289	3-dehydroquinate dehydratase I (EC 4.2.1.10) ## AroCI	Bin_04_1_289_gene	Bin_04_1:312219-312768	549	144.279	123.583	164.974	OK	123.058	100.108	146.009	OK	71.6461	59.8676	83.4247	OK	92.8087	81.363	104.254	OK	64.0195	54.0517	73.9873	OK	93.6532	78.7989	108.508	OK	56.7782	45.3073	68.2491	OK	54.5457	40.2213	68.8701	OK	65.0826	43.967	86.1981	OK	55.6943	34.2575	77.131	OK	116.256	77.5041	155.008	OK
Bin_04_1_29	VRR-NUC domain-containing protein	Bin_04_1_29_gene	Bin_04_1:35881-36748	291	2.91861	0	10.7149	OK	0	0	0	OK	0	0	0	OK	0	0	0	OK	0	0	0	OK	2.21584	0	6.64753	OK	2.17956	0	6.53868	OK	0	0	0	OK	0	0	0	OK	0	0	0	OK	12.1486	0	36.4458	OK
Bin_04_1_290	hypothetical protein	Bin_04_1_290_gene	Bin_04_1:312830-313746	270	112.892	73.3383	152.447	OK	194.505	132.213	256.796	OK	54.1496	32.0431	76.2561	OK	78.9455	56.1559	101.735	OK	66.9088	44.9093	88.9083	OK	90.5926	59.0523	122.133	OK	67.507	40.5042	94.5098	OK	39.4483	13.1494	65.7472	OK	55.8769	13.6379	98.1159	OK	57.6835	10.5851	104.782	OK	60.2042	0	120.408	OK
Bin_04_1_291	Modification methylase AccI (EC:2.1.1.72)	Bin_04_1_291_gene	Bin_04_1:312830-313746	672	59.3404	47.9204	70.7605	OK	64.6719	50.3882	78.9555	OK	56.3737	47.404	65.3434	OK	50.4572	43.212	57.7025	OK	35.746	29.3515	42.1404	OK	63.3822	52.8911	73.8733	OK	41.8476	33.3931	50.3021	OK	20.1011	12.6357	27.5664	OK	29.0334	16.9256	41.1411	OK	21.2845	9.90746	32.6616	OK	35.7021	17.2656	54.1385	OK
Bin_04_1_292	transposase IS4 family protein	Bin_04_1_292_gene	Bin_04_1:314181-314535	354	1860.01	1746.65	1973.38	OK	1432.2	1313.67	1550.73	OK	870.921	808.752	933.09	OK	968.066	911.732	1024.4	OK	814.521	760.696	868.346	OK	1123.12	1045.25	1201	OK	690.458	629.901	751.015	OK	562.537	492.897	632.178	OK	741.858	633.934	849.783	OK	742.206	623.737	860.675	OK	814.112	658.867	969.357	OK
Bin_04_1_293	hypothetical protein	Bin_04_1_293_gene	Bin_04_1:315527-315623	96	0	0	0	OK	0	0	0	OK	0	0	0	OK	0	0	0	OK	0	0	0	OK	0	0	0	OK	0	0	0	OK	0	0	0	OK	0	0	0	OK	0	0	0	OK	0	0	0	OK
Bin_04_1_294	hypothetical protein	Bin_04_1_294_gene	Bin_04_1:315738-317014	264	71.0739	38.1429	104.005	OK	53.3214	19.598	87.0448	OK	45.8325	24.8031	66.8619	OK	58.0277	37.8251	78.2304	OK	85.0687	59.4195	110.718	OK	64.5709	37.0378	92.1041	OK	23.0959	6.76462	39.4271	OK	14.0586	0	30.2921	OK	17.0687	0	41.2074	OK	30.8359	0	66.4422	OK	144.825	48.2751	241.376	OK
Bin_04_1_295	hypothetical protein	Bin_04_1_295_gene	Bin_04_1:315738-317014	1023	38.008	31.1071	44.9089	OK	34.6939	26.7864	42.6013	OK	38.5249	32.9204	44.1295	OK	43.6847	38.5892	48.7802	OK	39.2093	34.1474	44.2712	OK	25.5454	20.5112	30.5795	OK	23.9073	19.0773	28.7373	OK	9.89969	5.93982	13.8596	OK	18.0289	10.8174	25.2405	OK	7.81697	2.60566	13.0283	OK	31.2745	18.2321	44.3169	OK
Bin_04_1_296	sdhA L-serine dehydratase subunit alpha (L-serine deaminase) (EC:4.3.1.17) K01752	Bin_04_1_296_gene	Bin_04_1:317213-318083	870	77.9217	66.9844	88.859	OK	47.6542	37.3768	57.9316	OK	40.3596	33.998	46.7212	OK	69.074	61.9684	76.1796	OK	57.0606	50.2888	63.8325	OK	55.207	47	63.414	OK	56.7032	48.4541	64.9523	OK	27.2716	19.983	34.5602	OK	27.4937	17.6176	37.3697	OK	21.3632	11.8093	30.9171	OK	25.0839	12.1306	38.0371	OK
Bin_04_1_297	sdhB L-serine dehydratase, iron-sulfur-dependent, beta subunit K01752 dehydratase	Bin_04_1_297_gene	Bin_04_1:318100-318763	663	97.2956	82.5605	112.031	OK	69.9614	54.9601	84.9627	OK	72.0315	61.7934	82.2697	OK	88.8391	79.1315	98.5467	OK	69.3956	60.3991	78.3921	OK	67.2815	56.367	78.196	OK	61.3905	51.0505	71.7305	OK	22.6157	14.6198	30.6115	OK	20.5934	10.2967	30.8901	OK	20.1519	8.97365	31.3302	OK	21.8415	7.2805	36.4025	OK
Bin_04_1_298	hypothetical protein	Bin_04_1_298_gene	Bin_04_1:318986-319292	306	194.735	151.081	238.39	OK	379.436	306.414	452.459	OK	244.768	205.32	284.216	OK	215.5	183.898	247.103	OK	163.058	134.233	191.882	OK	259.139	214.367	303.911	OK	79.8927	55.2373	104.548	OK	71.0171	41.4009	100.633	OK	129.334	75.3977	183.269	OK	94.8151	44.1343	145.496	OK	233.259	133.797	332.721	OK
Bin_04_1_299	DUF124 domain-containing protein	Bin_04_1_299_gene	Bin_04_1:319321-320002	681	190.563	170.369	210.757	OK	264.637	236.017	293.257	OK	140.374	126.354	154.394	OK	177.349	163.895	190.804	OK	122.609	110.878	134.339	OK	203.594	184.97	222.218	OK	98.8734	86.0012	111.746	OK	69.3657	55.6292	83.1021	OK	68.117	49.7472	86.4868	OK	77.5643	56.0518	99.0768	OK	128.436	93.7996	163.073	OK
Bin_04_1_3	hypothetical protein	Bin_04_1_3_gene	Bin_04_1:2384-2573	189	0	0	0	OK	0	0	0	OK	0	0	0	OK	0	0	0	OK	0	0	0	OK	0	0	0	OK	0	0	0	OK	0	0	0	OK	0	0	0	OK	0	0	0	OK	0	0	0	OK
Bin_04_1_30	HNH endonuclease	Bin_04_1_30_gene	Bin_04_1:35881-36748	507	0.883454	0	3.24337	OK	2.43705	0	5.88355	OK	0	0	0	OK	0	0	0	OK	0	0	0	OK	0	0	0	OK	0	0	0	OK	0	0	0	OK	0	0	0	OK	0	0	0	OK	0	0	0	OK
Bin_04_1_300	ABC-type sugar transport system, periplasmic component	Bin_04_1_300_gene	Bin_04_1:320042-321038	996	306.241	286.329	326.154	OK	348.519	323.033	374.006	OK	225.963	212.161	239.766	OK	282.571	268.007	297.135	OK	216.078	203.802	228.354	OK	283.657	266.598	300.716	OK	165.995	153.052	178.937	OK	113.429	99.7986	127.06	OK	163.319	141.247	185.392	OK	111.373	91.3701	131.377	OK	210.92	176.477	245.363	OK
Bin_04_1_301	mcpL methyl-accepting chemotaxis protein McpL K03406	Bin_04_1_301_gene	Bin_04_1:321052-323059	2007	434.049	413.073	455.025	OK	521.61	496.163	547.057	OK	609.607	582.924	636.29	OK	554.308	530.391	578.225	OK	630.015	602.878	657.152	OK	509.917	486.787	533.047	OK	478.966	457.122	500.809	OK	315.806	299.37	332.242	OK	249.246	231.176	267.317	OK	223.663	204.877	242.449	OK	439.7	406.743	472.657	OK
Bin_04_1_302	beta-glucosidase-like glycosyl hydrolase K05349 beta-glucosidase	Bin_04_1_302_gene	Bin_04_1:323139-325560	2421	94.8511	88.2458	101.456	OK	59.9097	53.5947	66.2247	OK	39.9015	36.435	43.3679	OK	55.9777	52.4722	59.4832	OK	58.5305	54.7719	62.2891	OK	43.6944	39.6932	47.6957	OK	59.5579	54.9248	64.1909	OK	60.6964	54.7374	66.6553	OK	51.4068	44.0061	58.8074	OK	54.8561	46.4662	63.246	OK	82.8665	69.9642	95.7689	OK
Bin_04_1_303	NADH-dependent butanol dehydrogenase A (EC 1.1.1.-)	Bin_04_1_303_gene	Bin_04_1:325760-326975	1215	236.191	220.726	251.656	OK	124.823	111.324	138.322	OK	95.9319	87.9721	103.892	OK	124.454	116.714	132.195	OK	103.488	96.0869	110.89	OK	108.085	98.7649	117.404	OK	108.686	99.4174	117.955	OK	114.514	102.392	126.635	OK	121.507	104.657	138.357	OK	76.6884	61.9976	91.3792	OK	78.2038	59.6416	96.766	OK
Bin_04_1_304	hypothetical protein	Bin_04_1_304_gene	Bin_04_1:327008-327161	153	50.2496	0	135.565	OK	71.5407	0	172.715	OK	32.3647	0	78.1353	OK	11.7962	0	35.3887	OK	25.9399	0	62.6246	OK	19.6896	0	59.0687	OK	0	0	0	OK	0	0	0	OK	57.2521	0	171.756	OK	0	0	0	OK	0	0	0	OK
Bin_04_1_305	transposase	Bin_04_1_305_gene	Bin_04_1:327597-327807	210	14975.7	14198.3	15753	OK	6711.37	6163.39	7259.35	OK	5520.81	5186.52	5855.1	OK	6577.06	6235.85	6918.26	OK	6387.87	6046.8	6728.95	OK	5732.22	5356.49	6107.95	OK	10077.6	9546.7	10608.5	OK	11777.1	11092	12462.1	OK	12961.8	11998.4	13925.3	OK	10263.6	9322.77	11204.5	OK	17654.8	16110.8	19198.8	OK
Bin_04_1_306	hypothetical protein	Bin_04_1_306_gene	Bin_04_1:327903-328344	441	6443.98	6155.14	6732.82	OK	3010.49	2856.83	3164.15	OK	1963.24	1868.61	2057.87	OK	3144.35	3005.91	3282.79	OK	2973.58	2840.84	3106.31	OK	2589.44	2465.91	2712.98	OK	3394.09	3237.92	3550.25	OK	3853.67	3668.17	4039.17	OK	4050.27	3835.67	4264.87	OK	2898.62	2712	3085.24	OK	6371.91	6016.88	6726.95	OK
Bin_04_1_307	hypothetical protein	Bin_04_1_307_gene	Bin_04_1:329715-331053	1338	210.226	196.474	223.979	OK	86.2265	75.6328	96.8202	OK	127.035	118.387	135.684	OK	144.753	136.674	152.831	OK	130.723	122.868	138.577	OK	106.747	98.0016	115.492	OK	104.646	96.059	113.234	OK	90.0794	79.9286	100.23	OK	94.2631	80.2501	108.276	OK	76.5225	62.6665	90.3785	OK	163.988	138.608	189.368	OK
Bin_04_1_308	ldh L-lactate dehydrogenase K00016 dehydrogenase	Bin_04_1_308_gene	Bin_04_1:331132-332086	954	211.075	194.124	228.025	OK	65.4408	54.0919	76.7897	OK	50.529	43.8216	57.2365	OK	86.3234	78.8383	93.8086	OK	67.9732	61.0084	74.9379	OK	63.647	55.3432	71.9507	OK	76.9906	67.9329	86.0483	OK	65.7295	55.0668	76.3923	OK	74.0275	58.7568	89.2982	OK	63.5486	48.0212	79.076	OK	144.035	114.786	173.285	OK
Bin_04_1_309	hypothetical protein	Bin_04_1_309_gene	Bin_04_1:332309-335078	411	240.843	206.268	275.418	OK	98.7207	72.0195	125.422	OK	133.134	112.337	153.932	OK	197.093	175.556	218.63	OK	240.251	215.298	265.204	OK	109.955	89.0774	130.833	OK	298.907	264.893	332.921	OK	243.671	204.504	282.838	OK	179.893	134.564	225.222	OK	151.319	105.694	196.943	OK	280.546	202.153	358.938	OK
Bin_04_1_31	hypothetical protein	Bin_04_1_31_gene	Bin_04_1:35881-36748	96	0	0	0	OK	0	0	0	OK	0	0	0	OK	0	0	0	OK	0	0	0	OK	0	0	0	OK	0	0	0	OK	0	0	0	OK	0	0	0	OK	0	0	0	OK	0	0	0	OK
Bin_04_1_310	hypothetical protein	Bin_04_1_310_gene	Bin_04_1:332309-335078	2466	87.4432	81.1615	93.7249	OK	68.939	62.2219	75.6561	OK	111.571	105.551	117.591	OK	98.7013	93.6122	103.791	OK	134.165	127.506	140.825	OK	73.6225	68.4744	78.7706	OK	140.197	132.726	147.667	OK	98.4204	90.9006	105.94	OK	85.6266	76.1708	95.0825	OK	62.8827	53.9897	71.7756	OK	104.302	89.934	118.669	OK
Bin_04_1_311	hypothetical protein	Bin_04_1_311_gene	Bin_04_1:335336-336695	1359	10.7171	7.62986	13.8043	OK	12.4592	8.46904	16.4493	OK	10.5503	8.08067	13.02	OK	8.74425	6.82464	10.6639	OK	8.9193	6.8864	10.9522	OK	8.61655	6.15468	11.0784	OK	6.39984	4.29558	8.50409	OK	6.17685	3.54303	8.81067	OK	8.69244	4.47599	12.9089	OK	5.54244	1.84748	9.2374	OK	20.2462	11.4101	29.0824	OK
Bin_04_1_312	ATP-binding protein	Bin_04_1_312_gene	Bin_04_1:336885-338163	1278	63.1197	55.3752	70.8642	OK	66.3081	56.7622	75.854	OK	65.1241	58.761	71.4871	OK	68.2065	62.6468	73.7663	OK	70.3839	64.4618	76.3061	OK	58.436	51.7874	65.0847	OK	51.3406	45.16	57.5213	OK	56.1619	47.926	64.3979	OK	55.5391	44.4864	66.5918	OK	37.7501	27.7499	47.7504	OK	67.3943	50.6758	84.1128	OK
Bin_04_1_313	DUF124 domain-containing protein	Bin_04_1_313_gene	Bin_04_1:339028-339703	675	111.6	96.0517	127.149	OK	112.063	93.3204	130.805	OK	100.33	88.4017	112.258	OK	108.024	97.457	118.592	OK	127.297	115.269	139.326	OK	90.5852	78.0832	103.087	OK	128.986	114.19	143.781	OK	90.2228	74.4572	105.988	OK	63.9681	46.0534	81.8827	OK	49.8509	32.495	67.2068	OK	44.9344	24.3171	65.5517	OK
Bin_04_1_314	hypothetical protein	Bin_04_1_314_gene	Bin_04_1:340061-340655	594	74.6461	60.6468	88.6455	OK	68.1495	52.0865	84.2125	OK	185.411	167.591	203.232	OK	170.429	155.841	185.016	OK	198.369	181.867	214.871	OK	94.8232	80.7656	108.881	OK	183.466	164.073	202.859	OK	108.974	89.9315	128.016	OK	40.9037	25.1598	56.6475	OK	43.7901	25.9128	61.6673	OK	68.5554	40.5678	96.5431	OK
Bin_04_1_315	transposase	Bin_04_1_315_gene	Bin_04_1:340846-341194	348	137.834	106.517	169.152	OK	119.91	84.9288	154.892	OK	154.661	127.94	181.382	OK	140.506	118.761	162.251	OK	146.161	122.905	169.417	OK	102.517	78.5192	126.514	OK	182.337	150.596	214.078	OK	125.564	92.0058	159.123	OK	102.086	61.2516	142.92	OK	44.2624	14.7541	73.7706	OK	215.584	134.101	297.067	OK
Bin_04_1_316	hypothetical protein	Bin_04_1_316_gene	Bin_04_1:341297-341900	603	263.177	237.229	289.125	OK	338.607	303.209	374.006	OK	308.88	286.14	331.62	OK	395.404	373.042	417.765	OK	232.804	215.13	250.478	OK	368.695	341.29	396.1	OK	129.234	113.143	145.326	OK	137.411	116.271	158.551	OK	115.499	89.3436	141.654	OK	90.9536	65.4815	116.426	OK	201.024	153.642	248.406	OK
Bin_04_1_317	argC2 N-acetyl-gamma-glutamyl-phosphate reductase (EC:1.2.1.38) K00145 N-acetyl-gamma-glutamyl-phosphate/N-acetyl-gamma-aminoadipyl-phosphate	Bin_04_1_317_gene	Bin_04_1:341902-342838	936	233.36	215.329	251.39	OK	267.194	243.982	290.406	OK	198.193	184.747	211.64	OK	287.452	272.442	302.463	OK	184.624	173.005	196.243	OK	284.16	266.4	301.92	OK	126.652	114.893	138.411	OK	105.007	91.3653	118.649	OK	115.387	96.0883	134.685	OK	117.59	96.21	138.97	OK	170.4	138.197	202.602	OK
Bin_04_1_318	hypothetical protein	Bin_04_1_318_gene	Bin_04_1:342891-343761	870	256.209	236.405	276.013	OK	238.825	215.817	261.833	OK	196.283	182.254	210.312	OK	278.854	263.848	293.861	OK	187.858	175.571	200.145	OK	259.259	241.474	277.044	OK	203.411	187.787	219.035	OK	148.533	131.523	165.543	OK	134.808	112.939	156.676	OK	135.656	111.581	159.732	OK	210.704	173.162	248.247	OK
Bin_04_1_319	parC DNA topoisomerase IV subunit A ParC (EC:5.99.1.-) K02469 gyrase	Bin_04_1_319_gene	Bin_04_1:343783-345925	2142	91.2292	84.2981	98.1604	OK	154.015	143.185	164.844	OK	143.83	136.258	151.401	OK	208.498	198.67	218.327	OK	104.509	98.8727	110.146	OK	186.11	176.449	195.771	OK	56.8978	52.0544	61.7413	OK	37.9804	32.9387	43.0221	OK	35.9554	29.3355	42.5753	OK	36.6985	29.3588	44.0382	OK	52.857	41.8355	63.8784	OK
Bin_04_1_32	putative phage related DNA helicase	Bin_04_1_32_gene	Bin_04_1:36758-39043	1248	0.310815	0	1.00089	OK	0	0	0	OK	0	0	0	OK	0	0	0	OK	0.128154	0	0.384462	OK	0.194549	0	0.583647	OK	0.57409	0	1.23699	OK	0	0	0	OK	0	0	0	OK	1.36264	0	3.2897	OK	0	0	0	OK
Bin_04_1_320	parE DNA topoisomerase IV subunit B ParE (EC:5.99.1.-) K02470 gyrase	Bin_04_1_320_gene	Bin_04_1:345968-347912	1944	71.2064	64.7449	77.6679	OK	158.184	146.601	169.767	OK	156.937	148.636	165.238	OK	227.333	216.588	238.078	OK	117.941	111.603	124.28	OK	191.884	181.747	202.022	OK	64.7511	59.298	70.2041	OK	35.7805	30.616	40.9449	OK	27.8296	21.6831	33.9761	OK	32.2913	25.0252	39.5575	OK	37.1153	27.3684	46.8623	OK
Bin_04_1_321	threonine dehydratase catabolic (EC:4.3.1.19) K01754	Bin_04_1_321_gene	Bin_04_1:347943-349155	1212	210.295	195.706	224.884	OK	338.977	316.698	361.256	OK	409.049	389.003	429.095	OK	516.924	493.322	540.526	OK	403.638	384.4	422.876	OK	450.552	428.135	472.968	OK	228.128	214.656	241.599	OK	128.045	115.208	140.882	OK	96.0886	81.0821	111.095	OK	93.8525	77.5764	110.129	OK	90.5888	70.581	110.596	OK
Bin_04_1_322	ftsY signal recognition particle-docking protein FtsY K03110 fused particle receptor	Bin_04_1_322_gene	Bin_04_1:349232-350189	957	21.2337	15.8222	26.6452	OK	60.7693	49.8548	71.6838	OK	24.6096	19.9379	29.2812	OK	38.7877	33.7802	43.7952	OK	18.6581	15.0164	22.2998	OK	50.4449	43.0671	57.8227	OK	6.89888	4.19292	9.60485	OK	3.87637	1.29212	6.46061	OK	1.56878	0	3.78736	OK	6.61294	1.61403	11.6119	OK	19.2268	8.56168	29.8919	OK
Bin_04_1_323	smc chromosome segregation protein Smc K03529	Bin_04_1_323_gene	Bin_04_1:350219-353777	3558	31.5161	28.4193	34.6128	OK	70.728	65.1495	76.3065	OK	43.7906	40.8383	46.743	OK	46.0322	43.4104	48.6541	OK	27.3603	25.271	29.4495	OK	53.0998	49.5137	56.6859	OK	16.1396	14.1788	18.1004	OK	8.12044	6.34841	9.89247	OK	6.33798	4.22532	8.45065	OK	12.7223	9.43742	16.0072	OK	19.2535	14.1973	24.3097	OK
Bin_04_1_324	rnc ribonuclease III (EC:3.1.26.3) K03685	Bin_04_1_324_gene	Bin_04_1:353780-354491	711	34.8802	26.4665	43.2939	OK	65.5185	51.7059	79.331	OK	61.5859	52.5786	70.5931	OK	54.9765	47.7106	62.2424	OK	44.6091	37.7462	51.472	OK	55.2985	45.8838	64.7131	OK	33.5029	26.2351	40.7708	OK	13.4357	7.57188	19.2995	OK	6.99102	1.28288	12.6992	OK	14.0332	5.15781	22.9085	OK	28.5605	12.718	44.4029	OK
Bin_04_1_325	acpP acyl carrier protein ACP K02078	Bin_04_1_325_gene	Bin_04_1:354553-354781	228	1114.62	952.902	1276.34	OK	948.852	769.536	1128.17	OK	1345.26	1201.65	1488.87	OK	1684.68	1547.47	1821.89	OK	2568.04	2390.41	2745.68	OK	941.987	809.431	1074.54	OK	2151.28	1952.6	2349.95	OK	722.224	575.563	868.886	OK	406.79	258.251	555.328	OK	359.283	206.084	512.482	OK	869.28	571.12	1167.44	OK
Bin_04_1_326	plsX fatty acid/phospholipid synthesis protein PlsX K03621 glycerol-3-phosphate acyltransferase PlsX	Bin_04_1_326_gene	Bin_04_1:354782-355799	1017	157.425	143.37	171.48	OK	221.047	201.014	241.08	OK	216.223	202.897	229.55	OK	260.75	247.156	274.344	OK	309.407	293.532	325.281	OK	174.141	160.949	187.333	OK	174.976	161.861	188.091	OK	73.0007	62.208	83.7935	OK	42.8624	31.702	54.0228	OK	43.7482	31.3744	56.1221	OK	43.8336	28.3361	59.3311	OK
Bin_04_1_327	rho transcription termination factor Rho K03628 Rho	Bin_04_1_327_gene	Bin_04_1:355850-357683	1833	11.148	8.49051	13.8054	OK	33.7477	28.2182	39.2771	OK	21.7226	18.7388	24.7064	OK	27.5616	24.692	30.4312	OK	9.11583	7.38535	10.8463	OK	25.5578	21.9878	29.1279	OK	3.18841	1.93781	4.439	OK	2.18963	0.869232	3.51002	OK	5.80024	2.90012	8.70035	OK	4.80269	1.90656	7.69882	OK	8.8859	3.95689	13.8149	OK
Bin_04_1_328	hypothetical protein	Bin_04_1_328_gene	Bin_04_1:357864-358155	291	26.6923	9.15878	44.2259	OK	100.639	60.3834	140.895	OK	103.805	76.3066	131.304	OK	35.8435	22.0473	49.6396	OK	5.83851	0	11.677	OK	170.62	131.732	209.508	OK	0	0	0	OK	3.5379	0	10.6137	OK	6.44309	0	19.3293	OK	31.0399	3.55271e-15	62.0798	OK	12.1486	0	36.4458	OK
Bin_04_1_329	hypothetical protein	Bin_04_1_329_gene	Bin_04_1:358620-359066	168	1006.49	740.763	1272.23	OK	1427.22	1049.14	1805.3	OK	532.393	377.078	687.708	OK	544.98	410.815	679.145	OK	753.547	588.122	918.972	OK	1143.95	892.821	1395.08	OK	718.514	521.123	915.905	OK	528.138	312.527	743.749	OK	440.836	175.002	706.67	OK	724.005	350.131	1097.88	OK	1057.9	492.429	1623.37	OK
Bin_04_1_33	hypothetical protein	Bin_04_1_33_gene	Bin_04_1:36758-39043	225	0	0	0	OK	0	0	0	OK	0	0	0	OK	2.91935	0	8.75804	OK	0	0	0	OK	0	0	0	OK	0	0	0	OK	0	0	0	OK	0	0	0	OK	0	0	0	OK	0	0	0	OK
Bin_04_1_330	hypothetical protein	Bin_04_1_330_gene	Bin_04_1:358620-359066	282	179.082	132.026	226.138	OK	382.524	300.502	464.545	OK	336.158	284.442	387.875	OK	281.294	240.903	321.686	OK	250.296	210.345	290.248	OK	360.61	301.526	419.695	OK	185.685	143.636	227.734	OK	119.79	76.7602	162.82	OK	77.4105	30.7302	124.091	OK	101.708	42.9868	160.429	OK	159.229	67.2979	251.159	OK
Bin_04_1_331	transposase	Bin_04_1_331_gene	Bin_04_1:359078-359756	678	1025.49	972.112	1078.87	OK	1481.07	1405.26	1556.89	OK	1110.02	1057.35	1162.7	OK	909.053	866.54	951.567	OK	768.828	731.657	805.999	OK	1269.59	1208.88	1330.31	OK	690.594	654.082	727.106	OK	446.204	411.255	481.153	OK	454.912	407.289	502.534	OK	346.747	301.118	392.375	OK	676.798	597.037	756.559	OK
Bin_04_1_332	transposase	Bin_04_1_332_gene	Bin_04_1:360786-361728	942	1065.56	1014.15	1116.97	OK	1668.13	1589.54	1746.73	OK	1294.41	1237.08	1351.73	OK	1262.32	1207.63	1317.01	OK	952.418	909.897	994.938	OK	1447.23	1382.62	1511.84	OK	713.391	678.75	748.033	OK	442.981	415.075	470.886	OK	408.972	372.788	445.156	OK	341.226	304.954	377.498	OK	689.638	625.118	754.158	OK
Bin_04_1_333	hypothetical protein	Bin_04_1_333_gene	Bin_04_1:361836-363114	1278	234.111	219.19	249.032	OK	655.866	622.316	689.416	OK	513.688	489.457	537.918	OK	489.682	467.35	512.015	OK	402.496	383.458	421.535	OK	632.395	602.609	662.182	OK	178.39	166.869	189.911	OK	135.272	122.49	148.054	OK	139.123	121.63	156.616	OK	139.079	119.885	158.274	OK	395.034	354.558	435.511	OK
Bin_04_1_334	ycgH cysteine hydrolase, isochorismatse family	Bin_04_1_334_gene	Bin_04_1:363167-363692	525	396.682	361.17	432.194	OK	716.537	659.122	773.952	OK	568.708	534.304	603.112	OK	579.555	548.37	610.739	OK	506.274	476.974	535.573	OK	799.59	753.972	845.207	OK	346.856	317.462	376.249	OK	268.876	235.904	301.848	OK	204.335	165.545	243.124	OK	203.973	161.442	246.504	OK	399.162	324.718	473.606	OK
Bin_04_1_335	NADP-dependent malic enzyme K00027 malate dehydrogenase (oxaloacetate-decarboxylating)	Bin_04_1_335_gene	Bin_04_1:364729-365878	1149	446.668	422.645	470.692	OK	160.877	145.025	176.728	OK	165.521	154.707	176.336	OK	269.516	255.959	283.073	OK	190.288	179.655	200.921	OK	575.598	547.706	603.49	OK	175.687	163.498	187.876	OK	150.654	136.273	165.035	OK	136.87	118.372	155.368	OK	112.154	93.7783	130.531	OK	155.55	128.472	182.628	OK
Bin_04_1_336	leuD 3-isopropylmalate dehydratase small subunit (EC:4.2.1.33) K01704 3-isopropylmalate/(R)-2-methylmalate	Bin_04_1_336_gene	Bin_04_1:365879-366374	495	425.514	386.864	464.165	OK	138.301	111.807	164.795	OK	163.592	144.211	182.973	OK	252.729	232.162	273.296	OK	156.42	139.454	173.386	OK	512.634	474.791	550.477	OK	122.969	104.586	141.351	OK	89.2089	69.2612	109.157	OK	97.4783	69.3387	125.618	OK	102.726	71.0243	134.428	OK	199.114	143.89	254.339	OK
Bin_04_1_337	leuC 3-isopropylmalate dehydratase large subunit (EC:4.2.1.33) K01703 3-isopropylmalate/(R)-2-methylmalate	Bin_04_1_337_gene	Bin_04_1:366382-367642	1260	313.782	295.781	331.783	OK	121.599	108.562	134.636	OK	121.72	112.947	130.493	OK	197.737	187.395	208.08	OK	145.448	136.848	154.049	OK	454.494	432.077	476.911	OK	111.243	102.068	120.418	OK	102.569	91.3447	113.794	OK	95.0755	80.4916	109.659	OK	90.9326	75.2801	106.585	OK	123.378	100.565	146.191	OK
Bin_04_1_338	ilvC ketol-acid reductoisomerase (EC:1.1.1.86) K00053	Bin_04_1_338_gene	Bin_04_1:367811-368834	1023	6580.07	6290.2	6869.94	OK	3234.19	3093.5	3374.88	OK	6893.72	6587.92	7199.52	OK	5577.67	5326.99	5828.36	OK	5308.45	5073.92	5542.97	OK	19587.8	18585.6	20590	OK	4208.42	4028.86	4387.98	OK	6328.68	6059.24	6598.11	OK	4313.96	4123.67	4504.26	OK	2823.66	2690.2	2957.13	OK	3451.07	3282.62	3619.53	OK
Bin_04_1_339	ilvH acetolactate synthase 3 regulatory subunit (EC:2.2.1.6) K01653 I/III small	Bin_04_1_339_gene	Bin_04_1:368896-369418	522	5294.13	5058.22	5530.04	OK	2409.07	2287.71	2530.44	OK	3149.28	3010.39	3288.18	OK	3319.49	3176.65	3462.33	OK	3033.91	2901.96	3165.85	OK	15629.6	14954.7	16304.5	OK	3293.24	3146.17	3440.31	OK	3376.36	3217.12	3535.6	OK	2281.91	2150.36	2413.47	OK	1687.48	1564.57	1810.38	OK	1790.41	1632.01	1948.82	OK
Bin_04_1_34	hypothetical protein	Bin_04_1_34_gene	Bin_04_1:36758-39043	429	1.52071	0	4.72545	OK	1.6414	0	4.92419	OK	0	0	0	OK	0	0	0	OK	0	0	0	OK	0.903497	0	2.71049	OK	1.77741	0	4.29104	OK	0	0	0	OK	0	0	0	OK	0	0	0	OK	0	0	0	OK
Bin_04_1_340	hypothetical protein	Bin_04_1_340_gene	Bin_04_1:369519-371744	555	71.9514	57.4226	86.4802	OK	79.9342	61.5961	98.2724	OK	44.2507	35.0736	53.4279	OK	73.5318	63.4076	83.656	OK	33.941	26.7455	41.1365	OK	72.3673	59.4218	85.3127	OK	15.3754	9.45739	21.2934	OK	18.4871	10.2194	26.7548	OK	10.1004	1.85346	18.3473	OK	22.3021	8.85343	35.7508	OK	53.9596	27.7853	80.1339	OK
Bin_04_1_341	ppa manganese-dependent inorganic pyrophosphatase Ppa (EC:3.6.1.1) K01507	Bin_04_1_341_gene	Bin_04_1:369519-371744	1674	63.5128	56.8705	70.155	OK	74.7971	66.1313	83.4629	OK	47.3503	42.7128	51.9878	OK	81.0348	75.855	86.2145	OK	40.226	36.3993	44.0527	OK	86.7643	79.8397	93.6888	OK	25.9564	22.2001	29.7127	OK	23.1621	18.6413	27.6829	OK	29.7282	22.8165	36.6399	OK	18.8698	12.8266	24.913	OK	23.4818	15.0469	31.9167	OK
Bin_04_1_342	hypothetical protein	Bin_04_1_342_gene	Bin_04_1:371781-372465	684	336.768	309.996	363.54	OK	678.986	633.287	724.685	OK	517.284	489.247	545.322	OK	567.265	539.046	595.485	OK	468.688	444.057	493.318	OK	606.963	573.721	640.205	OK	306.006	283.432	328.581	OK	173.006	151.38	194.631	OK	139.074	112.908	165.24	OK	123.03	96.0217	150.039	OK	132.274	97.234	167.315	OK
Bin_04_1_343	hypothetical protein	Bin_04_1_343_gene	Bin_04_1:372517-376288	3771	129.693	122.897	136.49	OK	95.4641	89.1796	101.749	OK	65.2258	61.6232	68.8283	OK	89.2611	84.9225	93.5997	OK	60.4532	57.2446	63.6617	OK	90.9763	86.1374	95.8151	OK	54.2072	50.7226	57.6917	OK	41.2681	37.3945	45.1417	OK	33.7704	29.0416	38.4993	OK	36.4858	31.0916	41.88	OK	58.6809	50.1214	67.2404	OK
Bin_04_1_344	nifJ Pyruvate-flavodoxin oxidoreductase (EC:1.2.7.-) K03737 putative pyruvate-flavodoxin	Bin_04_1_344_gene	Bin_04_1:376418-379937	3519	6880.81	6487.65	7273.97	OK	4430.39	4230.23	4630.54	OK	3185.59	3030.12	3341.06	OK	5537.04	5152.51	5921.57	OK	3303.7	3132.87	3474.53	OK	5395.92	5111.9	5679.93	OK	2086.02	1993.35	2178.69	OK	1142.31	1093.64	1190.99	OK	1340.05	1281.93	1398.16	OK	1506.24	1440.62	1571.86	OK	2366.15	2263.09	2469.21	OK
Bin_04_1_345	ABC-type transport system, ATPase component	Bin_04_1_345_gene	Bin_04_1:380410-382054	1644	81.3632	73.7716	88.9549	OK	234.96	219.442	250.478	OK	226.847	215.298	238.397	OK	271.66	258.802	284.518	OK	161.377	152.957	169.796	OK	210.006	198.628	221.384	OK	49.3876	44.1525	54.6227	OK	18.6906	14.5875	22.7937	OK	30.3476	23.292	37.4033	OK	28.1536	20.6955	35.6117	OK	57.2212	43.9176	70.5249	OK
Bin_04_1_346	hypothetical protein	Bin_04_1_346_gene	Bin_04_1:382312-382447	135	0	0	0	OK	58.6247	0	175.874	OK	53.0431	0	128.057	OK	19.3331	0	57.9993	OK	0	0	0	OK	64.5392	0	155.812	OK	0	0	0	OK	51.523	0	154.569	OK	0	0	0	OK	0	0	0	OK	0	0	0	OK
Bin_04_1_347	hypothetical protein	Bin_04_1_347_gene	Bin_04_1:382888-383677	789	186.592	168.542	204.642	OK	343.827	314.372	373.283	OK	903.879	861.019	946.739	OK	675.117	643.199	707.034	OK	539.62	512.994	566.245	OK	447.968	422.591	473.344	OK	154.051	139.543	168.559	OK	49.9007	39.3807	60.4207	OK	51.4971	37.075	65.9191	OK	26.7548	15.3465	38.163	OK	79.9639	55.2865	104.641	OK
Bin_04_1_348	permease [	Bin_04_1_348_gene	Bin_04_1:384522-385404	882	162.836	147.184	178.488	OK	323.863	297.309	350.417	OK	200.687	186.628	214.747	OK	217.374	204.779	229.97	OK	108.351	99.1022	117.599	OK	345.151	324.769	365.534	OK	49.5104	41.8708	57.15	OK	46.4019	36.9791	55.8247	OK	35.7188	24.5621	46.8754	OK	53.5117	38.5254	68.4979	OK	91.9884	67.4034	116.573	OK
Bin_04_1_349	PFL family protein [	Bin_04_1_349_gene	Bin_04_1:385605-386970	1365	278.145	262.037	294.253	OK	412.205	388.903	435.508	OK	221.418	209.53	233.305	OK	305.2	290.574	319.827	OK	150.96	142.454	159.465	OK	459.39	437.071	481.708	OK	78.1218	70.789	85.4547	OK	54.7457	46.9248	62.5665	OK	85.9664	72.7408	99.192	OK	71.6793	58.4258	84.9328	OK	129.482	107.194	151.77	OK
Bin_04_1_35	hypothetical protein	Bin_04_1_35_gene	Bin_04_1:36758-39043	564	0.736119	0	2.73826	OK	0	0	0	OK	0	0	0	OK	0.338171	0	1.01451	OK	0	0	0	OK	0	0	0	OK	0	0	0	OK	0	0	0	OK	0	0	0	OK	1.97674	0	5.93023	OK	0	0	0	OK
Bin_04_1_350	ACT binding domain K07166 domain-containing protein	Bin_04_1_350_gene	Bin_04_1:387324-387606	282	452.379	378.193	526.564	OK	993.682	861.485	1125.88	OK	648.448	576.619	720.276	OK	709.036	644.908	773.163	OK	451.171	397.532	504.81	OK	1074.57	972.577	1176.56	OK	273.766	222.709	324.824	OK	104.333	64.1754	144.491	OK	105.56	51.0489	160.071	OK	211.891	127.135	296.648	OK	278.65	157.037	400.263	OK
Bin_04_1_351	beta-lactamase domain-containing protein	Bin_04_1_351_gene	Bin_04_1:387784-391527	807	156.668	140.388	172.949	OK	151.173	131.935	170.411	OK	73.9276	64.879	82.9762	OK	108.587	99.2243	117.95	OK	62.1371	54.7103	69.5639	OK	150.927	136.65	165.205	OK	53.02	44.6368	61.4032	OK	59.7063	48.3721	71.0404	OK	43.102	30.1063	56.0978	OK	51.9115	36.2596	67.5634	OK	48.0232	29.1869	66.8594	OK
Bin_04_1_352	cell division protein FtsA	Bin_04_1_352_gene	Bin_04_1:387784-391527	2940	206.179	195.747	216.611	OK	170.174	160.462	179.887	OK	86.6246	81.8679	91.3813	OK	155.641	148.352	162.93	OK	92.9953	88.2348	97.7558	OK	149.34	141.775	156.905	OK	79.7991	74.9716	84.6265	OK	59.3735	54.0682	64.6787	OK	50.9349	44.3037	57.566	OK	48.6083	41.4991	55.7175	OK	77.3195	66.1008	88.5382	OK
Bin_04_1_353	possible cardiolipin synthase (phospholipase D family) K06131	Bin_04_1_353_gene	Bin_04_1:391623-397320	1572	86.447	78.4133	94.4806	OK	71.2048	62.4401	79.9695	OK	38.6797	34.3347	43.0246	OK	63.3294	58.5827	68.0762	OK	35.2066	31.4955	38.9177	OK	71.4107	64.8986	77.9228	OK	26.2858	22.3673	30.2042	OK	23.2301	18.5369	27.9233	OK	23.3113	16.9083	29.7144	OK	28.0759	20.4346	35.7172	OK	52.0938	39.0703	65.1172	OK
Bin_04_1_354	hypothetical protein	Bin_04_1_354_gene	Bin_04_1:391623-397320	2361	80.0649	73.913	86.2168	OK	49.2611	43.4556	55.0666	OK	25.3033	22.5005	28.1062	OK	46.8741	43.622	50.1262	OK	27.5986	24.982	30.2152	OK	46.1339	41.9657	50.3022	OK	25.1897	22.135	28.2444	OK	19.9932	16.526	23.4605	OK	24.9127	19.6896	30.1359	OK	30.0046	23.7139	36.2952	OK	41.8116	32.5202	51.1031	OK
Bin_04_1_355	M24 family metallopeptidase K01262 Xaa-Pro aminopeptidase	Bin_04_1_355_gene	Bin_04_1:391623-397320	1788	212.062	199.908	224.216	OK	121.589	110.946	132.233	OK	69.3377	63.9316	74.7438	OK	108.463	102.497	114.429	OK	86.8229	81.407	92.2387	OK	114.368	106.709	122.026	OK	94.9649	88.0435	101.886	OK	75.539	67.6742	83.4039	OK	86.1203	74.7632	97.4774	OK	105.967	92.1422	119.792	OK	157.461	136.42	178.503	OK
Bin_04_1_356	putative exonuclease beta-lactamase fold involved RNA processing K07576 metallo-beta-lactamase family protein	Bin_04_1_356_gene	Bin_04_1:397331-398939	1608	313.803	297.234	330.373	OK	173.71	160.197	187.223	OK	86.6698	80.2499	93.0898	OK	166.396	157.893	174.9	OK	116.632	109.903	123.362	OK	142.196	133.126	151.267	OK	113.972	105.918	122.026	OK	72.5223	64.337	80.7077	OK	89.5922	77.3147	101.87	OK	109.423	94.5328	124.314	OK	166.549	143.563	189.535	OK
Bin_04_1_357	ftsZ cell division protein FtsZ K03531 FtsZ	Bin_04_1_357_gene	Bin_04_1:398988-400302	1314	993.051	947.105	1039	OK	798.805	759.501	838.11	OK	484.09	461.182	506.998	OK	738.43	706.163	770.697	OK	548.904	524.021	573.786	OK	687.267	655.366	719.169	OK	447.436	425.532	469.341	OK	253.587	236.372	270.802	OK	235.7	213.303	258.097	OK	262.727	236.777	288.678	OK	352.123	314.534	389.713	OK
Bin_04_1_358	hypothetical protein	Bin_04_1_358_gene	Bin_04_1:400414-402321	750	136.447	120.467	152.426	OK	171.694	150.148	193.24	OK	103.972	92.695	115.25	OK	115.025	104.897	125.152	OK	73.774	65.2694	82.2785	OK	118.693	105.402	131.984	OK	58.1917	48.9619	67.4215	OK	51.0904	40.0719	62.1088	OK	55.1771	39.7245	70.6298	OK	57.3334	40.0467	74.6201	OK	85.6783	58.9245	112.432	OK
Bin_04_1_359	ftsW cell division protein FtsW K03588 FtsW	Bin_04_1_359_gene	Bin_04_1:400414-402321	1158	172.123	158.557	185.69	OK	167.868	151.752	183.984	OK	96.0658	87.8658	104.266	OK	134.316	126.037	142.594	OK	103.923	96.2877	111.559	OK	137.964	127.125	148.804	OK	83.1403	74.7949	91.4857	OK	63.9081	54.5862	73.2301	OK	62.527	50.0837	74.9704	OK	68.5962	54.2929	82.8995	OK	129.569	104.973	154.166	OK
Bin_04_1_36	phage terminase, small subunit	Bin_04_1_36_gene	Bin_04_1:39297-39849	552	2.14689	0	5.07485	OK	1.06084	0	3.18252	OK	0	0	0	OK	0	0	0	OK	0	0	0	OK	0	0	0	OK	0	0	0	OK	0	0	0	OK	0	0	0	OK	0	0	0	OK	0	0	0	OK
Bin_04_1_360	murD UDP-N-acetylmuramoylalanine-D-glutamate ligase MurD (EC:6.3.2.9) K01925 UDP-N-acetylmuramoylalanine--D-glutamate	Bin_04_1_360_gene	Bin_04_1:402324-403674	1350	255.928	240.628	271.229	OK	282.372	263.302	301.442	OK	195.039	184.127	205.951	OK	239.967	228.048	251.885	OK	161.342	152.408	170.275	OK	208.067	195.87	220.264	OK	108.083	99.4015	116.764	OK	78.1001	68.6979	87.5022	OK	77.8158	65.1507	90.4809	OK	67.6524	54.6925	80.6122	OK	140.894	117.492	164.295	OK
Bin_04_1_361	mraY phospho-N-acetylmuramoyl-pentapeptide-transferase MraY (EC:2.7.8.13) K01000	Bin_04_1_361_gene	Bin_04_1:403693-404656	963	239.21	221.285	257.135	OK	343.257	317.42	369.094	OK	314.315	297.085	331.545	OK	336.869	319.934	353.804	OK	261.087	246.922	275.252	OK	271.64	254.587	288.693	OK	173.477	159.962	186.993	OK	106.398	92.9127	119.884	OK	98.8295	81.2901	116.369	OK	115.28	94.4911	136.069	OK	220.093	184.152	256.034	OK
Bin_04_1_362	peptidoglycan glycosyltransferase K08384 stage V sporulation protein D (sporulation-specific penicillin-binding protein)	Bin_04_1_362_gene	Bin_04_1:404682-406509	1827	134.416	125.227	143.605	OK	133.671	122.646	144.696	OK	139.662	131.884	147.44	OK	148.738	141.184	156.292	OK	123.313	116.641	129.985	OK	110.242	102.814	117.671	OK	78.8971	72.6646	85.1296	OK	59.5383	52.6404	66.4362	OK	57.4891	48.3419	66.6363	OK	55.216	45.3779	65.0541	OK	133.781	114.621	152.942	OK
Bin_04_1_363	hypothetical protein	Bin_04_1_363_gene	Bin_04_1:406575-408424	453	545.397	498.109	592.685	OK	375.212	328.033	422.391	OK	506.549	469.679	543.42	OK	575.154	541.468	608.84	OK	511.391	478.225	544.556	OK	310.208	278.381	342.035	OK	388.638	353.307	423.968	OK	159.014	130.221	187.807	OK	275.348	224.218	326.479	OK	285.885	228.708	343.061	OK	716.106	602.879	829.332	OK
Bin_04_1_364	mraW S-adenosyl-methyltransferase MraW (EC:2.1.1.-) K03438	Bin_04_1_364_gene	Bin_04_1:406575-408424	972	270.531	251.575	289.488	OK	141.267	124.789	157.745	OK	151.294	139.824	162.763	OK	188.882	177.876	199.887	OK	166.036	155.279	176.793	OK	115.052	104.02	126.085	OK	134.501	122.671	146.332	OK	103.884	90.6372	117.131	OK	105.362	87.3583	123.365	OK	125.97	104.366	147.574	OK	291.468	250.35	332.585	OK
Bin_04_1_365	uncharacterized conserved protein, YllB-like protein K03925 MraZ protein	Bin_04_1_365_gene	Bin_04_1:406575-408424	432	576.421	525.604	627.239	OK	242.968	203.292	282.645	OK	181.731	158.651	204.811	OK	285.246	260.559	309.934	OK	234.34	210.877	257.804	OK	205.96	178.858	233.063	OK	235.037	206.323	263.751	OK	173.675	142.228	205.123	OK	204.811	158.725	250.898	OK	309.121	246.985	371.256	OK	576.821	470.62	683.023	OK
Bin_04_1_366	DJ-1 family protein K03152 4-methyl-5(b-hydroxyethyl)-thiazole monophosphate biosynthesis	Bin_04_1_366_gene	Bin_04_1:408713-409265	552	526.678	487.39	565.965	OK	376.598	336.623	416.574	OK	452.564	423.089	482.039	OK	445.697	420.344	471.05	OK	632.749	599.322	666.176	OK	362.622	333.519	391.725	OK	651.337	612.653	690.021	OK	448.451	407.556	489.346	OK	290.345	245.938	334.751	OK	235.17	191.311	279.029	OK	307.342	244.606	370.078	OK
Bin_04_1_367	hypothetical protein	Bin_04_1_367_gene	Bin_04_1:409318-410436	513	316.954	284.58	349.329	OK	293.931	256.451	331.412	OK	163.784	144.966	182.602	OK	240.359	220.896	259.823	OK	201.456	182.771	220.14	OK	268.997	242.395	295.599	OK	181.139	159.489	202.789	OK	184.818	156.955	212.68	OK	164.467	128.997	199.936	OK	131.286	96.5078	166.065	OK	234.382	176.239	292.525	OK
Bin_04_1_368	hypothetical protein	Bin_04_1_368_gene	Bin_04_1:409318-410436	609	197.657	175.319	219.996	OK	247.001	216.992	277.009	OK	182.663	165.306	200.02	OK	233.244	216.498	249.99	OK	176.476	161.202	191.75	OK	219.744	198.744	240.743	OK	129.293	113.317	145.268	OK	79.302	63.3617	95.2423	OK	68.5639	48.5617	88.566	OK	77.3065	53.9977	100.615	OK	167.787	124.822	210.753	OK
Bin_04_1_369	hypothetical protein	Bin_04_1_369_gene	Bin_04_1:410450-411479	1029	116.189	104.185	128.193	OK	194.572	175.914	213.23	OK	173.821	161.96	185.682	OK	209.459	197.957	220.961	OK	224.3	211.88	236.719	OK	166.191	153.398	178.984	OK	165.165	152.516	177.814	OK	92.7732	80.6952	104.851	OK	63.0002	49.5685	76.4319	OK	65.5298	50.4962	80.5633	OK	125.538	99.5024	151.573	OK
Bin_04_1_37	DNA methylase N-4/N-6 domain protein	Bin_04_1_37_gene	Bin_04_1:39849-41115	1266	0.449286	0	1.27517	OK	0	0	0	OK	0.157184	0	0.471552	OK	0.11458	0	0.343741	OK	0.125981	0	0.377944	OK	0.382502	0	0.92344	OK	0.188119	0	0.564358	OK	0	0	0	OK	0	0	0	OK	4.01861	0.737428	7.29979	OK	0	0	0	OK
Bin_04_1_370	hypothetical protein	Bin_04_1_370_gene	Bin_04_1:411576-411855	279	82.1038	49.5455	114.662	OK	140.534	90.0524	191.015	OK	84.0854	57.8215	110.349	OK	110.629	84.9085	136.35	OK	88.7622	64.6042	112.92	OK	139.74	102.393	177.087	OK	68.7257	42.7498	94.7016	OK	35.8576	11.9525	59.7626	OK	58.0466	17.0015	99.0917	OK	52.4329	9.62162	95.2442	OK	82.0862	15.0631	149.109	OK
Bin_04_1_371	hypothetical protein	Bin_04_1_371_gene	Bin_04_1:411860-412652	792	77.9067	66.282	89.5314	OK	77.2017	63.2796	91.1238	OK	40.6047	33.8136	47.3957	OK	67.2706	59.8076	74.7336	OK	56.2127	49.0592	63.3661	OK	55.2783	46.538	64.0185	OK	59.1308	50.1654	68.0962	OK	36.407	27.4443	45.3698	OK	31.1424	19.9557	42.329	OK	30.2479	18.1488	42.3471	OK	47.3546	28.4128	66.2964	OK
Bin_04_1_372	metallophosphoesterase K07099	Bin_04_1_372_gene	Bin_04_1:412724-413471	747	49.9201	40.1999	59.6404	OK	55.7351	43.4253	68.0449	OK	82.4077	72.34	92.4754	OK	91.6765	82.6103	100.743	OK	101.784	91.7673	111.801	OK	44.8961	36.6993	53.093	OK	79.1218	68.3297	89.9139	OK	41.8151	31.8193	51.8108	OK	27.1971	16.3183	38.076	OK	23.5842	12.4665	34.7019	OK	22.5636	8.95723	36.1699	OK
Bin_04_1_373	Transaminase mtnE, putative (EC:2.6.1.1) K10206 LL-diaminopimelate aminotransferase	Bin_04_1_373_gene	Bin_04_1:413513-414728	1215	741.665	705.67	777.661	OK	848.578	806.62	890.537	OK	701.079	669.037	733.122	OK	928.351	888.151	968.552	OK	797.469	762.313	832.625	OK	706.367	673.305	739.43	OK	656.662	625.709	687.616	OK	531.51	503.48	559.54	OK	426.442	394.875	458.009	OK	269.465	241.927	297.003	OK	388.816	347.427	430.205	OK
Bin_04_1_374	dapF diaminopimelate epimerase (EC:5.1.1.7) K01778	Bin_04_1_374_gene	Bin_04_1:414786-415680	894	347.739	325.073	370.406	OK	401.128	371.834	430.422	OK	305.351	287.923	322.779	OK	470.574	447.762	493.386	OK	374.473	355.357	393.588	OK	361.521	340.679	382.363	OK	367.184	346.262	388.106	OK	281.088	258.099	304.078	OK	204.592	178.124	231.06	OK	180.424	153.146	207.701	OK	234.04	195.168	272.912	OK
Bin_04_1_375	HIS6 phosphoribosylformimino-5-aminoimidazole carboxamide ribonucleotide isomerase (EC:5.3.1.16) K01814 ribotide	Bin_04_1_375_gene	Bin_04_1:415691-416471	780	171.81	154.363	189.256	OK	193.503	171.233	215.773	OK	143.774	130.863	156.685	OK	230.74	216.775	244.705	OK	175.638	162.862	188.414	OK	173.876	158.214	189.538	OK	149.52	135.116	163.925	OK	122.197	105.606	138.787	OK	73.8382	56.4344	91.242	OK	65.4622	47.4783	83.446	OK	61.8772	40.0003	83.7542	OK
Bin_04_1_376	hypothetical protein	Bin_04_1_376_gene	Bin_04_1:416646-419496	2850	4630.78	4408.44	4853.12	OK	1489.41	1425.83	1553	OK	3553.65	3383.74	3723.55	OK	4609.55	4359.14	4859.95	OK	7818.94	7274.38	8363.49	OK	2497.66	2387.29	2608.02	OK	8124.83	7656.58	8593.09	OK	8791.97	8351.41	9232.53	OK	5427.65	5193.33	5661.98	OK	3031.57	2902.31	3160.82	OK	4544.93	4350.93	4738.92	OK
Bin_04_1_377	RND family transporter	Bin_04_1_377_gene	Bin_04_1:419511-421620	2109	4207.01	4017.24	4396.78	OK	1542.23	1475.58	1608.89	OK	4583.28	4367.45	4799.11	OK	4692.88	4456.47	4929.28	OK	8803.64	8225.74	9381.54	OK	3075.4	2941.16	3209.65	OK	10968.6	10361.8	11575.5	OK	10039.7	9556.17	10523.2	OK	5558.67	5321.53	5795.8	OK	3130.11	2995.19	3265.02	OK	4283.7	4097.61	4469.79	OK
Bin_04_1_378	hypothetical protein	Bin_04_1_378_gene	Bin_04_1:422151-422658	507	21.2404	12.6479	29.833	OK	56.0521	39.5232	72.5809	OK	15.4351	9.60119	21.269	OK	22.9049	16.8373	28.9726	OK	17.2311	11.7128	22.7495	OK	40.2437	29.8528	50.6346	OK	7.91695	3.3461	12.4878	OK	8.56729	2.5093	14.6253	OK	11.7018	2.14732	21.2563	OK	4.69784	0	11.3416	OK	11.032	0	23.7707	OK
Bin_04_1_379	COG1496: Uncharacterized conserved protein	Bin_04_1_379_gene	Bin_04_1:422939-423839	741	41.5201	32.2302	50.8101	OK	63.0117	49.6845	76.3388	OK	26.8514	20.9192	32.7835	OK	39.7511	33.6525	45.8497	OK	23.7814	18.8223	28.7405	OK	50.6571	41.7365	59.5777	OK	18.8487	13.4306	24.2669	OK	16.4037	9.89803	22.9093	OK	29.7012	18.0594	41.343	OK	19.4278	8.82878	30.0269	OK	31.1125	15.0461	47.1789	OK
Bin_04_1_38	virulence-related protein	Bin_04_1_38_gene	Bin_04_1:41260-42171	696	0	0	0	OK	0	0	0	OK	0	0	0	OK	0	0	0	OK	0	0	0	OK	0	0	0	OK	0.406175	0	1.21853	OK	0	0	0	OK	0	0	0	OK	1.44612	0	4.33836	OK	0	0	0	OK
Bin_04_1_380	hypothetical protein	Bin_04_1_380_gene	Bin_04_1:422939-423839	297	188.255	141.29	235.221	OK	229.616	169.675	289.557	OK	119.929	90.3038	149.554	OK	131.322	104.992	157.651	OK	108.445	83.4501	133.44	OK	128.021	93.9787	162.062	OK	124.385	91.9315	156.839	OK	76.4839	43.7081	109.26	OK	91.3813	44.1922	138.57	OK	83.4818	32.648	134.316	OK	11.4868	0	34.4604	OK
Bin_04_1_381	pflA pyruvate formate lyase-activating enzyme 1 (EC:1.97.1.4) K04069 lyase activating	Bin_04_1_381_gene	Bin_04_1:425106-425856	750	119.036	104.092	133.979	OK	231.854	206.816	256.892	OK	168.802	154.433	183.172	OK	154.704	142.959	166.449	OK	129.901	118.616	141.186	OK	153.296	138.191	168.401	OK	61.4855	51.9981	70.973	OK	46.3378	35.8443	56.8312	OK	40.0305	26.8685	53.1924	OK	32.5758	19.5455	45.6061	OK	48.959	28.9716	68.9464	OK
Bin_04_1_382	pflB formate acetyltransferase (EC:2.3.1.54) K00656 C-acetyltransferase	Bin_04_1_382_gene	Bin_04_1:426149-428423	2274	611.414	583.421	639.406	OK	1170.83	1119.57	1222.08	OK	758.432	725.914	790.95	OK	702.631	672.706	732.555	OK	634.566	607.4	661.731	OK	676.654	647.137	706.171	OK	409.265	390.558	427.973	OK	359.654	341.836	377.473	OK	239.345	222.819	255.871	OK	153.237	138.725	167.749	OK	222.149	200.286	244.011	OK
Bin_04_1_383	rhamnulokinase (EC:2.7.1.5) K00848	Bin_04_1_383_gene	Bin_04_1:428591-431398	1392	0.575642	0	1.31762	OK	0.93177	0	2.00768	OK	0.140509	0	0.421528	OK	0.409701	0	0.819403	OK	0.450467	0	0.900934	OK	1.02577	0.188233	1.86331	OK	0	0	0	OK	0	0	0	OK	0	0	0	OK	0.598717	0	1.79615	OK	0	0	0	OK
Bin_04_1_384	putative L-arabinose isomerase protein	Bin_04_1_384_gene	Bin_04_1:428591-431398	1419	0.28391	0	0.876263	OK	0.911059	0	1.96306	OK	0.274773	0	0.66336	OK	0.400595	0	0.80119	OK	0.110114	0	0.330341	OK	0.334325	0	0.807131	OK	0.164425	0	0.493275	OK	0.266898	0	0.800694	OK	0	0	0	OK	0.585409	0	1.75623	OK	0.916486	0	2.74946	OK
Bin_04_1_385	rhaD rhamnulose-1-phosphate aldolase RhaD (EC:4.1.2.19) K01629	Bin_04_1_385_gene	Bin_04_1:431599-432283	684	1.24339	0	3.07217	OK	0.768954	0	2.30686	OK	0.347871	0	1.04361	OK	1.01433	0	2.02866	OK	0	0	0	OK	1.2698	0	2.73603	OK	0	0	0	OK	0	0	0	OK	1.23075	0	3.69224	OK	0	0	0	OK	0	0	0	OK
Bin_04_1_386	AraC family transcriptional regulator	Bin_04_1_386_gene	Bin_04_1:432434-433394	960	22.0028	16.5154	27.4903	OK	11.7151	6.93244	16.4978	OK	15.4579	11.7628	19.1531	OK	16.4193	13.1678	19.6708	OK	17.6991	14.1593	21.2389	OK	12.3596	8.71498	16.0043	OK	19.0288	14.5436	23.5139	OK	10.7249	6.43497	15.0149	OK	6.25019	1.83064	10.6697	OK	4.70478	0.496697	8.91287	OK	13.258	4.41934	22.0967	OK
Bin_04_1_387	glycolate oxidase (EC:1.1.3.15)	Bin_04_1_387_gene	Bin_04_1:433485-434433	948	33.4986	26.7161	40.2811	OK	8.9281	4.71935	13.1368	OK	14.5854	10.9672	18.2036	OK	19.3014	15.7477	22.8551	OK	12.7691	9.73828	15.7999	OK	18.5656	14.0628	23.0684	OK	13.1591	9.39934	16.9188	OK	11.7698	7.23962	16.3	OK	5.55716	1.35634	9.75797	OK	7.64911	2.24037	13.0578	OK	13.4719	4.49064	22.4532	OK
Bin_04_1_388	hypothetical protein	Bin_04_1_388_gene	Bin_04_1:434454-435392	765	23.7867	17.1599	30.4136	OK	9.86817	4.77227	14.9641	OK	6.84528	3.9906	9.69996	OK	22.5631	18.1381	26.9881	OK	11.6885	8.34889	15.028	OK	10.8637	6.89686	14.8306	OK	7.83629	4.49489	11.1777	OK	8.67274	4.19416	13.1513	OK	6.31778	1.15933	11.4762	OK	10.1454	2.97152	17.3193	OK	15.8831	4.65206	27.1142	OK
Bin_04_1_389	hypothetical protein	Bin_04_1_389_gene	Bin_04_1:434454-435392	177	78.8073	8.93939	148.675	OK	41.2297	0	99.5372	OK	9.32606	0	27.9782	OK	40.7898	7.48506	74.0945	OK	67.2726	22.4242	112.121	OK	34.0419	0	73.3501	OK	22.323	0	53.8925	OK	18.1176	0	54.3527	OK	0	0	0	OK	0	0	0	OK	0	0	0	OK
Bin_04_1_39	MULTISPECIES: DUF4314 domain-containing protein	Bin_04_1_39_gene	Bin_04_1:41260-42171	225	0	0	0	OK	0	0	0	OK	0	0	0	OK	0	0	0	OK	6.41965	0	15.4984	OK	4.8728	0	14.6184	OK	0	0	0	OK	0	0	0	OK	0	0	0	OK	0	0	0	OK	0	0	0	OK
Bin_04_1_390	hypothetical protein	Bin_04_1_390_gene	Bin_04_1:435480-436023	543	16.5561	9.36286	23.7494	OK	11.9793	4.7555	19.203	OK	12.3167	7.39005	17.2434	OK	17.2385	12.2622	22.2148	OK	17.7691	12.4714	23.0669	OK	13.1878	7.56452	18.8111	OK	14.1512	8.37397	19.9283	OK	12.4423	5.54056	19.3441	OK	8.71517	0.920085	16.5103	OK	14.695	3.58663	25.8034	OK	13.1461	0	26.2923	OK
Bin_04_1_391	hypothetical protein	Bin_04_1_391_gene	Bin_04_1:436045-436351	306	37.4644	18.0406	56.8882	OK	28.1064	8.23217	47.9806	OK	55.629	36.823	74.4351	OK	56.7716	40.5512	72.9921	OK	52.2294	35.9156	68.5431	OK	38.6775	21.3804	55.9746	OK	32.3375	16.6515	48.0235	OK	40.1401	17.8744	62.4058	OK	22.4928	0	44.9856	OK	40.635	7.45667	73.8134	OK	21.2054	0	51.1943	OK
Bin_04_1_392	hypothetical protein	Bin_04_1_392_gene	Bin_04_1:436501-436600	99	0	0	0	OK	0	0	0	OK	0	0	0	OK	0	0	0	OK	0	0	0	OK	0	0	0	OK	0	0	0	OK	0	0	0	OK	0	0	0	OK	0	0	0	OK	0	0	0	OK
Bin_04_1_393	transposase mutator type	Bin_04_1_393_gene	Bin_04_1:436605-436923	318	76.0751	50.1829	101.967	OK	89.016	55.3711	122.661	OK	152.452	122.837	182.067	OK	110.083	88.5968	131.569	OK	127.952	103.663	152.242	OK	101.496	74.8422	128.151	OK	115.326	87.1475	143.505	OK	69.8506	41.9103	97.7908	OK	35.6186	8.69346	62.5437	OK	18.3851	0	39.6143	OK	19.1885	0	46.3251	OK
Bin_04_1_394	Transposase	Bin_04_1_394_gene	Bin_04_1:436930-437218	288	55.7184	30.1827	81.2541	OK	33.1466	9.70841	56.5847	OK	127.461	96.5468	158.374	OK	121.607	95.8264	147.388	OK	103.661	78.702	128.619	OK	109.472	77.8701	141.074	OK	125.626	92.0511	159.201	OK	54.621	26.4149	82.8272	OK	6.63158	0	19.8947	OK	0	0	0	OK	0	0	0	OK
Bin_04_1_395	hypothetical protein	Bin_04_1_395_gene	Bin_04_1:440156-440855	699	1.43529	0	3.21914	OK	2.23692	0	4.81989	OK	3.71057	1.47301	5.94812	OK	3.93432	1.96716	5.90148	OK	2.97398	1.1806	4.76735	OK	2.05216	0.216653	3.88768	OK	2.01856	0.213105	3.82402	OK	0.655313	0	1.96594	OK	0	0	0	OK	0	0	0	OK	2.25024	0	6.75073	OK
Bin_04_1_396	hypothetical protein	Bin_04_1_396_gene	Bin_04_1:441866-442586	720	1.714	0	3.698	OK	2.14584	0	4.62364	OK	0.647178	0	1.56243	OK	1.17941	0.124514	2.23431	OK	1.03741	0	2.07482	OK	1.57488	0	3.14977	OK	1.16182	0	2.50338	OK	1.25726	0	3.0353	OK	0	0	0	OK	0	0	0	OK	0	0	0	OK
Bin_04_1_397	putative transposase	Bin_04_1_397_gene	Bin_04_1:445267-446135	408	205.599	173.487	237.711	OK	177.403	141.562	213.243	OK	295.637	264.518	326.757	OK	254.31	229.667	278.953	OK	192.317	169.846	214.787	OK	175.372	148.933	201.81	OK	156.818	132.023	181.613	OK	138.412	108.733	168.09	OK	110.1	74.3786	145.821	OK	38.3849	15.2379	61.5319	OK	92.8717	47.8223	137.921	OK
Bin_04_1_398	hypothetical protein	Bin_04_1_398_gene	Bin_04_1:445267-446135	144	4936.06	4149.2	5722.92	OK	3445.01	2654.67	4235.35	OK	3814.24	3254.89	4373.58	OK	3781.96	3306.42	4257.5	OK	4256.89	3727.87	4785.91	OK	3867.42	3246.14	4488.7	OK	3656.84	3057.68	4256	OK	3187.03	2474.39	3899.67	OK	3192.25	2229.75	4154.76	OK	1310.7	633.855	1987.54	OK	2735.94	1512.39	3959.49	OK
Bin_04_1_399	transposase inactivated derivatives	Bin_04_1_399_gene	Bin_04_1:445267-446135	357	1349.27	1254.55	1444	OK	1106.58	1003.39	1209.77	OK	1267.85	1193.31	1342.4	OK	1218.53	1153.05	1284	OK	1299.65	1229.26	1370.04	OK	985.168	912.932	1057.4	OK	1229.53	1149.49	1309.57	OK	1116.29	1019.13	1213.45	OK	958.72	837.207	1080.23	OK	639.938	530.987	748.888	OK	1190.61	1004.67	1376.55	OK
Bin_04_1_4	hypothetical protein	Bin_04_1_4_gene	Bin_04_1:2825-3740	915	54.9363	46.0466	63.8261	OK	69.5507	57.5342	81.5672	OK	108.482	98.3878	118.576	OK	107.663	99.0776	116.249	OK	62.6696	55.801	69.5381	OK	81.7101	72.0468	91.3733	OK	34.8467	28.588	41.1053	OK	28.738	21.4967	35.9793	OK	17.4455	9.83168	25.0594	OK	15.008	7.25789	22.7581	OK	50.1242	32.4026	67.8458	OK
Bin_04_1_40	hypothetical protein	Bin_04_1_40_gene	Bin_04_1:42172-42349	177	25.365	0	81.6565	OK	0	0	0	OK	0	0	0	OK	0	0	0	OK	0	0	0	OK	0	0	0	OK	0	0	0	OK	0	0	0	OK	0	0	0	OK	39.7387	0	119.216	OK	62.2129	0	186.639	OK
Bin_04_1_400	CRISPR-associated protein Cas2	Bin_04_1_400_gene	Bin_04_1:446880-447198	318	39.0686	19.9454	58.1918	OK	38.1497	16.124	60.1755	OK	90.6085	67.7773	113.44	OK	66.0497	49.4067	82.6926	OK	46.109	31.5281	60.69	OK	48.9983	30.4787	67.5179	OK	58.5237	38.4502	78.5972	OK	39.1163	18.2078	60.0249	OK	30.5302	5.60239	55.458	OK	30.6418	3.23494	58.0487	OK	28.7827	0	62.0182	OK
Bin_04_1_401	hypothetical protein	Bin_04_1_401_gene	Bin_04_1:447204-448798	1011	6.6106	3.64609	9.57511	OK	6.4018	2.9799	9.82371	OK	15.5151	11.932	19.0981	OK	9.65105	7.23828	12.0638	OK	7.46109	5.23663	9.68556	OK	10.3198	7.09643	13.5432	OK	6.18952	3.71371	8.66533	OK	4.42066	1.7549	7.08641	OK	5.12319	1.25042	8.99596	OK	1.76294	0	4.25612	OK	4.13996	0	8.92037	OK
Bin_04_1_402	CRISPR-associated protein Cas4	Bin_04_1_402_gene	Bin_04_1:447204-448798	600	8.69261	3.87173	13.5135	OK	3.72868	0	7.45736	OK	5.90393	2.74815	9.05972	OK	5.53335	2.9249	8.14179	OK	4.05595	1.71424	6.39765	OK	7.1835	3.34376	11.0232	OK	8.58	4.41809	12.7419	OK	5.73473	1.39968	10.0698	OK	5.96793	8.88178e-16	11.9359	OK	1.79692	0	5.39077	OK	0	0	0	OK
Bin_04_1_403	CRISPR-associated protein, Csd2/Csh2 family	Bin_04_1_403_gene	Bin_04_1:448893-449895	1002	3.56076	1.33936	5.78216	OK	4.16187	1.38729	6.93646	OK	2.09201	0.768908	3.41512	OK	4.11747	2.53265	5.70228	OK	3.35345	1.85374	4.85316	OK	3.81813	1.84646	5.7898	OK	2.00299	0.586663	3.41932	OK	3.25129	0.952282	5.55031	OK	0.740141	0	2.22042	OK	1.78283	0	4.30414	OK	2.79111	0	6.73834	OK
Bin_04_1_404	hypothetical protein	Bin_04_1_404_gene	Bin_04_1:449898-450243	345	6.38149	0	13.4874	OK	0	0	0	OK	4.71134	8.88178e-16	9.42268	OK	4.29296	0.453219	8.13269	OK	4.72011	0.498315	8.9419	OK	2.86622	0	6.91966	OK	2.81929	0	6.80636	OK	4.57632	0	11.0482	OK	0	0	0	OK	0	0	0	OK	15.7144	0	37.9378	OK
Bin_04_1_405	transposase	Bin_04_1_405_gene	Bin_04_1:452145-452376	231	1279.36	1109.72	1448.99	OK	2109.88	1848.18	2371.58	OK	1042.61	918.873	1166.34	OK	1011.57	907.512	1115.63	OK	747.367	653.579	841.155	OK	1666.12	1493.58	1838.66	OK	650.263	543.36	757.165	OK	499.232	379.893	618.571	OK	480.567	322.558	638.577	OK	438.002	272.453	603.552	OK	685.714	426.538	944.889	OK
Bin_04_1_406	hypothetical protein	Bin_04_1_406_gene	Bin_04_1:452584-452788	204	485.344	356.18	614.508	OK	494.803	338.333	651.274	OK	570.809	457.772	683.846	OK	505.842	414.99	596.693	OK	349.851	270.625	429.077	OK	571.959	447.147	696.771	OK	341.575	245.915	437.235	OK	239.175	137.19	341.159	OK	59.3967	0	127.982	OK	166.919	40.74	293.097	OK	111.994	0	241.313	OK
Bin_04_1_407	hypothetical protein	Bin_04_1_407_gene	Bin_04_1:452893-457502	1605	42.1028	36.5633	47.6423	OK	34.5003	28.4717	40.5289	OK	84.4726	78.1277	90.8175	OK	66.2668	61.4688	71.0649	OK	70.7596	65.5608	75.9584	OK	37.9809	33.288	42.6739	OK	46.9127	41.7399	52.0854	OK	21.2941	16.854	25.7342	OK	18.5469	12.9548	24.1391	OK	21.83	15.1719	28.4881	OK	39.7395	28.4994	50.9795	OK
Bin_04_1_408	type I-C CRISPR-associated protein Cas5	Bin_04_1_408_gene	Bin_04_1:452893-457502	726	29.2869	21.661	36.9129	OK	24.0398	15.7942	32.2854	OK	48.6199	40.7327	56.5071	OK	45.4681	38.956	51.9802	OK	50.2486	43.0702	57.427	OK	20.6272	14.9605	26.294	OK	30.2428	23.4377	37.048	OK	23.6133	15.9521	31.2744	OK	7.9217	1.93346	13.9099	OK	6.81485	0.719463	12.9102	OK	44.8097	25.2532	64.3663	OK
Bin_04_1_409	hypothetical protein	Bin_04_1_409_gene	Bin_04_1:452893-457502	2283	9.56084	7.38263	11.7391	OK	7.98586	5.60494	10.3668	OK	11.2397	9.33986	13.1396	OK	12.9922	11.2482	14.7361	OK	13.1267	11.2886	14.9648	OK	9.18227	7.28811	11.0764	OK	9.99276	8.03302	11.9525	OK	6.39459	4.39726	8.39193	OK	5.1127	2.70255	7.52284	OK	4.78929	2.22931	7.34928	OK	13.3891	8.03343	18.7447	OK
Bin_04_1_41	hypothetical protein	Bin_04_1_41_gene	Bin_04_1:42479-42845	366	3.2986	0	8.69444	OK	2.27483	0	6.8245	OK	0	0	0	OK	0	0	0	OK	1.64966	0	3.98264	OK	1.25217	0	3.7565	OK	1.23166	0	3.69499	OK	0	0	0	OK	3.64097	0	10.9229	OK	0	0	0	OK	0	0	0	OK
Bin_04_1_410	hypothetical protein	Bin_04_1_410_gene	Bin_04_1:457679-457781	102	0	0	0	OK	0	0	0	OK	0	0	0	OK	0	0	0	OK	0	0	0	OK	0	0	0	OK	0	0	0	OK	0	0	0	OK	0	0	0	OK	0	0	0	OK	0	0	0	OK
Bin_04_1_411	hypothetical protein	Bin_04_1_411_gene	Bin_04_1:457925-458759	834	29.7187	22.7657	36.6717	OK	47.4494	36.9051	57.9937	OK	23.321	18.3489	28.293	OK	56.4091	49.8069	63.0112	OK	29.5241	24.5157	34.5325	OK	46.4324	38.6937	54.1711	OK	15.224	10.8292	19.6188	OK	11.3263	6.49675	16.1559	OK	7.50074	2.19692	12.8046	OK	13.5507	5.72719	21.3742	OK	26.5178	12.8241	40.2116	OK
Bin_04_1_412	Ribosomal small subunit pseudouridine synthase A (EC 4.2.1.70)	Bin_04_1_412_gene	Bin_04_1:458773-459478	705	25.8223	18.5613	33.0834	OK	48.6226	36.6525	60.5926	OK	23.3298	17.7529	28.9066	OK	48.5897	41.7181	55.4613	OK	23.2396	18.2565	28.2227	OK	43.3901	35.0007	51.7795	OK	13.1629	8.58015	17.7456	OK	5.82715	1.94238	9.71192	OK	14.1496	5.98032	22.3188	OK	8.52078	1.56359	15.478	OK	11.1164	1.17359	21.0592	OK
Bin_04_1_413	Multi antimicrobial extrusion protein (Na(+)/drug antiporter), MATE family MDR efflux pumps	Bin_04_1_413_gene	Bin_04_1:459506-460925	1419	30.1495	25.1145	35.1846	OK	38.8719	32.0002	45.7435	OK	19.921	16.6123	23.2297	OK	29.2434	25.8207	32.6661	OK	14.7552	12.2059	17.3045	OK	32.4295	27.7729	37.0861	OK	13.8117	10.7977	16.8257	OK	9.34143	6.18345	12.4994	OK	10.2073	5.7525	14.6622	OK	9.36655	4.68327	14.0498	OK	26.5781	16.7072	36.449	OK
Bin_04_1_414	ferritin Dps family protein K02217	Bin_04_1_414_gene	Bin_04_1:461029-461542	513	5776.76	5520.9	6032.63	OK	2154.3	2042.8	2265.8	OK	6401.09	6128.42	6673.76	OK	5861.61	5611.82	6111.4	OK	11725.2	11213.9	12236.5	OK	2746.53	2620.75	2872.31	OK	15391.6	14727.9	16055.3	OK	12583.3	12047.5	13119.2	OK	6810.06	6491.82	7128.3	OK	4129.76	3915.77	4343.76	OK	5394.4	5102.52	5686.27	OK
Bin_04_1_415	guaB inosine 5'-monophosphate dehydrogenase (EC:1.1.1.205) K00088 IMP	Bin_04_1_415_gene	Bin_04_1:461738-463196	1458	605.059	575.75	634.369	OK	487.555	461.843	513.267	OK	497.708	474.593	520.824	OK	650.706	622.264	679.149	OK	708.197	677.218	739.177	OK	409.765	389.752	429.778	OK	502.146	478.32	525.973	OK	245.666	229.725	261.607	OK	218.518	198.229	238.807	OK	210.998	189.119	232.877	OK	305.464	272.525	338.403	OK
Bin_04_1_416	hypothetical protein	Bin_04_1_416_gene	Bin_04_1:463297-463747	450	322.893	286.248	359.538	OK	390.301	341.89	438.712	OK	169.779	148.304	191.255	OK	215.345	194.695	235.995	OK	126.279	109.697	142.86	OK	333	299.824	366.176	OK	113.788	94.5544	133.022	OK	135.889	109.11	162.668	OK	172.992	132.218	213.767	OK	115.75	79.1465	152.353	OK	190.272	131.553	248.992	OK
Bin_04_1_417	N-acetylmuramoyl-L-alanine amidase	Bin_04_1_417_gene	Bin_04_1:463765-464473	708	335.697	309.619	361.775	OK	325.149	294.287	356.011	OK	139.808	126.196	153.419	OK	178.47	165.339	191.6	OK	137.28	125.205	149.355	OK	274.108	253.085	295.131	OK	119.346	105.588	133.104	OK	134.514	115.905	153.123	OK	152.374	125.646	179.102	OK	114.345	88.9354	139.756	OK	143.653	108.017	179.289	OK
Bin_04_1_418	hypothetical protein	Bin_04_1_418_gene	Bin_04_1:464491-465306	312	710.586	629.545	791.626	OK	684.477	588.865	780.089	OK	256.786	217.397	296.176	OK	297.296	261.11	333.482	OK	228.814	195.526	262.101	OK	555.041	491.163	618.919	OK	236.82	195.438	278.203	OK	308.116	247.978	368.254	OK	336.677	251.843	421.512	OK	263.89	181.465	346.315	OK	221.681	127.156	316.206	OK
Bin_04_1_419	CarD family transcriptional regulator	Bin_04_1_419_gene	Bin_04_1:464491-465306	507	2028.5	1927.5	2129.51	OK	1337.94	1257.18	1418.69	OK	1233.71	1172.34	1295.07	OK	1082.56	1030.15	1134.97	OK	1293.22	1231.28	1355.16	OK	1172.43	1111.36	1233.51	OK	1826.18	1738.08	1914.28	OK	2439.54	2318.53	2560.55	OK	2223.34	2091.53	2355.16	OK	1181.51	1076.14	1286.87	OK	1485.65	1337.82	1633.47	OK
Bin_04_1_42	hypothetical protein	Bin_04_1_42_gene	Bin_04_1:42850-43132	282	2.60085	0	8.58234	OK	0	0	0	OK	0	0	0	OK	0	0	0	OK	0	0	0	OK	2.4202	0	7.26061	OK	0	0	0	OK	0	0	0	OK	0	0	0	OK	0	0	0	OK	0	0	0	OK
Bin_04_1_420	ntpD V-type ATP synthase subunit D (EC:3.6.3.14) K02120 H+-transporting ATPase	Bin_04_1_420_gene	Bin_04_1:465467-466157	690	1707.99	1626.11	1789.88	OK	432.13	395.898	468.362	OK	966.474	919.946	1013	OK	1066.17	1017.46	1114.88	OK	1023.83	976.241	1071.42	OK	679.311	643.321	715.301	OK	861.448	818.126	904.77	OK	722.854	678.924	766.785	OK	760.93	700.104	821.756	OK	802.263	733.721	870.805	OK	1370.58	1258.48	1482.67	OK
Bin_04_1_421	putative vacuolar ATPase B subunit [Oryza sativa (ISS) K02147 V-type H+-transporting	Bin_04_1_421_gene	Bin_04_1:466178-469327	1377	820.487	781.899	859.075	OK	224.283	207.484	241.082	OK	234.379	222.002	246.756	OK	404.153	385.481	422.826	OK	283.432	269.555	297.31	OK	314.785	298.523	331.046	OK	223.111	210.54	235.682	OK	207.895	192.733	223.058	OK	271.371	247.994	294.749	OK	304.4	277.228	331.572	OK	471.806	429.48	514.133	OK
Bin_04_1_422	VHA-A VHA-A (VACUOLAR ATP SYNTHASE SUBUNIT A) binding / hydrogen ion transporting synthase, rotational mechanism hydrolase, acting acid anhydrides, catalyzing transmembrane movement substances proton-transporting ATPase, mechanism K02145 V-type H+-transporting ATPase subunit A	Bin_04_1_422_gene	Bin_04_1:466178-469327	1773	683.94	652.179	715.701	OK	188.831	175.504	202.159	OK	189.364	179.537	199.19	OK	323.769	308.941	338.597	OK	201.142	191.217	211.066	OK	271.049	257.416	284.681	OK	164.117	154.82	173.414	OK	153.763	142.488	165.037	OK	242.765	223.647	261.883	OK	248.865	227.623	270.108	OK	452.062	416.211	487.913	OK
Bin_04_1_423	V-type ATP synthase subunit F (EC:3.6.3.14) K02122 H+-transporting ATPase	Bin_04_1_423_gene	Bin_04_1:469336-470627	321	1212.63	1110.64	1314.61	OK	341.467	276.352	406.582	OK	393.217	346.219	440.216	OK	642.889	591.581	694.197	OK	402.954	360.36	445.547	OK	459.644	403.594	515.694	OK	304.213	258.989	349.437	OK	215.528	167.03	264.025	OK	342.826	260.283	425.369	OK	484.703	376.991	592.414	OK	927.453	740.089	1114.82	OK
Bin_04_1_424	V-type ATP synthase subunit C (EC 3.6.3.14)	Bin_04_1_424_gene	Bin_04_1:469336-470627	978	809.677	769.3	850.054	OK	211.211	191.141	231.281	OK	253.652	238.796	268.508	OK	376.721	358.178	395.263	OK	257.927	243.96	271.895	OK	324.373	305.719	343.026	OK	237.231	221.58	252.882	OK	226.689	207.196	246.181	OK	388.417	353.985	422.85	OK	412.661	373.711	451.61	OK	779.853	712.858	846.848	OK
Bin_04_1_425	hypothetical protein	Bin_04_1_425_gene	Bin_04_1:470645-471233	588	847.576	798.562	896.59	OK	206.684	178.492	234.875	OK	369.662	344.304	395.021	OK	494.553	468.09	521.016	OK	363.553	341.039	386.067	OK	285.213	260.643	309.783	OK	282.105	257.87	306.339	OK	239.942	211.466	268.418	OK	313.882	269.93	357.834	OK	342.826	292.416	393.236	OK	1125.64	1011.35	1239.93	OK
Bin_04_1_426	H+transporting two-sector ATPase C subunit K02124 V-type H+-transporting subunit K	Bin_04_1_426_gene	Bin_04_1:471374-471851	477	1077.48	1013.03	1141.94	OK	266.453	228.485	304.421	OK	326.137	297.883	354.39	OK	456.745	428.199	485.292	OK	380.567	353.244	407.89	OK	401.288	366.718	435.857	OK	389.591	355.809	423.372	OK	336.403	296.409	376.398	OK	508.733	442.361	575.105	OK	628.355	547.403	709.307	OK	987.802	860.805	1114.8	OK
Bin_04_1_427	V-type ATP synthase subunit I (EC 3.6.3.14)	Bin_04_1_427_gene	Bin_04_1:471854-473915	2061	992.651	948.809	1036.49	OK	211.795	198.821	224.769	OK	231.178	219.915	242.442	OK	374.647	358.055	391.24	OK	285.206	272.056	298.357	OK	309.935	295.03	324.841	OK	253.333	240.831	265.836	OK	231.538	218.546	244.53	OK	364.109	342.56	385.658	OK	412.102	386.976	437.228	OK	885.603	837.516	933.691	OK
Bin_04_1_428	hypothetical protein	Bin_04_1_428_gene	Bin_04_1:473931-474243	312	1911.46	1778.67	2044.26	OK	247.079	189.635	304.524	OK	570.972	512.237	629.707	OK	845.642	784.613	906.67	OK	526.635	476.135	577.136	OK	567.906	503.292	632.52	OK	408.56	354.206	462.914	OK	328.657	266.547	390.767	OK	438.215	341.429	535	OK	476.289	365.554	587.024	OK	836.341	652.741	1019.94	OK
Bin_04_1_429	INTEGRAL MEMBRANE PROTEIN (Rhomboid family)	Bin_04_1_429_gene	Bin_04_1:474534-475563	1029	133.39	120.539	146.241	OK	179.811	161.875	197.748	OK	89.4399	80.9315	97.9484	OK	85.7012	78.5903	92.8122	OK	62.1163	55.7683	68.4642	OK	164.468	151.741	177.194	OK	64.4192	56.5196	72.3188	OK	86.4835	74.8221	98.145	OK	78.0343	63.0856	92.983	OK	55.183	41.3872	68.9787	OK	103.94	80.2498	127.63	OK
Bin_04_1_43	phage terminase, large subunit, putative	Bin_04_1_43_gene	Bin_04_1:43246-44854	1608	0.460421	0	1.099	OK	0	0	0	OK	0	0	0	OK	0	0	0	OK	0.190576	0	0.460091	OK	0.289311	0	0.698459	OK	0.569148	0	1.1383	OK	0.230963	0	0.692889	OK	1.26186	0	2.71893	OK	0	0	0	OK	0	0	0	OK
Bin_04_1_430	hypothetical protein	Bin_04_1_430_gene	Bin_04_1:475640-477664	1140	272.318	255.035	289.601	OK	176.222	159.552	192.892	OK	96.3086	88.0197	104.598	OK	129.099	120.905	137.293	OK	118.501	110.27	126.733	OK	167.96	155.886	180.035	OK	129.778	119.243	140.313	OK	179.474	163.703	195.246	OK	190.558	168.628	212.489	OK	142.871	122.031	163.711	OK	183.221	153.692	212.749	OK
Bin_04_1_431	LysR family transcriptional regulator STM2281	Bin_04_1_431_gene	Bin_04_1:475640-477664	888	611.561	578.772	644.349	OK	247.105	224.012	270.198	OK	197.218	183.333	211.103	OK	242.334	228.854	255.814	OK	278.966	263.667	294.265	OK	239.664	222.791	256.537	OK	471.772	446.738	496.805	OK	681.386	644.098	718.674	OK	550.941	507.317	594.565	OK	396.256	355.601	436.911	OK	451.021	396.823	505.219	OK
Bin_04_1_432	putative UDP-N-acetylglucosamine diphosphorylase	Bin_04_1_432_gene	Bin_04_1:477871-480639	681	172.69	153.456	191.923	OK	277.791	248.469	307.114	OK	189.032	172.763	205.302	OK	208.991	194.386	223.597	OK	162.169	148.678	175.66	OK	233.409	213.468	253.351	OK	106.834	93.4532	120.214	OK	79.5665	64.8546	94.2783	OK	60.686	43.3472	78.0249	OK	52.2068	34.5576	69.8559	OK	93.4082	63.8699	122.946	OK
Bin_04_1_433	traI DNA topoisomerase III K03169 III	Bin_04_1_433_gene	Bin_04_1:477871-480639	2091	95.5783	88.3891	102.767	OK	131.782	121.63	141.934	OK	59.8831	55.2767	64.4895	OK	92.8496	87.7709	97.9283	OK	55.5104	51.5429	59.478	OK	125.598	118.219	132.976	OK	41.1803	37.0045	45.3562	OK	30.7589	26.1608	35.3569	OK	35.3626	28.7093	42.0158	OK	29.3986	22.7411	36.056	OK	37.764	28.323	47.205	OK
Bin_04_1_434	asd aspartate-semialdehyde dehydrogenase Asd (EC:1.2.1.11) K00133	Bin_04_1_434_gene	Bin_04_1:480708-481794	1086	771.096	733.18	809.013	OK	739.272	700.845	777.699	OK	862.89	823.781	901.999	OK	747.527	714.253	780.8	OK	837.683	800.464	874.902	OK	897.681	856.211	939.152	OK	758.169	722.465	793.874	OK	466.237	439.671	492.803	OK	354.235	323.432	385.038	OK	280.66	250.57	310.75	OK	417.923	371.981	463.865	OK
Bin_04_1_435	hypothetical protein	Bin_04_1_435_gene	Bin_04_1:481824-482664	840	440.111	413.27	466.952	OK	424.175	392.798	455.552	OK	315.012	296.696	333.328	OK	379.847	360.558	399.135	OK	407.753	386.954	428.552	OK	366.995	345.304	388.687	OK	363.814	342.376	385.251	OK	242.747	220.495	265	OK	196.894	169.848	223.939	OK	131.991	107.689	156.292	OK	245.164	203.724	286.604	OK
Bin_04_1_436	glnS glutaminyl-tRNA synthetase (EC:6.1.1.18) K01886	Bin_04_1_436_gene	Bin_04_1:482676-484323	1647	182.534	171.09	193.978	OK	254.927	238.78	271.074	OK	148.18	139.765	156.594	OK	192.086	182.558	201.614	OK	187.742	178.244	197.24	OK	185.08	174.665	195.495	OK	168.759	159.005	178.513	OK	95.5058	86.2404	104.771	OK	79.8038	68.3741	91.2336	OK	56.1901	45.6647	66.7155	OK	93.3699	76.3935	110.346	OK
Bin_04_1_437	membrane protein [	Bin_04_1_437_gene	Bin_04_1:484666-485593	927	85.8061	74.7943	96.818	OK	205.698	185.205	226.191	OK	123.999	113.297	134.701	OK	166.304	155.722	176.886	OK	217.275	204.538	230.011	OK	126.43	114.51	138.35	OK	200.358	185.476	215.24	OK	121.567	106.797	136.336	OK	75.976	60.2193	91.7327	OK	42.3085	29.4046	55.2125	OK	113.988	87.4861	140.489	OK
Bin_04_1_438	putative R-2-hydroxyglutaryl-CoA dehydratase subunit/R-2-hydroxyglutaryl-CoA activase	Bin_04_1_438_gene	Bin_04_1:485703-490053	4350	570.764	545.757	595.77	OK	1154.47	1105.35	1203.59	OK	339.999	325.35	354.648	OK	489.702	468.832	510.573	OK	571.661	547.269	596.052	OK	535.452	512.603	558.3	OK	429.557	411.095	448.019	OK	169.389	160.919	177.86	OK	126.755	118.258	135.253	OK	105.663	97.1484	114.178	OK	142.595	130.218	154.971	OK
Bin_04_1_439	ATP-binding cassette subfamily B protein	Bin_04_1_439_gene	Bin_04_1:490204-493628	1650	7.20412	4.92123	9.48701	OK	11.2272	7.84207	14.6123	OK	6.81066	5.02235	8.59897	OK	8.75129	7.03502	10.4676	OK	6.19882	4.68421	7.71344	OK	7.02266	5.03635	9.00897	OK	3.59199	2.1831	5.00088	OK	3.13954	1.46139	4.8177	OK	6.12602	2.96256	9.28948	OK	2.95124	0.541562	5.36091	OK	6.16041	1.80434	10.5165	OK
Bin_04_1_44	putative DNA-binding protein	Bin_04_1_44_gene	Bin_04_1:44950-45697	747	406.068	378.448	433.688	OK	193.713	170.764	216.663	OK	928.009	883.735	972.284	OK	815.226	777.229	853.223	OK	1304.22	1246.03	1362.4	OK	398.079	373.671	422.487	OK	1162.54	1107.4	1217.68	OK	572.866	535.869	609.864	OK	253.477	220.266	286.689	OK	161.159	132.096	190.221	OK	342.556	289.541	395.572	OK
Bin_04_1_440	ATP-binding cassette subfamily C protein	Bin_04_1_440_gene	Bin_04_1:490204-493628	1785	5.0779	3.25541	6.90039	OK	6.30104	3.87577	8.72631	OK	5.70113	4.14948	7.25278	OK	9.23528	7.54916	10.9214	OK	6.85408	5.33095	8.37721	OK	8.47824	6.39104	10.5654	OK	4.16971	2.718	5.62141	OK	1.64081	0.480582	2.80104	OK	1.12057	0	2.41449	OK	2.24933	0.237468	4.26119	OK	5.63429	1.65025	9.61834	OK
Bin_04_1_441	Predicted membrane protein	Bin_04_1_441_gene	Bin_04_1:493827-494190	363	74.5595	52.6427	96.4762	OK	120.479	87.064	153.894	OK	135.212	111.402	159.021	OK	87.8669	71.4796	104.254	OK	129.373	108.523	150.223	OK	82.896	62.332	103.46	OK	74.012	54.7409	93.2831	OK	42.7608	24.0985	61.4232	OK	37.083	13.6297	60.5364	OK	44.6623	16.4154	72.9093	OK	69.921	25.6991	114.143	OK
Bin_04_1_442	hypothetical protein	Bin_04_1_442_gene	Bin_04_1:494254-494716	462	42.7688	29.6727	55.865	OK	18.6065	8.28546	28.9275	OK	79.6423	65.2801	94.0045	OK	58.0558	47.5864	68.5253	OK	55.0101	44.324	65.6962	OK	29.1498	19.5654	38.7342	OK	50.3706	37.8752	62.866	OK	38.9944	24.9872	53.0016	OK	54.9794	32.5342	77.4247	OK	27.5902	10.1406	45.0398	OK	38.8744	12.9581	64.7907	OK
Bin_04_1_443	hypothetical protein	Bin_04_1_443_gene	Bin_04_1:494745-495825	1080	22.2494	17.1447	27.3541	OK	16.8497	11.5214	22.1781	OK	21.7248	17.6554	25.7942	OK	24.866	21.1489	28.5832	OK	19.7033	16.2337	23.1728	OK	24.8102	20.0132	29.6071	OK	18.2459	14.166	22.3258	OK	12.9575	8.57706	17.3379	OK	13.4844	7.45398	19.5148	OK	16.2404	8.97748	23.5033	OK	11.4413	3.81377	19.0689	OK
Bin_04_1_444	hypothetical protein	Bin_04_1_444_gene	Bin_04_1:495829-496519	690	20.5254	13.8674	27.1834	OK	19.7458	12.0009	27.4908	OK	40.1982	32.7655	47.6308	OK	58.1046	50.4751	65.7341	OK	38.5519	32.0355	45.0684	OK	40.1316	31.9398	48.3234	OK	27.9611	21.1795	34.7426	OK	14.684	8.42273	20.9453	OK	14.5865	6.16499	23.0081	OK	8.78391	1.61188	15.9559	OK	25.2113	10.0083	40.4143	OK
Bin_04_1_445	hypothetical protein	Bin_04_1_445_gene	Bin_04_1:496659-497553	894	96.8347	84.8812	108.788	OK	74.8773	62.2207	87.5338	OK	74.7651	66.2586	83.2715	OK	95.42	87.2151	103.625	OK	97.3512	88.6612	106.041	OK	78.6043	68.9833	88.2253	OK	79.6338	70.0296	89.238	OK	46.0647	36.7582	55.3711	OK	45.3697	32.9057	57.8337	OK	35.0538	23.0304	47.0772	OK	45.194	28.1123	62.2757	OK
Bin_04_1_446	heat shock protein 90 K04079 molecular chaperone HtpG	Bin_04_1_446_gene	Bin_04_1:497643-499725	2082	311.396	295.823	326.969	OK	152.846	141.886	163.805	OK	3517.15	3358.39	3675.91	OK	3677.36	3501.35	3853.38	OK	5773.62	5476.05	6071.18	OK	908.809	869.643	947.976	OK	6496.3	6181.05	6811.55	OK	5329	5094.8	5563.2	OK	2156.45	2062.34	2250.56	OK	866.112	823.172	909.052	OK	1434.2	1363.71	1504.69	OK
Bin_04_1_447	Macrolide export ATP-binding/permease protein MacB (EC 3.6.3.-)	Bin_04_1_447_gene	Bin_04_1:499945-502442	1182	191.749	177.61	205.889	OK	144.505	129.738	159.273	OK	137.916	128.212	147.62	OK	166.48	157.165	175.794	OK	231.884	219.721	244.046	OK	101.141	91.9652	110.317	OK	278.639	263.146	294.132	OK	214.54	197.671	231.409	OK	165.464	145.472	185.456	OK	109.824	91.949	127.698	OK	200.4	170.189	230.612	OK
Bin_04_1_448	ATP binding cassette (abc) transporter, putative (EC:3.6.3.28)	Bin_04_1_448_gene	Bin_04_1:499945-502442	711	158.544	140.68	176.408	OK	103.374	86.0237	120.723	OK	107.034	95.1599	118.909	OK	157.727	145.42	170.034	OK	164.711	151.523	177.898	OK	74.132	63.2314	85.0326	OK	202.594	184.722	220.466	OK	155.47	135.523	175.417	OK	116.517	93.2136	139.82	OK	74.3757	53.9431	94.8083	OK	112.045	80.666	143.424	OK
Bin_04_1_449	hypothetical protein	Bin_04_1_449_gene	Bin_04_1:499945-502442	606	155.882	135.96	175.803	OK	82.6424	65.2198	100.065	OK	141.24	125.92	156.559	OK	173.514	159.017	188.011	OK	227.736	210.321	245.152	OK	89.969	76.4821	103.456	OK	220.245	199.317	241.174	OK	163.823	140.827	186.82	OK	105.818	80.8767	130.76	OK	102.665	75.7038	129.626	OK	174.583	130.592	218.573	OK
Bin_04_1_45	phage portal protein, HK97 family	Bin_04_1_45_gene	Bin_04_1:45849-47909	1335	0.580644	0	1.36277	OK	0.326246	0	0.978739	OK	0.147592	0	0.442777	OK	0.430354	0	0.860708	OK	0	0	0	OK	0.17958	0	0.538741	OK	0.35328	0	0.852893	OK	0.57345	0	1.38443	OK	0.522173	0	1.56652	OK	1.2578	0	3.03659	OK	0	0	0	OK
Bin_04_1_450	hypothetical protein	Bin_04_1_450_gene	Bin_04_1:502632-503310	678	225.667	203.628	247.706	OK	194.673	170.049	219.298	OK	422.732	398.154	447.311	OK	389.814	368.807	410.821	OK	665.49	632.65	698.329	OK	176.165	158.786	193.545	OK	596.997	564.187	629.807	OK	391.455	358.72	424.19	OK	265.469	229.09	301.848	OK	231.164	193.909	268.42	OK	458.249	392.617	523.88	OK
Bin_04_1_451	hypothetical protein	Bin_04_1_451_gene	Bin_04_1:503586-503865	279	290.746	230.093	351.399	OK	199.467	139.325	259.609	OK	352.748	298.955	406.542	OK	348.333	302.693	393.973	OK	639.416	574.577	704.256	OK	202.123	157.207	247.04	OK	1052.98	951.3	1154.65	OK	788.866	676.742	900.991	OK	370.047	266.413	473.681	OK	279.642	180.774	378.511	OK	451.474	294.291	608.657	OK
Bin_04_1_452	hypothetical protein	Bin_04_1_452_gene	Bin_04_1:504119-504686	567	1935.04	1840.68	2029.41	OK	5467.24	5223.71	5710.78	OK	9206.08	8811.65	9600.5	OK	5802.98	5555.38	6050.58	OK	6001.31	5745.77	6256.85	OK	3572	3415.26	3728.73	OK	4586.12	4388.38	4783.85	OK	4068.47	3884.04	4252.9	OK	2247.87	2123.35	2372.39	OK	1460.49	1353.48	1567.51	OK	2120.74	1959.39	2282.1	OK
Bin_04_1_453	hypothetical protein	Bin_04_1_453_gene	Bin_04_1:504847-505840	993	57.5376	48.8976	66.1775	OK	107.573	93.3864	121.759	OK	91.4062	82.6107	100.202	OK	87.9162	80.5514	95.281	OK	65.4601	58.7965	72.1238	OK	88.0467	78.5246	97.5687	OK	56.2173	48.6712	63.7634	OK	50.5591	41.4415	59.6766	OK	35.9322	25.5594	46.3049	OK	34.2603	23.1448	45.3759	OK	79.0428	57.9178	100.168	OK
Bin_04_1_454	glyoxalase	Bin_04_1_454_gene	Bin_04_1:505841-506099	258	183.263	129.201	237.325	OK	234.371	161.166	307.577	OK	212.057	165.222	258.893	OK	203.594	164.412	242.776	OK	151.307	115.889	186.725	OK	169.913	123.669	216.158	OK	157.846	113.64	202.052	OK	165.789	108.068	223.509	OK	182.986	101.152	264.821	OK	77.1353	18.8265	135.444	OK	224.267	99.8659	348.667	OK
Bin_04_1_455	hypothetical protein	Bin_04_1_455_gene	Bin_04_1:506160-513320	3693	101.789	96.0799	107.497	OK	87.6588	81.5698	93.7479	OK	73.4769	69.5287	77.425	OK	82.4693	78.4021	86.5365	OK	53.9066	50.9378	56.8755	OK	98.0158	92.8662	103.165	OK	54.6176	51.081	58.1542	OK	67.0963	62.1021	72.0904	OK	62.9582	56.4297	69.4867	OK	50.143	43.749	56.537	OK	74.9911	65.2073	84.7748	OK
Bin_04_1_456	hypothetical protein	Bin_04_1_456_gene	Bin_04_1:506160-513320	3471	120.381	113.827	126.935	OK	91.0186	84.6066	97.4306	OK	70.0919	66.2012	73.9825	OK	90.8668	86.406	95.3276	OK	64.408	60.9685	67.8474	OK	100.326	95.0016	105.65	OK	76.9775	72.5804	81.3746	OK	79.3972	73.783	85.0114	OK	80.2503	72.6332	87.8673	OK	61.1696	53.8715	68.4678	OK	98.1495	86.5825	109.717	OK
Bin_04_1_457	SUF system FeS assembly protein, NifU family K04488 nitrogen fixation protein related proteins	Bin_04_1_457_gene	Bin_04_1:514558-516227	471	971.376	910.142	1032.61	OK	1300	1215.19	1384.8	OK	651.929	611.537	692.321	OK	781.71	740.805	822.614	OK	910.639	863.577	957.7	OK	810.731	761.046	860.417	OK	886.562	834.771	938.353	OK	442.421	396.043	488.799	OK	369.657	312.447	426.867	OK	234.602	184.585	284.619	OK	175.293	121.196	229.389	OK
Bin_04_1_458	cysteine desulfurylase, putative (EC:4.4.1.16) K11717 desulfurase / selenocysteine lyase	Bin_04_1_458_gene	Bin_04_1:514558-516227	1209	771.096	733.792	808.401	OK	953.513	907.117	999.909	OK	330.209	313.444	346.975	OK	592.084	565.456	618.713	OK	535.575	510.932	560.218	OK	542.438	516.162	568.714	OK	409.113	388.473	429.753	OK	220.392	203.526	237.258	OK	190.988	169.8	212.176	OK	139.43	119.562	159.298	OK	182.827	154.36	211.293	OK
Bin_04_1_459	hypothetical protein	Bin_04_1_459_gene	Bin_04_1:516236-517283	1047	633.61	601.15	666.071	OK	791.868	750.917	832.819	OK	293.482	277.56	309.403	OK	539.602	514.539	564.665	OK	442.192	420.879	463.506	OK	465.275	441.524	489.025	OK	324.934	306.896	342.971	OK	160.809	145.078	176.54	OK	140.825	120.959	160.691	OK	120.666	100.485	140.847	OK	170.414	140.406	200.422	OK
Bin_04_1_46	clpP peptidase S14, ClpP K01358 ATP-dependent Clp protease, protease subunit	Bin_04_1_46_gene	Bin_04_1:45849-47909	729	1.27848	0	2.96383	OK	1.40602	0	3.39444	OK	0.318039	0	0.954117	OK	0.463674	0	1.11941	OK	0	0	0	OK	0.386968	0	1.1609	OK	0.380632	0	1.1419	OK	0	0	0	OK	1.1252	0	3.37561	OK	0	0	0	OK	0	0	0	OK
Bin_04_1_460	iron-regulated ABC transporter membrane component SufB K09014 Fe-S cluster assembly protein SufB	Bin_04_1_460_gene	Bin_04_1:517450-519621	1410	663.04	631.146	694.933	OK	778.345	740.362	816.328	OK	299.8	284.808	314.792	OK	526.477	502.956	549.998	OK	497.324	474.74	519.908	OK	466.833	444.316	489.349	OK	423.573	402.918	444.229	OK	182.576	168.563	196.59	OK	154.253	136.871	171.635	OK	106.16	90.3348	121.986	OK	127.419	105.726	149.112	OK
Bin_04_1_461	ATP transporter, ABC binding component, ATP-binding protein K09013 Fe-S cluster assembly protein	Bin_04_1_461_gene	Bin_04_1:517450-519621	762	617.076	582.134	652.019	OK	922.014	871.09	972.939	OK	564.332	535.396	593.269	OK	768.872	732.896	804.848	OK	850.412	810.65	890.173	OK	626.205	593.462	658.947	OK	681.485	646.603	716.368	OK	302.272	275.761	328.783	OK	246.66	214.342	278.979	OK	198.899	167.05	230.749	OK	227.552	184.927	270.176	OK
Bin_04_1_462	phosphodiesterase K06950 uncharacterized protein	Bin_04_1_462_gene	Bin_04_1:519808-521368	1560	4596.01	4393.2	4798.81	OK	4883.97	4675.61	5092.32	OK	8056.51	7659.7	8453.32	OK	6532.39	6204.1	6860.68	OK	6538.8	6215.71	6861.89	OK	5877.85	5612.86	6142.84	OK	4851.84	4637.15	5066.54	OK	2532.97	2424.81	2641.13	OK	1987.24	1897.18	2077.31	OK	1789.68	1705.59	1873.77	OK	2975.92	2837.15	3114.69	OK
Bin_04_1_463	methyl-accepting chemotaxis sensory transducer	Bin_04_1_463_gene	Bin_04_1:521453-523154	1701	1190.22	1137.62	1242.82	OK	742.365	706.939	777.792	OK	1224.84	1172.59	1277.1	OK	1055.58	1010.67	1100.49	OK	1275.18	1220.87	1329.49	OK	946.28	905.035	987.526	OK	1215.03	1162.86	1267.19	OK	874.463	834.245	914.68	OK	769.641	730.43	808.852	OK	613.371	578.639	648.103	OK	1082.25	1023.23	1141.27	OK
Bin_04_1_464	cobyrinic acid a,c-diamide synthase	Bin_04_1_464_gene	Bin_04_1:523499-530779	1386	45.622	39.345	51.899	OK	28.7193	22.6985	34.7402	OK	22.5957	19.023	26.1683	OK	27.6923	24.3154	31.0692	OK	17.8838	15.0383	20.7293	OK	34.0224	29.1867	38.8581	OK	13.8594	10.7983	16.9204	OK	28.8069	23.1843	34.4294	OK	42.9688	33.6482	52.2894	OK	37.3089	27.8324	46.7854	OK	44.2777	31.3606	57.1948	OK
Bin_04_1_465	hypothetical protein	Bin_04_1_465_gene	Bin_04_1:523499-530779	1341	48.4332	41.8313	55.0352	OK	29.2072	23.0498	35.3646	OK	23.4901	19.776	27.2043	OK	28.5745	25.0771	32.072	OK	16.356	13.5814	19.1306	OK	32.1538	27.3606	36.9471	OK	16.3408	12.9519	19.7297	OK	15.9719	11.7032	20.2405	OK	16.1019	10.3179	21.8859	OK	17.5162	10.8957	24.1367	OK	20.5668	11.5907	29.5429	OK
Bin_04_1_466	hypothetical protein	Bin_04_1_466_gene	Bin_04_1:523499-530779	1074	62.859	54.2702	71.4478	OK	44.9598	36.226	53.6936	OK	23.2179	18.9964	27.4393	OK	41.9624	37.117	46.8078	OK	25.8371	21.8503	29.8238	OK	42.4916	36.1922	48.791	OK	20.6683	16.311	25.0255	OK	23.4844	17.5669	29.4019	OK	21.7239	14.0433	29.4044	OK	18.8053	10.963	26.6477	OK	32.0007	19.2004	44.8009	OK
Bin_04_1_467	cbiF precorrin-4 C11-methyltransferase (precorrin-3-methylase) K05936	Bin_04_1_467_gene	Bin_04_1:523499-530779	750	72.3481	60.6887	84.0076	OK	50.021	38.3914	61.6507	OK	21.7119	16.5584	26.8653	OK	58.404	51.1875	65.6204	OK	30.8821	25.3797	36.3845	OK	43.161	35.1462	51.1758	OK	22.6911	16.8813	28.5009	OK	21.9807	14.7535	29.208	OK	22.72	12.8042	32.6358	OK	14.3333	5.69001	22.9767	OK	32.6393	16.3197	48.959	OK
Bin_04_1_468	cobalamin biosynthesis protein CbiD K02188 CbiD	Bin_04_1_468_gene	Bin_04_1:523499-530779	1065	114.415	102.771	126.058	OK	57.8588	47.8995	67.8182	OK	39.9412	34.3756	45.5069	OK	74.3433	67.8603	80.8264	OK	44.7553	39.4808	50.0297	OK	70.5375	62.3789	78.6961	OK	46.1777	39.6308	52.7246	OK	47.0832	38.6607	55.5057	OK	41.8441	31.1289	52.5593	OK	38.8301	27.5022	50.158	OK	60.7903	43.056	78.5247	OK
Bin_04_1_469	Precorrin-8X methylmutase CbiC/CobH K06042 precorrin-8X	Bin_04_1_469_gene	Bin_04_1:523499-530779	648	162.142	142.828	181.455	OK	73.1577	57.5604	88.7549	OK	68.4489	58.3014	78.5965	OK	100.341	89.8369	110.845	OK	69.6314	60.4685	78.7942	OK	87.86	75.1785	100.542	OK	77.4192	65.6129	89.2255	OK	56.9891	44.0836	69.8946	OK	62.5379	44.2937	80.7821	OK	81.73	58.841	104.619	OK	165.585	124.821	206.35	OK
Bin_04_1_47	phage major capsid protein, hk97 family	Bin_04_1_47_gene	Bin_04_1:47924-49151	1227	0.829596	0	1.82163	OK	1.08209	0	2.33159	OK	0.326356	0	0.787893	OK	0.356849	0	0.768903	OK	0.653926	0.0690368	1.23882	OK	0.992718	0.104804	1.88063	OK	0.976464	0.103088	1.84984	OK	0.317003	0	0.951008	OK	1.15463	0	2.78751	OK	1.39062	0	3.35724	OK	2.17708	0	5.25593	OK
Bin_04_1_470	hypothetical protein	Bin_04_1_470_gene	Bin_04_1:523499-530779	1041	131.036	118.396	143.676	OK	66.1315	55.3323	76.9308	OK	48.2671	42.0616	54.4725	OK	75.3125	68.6945	81.9306	OK	46.6784	41.2151	52.1417	OK	66.4938	58.4597	74.5278	OK	59.1987	51.6653	66.7321	OK	52.3084	43.3044	61.3123	OK	42.3386	31.4068	53.2704	OK	55.2414	41.5377	68.9451	OK	35.9238	22.0967	49.7508	OK
Bin_04_1_471	hypothetical protein	Bin_04_1_471_gene	Bin_04_1:530836-532467	1002	38.5202	31.4923	45.5481	OK	28.6707	21.3883	35.953	OK	18.8281	14.8588	22.7974	OK	32.4823	28.031	36.9336	OK	19.7854	16.1426	23.4282	OK	23.6724	18.763	28.5818	OK	18.5277	14.2201	22.8353	OK	19.5078	13.8764	25.1392	OK	17.0233	9.77138	24.2751	OK	24.0682	14.8044	33.3321	OK	16.7467	7.07797	26.4154	OK
Bin_04_1_472	hypothetical protein	Bin_04_1_472_gene	Bin_04_1:530836-532467	630	55.9051	44.2983	67.5119	OK	33.7929	22.9705	44.6153	OK	28.6156	21.9172	35.314	OK	46.8625	39.5438	54.1811	OK	32.9888	26.55	39.4275	OK	51.9877	42.0287	61.9467	OK	24.3954	17.6293	31.1614	OK	28.1762	18.9119	37.4405	OK	24.9633	13.1955	36.7311	OK	21.7139	9.66921	33.7587	OK	20.9195	6.12718	35.7119	OK
Bin_04_1_473	MULTISPECIES: alpha/beta hydrolase	Bin_04_1_473_gene	Bin_04_1:532481-533237	756	92.6907	79.599	105.782	OK	59.5062	46.8909	72.1215	OK	64.1248	55.3166	72.9331	OK	84.8893	76.2366	93.542	OK	72.7293	64.3312	81.1273	OK	66.9817	57.0517	76.9118	OK	48.1467	39.797	56.4964	OK	53.4729	42.2619	64.6838	OK	49.2264	34.7103	63.7425	OK	33.5104	20.3665	46.6543	OK	60.5333	38.4296	82.6369	OK
Bin_04_1_474	iron-chelate-transporting ATPase (EC:3.6.3.34) K02013 iron complex transport system ATP-binding protein	Bin_04_1_474_gene	Bin_04_1:533317-535487	732	87.7774	74.7241	100.831	OK	92.969	76.8461	109.092	OK	53.1268	44.9292	61.3245	OK	77.2238	68.7855	85.6622	OK	64.8847	56.7741	72.9953	OK	80.4166	69.2915	91.5417	OK	55.6348	46.4575	64.8122	OK	34.4028	25.1266	43.6791	OK	31.3266	19.4862	43.1669	OK	33.6869	20.2121	47.1616	OK	35.8621	18.4664	53.2578	OK
Bin_04_1_475	adenosylcobyric acid synthase (glutamine-hydrolysing) (EC:6.3.5.10) K02232	Bin_04_1_475_gene	Bin_04_1:533317-535487	1449	56.6328	49.8115	63.454	OK	36.4532	29.8794	43.0269	OK	31.1054	27.0211	35.1898	OK	52.8747	48.3281	57.4212	OK	39.5452	35.4223	43.6681	OK	40.294	35.1663	45.4216	OK	43.4853	38.2022	48.7684	OK	36.7256	30.5399	42.9113	OK	46.0119	36.6683	55.3555	OK	40.5623	30.9346	50.19	OK	43.8255	31.3039	56.3471	OK
Bin_04_1_476	nitroreductase	Bin_04_1_476_gene	Bin_04_1:535543-536227	684	211.405	190.202	232.609	OK	52.2888	39.6069	64.9708	OK	62.2689	52.9605	71.5773	OK	77.3428	68.4856	86.2001	OK	92.2877	82.1425	102.433	OK	66.0294	55.4563	76.6026	OK	150.297	134.476	166.118	OK	152.731	132.412	173.051	OK	172.304	143.18	201.429	OK	142.3	113.253	171.347	OK	262.228	212.891	311.565	OK
Bin_04_1_477	putative nitroreductase	Bin_04_1_477_gene	Bin_04_1:536355-536700	345	25.5522	11.659	39.4454	OK	18.2249	4.44816	32.0016	OK	24.7345	13.9395	35.5296	OK	27.4749	17.7611	37.1888	OK	22.6565	13.407	31.906	OK	20.0635	9.33912	30.7879	OK	25.3736	13.4124	37.3348	OK	16.0171	3.90931	28.1249	OK	12.5013	0	26.9366	OK	5.01881	0	15.0564	OK	39.2859	4.14752	74.4243	OK
Bin_04_1_478	hypothetical protein	Bin_04_1_478_gene	Bin_04_1:536790-537018	228	51.1025	16.0383	86.1666	OK	25.4157	0	54.7632	OK	65.155	33.5502	96.7598	OK	36.3198	16.1732	56.4665	OK	36.8619	15.5797	58.1441	OK	41.9697	13.9899	69.9495	OK	27.5217	5.05032	49.993	OK	37.2281	3.93027	70.5258	OK	0	0	0	OK	16.3311	0	48.9932	OK	102.268	0	204.537	OK
Bin_04_1_479	hypothetical protein	Bin_04_1_479_gene	Bin_04_1:537202-537697	495	121.077	100.427	141.727	OK	76.1289	56.4725	95.7853	OK	151.538	132.885	170.191	OK	117.578	103.55	131.606	OK	133.877	118.181	149.573	OK	85.9046	70.4131	101.396	OK	98.2375	81.8075	114.668	OK	73.5974	55.479	91.7158	OK	42.6468	24.0342	61.2593	OK	46.4715	25.1489	67.794	OK	137.848	91.8989	183.798	OK
Bin_04_1_48	Head fiber protein	Bin_04_1_48_gene	Bin_04_1:49166-49415	249	7.84956	0	25.2697	OK	0	0	0	OK	0	0	0	OK	2.10383	0	6.31148	OK	0	0	0	OK	0	0	0	OK	3.45408	0	10.3622	OK	0	0	0	OK	0	0	0	OK	0	0	0	OK	38.5053	0	92.96	OK
Bin_04_1_480	prevent-host-death family protein	Bin_04_1_480_gene	Bin_04_1:537706-538760	225	126.039	70.0173	182.06	OK	106.23	44.898	167.562	OK	260.314	195.738	324.89	OK	175.161	129.934	220.387	OK	211.848	159.695	264.002	OK	136.438	84.8695	188.007	OK	138.997	87.375	190.62	OK	155.602	86.0147	225.189	OK	141.688	52.0767	231.3	OK	51.1942	0	110.308	OK	213.725	62.5987	364.852	OK
Bin_04_1_481	hypothetical protein	Bin_04_1_481_gene	Bin_04_1:537706-538760	837	67.7639	57.2973	78.2305	OK	40.2282	30.5424	49.914	OK	70.4225	61.8029	79.0421	OK	69.4079	62.1018	76.714	OK	84.1358	75.7011	92.5705	OK	53.9143	45.5951	62.2335	OK	63.4484	54.4978	72.399	OK	42.5285	33.1923	51.8647	OK	28.9276	18.5365	39.3186	OK	43.8309	29.7938	57.8681	OK	63.341	42.2273	84.4547	OK
Bin_04_1_482	capsule synthesis protein, CapA K07282 poly-gamma-glutamate protein (capsule biosynthesis protein)	Bin_04_1_482_gene	Bin_04_1:538968-540015	1047	56.0195	47.7762	64.2629	OK	36.77	28.7461	44.7939	OK	68.7167	61.3389	76.0945	OK	64.6714	58.5606	70.7823	OK	79.3597	72.2616	86.4579	OK	36.1425	30.2405	42.0446	OK	63.2803	55.5349	71.0257	OK	46.55	38.0864	55.0136	OK	32.2285	22.7249	41.7322	OK	35.4403	24.5032	46.3775	OK	77.9412	57.647	98.2353	OK
Bin_04_1_483	Na+-driven multidrug efflux pump	Bin_04_1_483_gene	Bin_04_1:540232-541579	1347	92.3873	83.3064	101.468	OK	92.6495	81.7116	103.587	OK	62.0681	56.0466	68.0896	OK	84.4218	78.426	90.4176	OK	61.8032	56.4239	67.1825	OK	96.8435	88.5469	105.14	OK	63.7965	57.118	70.475	OK	36.8828	30.4132	43.3525	OK	37.7183	28.8891	46.5475	OK	42.316	32.0528	52.5791	OK	67.2219	51.0368	83.407	OK
Bin_04_1_484	5'/3'-nucleotidase (EC:3.1.3.5) K03787 5'-nucleotidase	Bin_04_1_484_gene	Bin_04_1:541583-542333	750	106.531	92.4143	120.647	OK	93.9584	78.0195	109.897	OK	65.4414	56.4945	74.3884	OK	86.4914	77.7095	95.2732	OK	78.1857	69.4306	86.9408	OK	88.5545	77.0742	100.035	OK	63.6815	54.0261	73.3368	OK	69.5067	56.6549	82.3585	OK	49.7676	35.092	64.4433	OK	48.2122	32.3601	64.0642	OK	57.1188	35.53	78.7077	OK
Bin_04_1_485	hypothetical protein	Bin_04_1_485_gene	Bin_04_1:542408-543110	702	31.6847	23.5589	39.8105	OK	81.526	65.9796	97.0724	OK	34.535	27.7293	41.3406	OK	43.9943	37.436	50.5526	OK	22.036	17.1691	26.903	OK	59.1541	49.3291	68.979	OK	17.6563	12.3327	22.9799	OK	10.4218	5.21091	15.6327	OK	9.48991	2.77953	16.2003	OK	15.7156	6.23873	25.1924	OK	31.3136	14.5758	48.0513	OK
Bin_04_1_486	hypothetical protein	Bin_04_1_486_gene	Bin_04_1:543144-543330	186	88.6107	21.2355	155.986	OK	257.878	124.71	391.045	OK	54.4426	13.2879	95.5974	OK	85.0421	41.1266	128.958	OK	112.205	59.3109	165.098	OK	94.6315	34.7813	154.482	OK	46.541	4.91346	88.1685	OK	45.3277	0	97.6677	OK	27.5164	0	82.5491	OK	0	0	0	OK	51.8828	0	155.648	OK
Bin_04_1_487	hypothetical protein	Bin_04_1_487_gene	Bin_04_1:543417-543780	147	148.467	6.57515	290.359	OK	334.399	97.9433	570.855	OK	208.011	82.5756	333.446	OK	192.985	89.8302	296.14	OK	106.094	25.8944	186.293	OK	414.153	218.919	609.387	OK	22.6318	0	67.8953	OK	110.209	0	237.467	OK	133.805	0	323.035	OK	0	0	0	OK	252.293	0	609.09	OK
Bin_04_1_488	hypothetical protein	Bin_04_1_488_gene	Bin_04_1:543417-543780	255	39.5726	13.607	65.5382	OK	82.9506	38.6116	127.29	OK	56.2897	31.7229	80.8565	OK	44.9407	26.1991	63.6822	OK	21.4836	7.89618	35.071	OK	84.7964	51.5365	118.056	OK	32.08	11.7908	52.3692	OK	15.6219	0	33.6604	OK	0	0	0	OK	11.4216	0	34.2647	OK	35.762	0	86.3371	OK
Bin_04_1_489	hypothetical protein	Bin_04_1_489_gene	Bin_04_1:543872-544148	276	23.6411	5.46391	41.8182	OK	46.7694	17.1898	76.349	OK	57.1273	35.139	79.1157	OK	35.474	20.6803	50.2677	OK	49.1785	30.9141	67.443	OK	77.2318	49.0307	105.433	OK	53.177	29.9687	76.3854	OK	4.11038	0	12.3311	OK	14.9713	0	36.144	OK	45.0782	4.75903	85.3973	OK	70.572	7.45049	133.694	OK
Bin_04_1_49	DNA packaging protein, putative	Bin_04_1_49_gene	Bin_04_1:49474-50857	348	0.733579	0	4.23352	OK	0	0	0	OK	0	0	0	OK	0	0	0	OK	0.925068	0	2.7752	OK	1.40434	0	4.21301	OK	0	0	0	OK	0	0	0	OK	0	0	0	OK	0	0	0	OK	23.0983	0	49.7699	OK
Bin_04_1_490	putative radical SAM protein K07139	Bin_04_1_490_gene	Bin_04_1:544332-545232	900	7.1122	3.83843	10.386	OK	18.0277	11.8442	24.2111	OK	17.2707	13.2	21.3415	OK	27.1027	22.7488	31.4566	OK	20.1867	16.2467	24.1267	OK	20.1383	15.2896	24.987	OK	9.47365	6.17535	12.772	OK	6.05792	2.69759	9.41825	OK	11.8811	5.53039	18.2318	OK	7.15472	1.74626	12.5632	OK	4.80045	0	10.3435	OK
Bin_04_1_491	amt ammonium transporter Amt	Bin_04_1_491_gene	Bin_04_1:546250-548002	1752	5.96539	3.96609	7.96469	OK	9.53391	6.51902	12.5488	OK	14.6645	12.1496	17.1795	OK	11.0828	9.21614	12.9495	OK	6.65453	5.13782	8.17124	OK	12.0701	9.55333	14.5869	OK	4.64576	3.09717	6.19434	OK	3.56106	1.83369	5.28843	OK	2.67041	0.651769	4.68904	OK	4.59457	1.68871	7.50044	OK	5.75442	1.68543	9.82341	OK
Bin_04_1_492	iron compound ABC transporter, permease protein, putative K02015 complex transport system protein	Bin_04_1_492_gene	Bin_04_1:548133-552562	990	135.944	122.661	149.226	OK	181.224	162.776	199.672	OK	109.809	100.15	119.468	OK	122.933	114.208	131.659	OK	97.3735	89.2307	105.516	OK	142.911	130.757	155.066	OK	65.0746	56.9403	73.209	OK	45.388	36.7329	54.0432	OK	53.3526	40.689	66.0162	OK	83.2628	65.9013	100.624	OK	77.9278	56.9122	98.9433	OK
Bin_04_1_493	hypothetical protein	Bin_04_1_493_gene	Bin_04_1:548133-552562	1308	196.28	182.82	209.739	OK	191.846	175.831	207.861	OK	133.815	124.818	142.811	OK	189.138	179.245	199.031	OK	130.761	122.8	138.723	OK	165.024	154.004	176.044	OK	78.537	70.9972	86.0768	OK	51.6981	43.9043	59.4918	OK	74.3575	61.7437	86.9713	OK	90.8437	75.5429	106.145	OK	164.411	138.655	190.166	OK
Bin_04_1_494	hypothetical protein	Bin_04_1_494_gene	Bin_04_1:548133-552562	459	167.009	141.098	192.92	OK	120.194	93.8081	146.58	OK	91.7173	76.2143	107.22	OK	161.892	144.306	179.477	OK	94.5134	80.4242	108.603	OK	136.306	115.459	157.153	OK	36.0667	25.4312	46.7021	OK	13.9997	5.55755	22.4418	OK	44.0379	23.8319	64.2439	OK	30.7066	12.1898	49.2234	OK	61.1834	28.4795	93.8873	OK
Bin_04_1_495	multiple sugar transport system substrate-binding protein K02027 protein	Bin_04_1_495_gene	Bin_04_1:548133-552562	1689	77.8287	70.5205	85.137	OK	99.6329	89.6821	109.584	OK	74.8602	69.0587	80.6618	OK	104.06	98.133	109.986	OK	75.495	70.2792	80.7109	OK	86.4348	79.5584	93.3112	OK	36.9942	32.5326	41.4559	OK	18.1241	14.1453	22.1029	OK	29.0302	22.2347	35.8256	OK	34.4846	26.3565	42.6127	OK	73.4827	58.5614	88.404	OK
Bin_04_1_496	malG putative maltose/maltodextrin ABC transporter, MalG permease K10110 transport system permease protein	Bin_04_1_496_gene	Bin_04_1:552641-554974	909	190.768	174.149	207.387	OK	207.288	186.455	228.121	OK	98.9858	89.3027	108.669	OK	59.3823	52.979	65.7857	OK	56.9397	50.3649	63.5146	OK	109.49	98.2567	120.724	OK	58.0999	49.9841	66.2156	OK	85.568	73.0197	98.1163	OK	161.698	138.419	184.976	OK	207.864	178.899	236.829	OK	436.002	383.513	488.49	OK
Bin_04_1_497	Maltose/maltodextrin ABC transporter, permease protein MalF	Bin_04_1_497_gene	Bin_04_1:552641-554974	1425	162.409	150.766	174.051	OK	164.091	150.008	178.175	OK	88.7255	81.7599	95.6911	OK	71.0551	65.733	76.3772	OK	65.086	59.745	70.427	OK	118.601	109.718	127.484	OK	51.5394	45.7315	57.3472	OK	72.505	63.7286	81.2814	OK	148.005	131.083	164.926	OK	180.002	159.522	200.482	OK	427.719	388.219	467.22	OK
Bin_04_1_498	Maltose/maltodextrin ABC transporter, substrate binding periplasmic protein MalE	Bin_04_1_498_gene	Bin_04_1:555094-556399	1305	2855.31	2731.69	2978.93	OK	1921.68	1836.59	2006.77	OK	1990.7	1906	2075.41	OK	1288.56	1233.66	1343.47	OK	1435.97	1374.8	1497.15	OK	1592.75	1524.2	1661.3	OK	1156.41	1105.66	1207.15	OK	1235.89	1179.32	1292.46	OK	1960.02	1868.72	2051.32	OK	2284.39	2177.54	2391.24	OK	4831.47	4613.63	5049.32	OK
Bin_04_1_499	hypothetical protein	Bin_04_1_499_gene	Bin_04_1:556564-559812	1722	101.66	93.3968	109.923	OK	149.481	137.426	161.537	OK	105.89	99.0658	112.715	OK	117.668	111.267	124.068	OK	75.3518	70.1978	80.5057	OK	135.663	127.138	144.188	OK	54.3506	49.0018	59.6995	OK	51.6948	45.0487	58.3409	OK	58.7431	49.1822	68.304	OK	35.1404	27.0251	43.2558	OK	77.0197	61.987	92.0523	OK
Bin_04_1_5	RelA/SpoT domain protein	Bin_04_1_5_gene	Bin_04_1:3847-4837	990	96.8241	85.6	108.048	OK	98.5935	84.9863	112.201	OK	182.873	170.409	195.338	OK	198.025	186.774	209.275	OK	126.483	117.203	135.764	OK	132.316	120.621	144.011	OK	62.0243	54.0829	69.9657	OK	38.3735	30.4152	46.3318	OK	49.5954	37.3858	61.8049	OK	29.866	19.468	40.264	OK	69.4265	49.5904	89.2627	OK
Bin_04_1_50	head-tail adaptor, putative	Bin_04_1_50_gene	Bin_04_1:49474-50857	333	2.59387	0	8.0919	OK	0	0	0	OK	0	0	0	OK	0	0	0	OK	0	0	0	OK	1.55992	0	4.67975	OK	1.53438	0	4.60313	OK	2.49063	0	7.47188	OK	0	0	0	OK	0	0	0	OK	0	0	0	OK
Bin_04_1_500	two-component system, response regulator YesN K07720 YesN	Bin_04_1_500_gene	Bin_04_1:556564-559812	1530	344.684	326.541	362.826	OK	246.26	229.704	262.816	OK	226.716	214.98	238.452	OK	289.881	276.131	303.631	OK	245.375	233.323	257.426	OK	246.445	233.358	259.531	OK	232.918	220.425	245.411	OK	219.607	204.95	234.264	OK	189.727	171.342	208.111	OK	127.126	110.61	143.641	OK	200.701	174.736	226.665	OK
Bin_04_1_501	glycosyltransferase family 35 candidate glycogen phosphorylase K00688 starch phosphorylase	Bin_04_1_501_gene	Bin_04_1:559916-563729	3813	131.772	124.908	138.635	OK	99.1576	92.7901	105.525	OK	45.9221	43.0075	48.8367	OK	51.241	48.48	54.0021	OK	46.0724	43.4285	48.7163	OK	56.3813	52.819	59.9436	OK	33.7619	31.0279	36.4959	OK	28.1202	24.9413	31.2991	OK	47.2847	41.7218	52.8476	OK	51.4315	45.0644	57.7985	OK	98.1029	87.1002	109.106	OK
Bin_04_1_502	basic membrane lipoprotein	Bin_04_1_502_gene	Bin_04_1:563890-566505	1938	29.9647	25.7563	34.1732	OK	24.0438	19.5201	28.5675	OK	10.9736	8.91804	13.0291	OK	22.1734	19.6787	24.6681	OK	15.7388	13.5349	17.9427	OK	18.9737	15.9923	21.9552	OK	12.442	10.0476	14.8365	OK	6.91906	4.64408	9.19403	OK	9.19512	5.65591	12.7343	OK	9.84398	5.82519	13.8628	OK	8.34775	3.71725	12.9782	OK
Bin_04_1_503	metallophosphoesterase	Bin_04_1_503_gene	Bin_04_1:563890-566505	681	26.2197	18.6614	33.7781	OK	23.9876	15.371	32.6042	OK	12.6022	8.40144	16.8029	OK	20.1591	15.623	24.6953	OK	13.1868	9.33979	17.0337	OK	14.0557	9.16211	18.9492	OK	9.63596	5.61749	13.6544	OK	6.80056	2.49951	11.1016	OK	7.43094	1.3636	13.4983	OK	10.4414	2.54843	18.3343	OK	23.3521	8.58292	38.1212	OK
Bin_04_1_504	lgt prolipoprotein diacylglyceryl transferase Lgt (EC:2.4.99.-) K13292 phosphatidylglycerol:prolipoprotein diacylglycerol	Bin_04_1_504_gene	Bin_04_1:566553-567441	888	328.126	306.002	350.25	OK	600.498	564.499	636.497	OK	513.547	487.739	539.355	OK	515.982	491.241	540.723	OK	366.608	347.783	385.433	OK	584.459	554.732	614.187	OK	221.134	205.059	237.208	OK	140.355	124.039	156.671	OK	177.027	152.298	201.755	OK	163.286	137.223	189.35	OK	289.826	246.379	333.272	OK
Bin_04_1_505	hypothetical protein	Bin_04_1_505_gene	Bin_04_1:567483-568269	786	300.69	277.737	323.643	OK	368.429	337.859	398.999	OK	205.978	190.604	221.352	OK	336.685	318.808	354.562	OK	170.607	158.081	183.134	OK	400.712	377.018	424.407	OK	99.5678	87.8741	111.261	OK	89.7271	75.5841	103.87	OK	96.4206	76.6355	116.206	OK	92.9021	71.5889	114.215	OK	174.149	137.637	210.66	OK
Bin_04_1_506	queA S-adenosylmethionine:tRNA ribosyltransferase-isomerase (EC:2.4.2.29) K07568	Bin_04_1_506_gene	Bin_04_1:568279-569326	1047	483.644	457.474	509.815	OK	463.565	435.075	492.055	OK	327.543	310.265	344.82	OK	477.529	455.008	500.051	OK	254.269	240.752	267.785	OK	505.273	479.864	530.681	OK	186.76	173.454	200.066	OK	140.419	125.72	155.119	OK	128.914	109.907	147.921	OK	134.167	112.887	155.447	OK	140.03	112.828	167.232	OK
Bin_04_1_507	pheT phenylalanyl-tRNA synthetase subunit beta (EC:6.1.1.20) K01890 chain	Bin_04_1_507_gene	Bin_04_1:569330-571754	2424	365.89	348.258	383.522	OK	384.898	365.854	403.943	OK	230.665	219.683	241.647	OK	418.388	400.26	436.517	OK	224.646	214.208	235.084	OK	415.131	396.306	433.956	OK	134.521	127.242	141.8	OK	90.4103	83.1425	97.6781	OK	80.3309	71.0858	89.5759	OK	83.2942	72.9628	93.6256	OK	128.896	112.816	144.977	OK
Bin_04_1_508	pheS phenylalanyl-tRNA synthetase subunit alpha (EC:6.1.1.20) K01889 chain	Bin_04_1_508_gene	Bin_04_1:571781-572804	1023	325.816	305.493	346.138	OK	449.218	420.764	477.672	OK	379.746	360.224	399.267	OK	555.866	530.051	581.68	OK	368.24	349.943	386.538	OK	514.875	488.939	540.811	OK	240.537	225.216	255.857	OK	131.072	116.663	145.481	OK	111.779	93.8227	129.736	OK	98.1464	79.6807	116.612	OK	106.061	82.0432	130.079	OK
Bin_04_1_509	aldo/keto reductase family oxidoreductase	Bin_04_1_509_gene	Bin_04_1:573213-574059	846	354.518	330.796	378.24	OK	202.919	181.318	224.52	OK	121.966	110.702	133.23	OK	204.166	191.724	216.609	OK	147.153	136.076	158.229	OK	190.484	174.956	206.011	OK	125.74	113.228	138.251	OK	105.588	90.9806	120.195	OK	108.567	88.5783	128.556	OK	100.838	79.6965	121.979	OK	152.662	120.114	185.21	OK
Bin_04_1_51	prophage pi2 protein 37	Bin_04_1_51_gene	Bin_04_1:49474-50857	387	0	0	0	OK	0	0	0	OK	0	0	0	OK	1.9954	0	4.2995	OK	0	0	0	OK	0	0	0	OK	0	0	0	OK	0	0	0	OK	0	0	0	OK	3.88797	0	11.6639	OK	0	0	0	OK
Bin_04_1_510	hypothetical protein	Bin_04_1_510_gene	Bin_04_1:574132-574975	843	174.173	157.496	190.849	OK	154.781	135.872	173.691	OK	137.954	125.947	149.962	OK	175.223	163.669	186.777	OK	112.663	102.948	122.377	OK	179.616	164.503	194.729	OK	80.0508	70.0445	90.0572	OK	61.9245	50.7118	73.1373	OK	78.5724	61.5277	95.6172	OK	74.592	56.3662	92.8177	OK	88.8902	63.996	113.784	OK
Bin_04_1_511	YbaK/prolyl-tRNA synthetase associated region	Bin_04_1_511_gene	Bin_04_1:575141-575705	564	137.415	117.65	157.181	OK	167.149	140.965	193.333	OK	115.05	100.438	129.661	OK	162.66	147.827	177.493	OK	119.354	106.031	132.677	OK	152.967	134.383	171.551	OK	96.6069	81.9594	111.254	OK	81.1107	64.0111	98.2104	OK	49.2386	31.2592	67.218	OK	53.372	32.8291	73.915	OK	64.9884	36.6251	93.3517	OK
Bin_04_1_512	hypothetical protein	Bin_04_1_512_gene	Bin_04_1:575759-576014	255	194.308	137.619	250.998	OK	154.051	93.6273	214.475	OK	171.55	128.662	214.437	OK	185.624	147.535	223.714	OK	94.5279	66.0266	123.029	OK	238.082	182.351	293.813	OK	134.736	93.1556	176.316	OK	83.3165	41.6583	124.975	OK	142.25	68.7922	215.707	OK	45.6863	7.10543e-15	91.3725	OK	160.929	53.643	268.215	OK
Bin_04_1_513	membrane protein	Bin_04_1_513_gene	Bin_04_1:576474-577164	690	249.882	226.986	272.777	OK	164.042	141.719	186.366	OK	251.84	233.236	270.444	OK	274.244	257.668	290.819	OK	288.313	270.493	306.134	OK	200.658	182.34	218.975	OK	289.48	267.659	311.3	OK	340.402	310.256	370.549	OK	284.437	247.249	321.626	OK	234.238	197.201	271.274	OK	291.076	239.418	342.734	OK
Bin_04_1_514	hypothetical protein	Bin_04_1_514_gene	Bin_04_1:577167-577293	126	358.728	75.8771	641.579	OK	543.696	132.7	954.691	OK	808.173	471.141	1145.2	OK	589.123	343.442	834.804	OK	535.091	289.574	780.607	OK	641.301	310.135	972.468	OK	756.961	400.126	1113.8	OK	682.618	250.893	1114.34	OK	497.263	0	994.526	OK	1048.07	255.804	1840.34	OK	1875.2	549.235	3201.17	OK
Bin_04_1_515	predicted ATPase (AAA+ superfamily) K07133	Bin_04_1_515_gene	Bin_04_1:577366-578707	1341	21.843	17.4078	26.2782	OK	31.1543	24.795	37.5137	OK	41.695	36.7467	46.6433	OK	53.2963	48.5198	58.0728	OK	41.0666	36.6701	45.4631	OK	28.7598	24.2266	33.293	OK	39.8856	34.591	45.1802	OK	39.6444	32.9192	46.3696	OK	33.2427	24.932	41.5533	OK	23.772	16.0593	31.4846	OK	52.8861	38.4923	67.2799	OK
Bin_04_1_516	asrC anaerobic sulfite reduction protein C, reductase K00385 reductase subunit C	Bin_04_1_516_gene	Bin_04_1:579082-580096	1014	20.6932	15.5814	25.8051	OK	9.11155	5.03674	13.1864	OK	11.1295	8.10041	14.1585	OK	16.8268	13.6468	20.0067	OK	14.041	10.9951	17.0869	OK	12.5385	8.99207	16.0849	OK	11.0999	7.79052	14.4092	OK	7.60739	4.11688	11.0979	OK	10.2084	4.75179	15.6651	OK	7.02565	2.05776	11.9935	OK	9.62412	2.34897	16.8993	OK
Bin_04_1_517	asrB anaerobic sulfite reductase subunit B	Bin_04_1_517_gene	Bin_04_1:580110-581918	798	20.2785	14.337	26.22	OK	6.83445	2.71312	10.9558	OK	7.87022	4.89556	10.8449	OK	14.9573	11.4561	18.4586	OK	9.01128	6.16166	11.8609	OK	12.9959	8.77949	17.2124	OK	5.38237	2.69118	8.07355	OK	4.36838	1.27947	7.45729	OK	7.95552	2.33012	13.5809	OK	5.98845	0.632218	11.3447	OK	3.75009	0	9.05351	OK
Bin_04_1_518	asrA anaerobic sulfite reductase subunit A	Bin_04_1_518_gene	Bin_04_1:580110-581918	1014	14.7106	10.3996	19.0216	OK	6.37808	2.8492	9.90697	OK	6.18304	3.88799	8.47808	OK	14.4229	11.4789	17.367	OK	5.12082	3.28137	6.96028	OK	11.2846	7.92021	14.6491	OK	7.64657	4.89984	10.3933	OK	4.00389	1.47161	6.53617	OK	2.91669	0	5.83338	OK	6.14744	1.50041	10.7945	OK	8.24924	1.51376	14.9847	OK
Bin_04_1_519	hypothetical protein	Bin_04_1_519_gene	Bin_04_1:582070-582742	672	71.8922	59.3331	84.4513	OK	32.3359	22.2359	42.436	OK	31.398	24.7039	38.0921	OK	48.6366	41.5233	55.7499	OK	36.6039	30.1332	43.0746	OK	51.2267	41.7951	60.6583	OK	38.0044	29.9475	46.0614	OK	18.7148	11.5115	25.9181	OK	17.6725	8.22615	27.1188	OK	21.2845	9.90746	32.6616	OK	40.4623	20.8352	60.0895	OK
Bin_04_1_52	prophage pi2 protein 38	Bin_04_1_52_gene	Bin_04_1:49474-50857	327	2.10328	0	7.85278	OK	0	0	0	OK	0	0	0	OK	0	0	0	OK	2.14911	0	5.1884	OK	0	0	0	OK	0	0	0	OK	0	0	0	OK	4.7433	0	14.2299	OK	0	0	0	OK	0	0	0	OK
Bin_04_1_520	ldh L-lactate dehydrogenase K00016 dehydrogenase	Bin_04_1_520_gene	Bin_04_1:582800-583754	954	361.598	339.321	383.875	OK	354.266	327.861	380.671	OK	307.404	290.375	324.432	OK	383.425	364.514	402.337	OK	361.81	343.508	380.112	OK	324.735	305.854	343.616	OK	289.581	272.014	307.147	OK	213.188	193.985	232.392	OK	129.154	108.984	149.325	OK	106.23	86.1548	126.306	OK	127.702	100.161	155.242	OK
Bin_04_1_521	PadR family transcriptional regulator K10947 regulator, regulatory protein	Bin_04_1_521_gene	Bin_04_1:583957-585282	333	103.105	74.6633	131.546	OK	70.8482	42.5089	99.1875	OK	142.308	115.294	169.323	OK	181.305	155.271	207.339	OK	180.849	153.585	208.114	OK	93.5951	69.4289	117.761	OK	158.041	126.896	189.185	OK	94.6438	63.9373	125.35	OK	86.1808	46.6384	125.723	OK	49.1661	16.3887	81.9435	OK	188.153	107.925	268.382	OK
Bin_04_1_522	hypothetical protein	Bin_04_1_522_gene	Bin_04_1:583957-585282	993	51.5418	43.3607	59.7229	OK	40.2228	31.5481	48.8975	OK	59.4564	52.3626	66.5501	OK	78.0449	71.1059	84.9839	OK	83.7754	76.2369	91.3139	OK	44.7957	38.0038	51.5876	OK	76.4757	67.6744	85.2771	OK	53.0253	43.6881	62.3626	OK	39.6751	28.7755	50.5747	OK	52.2921	38.5595	66.0247	OK	93.1576	70.2238	116.091	OK
Bin_04_1_523	hypothetical protein	Bin_04_1_523_gene	Bin_04_1:585288-586197	909	73.3232	63.0008	83.6456	OK	65.4317	53.727	77.1365	OK	89.2767	80.0807	98.4727	OK	103.229	94.7859	111.671	OK	128.114	118.252	137.977	OK	59.0671	50.8162	67.3179	OK	96.3608	85.909	106.813	OK	73.6069	61.9686	85.2452	OK	56.9712	43.1537	70.7888	OK	56.5068	41.4047	71.6089	OK	134.276	105.147	163.404	OK
Bin_04_1_524	pckA phosphoenolpyruvate carboxykinase (EC:4.1.1.49) K01610 (ATP)	Bin_04_1_524_gene	Bin_04_1:586597-588205	1608	1774.78	1697.32	1852.24	OK	797.855	759.819	835.891	OK	1565.05	1498.46	1631.64	OK	1720.99	1647.3	1794.67	OK	2041.54	1953.85	2129.24	OK	1190.8	1139.43	1242.18	OK	1937.09	1854.7	2019.49	OK	1460.38	1396.25	1524.51	OK	997.712	948.53	1046.89	OK	724.423	684.728	764.119	OK	1091.29	1030.79	1151.8	OK
Bin_04_1_525	citZ citrate synthase CitZ (EC:2.3.3.1) K01647	Bin_04_1_525_gene	Bin_04_1:588485-589847	1362	743.597	708.1	779.093	OK	493.57	467.11	520.031	OK	374.791	356.557	393.025	OK	591.597	565.359	617.835	OK	440.766	420.346	461.185	OK	502.324	478.198	526.449	OK	346.939	329.362	364.515	OK	205.268	190.105	220.432	OK	199.918	179.723	220.113	OK	178.741	157.785	199.697	OK	303.868	269.68	338.056	OK
Bin_04_1_526	hypothetical protein	Bin_04_1_526_gene	Bin_04_1:589850-590231	381	794.481	726.807	862.154	OK	627.485	555.15	699.821	OK	281.042	248.482	313.603	OK	465.421	429.646	501.196	OK	369.625	336.195	403.055	OK	592.106	539.974	644.238	OK	334.096	295.258	372.934	OK	272.988	228.26	317.716	OK	276.939	216.143	337.734	OK	301.393	231.789	370.996	OK	390.058	290.983	489.133	OK
Bin_04_1_527	Chemotaxis regulator - transmits chemoreceptor signals to flagelllar motor components CheY	Bin_04_1_527_gene	Bin_04_1:590252-590630	378	1456.96	1364.19	1549.73	OK	1091.91	995.68	1188.14	OK	1127.99	1061.93	1194.06	OK	1517.26	1441.41	1593.11	OK	1130.86	1069.38	1192.34	OK	1011.84	943.113	1080.57	OK	798.973	738.403	859.543	OK	534.788	471.653	597.923	OK	478.484	397.893	559.075	OK	437.319	352.764	521.873	OK	755.027	616.015	894.039	OK
Bin_04_1_528	hypothetical protein	Bin_04_1_528_gene	Bin_04_1:590630-591557	927	1112.58	1059.04	1166.12	OK	1115.77	1060.05	1171.49	OK	980.215	935.414	1025.02	OK	1277.58	1222.2	1332.95	OK	1136.16	1086.15	1186.17	OK	1002.17	955.346	1048.99	OK	685.915	652.326	719.503	OK	510.939	480.634	541.244	OK	403.572	367.257	439.887	OK	373.889	335.529	412.25	OK	725.516	658.656	792.376	OK
Bin_04_1_529	thrC threonine synthase ThrC (EC:4.2.3.1) K01733	Bin_04_1_529_gene	Bin_04_1:591617-593105	1488	134.955	124.604	145.306	OK	207.764	192.31	223.217	OK	180.703	170.714	190.692	OK	238.905	227.232	250.577	OK	134.308	126.699	141.916	OK	311.135	295.308	326.962	OK	62.235	56.0115	68.4585	OK	33.0844	27.3032	38.8656	OK	41.3945	32.6678	50.1212	OK	40.9919	31.4614	50.5223	OK	65.9092	50.7886	81.0298	OK
Bin_04_1_53	phage major tail protein, phi13 family	Bin_04_1_53_gene	Bin_04_1:50863-51448	585	2.26023	0	4.93097	OK	1.93779	0	4.67824	OK	0.438323	0	1.31497	OK	0	0	0	OK	0.351311	0	1.05393	OK	0.533322	0	1.59997	OK	0	0	0	OK	0	0	0	OK	1.55076	0	4.65228	OK	0	0	0	OK	0	0	0	OK
Bin_04_1_530	hypothetical protein	Bin_04_1_530_gene	Bin_04_1:593207-596291	801	68.2864	57.4608	79.112	OK	47.6006	36.7514	58.4498	OK	46.7043	39.4761	53.9324	OK	59.1208	52.1774	66.0641	OK	48.1921	41.6188	54.7655	OK	62.271	53.0646	71.4774	OK	51.2102	42.93	59.4903	OK	35.858	27.0303	44.6856	OK	28.6938	18.0372	39.3504	OK	33.3668	20.7553	45.9782	OK	35.4467	19.1826	51.7108	OK
Bin_04_1_531	diphosphate--fructose-6-phosphate 1-phosphotransferase (EC:2.7.1.90) K00850 6-phosphofructokinase	Bin_04_1_531_gene	Bin_04_1:593207-596291	1239	66.8153	58.7005	74.9301	OK	55.6163	46.7105	64.522	OK	44.1922	38.8527	49.5317	OK	67.9556	62.3024	73.6087	OK	48.3464	43.3466	53.3463	OK	62.2084	55.2205	69.1964	OK	33.7799	28.6728	38.8869	OK	28.826	22.8154	34.8367	OK	28.5309	20.4611	36.6007	OK	19.2428	11.9697	26.516	OK	33.3533	21.3725	45.3342	OK
Bin_04_1_532	glycosyltransferase family 2-like b-glycosyltransferase K07011	Bin_04_1_532_gene	Bin_04_1:593207-596291	1059	72.7822	63.4588	82.1056	OK	60.423	50.2096	70.6363	OK	52.7176	46.3011	59.1342	OK	74.0112	67.52	80.5024	OK	51.6421	45.9565	57.3277	OK	70.7951	62.593	78.9972	OK	50.708	43.8234	57.5926	OK	33.7586	26.6018	40.9154	OK	27.6314	18.8936	36.3692	OK	24.1272	15.1666	33.0878	OK	28.6548	16.4363	40.8732	OK
Bin_04_1_533	mcpC methyl-accepting chemotaxis protein McpC K03406	Bin_04_1_533_gene	Bin_04_1:596422-598450	2028	431.642	410.841	452.443	OK	611.483	582.316	640.65	OK	909.51	870.592	948.427	OK	874.252	837.054	911.45	OK	1018.67	975.34	1062	OK	565.284	539.959	590.608	OK	799.488	764.749	834.228	OK	489.765	466.122	513.408	OK	327.315	306.727	347.903	OK	240.193	220.838	259.549	OK	500.565	465.604	535.526	OK
Bin_04_1_534	truA2 tRNA pseudouridine synthase A TruA2 (EC:5.4.99.12) K06173	Bin_04_1_534_gene	Bin_04_1:598564-599347	783	131.614	116.364	146.863	OK	93.0628	77.6589	108.467	OK	71.5144	62.432	80.5967	OK	110.358	100.725	119.991	OK	102.849	93.0978	112.6	OK	106.311	94.0963	118.526	OK	85.589	74.7192	96.4588	OK	76.1872	63.1212	89.2532	OK	65.2937	48.9703	81.6172	OK	62.6654	45.1156	80.2152	OK	84.6402	59.1202	110.16	OK
Bin_04_1_535	hypothetical protein	Bin_04_1_535_gene	Bin_04_1:599387-602333	1692	32.4231	27.7043	37.1418	OK	24.796	19.8368	29.7552	OK	24.5666	21.2389	27.8942	OK	27.2299	24.2455	30.2143	OK	25.354	22.3344	28.3736	OK	27.7071	23.8178	31.5964	OK	25.5081	21.807	29.2092	OK	19.8309	15.6732	23.9886	OK	15.0811	10.1882	19.9741	OK	16.7295	11.0739	22.3852	OK	45.647	33.958	57.336	OK
Bin_04_1_536	ABC multidrug transporter ATPase K09687 antibiotic transport system ATP-binding protein	Bin_04_1_536_gene	Bin_04_1:599387-602333	906	30.5421	23.8508	37.2333	OK	23.1304	16.1563	30.1045	OK	29.0141	23.7605	34.2677	OK	38.6595	33.4818	43.8372	OK	30.6883	25.8511	35.5255	OK	27.4896	21.8488	33.1303	OK	20.7777	15.914	25.6414	OK	15.2463	9.93823	20.5544	OK	10.0967	4.26738	15.9261	OK	12.1604	5.13958	19.1812	OK	28.5565	15.0948	42.0181	OK
Bin_04_1_537	GntR family transcriptional regulator K07979 regulator	Bin_04_1_537_gene	Bin_04_1:599387-602333	381	27.0599	14.5147	39.6052	OK	29.1854	13.5851	44.7856	OK	35.8376	24.2103	47.4648	OK	36.4362	26.4264	46.446	OK	30.9911	21.3111	40.6711	OK	30.9823	19.0572	42.9074	OK	24.8315	14.2433	35.4197	OK	18.3213	6.7339	29.9088	OK	23.3563	5.70059	41.0119	OK	8.03713	0	19.4034	OK	6.29126	0	18.8738	OK
Bin_04_1_538	hypothetical protein	Bin_04_1_538_gene	Bin_04_1:602857-603037	180	1335.5	1067.63	1603.37	OK	1414.57	1083.44	1745.7	OK	2682.51	2375.81	2989.21	OK	2421.93	2173.11	2670.74	OK	2409.97	2149.72	2670.22	OK	1386.62	1143.39	1629.85	OK	2014.4	1723.65	2305.15	OK	1362.42	1057.77	1667.07	OK	651.312	367.056	935.568	OK	597.662	298.831	896.493	OK	643.272	255.365	1031.18	OK
Bin_04_1_539	nitroreductase	Bin_04_1_539_gene	Bin_04_1:603064-603580	516	552.044	509.555	594.533	OK	582.206	529.71	634.701	OK	729.668	689.081	770.255	OK	785.552	745.763	825.342	OK	920.782	874.665	966.898	OK	587.531	548.406	626.656	OK	679.141	637.422	720.86	OK	525.197	478.455	571.939	OK	304.934	256.869	352.998	OK	232.673	186.597	278.749	OK	174.988	124.991	224.984	OK
Bin_04_1_54	hypothetical protein	Bin_04_1_54_gene	Bin_04_1:51459-51998	378	1.69353	0	5.85198	OK	0	0	0	OK	2.87753	0	6.20021	OK	0	0	0	OK	0	0	0	OK	3.50118	0	7.54399	OK	0	0	0	OK	0	0	0	OK	0	0	0	OK	0	0	0	OK	0	0	0	OK
Bin_04_1_540	undecaprenol kinase (EC:2.7.1.66) K00901 diacylglycerol	Bin_04_1_540_gene	Bin_04_1:603735-604128	393	1028.88	954.351	1103.42	OK	396.524	340.863	452.185	OK	307.518	274.549	340.488	OK	381.343	349.996	412.689	OK	446.908	411.326	482.491	OK	383.844	343.213	424.474	OK	780.5	723.038	837.961	OK	877.231	799.619	954.844	OK	997.315	885.637	1108.99	OK	907.454	790.545	1024.36	OK	907.809	761.503	1054.12	OK
Bin_04_1_541	hypothetical protein	Bin_04_1_541_gene	Bin_04_1:604140-607662	378	1955.67	1844.62	2066.72	OK	593.66	522.704	664.616	OK	701.158	649.291	753.024	OK	748.142	702.399	793.885	OK	994.018	937.756	1050.28	OK	536.847	486.786	586.909	OK	1639.27	1549.41	1729.14	OK	1975.18	1853.84	2096.51	OK	2212.56	2039.26	2385.87	OK	2043.54	1860.76	2226.33	OK	2015.54	1788.41	2242.66	OK
Bin_04_1_542	ABC1 family protein ## group 10	Bin_04_1_542_gene	Bin_04_1:604140-607662	1650	370.913	352.02	389.806	OK	177.084	163.64	190.528	OK	104.353	97.4117	111.295	OK	175.699	166.858	184.541	OK	147.014	139.183	154.845	OK	155.201	145.863	164.539	OK	171.725	161.87	181.579	OK	213.713	199.868	227.559	OK	239.323	219.55	259.096	OK	193.306	173.804	212.808	OK	174.031	150.879	197.184	OK
Bin_04_1_543	hypothetical protein	Bin_04_1_543_gene	Bin_04_1:604140-607662	1521	180.347	168.531	192.162	OK	102.259	91.5541	112.964	OK	44.6138	39.858	49.3697	OK	91.7441	85.9213	97.5669	OK	49.065	44.5999	53.5301	OK	104.711	96.6739	112.748	OK	56.428	50.5767	62.2793	OK	59.3398	51.6949	66.9846	OK	83.853	71.5564	96.1496	OK	96.671	82.2199	111.122	OK	121.751	101.459	142.043	OK
Bin_04_1_544	ghmp kinase, N-terminal domain protein K00849 galactokinase	Bin_04_1_544_gene	Bin_04_1:607720-608959	1239	46.0473	39.2923	52.8023	OK	36.721	29.4845	43.9574	OK	23.3864	19.5021	27.2707	OK	35.8589	31.7524	39.9655	OK	25.983	22.3176	29.6484	OK	29.8287	24.9898	34.6675	OK	13.1259	9.9424	16.3094	OK	11.2798	7.51983	15.0397	OK	18.8304	12.2745	25.3863	OK	21.3046	13.6518	28.9574	OK	26.8979	16.1387	37.657	OK
Bin_04_1_545	AraC family transcriptional regulator	Bin_04_1_545_gene	Bin_04_1:609091-610003	912	93.1687	81.5679	104.769	OK	89.6524	75.9806	103.324	OK	100.217	90.4944	109.939	OK	145.592	135.587	155.597	OK	127.004	117.206	136.803	OK	101.853	91.0417	112.665	OK	95.6701	85.2779	106.062	OK	53.5969	43.6868	63.5069	OK	45.8844	33.5103	58.2585	OK	29.1384	18.3167	39.9601	OK	58.2018	39.0651	77.3384	OK
Bin_04_1_546	amy13C alpha-amylase Amy13C (EC:3.2.1.1)	Bin_04_1_546_gene	Bin_04_1:610025-611360	1335	617.549	587.418	647.679	OK	566.69	537.126	596.255	OK	374.147	355.879	392.415	OK	526.646	502.963	550.329	OK	462.883	441.51	484.256	OK	454.159	431.978	476.34	OK	376.066	357.203	394.93	OK	211.316	195.749	226.884	OK	228.712	206.855	250.568	OK	202.505	179.935	225.075	OK	275.679	242.729	308.629	OK
Bin_04_1_547	SNF family Na+-dependent transporter K03308 neurotransmitter:Na+ symporter, NSS	Bin_04_1_547_gene	Bin_04_1:611395-612784	1389	470.192	446.332	494.053	OK	428.454	404.699	452.208	OK	279.477	265.283	293.67	OK	377.674	360.096	395.252	OK	320.867	305.441	336.293	OK	370.556	352.02	389.092	OK	306.157	290.335	321.979	OK	148.322	135.58	161.064	OK	176.922	158.142	195.702	OK	203.479	181.376	225.582	OK	358.963	322.231	395.695	OK
Bin_04_1_548	ser-tRNA(thr) hydrolase threonyl-tRNA synthetase (EC:3.1.1.- 6.1.1.3) K01868 threonyl-tRNA	Bin_04_1_548_gene	Bin_04_1:612901-614683	1782	318.156	301.709	334.604	OK	1563.76	1495.39	1632.13	OK	982.776	940.617	1024.93	OK	820.804	785.758	855.85	OK	469.507	448.652	490.362	OK	1805.95	1729.1	1882.8	OK	152.547	143.693	161.401	OK	80.1416	72.0254	88.2579	OK	104.785	92.261	117.309	OK	116.286	101.807	130.765	OK	191.93	168.655	215.205	OK
Bin_04_1_549	hypothetical protein	Bin_04_1_549_gene	Bin_04_1:615406-617044	1638	81.2079	73.6074	88.8085	OK	96.7445	86.7661	106.723	OK	61.1105	55.7764	66.4447	OK	97.3245	91.5671	103.082	OK	72.0231	66.8387	77.2074	OK	62.7415	56.7797	68.7034	OK	62.1321	56.2481	68.0162	OK	44.0954	37.7799	50.4108	OK	33.3574	25.9446	40.7701	OK	40.1752	31.2474	49.103	OK	78.4261	62.8187	94.0335	OK
Bin_04_1_55	hypothetical protein	Bin_04_1_55_gene	Bin_04_1:51459-51998	165	0	0	0	OK	26.7982	0	80.3947	OK	0	0	0	OK	0	0	0	OK	0	0	0	OK	0	0	0	OK	0	0	0	OK	0	0	0	OK	0	0	0	OK	0	0	0	OK	161.747	0	390.493	OK
Bin_04_1_550	alpha-amylase	Bin_04_1_550_gene	Bin_04_1:617061-618807	1746	111.209	102.628	119.791	OK	136.148	124.732	147.563	OK	52.8246	48.0421	57.6071	OK	91.8483	86.4479	97.2487	OK	55.4389	51.0526	59.8251	OK	79.6831	73.2039	86.1623	OK	47.1566	42.2132	52.0999	OK	41.2168	35.3287	47.1049	OK	44.0417	35.8279	52.2555	OK	38.7446	30.2898	47.1994	OK	58.4903	45.4924	71.4881	OK
Bin_04_1_551	hypothetical protein	Bin_04_1_551_gene	Bin_04_1:618908-619034	126	203.638	0	418.12	OK	155.342	0	375.028	OK	0	0	0	OK	153.684	28.2016	279.167	OK	56.3253	0	135.981	OK	128.26	0	276.363	OK	84.1068	0	203.052	OK	136.524	0	329.597	OK	372.947	0	803.59	OK	149.724	0	449.173	OK	0	0	0	OK
Bin_04_1_552	zinc-dependent proteinase (putative) K06973	Bin_04_1_552_gene	Bin_04_1:619047-619431	384	249.707	211.97	287.444	OK	227.578	184.377	270.78	OK	100.173	80.8945	119.451	OK	174.441	152.72	196.161	OK	110.023	91.9357	128.111	OK	187.339	158.259	216.42	OK	83.2553	64.0283	102.482	OK	90.0944	64.6118	115.577	OK	85.3197	51.8546	118.785	OK	98.8057	59.2834	138.328	OK	167.06	102.758	231.361	OK
Bin_04_1_553	3-hydroxyacyl-CoA dehydrogenase NAD-binding protein K00074 3-hydroxybutyryl-CoA	Bin_04_1_553_gene	Bin_04_1:619495-620455	960	194.655	178.454	210.856	OK	189.394	170.164	208.624	OK	66.2483	58.5986	73.898	OK	126.525	117.499	135.551	OK	82.6548	75.0051	90.3044	OK	96.9963	86.7862	107.206	OK	68.715	60.1919	77.238	OK	54.4827	44.8136	64.1519	OK	67.1896	52.6991	81.6801	OK	70.5717	54.2739	86.8696	OK	92.8061	69.4211	116.191	OK
Bin_04_1_554	pepT peptidase T (EC:3.4.11.4) K01258 tripeptide aminopeptidase	Bin_04_1_554_gene	Bin_04_1:620608-621826	1218	226.448	211.359	241.537	OK	197.234	180.29	214.177	OK	95.1542	87.2384	103.07	OK	174.728	165.203	184.253	OK	121.391	113.386	129.395	OK	120.785	110.947	130.622	OK	73.4909	65.8805	81.1013	OK	68.7607	59.3818	78.1396	OK	69.3102	56.6029	82.0175	OK	76.4614	61.8141	91.1088	OK	128.49	104.732	152.247	OK
Bin_04_1_555	alsT amino acid carrier protein K03310 alanine or glycine:cation symporter, AGCS family	Bin_04_1_555_gene	Bin_04_1:622102-623524	1422	42.9049	36.9036	48.9062	OK	93.6079	82.9576	104.258	OK	104.293	96.7322	111.855	OK	110.691	104.041	117.342	OK	85.8967	79.7534	92.04	OK	91.546	83.7318	99.3602	OK	37.7246	32.7496	42.6996	OK	17.0394	12.7795	21.2992	OK	17.9401	12.0414	23.8387	OK	16.3511	10.171	22.5312	OK	52.111	38.3065	65.9156	OK
Bin_04_1_556	pepT peptidase T (EC:3.4.11.4) K01258 tripeptide aminopeptidase	Bin_04_1_556_gene	Bin_04_1:624013-625225	1212	723.875	688.629	759.122	OK	489.797	462.393	517.2	OK	405.902	385.988	425.816	OK	549.518	524.608	574.429	OK	499.072	475.908	522.236	OK	442.492	420.411	464.572	OK	484.598	460.814	508.382	OK	483.869	457.724	510.013	OK	496.848	462.725	530.972	OK	381.761	348.934	414.587	OK	697.092	641.59	752.593	OK
Bin_04_1_557	hypothetical protein	Bin_04_1_557_gene	Bin_04_1:625248-626664	1416	639.052	608.215	669.889	OK	486.188	460.32	512.056	OK	576.936	550.524	603.348	OK	605.492	578.801	632.184	OK	700.622	669.865	731.378	OK	535.741	510.367	561.115	OK	780.316	745.097	815.534	OK	811.506	772.814	850.197	OK	691.433	653.451	729.415	OK	536.976	501.472	572.479	OK	947.237	888.236	1006.24	OK
Bin_04_1_558	hypothetical protein	Bin_04_1_558_gene	Bin_04_1:626816-627038	222	1311.94	1128.55	1495.33	OK	657.365	501.336	813.395	OK	427.235	342.63	511.84	OK	494.634	416.909	572.358	OK	453.208	375.196	531.22	OK	774.649	648.984	900.314	OK	441.138	347.087	535.188	OK	520.773	390.58	650.966	OK	726.127	518.662	933.592	OK	374.802	211.225	538.379	OK	502.946	265.855	740.037	OK
Bin_04_1_559	EAL domain-containing protein	Bin_04_1_559_gene	Bin_04_1:628379-628901	522	283.965	253.755	314.176	OK	213.624	182.127	245.121	OK	134.984	118.144	151.825	OK	172.675	156.413	188.937	OK	116.187	102.2	130.174	OK	242.206	217.323	267.088	OK	103.719	87.5701	119.868	OK	97.9542	77.9594	117.949	OK	91.0534	65.0382	117.069	OK	96.2353	66.8838	125.587	OK	143.654	98.7837	188.523	OK
Bin_04_1_56	phage tail tape measure protein, TP901 family	Bin_04_1_56_gene	Bin_04_1:52016-55055	3039	2.27484	1.36099	3.1887	OK	1.69176	0.753342	2.63019	OK	0.941965	0.470982	1.41295	OK	0.987062	0.575429	1.3987	OK	0.424673	0.141558	0.707788	OK	1.79081	1.07449	2.50713	OK	0.352297	0.037193	0.667402	OK	0.457484	0	0.914969	OK	0.208288	0	0.624865	OK	1.50516	0.276201	2.73411	OK	1.57093	0	3.14186	OK
Bin_04_1_560	no significant homology.	Bin_04_1_560_gene	Bin_04_1:628952-629207	255	1363.58	1213.96	1513.19	OK	853.206	711.005	995.407	OK	686.198	600.423	771.973	OK	752.267	675.589	828.946	OK	661.695	586.288	737.102	OK	805.566	703.052	908.08	OK	741.048	643.533	838.563	OK	807.129	677.469	936.789	OK	881.947	699.04	1064.85	OK	833.774	638.602	1028.95	OK	554.311	355.197	753.426	OK
Bin_04_1_561	alpha-amylase	Bin_04_1_561_gene	Bin_04_1:630227-632902	1752	115.518	106.796	124.24	OK	161.6	149.187	174.012	OK	61.246	56.1063	66.3856	OK	99.5882	93.9114	105.265	OK	52.4585	48.2	56.7169	OK	133.034	124.678	141.389	OK	27.6164	23.832	31.4009	OK	27.2317	22.4549	32.0084	OK	39.2931	31.5498	47.0365	OK	28.9458	21.5945	36.2971	OK	35.9651	25.7927	46.1376	OK
Bin_04_1_562	hypothetical protein	Bin_04_1_562_gene	Bin_04_1:630227-632902	927	115.478	102.7	128.256	OK	169.969	151.34	188.597	OK	63.9622	56.276	71.6484	OK	97.6278	89.5203	105.735	OK	43.3069	37.6327	48.9811	OK	138.511	126.035	150.988	OK	22.9375	17.9021	27.973	OK	25.5694	18.7959	32.3429	OK	37.5795	26.4979	48.6611	OK	50.1799	36.1267	64.2331	OK	80.0994	57.8838	102.315	OK
Bin_04_1_563	hypothetical protein	Bin_04_1_563_gene	Bin_04_1:633022-633193	171	718.995	502.556	935.434	OK	1054.45	740.076	1368.83	OK	424.026	289.938	558.115	OK	726.378	576.538	876.219	OK	730.683	573.1	888.266	OK	670.704	484.684	856.724	OK	1154.51	912.462	1396.57	OK	1359.19	1024.58	1693.79	OK	900.107	532.64	1267.57	OK	316.189	77.1726	555.206	OK	353.578	37.3282	669.828	OK
Bin_04_1_564	MULTISPECIES: coenzyme PQQ synthesis protein	Bin_04_1_564_gene	Bin_04_1:633202-633553	351	110.51	82.6331	138.386	OK	202.575	157.558	247.592	OK	95.0382	74.2992	115.777	OK	142.681	120.986	164.377	OK	64.3836	49.1017	79.6654	OK	156.935	127.538	186.331	OK	67.7039	48.5544	86.8535	OK	41.7613	22.5999	60.9227	OK	36.0256	12.0085	60.0427	OK	33.7468	8.23663	59.257	OK	158.497	89.3232	227.671	OK
Bin_04_1_565	oligopeptide transporter OPT family	Bin_04_1_565_gene	Bin_04_1:633556-635434	1878	54.6167	48.8432	60.3903	OK	160.014	148.137	171.891	OK	75.1815	69.7056	80.6574	OK	85.8403	80.8193	90.8613	OK	53.9437	49.7911	58.0963	OK	123.14	115.41	130.871	OK	42.7216	38.2057	47.2374	OK	31.7676	26.8064	36.7289	OK	32.4547	25.6874	39.2219	OK	47.1605	38.2079	56.113	OK	67.8456	54.4102	81.2811	OK
Bin_04_1_566	heat shock protein HSP20	Bin_04_1_566_gene	Bin_04_1:636129-636579	450	2344.97	2227.16	2462.77	OK	1513.17	1417.85	1608.49	OK	20659.4	19752.4	21566.4	OK	15457.8	14778.1	16137.6	OK	24298.8	23183.5	25414.2	OK	3316.78	3164.13	3469.43	OK	38663.6	36870.4	40456.7	OK	42155.8	40297.8	44013.8	OK	18032	17249.9	18814.2	OK	5402.62	5125	5680.24	OK	10311	9799.45	10822.5	OK
Bin_04_1_567	CLPB3 ClpB chaperone, Hsp100 family K03695 ATP-dependent Clp protease ATP-binding subunit	Bin_04_1_567_gene	Bin_04_1:636664-639358	2694	493.961	471.366	516.555	OK	398.277	378.987	417.566	OK	1415.02	1354.24	1475.8	OK	1834.49	1752.04	1916.94	OK	1968.08	1879.88	2056.29	OK	645.127	617.232	673.021	OK	2363.85	2260.39	2467.31	OK	2491.49	2384.97	2598	OK	1273.73	1216.99	1330.48	OK	490.125	464.489	515.761	OK	774.469	734.037	814.901	OK
Bin_04_1_568	K+ channel protein-like	Bin_04_1_568_gene	Bin_04_1:639422-640421	999	326.538	306.001	347.075	OK	143.895	127.549	160.24	OK	115.915	106.048	125.782	OK	189.2	178.32	200.08	OK	163.93	153.424	174.435	OK	139.505	127.564	151.445	OK	132.697	121.147	144.246	OK	128.911	114.407	143.415	OK	130.757	111.044	150.469	OK	94.8468	76.4221	113.271	OK	212.925	178.384	247.466	OK
Bin_04_1_569	PCR1 pyrroline-5-carboxylate reductase (EC:1.5.1.2) K00286	Bin_04_1_569_gene	Bin_04_1:640485-641289	804	330.129	306.448	353.811	OK	132.246	114.208	150.284	OK	85.7063	75.9392	95.4735	OK	180.126	168.037	192.216	OK	138.724	127.599	149.848	OK	124.258	111.285	137.23	OK	123.555	110.726	136.384	OK	102.171	87.3069	117.034	OK	126.015	103.738	148.291	OK	115.014	91.658	138.37	OK	172.634	136.832	208.437	OK
Bin_04_1_57	phage tail component, N-terminal domain, putative	Bin_04_1_57_gene	Bin_04_1:55056-55836	780	4.67258	1.73523	7.60993	OK	2.56295	0	5.1259	OK	0.869601	0	1.87373	OK	0.422601	0	1.02025	OK	0.696975	0	1.50177	OK	4.23228	1.78877	6.67579	OK	0.346915	0	1.04075	OK	0	0	0	OK	0	0	0	OK	2.47027	0	5.96376	OK	0	0	0	OK
Bin_04_1_570	recombination factor protein RarA K07478 putative ATPase	Bin_04_1_570_gene	Bin_04_1:641435-642755	1320	73.0554	64.8728	81.2379	OK	42.9822	35.4426	50.5218	OK	51.0056	45.4814	56.5299	OK	68.583	63.1138	74.0521	OK	53.3484	48.2905	58.4063	OK	46.5906	40.7668	52.4144	OK	45.1117	39.4281	50.7952	OK	35.1602	28.7674	41.5529	OK	31.2224	23.0928	39.352	OK	23.582	15.8283	31.3358	OK	33.9254	22.2891	45.5617	OK
Bin_04_1_571	amino acid permease (EC:1.2.1.10)	Bin_04_1_571_gene	Bin_04_1:642855-645540	2685	5.55067	4.02731	7.07403	OK	2.08188	0.96907	3.1947	OK	2.42186	1.61457	3.22915	OK	4.70782	3.74684	5.6688	OK	2.15677	1.47474	2.8388	OK	3.84715	2.72482	4.96948	OK	2.97902	1.99952	3.95851	OK	1.5683	0.662842	2.47376	OK	1.42806	0.262055	2.59407	OK	1.71994	0.315615	3.12427	OK	3.5902	1.05155	6.12886	OK
Bin_04_1_572	cytidylate kinase	Bin_04_1_572_gene	Bin_04_1:645544-646144	600	4.47788	0.840907	8.11485	OK	1.86434	0	4.50092	OK	5.06051	2.13883	7.9822	OK	1.53704	0.16227	2.91181	OK	1.35198	0	2.70396	OK	3.07864	0.564942	5.59235	OK	1.51412	0	3.26247	OK	2.45774	0	5.2957	OK	0	0	0	OK	3.59385	0	8.67631	OK	5.62634	0	13.5832	OK
Bin_04_1_573	ornithine cyclodeaminase/mu-crystallin K01750 cyclodeaminase	Bin_04_1_573_gene	Bin_04_1:646231-647368	1137	6.30043	3.62741	8.97345	OK	3.95501	1.45364	6.45638	OK	4.29415	2.54107	6.04723	OK	6.13007	4.34175	7.9184	OK	10.4685	8.01804	12.919	OK	4.35402	2.40684	6.3012	OK	8.13718	5.49713	10.7772	OK	5.90903	3.04273	8.77533	OK	2.53207	0	5.06414	OK	1.5248	0	3.68118	OK	1.19357	0	3.58071	OK
Bin_04_1_574	AraC family transcriptional regulator [	Bin_04_1_574_gene	Bin_04_1:647606-648461	855	11.3855	7.10698	15.6641	OK	13.0385	7.60107	18.4759	OK	6.15502	3.64224	8.66779	OK	17.947	14.2836	21.6104	OK	7.81086	5.27668	10.345	OK	7.489	4.43163	10.5464	OK	5.83171	3.15594	8.50749	OK	2.49109	0.262991	4.71919	OK	0	0	0	OK	3.27835	0	7.06386	OK	8.55402	0.903072	16.205	OK
Bin_04_1_575	arylsulfatase	Bin_04_1_575_gene	Bin_04_1:648465-649251	786	14.6482	9.54782	19.7485	OK	14.585	8.50262	20.6673	OK	4.01628	1.86949	6.16307	OK	17.5662	13.7329	21.3994	OK	6.20808	3.81859	8.59757	OK	12.2168	8.08679	16.3469	OK	6.52341	3.53026	9.51655	OK	6.13042	2.43364	9.82721	OK	4.05981	0	8.11963	OK	6.11198	0.645259	11.5787	OK	5.74116	0	12.3705	OK
Bin_04_1_576	hypothetical protein K00303 sarcosine oxidase, subunit beta	Bin_04_1_576_gene	Bin_04_1:649275-651246	1188	22.7037	17.8411	27.5662	OK	16.1249	11.2068	21.0429	OK	7.29482	5.06992	9.51972	OK	15.3345	12.5803	18.0887	OK	10.1978	7.84269	12.5528	OK	13.6234	10.2695	16.9772	OK	6.29408	3.99701	8.59116	OK	8.89839	5.4734	12.3234	OK	5.4018	1.8006	9.003	OK	10.1202	4.71074	15.5297	OK	6.79016	1.24602	12.3343	OK
Bin_04_1_577	FAD-dependent pyridine nucleotide-disulphide oxidoreductase:BFD-like -binding region	Bin_04_1_577_gene	Bin_04_1:649275-651246	291	69.4486	41.0753	97.822	OK	20.1278	2.12495	38.1306	OK	10.9269	2.00512	19.8486	OK	37.171	22.873	51.469	OK	20.4348	9.51193	31.3576	OK	33.2377	15.5109	50.9644	OK	21.7956	8.01086	35.5804	OK	24.7653	6.0445	43.4862	OK	0	0	0	OK	23.2799	0	50.1613	OK	12.1486	0	36.4458	OK
Bin_04_1_578	4Fe-4S ferredoxin iron-sulfur binding domain-containing protein	Bin_04_1_578_gene	Bin_04_1:649275-651246	504	38.6565	27.1184	50.1946	OK	13.5379	5.37424	21.7016	OK	10.5787	5.72484	15.4325	OK	18.2638	12.8186	23.709	OK	17.4036	11.83	22.9772	OK	23.7104	15.6949	31.726	OK	11.9943	6.34012	17.6484	OK	6.48978	1.1909	11.7887	OK	9.84911	1.0398	18.6584	OK	9.48971	0	18.9794	OK	29.7132	8.70279	50.7236	OK
Bin_04_1_579	FAD-dependent pyridine nucleotide-disulfide oxidoreductase	Bin_04_1_579_gene	Bin_04_1:651276-652729	1137	26.3568	20.9801	31.7334	OK	9.88752	5.93251	13.8425	OK	8.23045	5.80342	10.6575	OK	13.0427	10.4342	15.6512	OK	9.75152	7.38643	12.1166	OK	11.7559	8.55632	14.9554	OK	10.2785	7.31139	13.2457	OK	6.25662	3.30722	9.20602	OK	6.33018	2.32662	10.3337	OK	9.91117	4.41344	15.4089	OK	3.58071	0	7.71536	OK
Bin_04_1_58	phage minor structural protein, N-terminal	Bin_04_1_58_gene	Bin_04_1:55842-58365	2523	5.99381	4.36524	7.62238	OK	3.65919	2.1332	5.18518	OK	0.71974	0.264536	1.17494	OK	1.25918	0.745124	1.77324	OK	1.2691	0.727954	1.81025	OK	2.62719	1.66788	3.58651	OK	1.80892	1.01944	2.5984	OK	0.699113	0.0738073	1.32442	OK	1.52784	0.280363	2.77531	OK	0.920053	0	1.98244	OK	1.92052	0	3.84103	OK
Bin_04_1_580	Sarcosine oxidase alpha subunit (EC 1.5.3.1)	Bin_04_1_580_gene	Bin_04_1:651276-652729	327	59.2881	36.8826	81.6935	OK	32.599	12.9411	52.257	OK	24.1325	12.7563	35.5087	OK	27.3647	17.0218	37.7075	OK	30.0875	18.7155	41.4595	OK	22.8377	10.6305	35.045	OK	27.2775	14.0459	40.509	OK	18.2318	3.49828	32.9653	OK	14.2299	0	30.6611	OK	39.9893	9.76024	70.2184	OK	35.7744	0	71.5488	OK
Bin_04_1_581	hypothetical protein	Bin_04_1_581_gene	Bin_04_1:652757-653135	378	46.6642	29.8564	63.4719	OK	29.683	13.8168	45.5493	OK	17.2652	9.12629	25.404	OK	33.5615	23.8731	43.2499	OK	30.7508	21.0265	40.475	OK	19.84	10.2162	29.4638	OK	22.959	12.6914	33.2266	OK	24.2239	10.7869	37.6608	OK	30.5415	10.1805	50.9025	OK	16.3484	0	32.6967	OK	12.7971	0	30.8949	OK
Bin_04_1_582	Mobile element protein	Bin_04_1_582_gene	Bin_04_1:653617-653959	342	4338.27	4121.1	4555.45	OK	3989.42	3773.76	4205.09	OK	13433.2	12860.3	14006	OK	9495.95	9090.65	9901.25	OK	11826.6	11323.1	12330.1	OK	3244.92	3083.27	3406.57	OK	9841.58	9412.02	10271.1	OK	10525.4	10047.7	11003.2	OK	5368.55	5062.14	5674.96	OK	2541.24	2313.03	2769.45	OK	6400.78	5947.61	6853.95	OK
Bin_04_1_583	Mobile element protein	Bin_04_1_583_gene	Bin_04_1:654339-654558	219	12339.4	11693.6	12985.2	OK	8897.79	8310.45	9485.13	OK	25261.3	24143.3	26379.3	OK	22703.9	21715.6	23692.3	OK	29851.6	28565.8	31137.4	OK	8349.62	7903.11	8796.12	OK	28716.3	27439.3	29993.3	OK	30853.7	29415	32292.5	OK	16242.6	15238.6	17246.5	OK	7567.08	6815.06	8319.11	OK	12782.7	11559.7	14005.6	OK
Bin_04_1_584	hypothetical protein	Bin_04_1_584_gene	Bin_04_1:654858-654966	108	29936	26408.3	33463.6	OK	17545.8	14301.6	20790	OK	49118.3	45467.4	52769.3	OK	29771.7	27344.9	32198.5	OK	45186	42051	48320.9	OK	19976.3	17408.1	22544.6	OK	67148.3	62478.4	71818.3	OK	69457.2	63406	75508.4	OK	37443.8	31448	43439.6	OK	34111.7	27831.2	40392.1	OK	33942.9	26104.1	41781.7	OK
Bin_04_1_585	LysR family transcriptional regulator STM2281	Bin_04_1_585_gene	Bin_04_1:655279-656149	870	113.568	100.373	126.763	OK	100.295	85.3856	115.205	OK	214.583	199.914	229.251	OK	174.878	163.572	186.184	OK	165.757	154.215	177.299	OK	117.734	105.749	129.719	OK	106.206	94.9164	117.496	OK	55.5172	45.1179	65.9165	OK	41.6839	29.5235	53.8444	OK	34.1812	22.0963	46.266	OK	50.1677	31.8491	68.4864	OK
Bin_04_1_586	ATP binding cassette (abc) transporter, putative (EC:3.6.3.30)	Bin_04_1_586_gene	Bin_04_1:656371-657121	750	7.24659	3.50834	10.9848	OK	12.1673	6.43157	17.903	OK	4.58702	2.21829	6.95574	OK	6.01873	3.70212	8.33534	OK	3.67644	1.77794	5.57495	OK	7.06948	3.82578	10.3132	OK	0.731971	0	1.76713	OK	2.97037	0.31359	5.62715	OK	3.24571	0	6.99354	OK	2.60606	0	6.29159	OK	0	0	0	OK
Bin_04_1_587	ABC transporter, substrate-binding protein	Bin_04_1_587_gene	Bin_04_1:657173-658118	945	6.07846	3.15905	8.99787	OK	10.9563	6.28453	15.6281	OK	6.98428	4.47545	9.49311	OK	10.1825	7.59613	12.7688	OK	3.97265	2.27871	5.66659	OK	10.691	7.26716	14.1149	OK	2.42676	0.808921	4.0446	OK	1.75074	2.22045e-16	3.50148	OK	1.59419	0	3.84871	OK	2.88003	0	6.20561	OK	13.5265	4.50883	22.5441	OK
Bin_04_1_588	amino acid ABC transporter, permease protein	Bin_04_1_588_gene	Bin_04_1:658148-658871	723	8.41877	4.23912	12.5984	OK	16.3563	9.53524	23.1773	OK	6.43435	3.55682	9.31188	OK	6.09748	3.70585	8.4891	OK	5.41492	3.05165	7.77818	OK	13.3091	8.74411	17.8741	OK	2.31021	0.423931	4.19648	OK	3.12498	0.329912	5.92004	OK	10.2439	3.41465	17.0732	OK	5.48341	0	10.9668	OK	6.43841	0	13.8728	OK
Bin_04_1_589	putative amino acid ABC transporter, permease protein	Bin_04_1_589_gene	Bin_04_1:658889-659678	789	11.2182	6.77922	15.6572	OK	15.7719	9.46314	22.0807	OK	8.27676	5.20285	11.3507	OK	8.52998	5.86566	11.1943	OK	5.26123	3.06715	7.45532	OK	14.2377	9.79061	18.6849	OK	2.04945	0.376082	3.72283	OK	2.21781	4.44089e-16	4.43562	OK	7.06822	1.72515	12.4113	OK	8.51288	2.07775	14.948	OK	3.8078	0	9.19285	OK
Bin_04_1_59	hypothetical protein	Bin_04_1_59_gene	Bin_04_1:58378-58570	192	17.6709	0	47.6198	OK	15.3318	0	45.9954	OK	0	0	0	OK	0	0	0	OK	11.1183	0	26.842	OK	0	0	0	OK	8.3011	0	24.9033	OK	0	0	0	OK	0	0	0	OK	0	0	0	OK	0	0	0	OK
Bin_04_1_590	accC1 biotin carboxylase (EC:6.3.4.14)	Bin_04_1_590_gene	Bin_04_1:659702-660320	618	23.3667	15.6494	31.084	OK	22.2904	13.3742	31.2066	OK	16.5379	11.3723	21.7035	OK	17.348	12.831	21.8651	OK	8.72886	5.36912	12.0886	OK	25.5208	18.4426	32.599	OK	11.1032	6.47285	15.7336	OK	7.05245	2.35082	11.7541	OK	8.56244	1.57124	15.5536	OK	6.87499	8.88178e-16	13.75	OK	10.7631	0	21.5263	OK
Bin_04_1_591	hypothetical protein	Bin_04_1_591_gene	Bin_04_1:662890-663238	348	2811.37	2659.23	2963.5	OK	2071.64	1926.24	2217.04	OK	1000.68	932.711	1068.65	OK	1367.2	1294.76	1439.63	OK	1407.95	1332.12	1483.79	OK	1540.56	1447.53	1633.58	OK	2334.47	2211.94	2456.99	OK	2531.46	2380.79	2682.14	OK	2458.23	2257.85	2658.61	OK	1480.33	1309.68	1650.98	OK	1478.29	1264.92	1691.66	OK
Bin_04_1_592	hypothetical protein	Bin_04_1_592_gene	Bin_04_1:663683-664037	354	476.516	419.711	533.321	OK	2589.73	2430.34	2749.12	OK	393.856	352.049	435.663	OK	407.607	371.294	443.919	OK	433.048	393.801	472.294	OK	422.521	374.756	470.285	OK	354.523	311.131	397.916	OK	284.502	234.976	334.027	OK	164.857	113.981	215.733	OK	151.278	97.793	204.762	OK	229.432	147.017	311.846	OK
Bin_04_1_593	hydroxyacid dehydrogenase (EC:1.1.1.-) K00058 D-3-phosphoglycerate	Bin_04_1_593_gene	Bin_04_1:664859-665852	993	5.26044	2.59779	7.92308	OK	9.82185	5.53524	14.1085	OK	7.4056	4.90205	9.90915	OK	9.87129	7.40347	12.3391	OK	10.8535	8.14012	13.5669	OK	5.40637	3.04684	7.76591	OK	10.1292	6.92609	13.3324	OK	17.6751	12.2843	23.066	OK	7.48587	2.75139	12.2203	OK	2.70476	0	5.82796	OK	4.23444	0	9.12395	OK
Bin_04_1_594	Sarcosine oxidase alpha subunit (EC 1.5.3.1)	Bin_04_1_594_gene	Bin_04_1:666104-666431	327	3.41828	0	10.4763	OK	5.9271	0	14.3093	OK	0	0	0	OK	0.97731	0	2.93193	OK	2.14911	0	5.1884	OK	0	0	0	OK	1.60456	0	4.81367	OK	5.20909	0	12.5759	OK	0	0	0	OK	5.71276	0	17.1383	OK	0	0	0	OK
Bin_04_1_595	FAD-dependent pyridine nucleotide-disulfide oxidoreductase	Bin_04_1_595_gene	Bin_04_1:666448-668032	1584	3.58058	1.93311	5.22805	OK	5.61476	3.16428	8.06524	OK	2.66105	1.52637	3.79572	OK	4.40861	3.16167	5.65555	OK	1.93891	1.0718	2.80602	OK	6.18121	4.27365	8.08878	OK	1.73714	0.734203	2.74008	OK	2.3498	0.863657	3.83595	OK	2.56762	0.471167	4.66408	OK	1.5462	0	3.33161	OK	5.6482	1.37856	9.91784	OK
Bin_04_1_596	BFD domain-containing protein (2Fe-2S)-binding	Bin_04_1_596_gene	Bin_04_1:668046-669512	333	13.7122	2.6465	24.778	OK	28.3393	10.4159	46.2626	OK	15.3847	6.50233	24.267	OK	26.1678	16.2773	36.0583	OK	10.2755	3.77672	16.7744	OK	21.8389	10.1655	33.5122	OK	13.8094	4.60313	23.0156	OK	12.4531	1.31471	23.5916	OK	0	0	0	OK	5.4629	0	16.3887	OK	8.55243	0	25.6573	OK
Bin_04_1_597	FAD dependent oxidoreductase K00303 sarcosine oxidase, subunit beta	Bin_04_1_597_gene	Bin_04_1:668046-669512	1137	34.3208	28.192	40.4497	OK	45.0871	36.6415	53.5327	OK	20.0394	16.2523	23.8264	OK	29.6069	25.6768	33.5371	OK	23.0882	19.4489	26.7274	OK	36.1384	30.5286	41.7481	OK	21.1995	16.9382	25.4608	OK	18.7699	13.6614	23.8784	OK	21.5226	14.1404	28.9048	OK	27.4463	18.2976	36.5951	OK	32.2264	19.8225	44.6304	OK
Bin_04_1_598	conserved domain protein	Bin_04_1_598_gene	Bin_04_1:669632-669929	297	172.504	129.776	215.231	OK	114.188	72.4922	155.883	OK	216.963	178.306	255.621	OK	232.215	198.069	266.36	OK	241.519	205.005	278.033	OK	115.232	84.1563	146.308	OK	156.623	120.691	192.554	OK	117.081	77.5003	156.661	OK	127.934	72.0989	183.769	OK	161.419	92.5897	230.248	OK	275.683	163.136	388.23	OK
Bin_04_1_599	band 7 protein	Bin_04_1_599_gene	Bin_04_1:669938-670958	1020	169.998	155.417	184.579	OK	106.273	92.4082	120.138	OK	159.372	147.952	170.792	OK	164.196	154.299	174.093	OK	176.763	165.995	187.53	OK	127.201	115.947	138.455	OK	169.681	156.789	182.572	OK	120.426	106.589	134.262	OK	110.743	92.8368	128.649	OK	135.121	113.414	156.827	OK	215.632	181.323	249.942	OK
Bin_04_1_6	type I site-specific deoxyribonuclease, HsdR family K01153 restriction enzyme, R subunit	Bin_04_1_6_gene	Bin_04_1:4954-8095	3141	64.9293	60.1834	69.6751	OK	36.0517	31.7956	40.3079	OK	45.1783	41.9736	48.3829	OK	60.8536	57.5448	64.1624	OK	44.5905	41.7403	47.4408	OK	43.9067	40.4219	47.3915	OK	41.8275	38.4542	45.2008	OK	57.8489	52.7947	62.9032	OK	76.8026	68.9435	84.6617	OK	36.0798	30.1683	41.9914	OK	93.2567	81.365	105.148	OK
Bin_04_1_60	hypothetical protein	Bin_04_1_60_gene	Bin_04_1:58570-61617	579	11.3077	5.70524	16.9101	OK	2.95322	0	6.36331	OK	1.33602	0	2.87873	OK	2.92171	0.973904	4.86952	OK	3.56936	1.3119	5.82682	OK	5.96047	2.36617	9.55477	OK	2.66494	0.281345	5.04854	OK	0	0	0	OK	0	0	0	OK	1.89762	0	5.69286	OK	8.91244	0	19.2036	OK
Bin_04_1_600	MULTISPECIES: EamA family transporter	Bin_04_1_600_gene	Bin_04_1:671199-672129	930	38.083	30.7666	45.3994	OK	217.556	196.524	238.587	OK	117.737	107.331	128.144	OK	126.056	116.863	135.25	OK	93.2594	84.9676	101.551	OK	153.607	140.496	166.719	OK	44.8598	37.8324	51.8871	OK	30.8245	23.4028	38.2461	OK	34.1699	23.6249	44.715	OK	20.5769	11.5964	29.5574	OK	35.2821	20.5685	49.9958	OK
Bin_04_1_601	RNA-binding S4 domain-containing protein	Bin_04_1_601_gene	Bin_04_1:672175-672439	264	82.4707	46.9699	117.971	OK	319.928	237.323	402.533	OK	439.027	373.941	504.113	OK	325.307	277.473	373.141	OK	293.874	246.201	341.546	OK	214.258	164.104	264.412	OK	89.4965	57.3484	121.645	OK	37.4896	10.9805	63.9988	OK	59.7403	14.5809	104.9	OK	20.5573	0	49.6297	OK	144.825	48.2751	241.376	OK
Bin_04_1_602	hypothetical protein	Bin_04_1_602_gene	Bin_04_1:672528-672837	309	543.047	471.351	614.743	OK	849.195	741.347	957.043	OK	2153.22	2034.19	2272.25	OK	1626.07	1537.12	1715.01	OK	1594.18	1503.72	1684.63	OK	942.407	858.116	1026.7	OK	1028.94	941.591	1116.3	OK	523.63	444.238	603.023	OK	356.236	267.864	444.607	OK	231.024	152.924	309.125	OK	475.351	335.177	615.524	OK
Bin_04_1_603	hypothetical protein	Bin_04_1_603_gene	Bin_04_1:672838-674777	1413	38.3262	32.6273	44.025	OK	58.292	49.8563	66.7277	OK	36.1739	31.7042	40.6436	OK	43.0764	38.9121	47.2408	OK	36.1859	32.1837	40.1881	OK	45.8618	40.3105	51.4132	OK	29.9087	25.4625	34.3549	OK	15.8251	11.7046	19.9457	OK	17.0967	11.317	22.8764	OK	11.7663	6.50425	17.0284	OK	16.5786	8.76339	24.3939	OK
Bin_04_1_604	hpt Hypoxanthine phosphoribosyltransferase K00760 hypoxanthine phosphoribosyltransferase	Bin_04_1_604_gene	Bin_04_1:672838-674777	537	294.969	264.903	325.036	OK	276.057	241.068	311.046	OK	219.681	198.687	240.674	OK	256.293	236.933	275.653	OK	270.539	249.682	291.396	OK	227.626	204.053	251.198	OK	256.313	231.505	281.12	OK	206.564	178.19	234.938	OK	120.664	91.3984	149.929	OK	108.994	78.4697	139.519	OK	147.215	102.828	191.602	OK
Bin_04_1_605	FTSH1 membrane AAA-metalloprotease (EC:3.4.24.-) K03798 cell division protease FtsH	Bin_04_1_605_gene	Bin_04_1:674793-676647	1854	322.722	306.252	339.192	OK	288.682	272.336	305.029	OK	259.578	246.927	272.23	OK	283.98	270.84	297.12	OK	288.561	275.074	302.047	OK	250.725	238.053	263.397	OK	285.483	271.397	299.569	OK	217.944	204.855	231.033	OK	182.171	166.022	198.32	OK	152.161	135.963	168.358	OK	213.246	189.254	237.238	OK
Bin_04_1_606	alpha amylase catalytic region K01187 alpha-glucosidase	Bin_04_1_606_gene	Bin_04_1:676657-685113	2043	152.123	142.852	161.394	OK	149.066	138.128	160.003	OK	77.239	71.9405	82.5376	OK	104.404	98.832	109.976	OK	76.237	71.5271	80.947	OK	120.925	113.616	128.234	OK	69.9548	64.4416	75.468	OK	70.1765	63.1413	77.2118	OK	62.6169	53.6488	71.5851	OK	58.0115	48.5383	67.4848	OK	99.2964	83.7889	114.804	OK
Bin_04_1_607	hypothetical protein	Bin_04_1_607_gene	Bin_04_1:676657-685113	2652	57.5063	52.6127	62.3998	OK	57.8729	51.9663	63.7796	OK	30.1359	27.2659	33.006	OK	37.8721	35.1282	40.616	OK	24.4815	22.1682	26.7948	OK	44.8802	41.0211	48.7393	OK	23.9902	21.192	26.7885	OK	22.1198	18.6964	25.5431	OK	21.951	17.3488	26.5532	OK	16.8503	12.4252	21.2753	OK	33.6571	25.832	41.4822	OK
Bin_04_1_608	DNA repair exonuclease family protein YhaO	Bin_04_1_608_gene	Bin_04_1:676657-685113	1095	41.3995	34.5137	48.2854	OK	32.3037	24.9883	39.619	OK	19.4854	15.6456	23.3251	OK	21.7157	18.2714	25.1601	OK	18.02	14.73	21.31	OK	27.8118	22.7759	32.8478	OK	13.9025	10.3712	17.4337	OK	18.563	13.3643	23.7616	OK	20.5488	13.1675	27.9302	OK	18.362	10.7045	26.0194	OK	34.9958	21.7686	48.2229	OK
Bin_04_1_609	hypothetical protein	Bin_04_1_609_gene	Bin_04_1:676657-685113	2685	45.438	41.1164	49.7596	OK	31.5257	27.1953	35.856	OK	18.2985	16.0754	20.5216	OK	23.4901	21.3412	25.6389	OK	15.7444	13.9017	17.5872	OK	28.8945	25.8187	31.9704	OK	12.6407	10.623	14.6584	OK	15.4216	12.5823	18.261	OK	14.0426	10.3862	17.699	OK	15.4795	11.2665	19.6925	OK	23.3363	16.864	29.8086	OK
Bin_04_1_61	glycoside hydrolase family 18	Bin_04_1_61_gene	Bin_04_1:58570-61617	2472	35.9336	31.9106	39.9566	OK	15.6166	12.4289	18.8044	OK	4.70993	3.53245	5.88741	OK	11.6948	10.1107	13.2789	OK	10.2632	8.70707	11.8193	OK	11.8196	9.76208	13.8771	OK	12.2426	10.1658	14.3194	OK	9.86473	7.48958	12.2399	OK	11.1957	7.78107	14.6104	OK	9.09386	5.71649	12.4712	OK	10.8004	6.19509	15.4057	OK
Bin_04_1_610	Esterase/lipase	Bin_04_1_610_gene	Bin_04_1:685125-686262	1137	45.8668	38.7677	52.9659	OK	45.4826	37.0001	53.9652	OK	21.8286	17.8761	25.7811	OK	25.042	21.4275	28.6565	OK	16.6349	13.5459	19.724	OK	42.8871	36.7759	48.9983	OK	14.5613	11.0296	18.0929	OK	12.5132	8.34216	16.6843	OK	18.3575	11.5397	25.1753	OK	11.436	5.53046	17.3415	OK	20.2907	10.4483	30.1331	OK
Bin_04_1_611	hypothetical protein	Bin_04_1_611_gene	Bin_04_1:686287-686758	471	354.156	317.363	390.949	OK	1569.68	1476.49	1662.86	OK	942.232	891.342	993.121	OK	786.726	745.619	827.834	OK	467.856	437.222	498.489	OK	1536.2	1458.42	1613.98	OK	205.916	181.082	230.75	OK	103.313	80.901	125.724	OK	148.306	112.069	184.542	OK	170.619	127.965	213.274	OK	233.724	171.259	296.189	OK
Bin_04_1_612	hypothetical protein	Bin_04_1_612_gene	Bin_04_1:689199-689631	432	20.5385	10.8364	30.2405	OK	17.8177	7.07322	28.5622	OK	1.46557	0	3.5382	OK	2.13668	0	4.27335	OK	4.69856	1.37618	8.02094	OK	8.91603	3.27704	14.555	OK	26.3101	16.703	35.9172	OK	51.2485	34.1657	68.3313	OK	57.0361	32.7158	81.3563	OK	103.04	67.1662	138.914	OK	19.5533	0	39.1065	OK
Bin_04_1_613	hypothetical protein	Bin_04_1_613_gene	Bin_04_1:692246-693102	201	441.47	314.281	568.658	OK	1433.27	1159.95	1706.58	OK	1402.91	1221.03	1584.78	OK	1100	962.503	1237.5	OK	779.531	658.158	900.904	OK	1262.29	1071.99	1452.59	OK	296.296	204.857	387.735	OK	332.087	208.753	455.421	OK	250.255	105.77	394.74	OK	150.702	27.6544	273.75	OK	235.931	43.2942	428.569	OK
Bin_04_1_614	hypothetical protein	Bin_04_1_614_gene	Bin_04_1:692246-693102	672	97.6364	83.0292	112.244	OK	626.213	581.766	670.66	OK	518.067	489.802	546.333	OK	373.487	353.041	393.934	OK	211.902	196.333	227.471	OK	472.328	443.688	500.967	OK	65.7605	55.1622	76.3588	OK	58.2238	45.5183	70.9293	OK	42.9189	28.1978	57.64	OK	28.8861	15.6323	42.14	OK	76.1644	49.2362	103.093	OK
Bin_04_1_615	Cytidylate kinase (EC 2.7.4.14)	Bin_04_1_615_gene	Bin_04_1:693257-693896	639	4311.23	4119.66	4502.79	OK	1294.88	1225.2	1364.57	OK	1728.99	1650.52	1807.46	OK	1643.17	1570.57	1715.77	OK	3065.98	2934.8	3197.16	OK	1244.76	1184.41	1305.11	OK	5139.18	4920.02	5358.33	OK	4931.68	4715.88	5147.47	OK	3988.85	3797.9	4179.81	OK	3001.55	2846.79	3156.32	OK	3631.22	3431.74	3830.7	OK
Bin_04_1_616	Endo-1,4-beta-xylanase B precursor	Bin_04_1_616_gene	Bin_04_1:693957-695432	1008	369.937	347.933	391.941	OK	188.181	169.594	206.768	OK	165.489	153.765	177.213	OK	208.726	197.159	220.293	OK	218.511	206.209	230.812	OK	198.324	184.167	212.481	OK	338.464	319.636	357.291	OK	386.436	361.466	411.406	OK	346.739	314.819	378.659	OK	226.499	198.187	254.811	OK	303.345	262.349	344.341	OK
Bin_04_1_617	hypothetical protein	Bin_04_1_617_gene	Bin_04_1:693957-695432	468	562.036	515.413	608.659	OK	222.394	187.12	257.668	OK	174.011	153.025	194.998	OK	255.077	233.383	276.771	OK	243.942	221.674	266.211	OK	242.521	215.192	269.85	OK	345.33	312.987	377.673	OK	460.975	413.366	508.585	OK	479.081	413.582	544.579	OK	320.854	261.782	379.926	OK	430.554	345.291	515.816	OK
Bin_04_1_618	hypothetical protein	Bin_04_1_618_gene	Bin_04_1:695476-695914	438	1166.84	1094.96	1238.72	OK	333.005	287.155	378.855	OK	356.277	324.378	388.175	OK	431.463	401.492	461.433	OK	460.087	427.635	492.539	OK	333.59	299.543	367.636	OK	666.509	618.779	714.239	OK	898.801	828.184	969.417	OK	934.627	837.449	1031.81	OK	699.73	607.452	792.008	OK	1333.6	1174.21	1493	OK
Bin_04_1_619	Dihydroxyacetone kinase family protein	Bin_04_1_619_gene	Bin_04_1:695933-696185	252	2422.96	2219.95	2625.97	OK	473.227	365.368	581.085	OK	350.322	287.904	412.74	OK	470.204	408.464	531.945	OK	577.157	505.432	648.883	OK	585.245	496.254	674.236	OK	1387.58	1251.68	1523.48	OK	1685.21	1494.39	1876.02	OK	1937.82	1661.69	2213.95	OK	1540.13	1269.97	1810.28	OK	2188.57	1785.62	2591.52	OK
Bin_04_1_62	holin, toxin secretion/phage lysis family protein	Bin_04_1_62_gene	Bin_04_1:61698-62121	423	142.687	116.861	168.513	OK	64.0822	43.2912	84.8732	OK	21.3614	13.2876	29.4353	OK	45.0463	35.036	55.0566	OK	46.4711	35.8099	57.1323	OK	46.4127	33.2852	59.5402	OK	67.5661	51.8573	83.2748	OK	56.3193	38.0469	74.5917	OK	72.8762	44.8262	100.926	OK	45.511	21.1843	69.8376	OK	20.357	0	40.7141	OK
Bin_04_1_620	GBA1 GTP binding protein TypA K06207 GTP-binding	Bin_04_1_620_gene	Bin_04_1:696294-698160	1866	226.067	213.59	238.545	OK	832.043	793.41	870.675	OK	420.702	401.443	439.962	OK	417.073	398.596	435.551	OK	272.069	259.271	284.866	OK	582.633	556.358	608.909	OK	142.192	133.881	150.502	OK	65.3598	58.2178	72.5018	OK	65.3781	55.7386	75.0175	OK	71.0376	60.0104	82.0648	OK	109.873	92.7136	127.032	OK
Bin_04_1_621	Cob(I)alamin adenosyltransferase (EC 2.5.1.17)	Bin_04_1_621_gene	Bin_04_1:698347-698872	525	1728.87	1640.92	1816.82	OK	1246.75	1171.02	1322.49	OK	900.151	853.149	947.152	OK	1081.35	1029.39	1133.32	OK	922.469	876.497	968.44	OK	1188.94	1127.91	1249.96	OK	958.368	906.896	1009.84	OK	781.358	725.151	837.565	OK	706.887	634.741	779.034	OK	445.637	382.771	508.502	OK	683.782	586.347	781.217	OK
Bin_04_1_622	dapA dihydrodipicolinate synthase (EC:4.2.1.52) K01714	Bin_04_1_622_gene	Bin_04_1:698883-700529	885	1320.57	1257.94	1383.2	OK	1071.35	1016.9	1125.8	OK	655.55	623.778	687.322	OK	1005.42	960.822	1050.01	OK	809.345	772.217	846.473	OK	1098.01	1046.91	1149.1	OK	676.301	642.817	709.785	OK	606.282	571.78	640.783	OK	559.441	515.385	603.497	OK	432.475	389.965	474.985	OK	503.706	446.304	561.109	OK
Bin_04_1_623	dapB dihydrodipicolinate reductase DapB (EC:1.3.1.26) K00215	Bin_04_1_623_gene	Bin_04_1:698883-700529	765	2034.04	1940.21	2127.86	OK	1765.09	1679.58	1850.59	OK	2250.61	2153.03	2348.18	OK	2355.67	2255.14	2456.21	OK	2340.31	2240.12	2440.51	OK	1839.23	1756.84	1921.62	OK	1769.58	1690.12	1849.03	OK	1374.34	1306.61	1442.07	OK	1079.29	1011.87	1146.71	OK	796.414	732.853	859.975	OK	1175.35	1078.74	1271.96	OK
Bin_04_1_624	cation transporter K03498 trk system potassium uptake protein TrkH	Bin_04_1_624_gene	Bin_04_1:700600-702073	1473	95.7178	86.9418	104.494	OK	197.136	181.994	212.278	OK	167.975	158.428	177.522	OK	210.47	199.968	220.972	OK	165.415	156.577	174.253	OK	179.093	168.386	189.801	OK	107.837	99.5969	116.078	OK	136.457	124.647	148.268	OK	136.355	120.423	152.287	OK	95.8443	81.1855	110.503	OK	188.658	162.925	214.391	OK
Bin_04_1_625	potassium transporter peripheral membrane component K03499 trk system uptake protein TrkA	Bin_04_1_625_gene	Bin_04_1:702088-703483	1395	110.106	100.392	119.821	OK	154.904	141.049	168.759	OK	116.469	108.389	124.55	OK	204.13	193.778	214.483	OK	130.531	122.849	138.212	OK	177.864	166.85	188.879	OK	89.7405	81.9808	97.5001	OK	100.47	90.0098	110.931	OK	131.403	115.259	147.547	OK	113.47	97.0057	129.933	OK	106.585	86.62	126.551	OK
Bin_04_1_626	upp uracil phosphoribosyltransferase (EC:2.4.2.9) K00761	Bin_04_1_626_gene	Bin_04_1:703495-704143	648	166.302	146.749	185.854	OK	201.184	175.318	227.049	OK	169.618	153.644	185.592	OK	290.331	272.488	308.174	OK	215.224	199.115	231.333	OK	248.022	226.715	269.328	OK	183.195	165.034	201.357	OK	214.074	189.062	239.087	OK	248.821	212.43	285.212	OK	179.485	145.566	213.405	OK	240.851	191.688	290.015	OK
Bin_04_1_627	hypothetical protein	Bin_04_1_627_gene	Bin_04_1:704269-704794	525	521.757	481.022	562.491	OK	198.974	168.719	229.23	OK	154.014	136.11	171.918	OK	109.235	96.3619	122.109	OK	221.443	202.223	240.662	OK	167.135	146.562	187.708	OK	579.131	541.15	617.112	OK	1611.24	1525.47	1697.01	OK	2260.57	2130.24	2390.89	OK	1751.51	1626.88	1876.14	OK	1450.87	1308.94	1592.8	OK
Bin_04_1_628	YALI0B16104p K01951 GMP synthase (glutamine-hydrolysing)	Bin_04_1_628_gene	Bin_04_1:704908-706534	1626	206.006	193.711	218.301	OK	113.908	103.035	124.781	OK	95.7849	89.0786	102.491	OK	146.149	138.496	153.803	OK	135.383	127.978	142.789	OK	115.259	107.144	123.374	OK	123.065	114.749	131.381	OK	89.6192	80.5778	98.6606	OK	85.1355	73.2433	97.0278	OK	77.0271	64.6131	89.4412	OK	83.0033	66.8793	99.1273	OK
Bin_04_1_629	hypothetical protein	Bin_04_1_629_gene	Bin_04_1:707005-707329	324	7.6642	0	15.9979	OK	27.2919	9.09731	45.4865	OK	12.3467	4.11558	20.5779	OK	23.0006	13.4087	32.5926	OK	9.89578	3.29859	16.493	OK	25.0378	12.1083	37.9672	OK	4.92556	0	10.6131	OK	2.66509	0	7.99526	OK	4.85355	0	14.5607	OK	0	0	0	OK	9.1515	0	27.4545	OK
Bin_04_1_63	endolysin, putative	Bin_04_1_63_gene	Bin_04_1:62122-63601	1479	219.939	206.549	233.329	OK	71.7693	62.6546	80.884	OK	34.0392	29.8171	38.2612	OK	76.0616	70.6732	81.4501	OK	118.047	111.008	125.086	OK	54.7972	48.8883	60.7062	OK	171.728	161.353	182.102	OK	151.33	138.922	163.737	OK	156.094	139.088	173.1	OK	109.34	93.7196	124.96	OK	112.662	92.8233	132.501	OK
Bin_04_1_630	hypothetical protein	Bin_04_1_630_gene	Bin_04_1:707343-707789	309	10.1861	0	20.8594	OK	17.1209	1.8075	32.4342	OK	32.5307	18.3331	46.7282	OK	10.1629	3.38764	16.9382	OK	12.4157	4.56332	20.2681	OK	26.3874	12.2827	40.4921	OK	11.1237	2.04124	20.2062	OK	9.02811	0	19.4529	OK	16.4416	0	35.4268	OK	19.8021	0	42.6676	OK	10.3337	0	31.0011	OK
Bin_04_1_631	hypothetical protein	Bin_04_1_631_gene	Bin_04_1:707343-707789	141	0	0	0	OK	49.2672	0	147.802	OK	89.153	0	178.306	OK	48.7415	0	105.023	OK	0	0	0	OK	0	0	0	OK	0	0	0	OK	43.299	0	129.897	OK	0	0	0	OK	0	0	0	OK	0	0	0	OK
Bin_04_1_632	putative transcriptional regulator K03655 ATP-dependent DNA helicase RecG	Bin_04_1_632_gene	Bin_04_1:708096-709362	1266	62.0335	54.3123	69.7548	OK	28.4908	22.1982	34.7833	OK	61.1446	54.9443	67.3449	OK	46.1759	41.5755	50.7763	OK	61.7308	56.1534	67.3083	OK	39.2064	33.7298	44.683	OK	78.2576	70.5838	85.9314	OK	83.9736	73.846	94.1012	OK	84.5283	70.816	98.2406	OK	53.5814	41.6003	65.5626	OK	138.409	114.315	162.503	OK
Bin_04_1_633	hypothetical protein	Bin_04_1_633_gene	Bin_04_1:709810-710050	240	160.093	103.139	217.046	OK	121.868	62.7533	180.983	OK	178.37	130.267	226.473	OK	217.495	172.144	262.846	OK	267.728	214.968	320.488	OK	165.731	114.585	216.876	OK	225.119	166	284.238	OK	220.51	145.964	295.056	OK	183.582	91.7908	275.372	OK	138.189	50.7908	225.588	OK	129.805	23.8197	235.791	OK
Bin_04_1_634	hypothetical protein	Bin_04_1_634_gene	Bin_04_1:710389-711268	879	157.659	142.21	173.109	OK	185.887	165.725	206.05	OK	225.571	210.633	240.51	OK	211.309	198.917	223.701	OK	193.282	180.902	205.662	OK	201.632	186.052	217.211	OK	174.353	159.985	188.721	OK	172.498	154.29	190.707	OK	153.136	129.984	176.288	OK	81.1514	62.6552	99.6475	OK	168.295	134.968	201.623	OK
Bin_04_1_635	transposase IS116/IS110/IS902 family protein	Bin_04_1_635_gene	Bin_04_1:712481-712676	195	23481	22309.2	24652.9	OK	17754.6	16730.2	18779.1	OK	49327.9	47188.5	51467.3	OK	45233.2	43294.3	47172.2	OK	59227.4	56702.1	61752.7	OK	16352.1	15526.5	17177.7	OK	52753.2	50447.5	55058.8	OK	60209.9	57491.7	62928.1	OK	29206.5	27537.5	30875.5	OK	14875.7	13585.8	16165.5	OK	27841.2	25633.2	30049.1	OK
Bin_04_1_636	hypothetical protein	Bin_04_1_636_gene	Bin_04_1:712828-713080	252	726.002	614.684	837.32	OK	534.685	420.036	649.333	OK	364.224	300.579	427.868	OK	312.118	261.816	362.421	OK	454.595	390.939	518.251	OK	416.099	341.062	491.136	OK	1593.89	1448.23	1739.54	OK	1922.86	1719.04	2126.69	OK	904.971	716.272	1093.67	OK	1113.63	883.905	1343.35	OK	333.85	176.472	491.229	OK
Bin_04_1_637	hypothetical protein	Bin_04_1_637_gene	Bin_04_1:713541-715028	405	11318.3	10823.4	11813.2	OK	9909.75	9468.46	10351	OK	16465.6	15760.7	17170.4	OK	12002.1	11488.3	12515.9	OK	13268.9	12700.6	13837.2	OK	8606.87	8236.18	8977.56	OK	11152.6	10677.1	11628.2	OK	8919.19	8522.92	9315.45	OK	7607.05	7236.69	7977.41	OK	4016.05	3777.53	4254.57	OK	7751.03	7323.29	8178.78	OK
Bin_04_1_638	hypothetical protein	Bin_04_1_638_gene	Bin_04_1:713541-715028	1086	4764.28	4556.99	4971.56	OK	7383.51	7068.46	7698.56	OK	9657.4	9204.53	10110.3	OK	6735.33	6421.78	7048.88	OK	7089.66	6761.89	7417.43	OK	6171.85	5902.82	6440.88	OK	5646.74	5402.2	5891.28	OK	3883.96	3718.09	4049.83	OK	3004.64	2868.2	3141.07	OK	1533.15	1454.66	1611.64	OK	2536.58	2408.06	2665.09	OK
Bin_04_1_639	hypothetical protein	Bin_04_1_639_gene	Bin_04_1:715105-715348	243	12986.4	12354.1	13618.8	OK	18692.3	17788.2	19596.4	OK	33585.3	32151.6	35018.9	OK	16813.8	16083.8	17543.7	OK	16768	16035.1	17500.9	OK	15367.2	14660.8	16073.7	OK	15787.1	15065.3	16508.9	OK	9815.58	9295.25	10335.9	OK	7178.97	6616.24	7741.71	OK	4210.24	3737.3	4683.18	OK	5821.99	5126.13	6517.86	OK
Bin_04_1_64	MarR family transcriptional regulator	Bin_04_1_64_gene	Bin_04_1:63643-64021	378	1230.29	1145.39	1315.18	OK	669.988	594.609	745.368	OK	472.874	430.279	515.468	OK	499.227	461.861	536.594	OK	1003.24	946.646	1059.84	OK	515.84	466.768	564.912	OK	1657.64	1567.05	1748.23	OK	1472.07	1367.32	1576.81	OK	889.098	779.241	998.955	OK	719.328	610.885	827.771	OK	767.824	627.639	908.009	OK
Bin_04_1_640	hypothetical protein	Bin_04_1_640_gene	Bin_04_1:718087-718407	150	19.0805	0	72.4072	OK	0	0	0	OK	0	0	0	OK	12.7387	0	38.2162	OK	0	0	0	OK	0	0	0	OK	0	0	0	OK	0	0	0	OK	0	0	0	OK	0	0	0	OK	0	0	0	OK
Bin_04_1_641	DDE transposase	Bin_04_1_641_gene	Bin_04_1:718087-718407	225	13890.8	13192.4	14589.2	OK	10826.6	10201.6	11451.6	OK	6375.68	6036.24	6715.13	OK	7102.77	6753.96	7451.58	OK	6092.24	5780.25	6404.24	OK	7893.93	7475.44	8312.42	OK	5214.79	4898.6	5530.99	OK	4862.56	4473.56	5251.57	OK	4633.2	4120.77	5145.64	OK	3941.95	3423.23	4460.68	OK	4808.82	4091.96	5525.68	OK
Bin_04_1_642	hypothetical protein	Bin_04_1_642_gene	Bin_04_1:719037-719463	426	947.347	881.352	1013.34	OK	683.734	616.281	751.186	OK	753.351	705.729	800.973	OK	698.383	658.64	738.126	OK	594.151	556.289	632.014	OK	578.729	532.688	624.77	OK	332.364	297.76	366.969	OK	312.881	270.105	355.657	OK	287.566	232.224	342.908	OK	243.721	187.808	299.634	OK	486.987	388.095	585.879	OK
Bin_04_1_643	hypothetical protein	Bin_04_1_643_gene	Bin_04_1:721121-721235	114	244.033	0	569.93	OK	118.43	0	355.289	OK	535.771	196.92	874.622	OK	507.72	226.088	789.352	OK	343.531	100.618	586.445	OK	0	0	0	OK	0	0	0	OK	0	0	0	OK	0	0	0	OK	0	0	0	OK	0	0	0	OK
Bin_04_1_644	IS66 Orf2 family protein K07484 transposase	Bin_04_1_644_gene	Bin_04_1:722036-722339	303	102.883	70.5381	135.228	OK	43.2783	18.2915	68.265	OK	19.5789	8.27501	30.8828	OK	9.51478	2.78681	16.2427	OK	20.923	10.4615	31.3845	OK	27.7926	12.9368	42.6484	OK	56.6278	35.5967	77.6588	OK	76.0711	45.0152	107.127	OK	92.3585	46.1792	138.538	OK	111.235	55.6177	166.853	OK	10.884	0	32.652	OK
Bin_04_1_645	hypothetical protein	Bin_04_1_645_gene	Bin_04_1:723493-723970	477	1293.54	1220.99	1366.1	OK	754.724	690.824	818.624	OK	301.049	273.904	328.194	OK	644.528	609.317	679.74	OK	466.881	436.618	497.145	OK	606.026	563.544	648.508	OK	480.397	442.885	517.91	OK	543.238	492.415	594.061	OK	487.085	422.14	552.03	OK	341.554	281.871	401.237	OK	408.183	326.546	489.819	OK
Bin_04_1_646	hypothetical protein	Bin_04_1_646_gene	Bin_04_1:724272-725733	1461	1559.8	1490.82	1628.77	OK	1358.78	1297.3	1420.26	OK	628.253	599.896	656.61	OK	1093.67	1047.04	1140.29	OK	593.793	567.436	620.151	OK	1028.43	983.294	1073.57	OK	374.757	356.267	393.248	OK	324.021	305.497	342.545	OK	374.916	348.373	401.46	OK	354.785	326.447	383.122	OK	645.79	597.954	693.626	OK
Bin_04_1_647	pyridoxamine 5'-phosphate oxidase-related FMN-binding protein	Bin_04_1_647_gene	Bin_04_1:725869-726370	501	1202.52	1134.99	1270.05	OK	1194.68	1117.6	1271.75	OK	610.767	573.7	647.834	OK	959.32	911.934	1006.71	OK	516.117	485.572	546.663	OK	911.474	860.395	962.554	OK	247.695	221.871	273.519	OK	256.753	223.255	290.25	OK	320.348	269.854	370.841	OK	309.137	254.701	363.573	OK	457.707	374.829	540.585	OK
Bin_04_1_648	ATP-binding protein [	Bin_04_1_648_gene	Bin_04_1:726565-727594	1029	782.16	743.381	820.938	OK	936.629	889.521	983.737	OK	488.884	464.849	512.919	OK	810.4	774.376	846.425	OK	401.08	381.429	420.73	OK	687.169	654.056	720.282	OK	216.507	202.025	230.989	OK	176.112	159.471	192.753	OK	205.466	181.21	229.723	OK	172.447	148.059	196.834	OK	430.608	382.389	478.827	OK
Bin_04_1_649	peptidase U61 LD-carboxypeptidase A	Bin_04_1_649_gene	Bin_04_1:727707-728733	1026	499.343	472.443	526.243	OK	995.715	946.113	1045.32	OK	501.636	477.053	526.219	OK	667.831	637.525	698.136	OK	331.574	314.815	348.333	OK	713.647	679.41	747.884	OK	161.393	148.866	173.919	OK	149.926	134.544	165.308	OK	148.735	128.059	169.41	OK	142.788	120.556	165.02	OK	242.509	206.257	278.76	OK
Bin_04_1_65	pyridoxamine 5'-phosphate oxidase-related, FMN binding protein	Bin_04_1_65_gene	Bin_04_1:64314-64710	396	3.43051	0	8.6897	OK	1.92296	0	5.76888	OK	4.3497	0.45921	8.24018	OK	0	0	0	OK	3.48623	0.368051	6.60441	OK	5.29241	0.558735	10.0261	OK	5.20575	0.549586	9.86192	OK	1.69001	0	5.07004	OK	3.07779	0	9.23337	OK	3.70685	0	11.1205	OK	11.6065	0	28.0206	OK
Bin_04_1_650	prevent-host-death family protein	Bin_04_1_650_gene	Bin_04_1:728868-729123	255	10809.3	10274.3	11344.4	OK	9515.62	9010.07	10021.2	OK	13539	12932.2	14145.9	OK	12040.2	11510.4	12570	OK	9081.12	8665.85	9496.39	OK	7204.44	6845.33	7563.55	OK	5960.46	5653.9	6267.02	OK	5056.27	4731.75	5380.8	OK	4239.04	3838.04	4640.04	OK	3312.25	2923.25	3701.26	OK	8636.53	7850.58	9422.48	OK
Bin_04_1_651	hypothetical protein	Bin_04_1_651_gene	Bin_04_1:729126-729474	348	903.237	823.377	983.098	OK	1566.49	1440.05	1692.92	OK	1068.78	998.533	1139.02	OK	877.531	823.187	931.875	OK	647.548	598.598	696.498	OK	1136.11	1056.22	1215.99	OK	928.261	856.644	999.878	OK	869.981	781.648	958.314	OK	718.686	610.34	827.032	OK	344.263	261.968	426.558	OK	708.348	560.647	856.048	OK
Bin_04_1_652	hypothetical protein	Bin_04_1_652_gene	Bin_04_1:730334-731300	966	218.517	201.411	235.623	OK	355.465	329.224	381.706	OK	372.888	353.346	392.43	OK	304.719	289.13	320.308	OK	266.556	252.191	280.921	OK	291.896	274.254	309.538	OK	281.086	263.916	298.256	OK	279.206	257.404	301.008	OK	237.962	210.8	265.124	OK	151.234	127.47	174.998	OK	295.225	253.681	336.769	OK
Bin_04_1_653	AAA ATPase, central region	Bin_04_1_653_gene	Bin_04_1:731775-734403	1203	19.2016	14.752	23.6512	OK	80.5216	69.6144	91.4288	OK	58.986	52.707	65.265	OK	49.5759	44.6551	54.4967	OK	22.9017	19.399	26.4044	OK	65.0607	57.7867	72.3347	OK	19.3986	15.4593	23.3379	OK	33.1113	26.5543	39.6683	OK	28.3769	20.1852	36.5686	OK	25.6326	17.0884	34.1768	OK	27.8674	16.7204	39.0144	OK
Bin_04_1_654	hypothetical protein	Bin_04_1_654_gene	Bin_04_1:731775-734403	657	24.6791	17.2104	32.1477	OK	131.185	110.507	151.862	OK	107.268	94.6912	119.844	OK	65.8329	57.4211	74.2448	OK	30.4306	24.4337	36.4274	OK	91.4956	78.6836	104.308	OK	20.2935	14.3093	26.2778	OK	32.2247	22.6172	41.8323	OK	22.1704	11.4162	32.9247	OK	25.1311	12.5655	37.6966	OK	34.4259	16.0245	52.8274	OK
Bin_04_1_655	COG0501: Zn-dependent protease chaperone function	Bin_04_1_655_gene	Bin_04_1:731775-734403	777	36.8194	28.7108	44.928	OK	181.635	160.002	203.267	OK	143.362	130.435	156.288	OK	106.841	97.3133	116.368	OK	60.2538	52.7514	67.7563	OK	157.769	142.811	172.727	OK	37.3144	30.0997	44.529	OK	43.5873	33.6528	53.5218	OK	48.4524	34.3174	62.5874	OK	38.4898	24.6638	52.3157	OK	38.8758	21.49	56.2617	OK
Bin_04_1_656	hypothetical protein	Bin_04_1_656_gene	Bin_04_1:734406-734763	357	38.9494	22.6815	55.2173	OK	252.589	203.288	301.889	OK	218.745	187.887	249.603	OK	154.696	132.54	176.852	OK	76.7578	60.393	93.1227	OK	205.243	172.272	238.214	OK	67.7284	48.9439	86.5128	OK	76.1109	50.7406	101.481	OK	65.4548	33.7046	97.205	OK	27.8234	5.10568	50.5411	OK	50.8186	12.4034	89.2339	OK
Bin_04_1_657	hypothetical protein	Bin_04_1_657_gene	Bin_04_1:735357-736143	786	20656.6	19668.7	21644.5	OK	37795.4	35970.6	39620.2	OK	134920	113388	156452	OK	81992.9	68845.4	95140.4	OK	62538.8	54021.9	71055.8	OK	72355.8	67385	77326.6	OK	26090.5	24766.5	27414.6	OK	11669	11167.9	12170.1	OK	10728.1	10269.9	11186.2	OK	11574.9	11078.7	12071	OK	33813.5	32370.8	35256.3	OK
Bin_04_1_658	Protein-tyrosine kinase( EC:2.7.1.112 )	Bin_04_1_658_gene	Bin_04_1:736261-737020	759	323.39	299.014	347.766	OK	1221.59	1158.62	1284.57	OK	1153.42	1100.02	1206.82	OK	904.171	862.696	945.646	OK	541.796	514.864	568.728	OK	966.715	919.782	1013.65	OK	207.387	190.105	224.67	OK	97.0164	81.9565	112.076	OK	112.821	90.905	134.738	OK	117.934	93.3431	142.525	OK	236.81	193.21	280.41	OK
Bin_04_1_659	Tyrosine-protein kinase transmembrane modulator EpsC	Bin_04_1_659_gene	Bin_04_1:737050-737881	831	352.425	328.484	376.367	OK	1363.78	1296.31	1431.26	OK	1334.59	1274.73	1394.46	OK	1135.33	1085.15	1185.51	OK	776.422	740.237	812.608	OK	1137.53	1084.28	1190.78	OK	288.092	268.928	307.255	OK	146.395	128.99	163.799	OK	160.154	135.587	184.72	OK	164.521	137.196	191.847	OK	289.54	244.183	334.897	OK
Bin_04_1_66	sigma-70 region 4 type 2	Bin_04_1_66_gene	Bin_04_1:64946-65372	426	2.64342	0	6.60005	OK	1.66359	0	4.99076	OK	0	0	0	OK	1.09722	0	2.64893	OK	0.603199	0	1.8096	OK	0	0	0	OK	0	0	0	OK	1.46206	0	4.38618	OK	0	0	0	OK	0	0	0	OK	0	0	0	OK
Bin_04_1_660	hypothetical protein	Bin_04_1_660_gene	Bin_04_1:737898-739655	1035	161.117	147.057	175.178	OK	904.997	859.26	950.733	OK	932.738	890.549	974.927	OK	885.09	846.082	924.098	OK	584.474	557.225	611.723	OK	753.58	717.726	789.434	OK	209.894	195.686	224.102	OK	85.8589	74.2817	97.4361	OK	90.9748	74.8926	107.057	OK	94.1607	76.205	112.116	OK	183.596	152.225	214.968	OK
Bin_04_1_661	hypothetical protein	Bin_04_1_661_gene	Bin_04_1:737898-739655	747	297.778	274.132	321.425	OK	1239.77	1175.76	1303.77	OK	1287.16	1228.23	1346.09	OK	1231.47	1176.73	1286.21	OK	900.532	858.583	942.481	OK	1089.48	1037.27	1141.69	OK	344.088	321.582	366.594	OK	143.366	124.857	161.874	OK	119.667	96.8477	142.487	OK	111.37	87.2104	135.529	OK	268.712	221.757	315.667	OK
Bin_04_1_662	glpP glycerol-3-phosphate responsive antiterminator GlpP	Bin_04_1_662_gene	Bin_04_1:740163-740742	579	583.28	543.451	623.109	OK	94.5031	75.2127	113.793	OK	81.9428	69.861	94.0246	OK	82.4572	72.1096	92.8049	OK	77.4551	66.9392	87.9711	OK	149.554	131.549	167.558	OK	201.47	180.745	222.195	OK	194.66	168.706	220.615	OK	236.338	197.745	274.932	OK	184.069	146.69	221.448	OK	436.71	364.671	508.748	OK
Bin_04_1_663	gk, MGC69102, gk1, gk2, gkd, gyk glycerol kinase (EC:2.7.1.30) K00864	Bin_04_1_663_gene	Bin_04_1:740864-742367	1503	657.16	625.873	688.446	OK	163.326	149.703	176.948	OK	80.1843	73.7644	86.6042	OK	86.7397	81.0388	92.4405	OK	86.513	80.5431	92.483	OK	219.204	207.117	231.29	OK	185.779	175.005	196.553	OK	273.85	257.314	290.387	OK	421.893	394.195	449.592	OK	455.558	423.971	487.146	OK	715.77	666.23	765.311	OK
Bin_04_1_664	MIP family channel protein K02440 glycerol uptake facilitator protein	Bin_04_1_664_gene	Bin_04_1:742430-743165	735	643.968	607.549	680.388	OK	243.272	217.265	269.279	OK	129.551	116.786	142.316	OK	116.9	106.547	127.253	OK	137.857	126.068	149.645	OK	298.04	276.684	319.397	OK	251.011	231.573	270.45	OK	353.079	323.707	382.452	OK	537.329	488.43	586.227	OK	593.557	537.156	649.959	OK	1113.83	1017.16	1210.5	OK
Bin_04_1_665	FAD dependent oxidoreductase K00111 glycerol-3-phosphate dehydrogenase	Bin_04_1_665_gene	Bin_04_1:743312-746029	1452	249.477	234.827	264.126	OK	67.7049	58.7568	76.653	OK	30.2281	26.2066	34.2496	OK	40.95	36.949	44.9511	OK	28.5156	25.0188	32.0124	OK	99.9231	91.858	107.988	OK	51.0644	45.3463	56.7825	OK	73.2746	64.5478	82.0015	OK	106.472	92.2757	120.668	OK	100.877	85.7122	116.042	OK	172.204	147.413	196.995	OK
Bin_04_1_666	sarcosine oxidase alpha subunit (EC:1.5.3.1) K00302 oxidase,	Bin_04_1_666_gene	Bin_04_1:743312-746029	1269	292.495	275.321	309.668	OK	85.5779	74.6655	96.4903	OK	32.7589	28.2269	37.2909	OK	38.6191	34.4179	42.8203	OK	30.1503	26.2579	34.0427	OK	107.562	98.5032	116.62	OK	56.4643	49.9552	62.9734	OK	88	77.647	98.3529	OK	149.171	130.981	167.362	OK	144.262	124.631	163.894	OK	224.804	194.141	255.467	OK
Bin_04_1_667	Protein unknown function DUF1667	Bin_04_1_667_gene	Bin_04_1:746043-746415	372	478.254	424.327	532.18	OK	144.865	109.202	180.528	OK	82.4167	64.3239	100.51	OK	84.6886	69.0297	100.348	OK	74.0146	58.6647	89.3646	OK	192.101	161.632	222.57	OK	118.84	95.0718	142.608	OK	210.264	169.985	250.544	OK	288.072	224.448	351.696	OK	346.95	270.322	423.579	OK	496.799	382.068	611.53	OK
Bin_04_1_668	dihydroxyacetone kinase subunit DhaK (EC:2.7.1.29) K05878 kinase, N-terminal domain	Bin_04_1_668_gene	Bin_04_1:746454-747462	1008	636.258	603.545	668.972	OK	178.543	160.438	196.648	OK	84.3017	75.9341	92.6694	OK	91.4217	83.9819	98.8615	OK	74.8894	67.8288	81.9501	OK	168.007	154.977	181.037	OK	136.678	125.022	148.334	OK	215.404	196.761	234.047	OK	282.093	253.302	310.884	OK	262.774	232.279	293.27	OK	426.622	378.004	475.24	OK
Bin_04_1_669	dihydroxyacetone kinase, L subunit (EC:2.7.1.-) K05879 C-terminal domain	Bin_04_1_669_gene	Bin_04_1:747488-748112	624	703.737	661.786	745.687	OK	199.504	173.021	225.987	OK	140.352	125.411	155.292	OK	144.336	131.4	157.272	OK	113.128	101.119	125.136	OK	226.404	205.473	247.335	OK	172.733	154.6	190.865	OK	287.335	257.539	317.13	OK	371.362	325.65	417.073	OK	357.472	308.253	406.691	OK	429.676	362.159	497.193	OK
Bin_04_1_67	resolvase domain	Bin_04_1_67_gene	Bin_04_1:65584-68937	1791	1.17673	0.267224	2.08623	OK	0.232489	0	0.697468	OK	0.631063	0.115802	1.14632	OK	0.153339	0	0.370194	OK	0.0842983	0	0.252895	OK	0.895807	0.21864	1.57297	OK	0.251754	0	0.607788	OK	0.408652	0	0.986572	OK	2.23266	0.409701	4.05562	OK	1.34449	0	2.89698	OK	0	0	0	OK
Bin_04_1_670	phosphotransferase mannnose-specific family component IIA	Bin_04_1_670_gene	Bin_04_1:748133-748517	384	948.515	875.181	1021.85	OK	315.739	264.853	366.625	OK	341.33	305.743	376.916	OK	294.791	266.555	323.027	OK	231.941	205.679	258.203	OK	380.321	338.886	421.756	OK	314.15	276.801	351.499	OK	473.896	415.453	532.34	OK	538.17	454.122	622.219	OK	438.697	355.419	521.976	OK	470.243	362.362	578.124	OK
Bin_04_1_671	putative divalent cation transport protein K06213 magnesium transporter	Bin_04_1_671_gene	Bin_04_1:750069-751485	1416	374.997	355.283	394.711	OK	283.432	264.854	302.01	OK	465.378	443.487	487.269	OK	599.77	573.309	626.23	OK	593.216	566.79	619.641	OK	380.733	361.839	399.627	OK	454.278	432.351	476.205	OK	320.803	302.15	339.455	OK	263.612	240.945	286.279	OK	197.771	176.225	219.318	OK	271.033	239.473	302.593	OK
Bin_04_1_672	MatE efflux family protein	Bin_04_1_672_gene	Bin_04_1:751675-753043	1368	15.7252	12.0073	19.443	OK	11.7288	7.87241	15.5852	OK	8.31762	6.1333	10.5019	OK	15.4716	12.9281	18.0151	OK	16.0915	13.3715	18.8115	OK	10.6438	7.91818	13.3694	OK	18.1929	14.6588	21.727	OK	13.0939	9.27405	16.9138	OK	7.61048	3.68045	11.5405	OK	12.8323	7.23185	18.4328	OK	10.5232	4.17745	16.8689	OK
Bin_04_1_673	hypothetical protein	Bin_04_1_673_gene	Bin_04_1:753281-754109	828	102.561	89.6168	115.505	OK	237.755	214.039	261.471	OK	307.159	288.997	325.322	OK	351.072	332.897	369.247	OK	259.266	244.236	274.296	OK	252.3	234.175	270.426	OK	126.166	113.454	138.878	OK	59.2554	48.1559	70.355	OK	33.1314	21.9309	44.3319	OK	34.2026	21.7136	46.6916	OK	62.4701	41.3513	83.5888	OK
Bin_04_1_674	ThiW protein	Bin_04_1_674_gene	Bin_04_1:754132-754651	519	166.884	143.597	190.171	OK	548.527	497.815	599.238	OK	462.897	431.564	494.23	OK	613.794	581.097	646.491	OK	558.848	527.399	590.296	OK	557.415	519.488	595.342	OK	343.949	314.401	373.497	OK	128.76	105.727	151.794	OK	97.5491	70.4939	124.604	OK	106.19	75.2112	137.169	OK	120.263	79.013	161.513	OK
Bin_04_1_675	thiD phosphomethylpyrimidine kinase (EC:2.7.4.7) K00941 hydroxymethylpyrimidine/phosphomethylpyrimidine	Bin_04_1_675_gene	Bin_04_1:754679-756663	819	350.347	326.244	374.45	OK	739.309	696.741	781.878	OK	628.199	597.113	659.285	OK	891.123	850.677	931.569	OK	636.875	606.372	667.377	OK	710.838	675.25	746.426	OK	294.365	274.806	313.925	OK	140.287	123.084	157.49	OK	177.687	151.559	203.815	OK	176.987	148.37	205.604	OK	255.35	212.341	298.358	OK
Bin_04_1_676	cytX hydroxymethylpyrimidine transporter CytX	Bin_04_1_676_gene	Bin_04_1:754679-756663	1173	370.64	349.858	391.423	OK	795.879	755.839	835.92	OK	526.813	501.723	551.904	OK	735.523	703.019	768.028	OK	443.775	422.769	464.78	OK	722.529	688.624	756.434	OK	231.126	217.32	244.933	OK	139.893	126.192	153.595	OK	202.961	180.717	225.206	OK	207.007	182.353	231.661	OK	295.348	258.502	332.195	OK
Bin_04_1_677	ferrous iron transporter B K04759 transport protein B	Bin_04_1_677_gene	Bin_04_1:756833-759218	2385	179.952	170.164	189.74	OK	203.841	192.01	215.673	OK	227.443	216.572	238.314	OK	298.902	285.583	312.22	OK	272.642	260.249	285.035	OK	182.039	172.769	191.31	OK	214.596	203.996	225.195	OK	112.99	104.793	121.187	OK	88.2656	78.4884	98.0427	OK	63.914	54.7834	73.0445	OK	123.544	107.661	139.427	OK
Bin_04_1_678	cation diffusion facilitator family transporter	Bin_04_1_678_gene	Bin_04_1:759266-760451	1185	86.6414	77.1546	96.1281	OK	190.329	173.407	207.251	OK	243.678	230.326	257.029	OK	232.582	220.64	244.524	OK	210.307	199.018	221.597	OK	173.712	161.717	185.706	OK	180.236	168.118	192.353	OK	91.9008	80.8771	102.924	OK	53.5812	42.222	64.9404	OK	50.0308	37.9848	62.0768	OK	74.9202	56.4761	93.3643	OK
Bin_04_1_679	Ornithine cyclodeaminase/mu-crystallin K01750 ornithine cyclodeaminase	Bin_04_1_679_gene	Bin_04_1:760493-761630	1137	9.27038	6.04271	12.498	OK	24.1256	17.9476	30.3035	OK	15.2084	11.9093	18.5076	OK	18.6511	15.5317	21.7704	OK	6.88342	4.89635	8.8705	OK	20.0285	15.8523	24.2047	OK	3.85445	2.03745	5.67146	OK	4.17108	1.76291	6.57926	OK	3.16509	0.334147	5.99603	OK	6.86158	2.28719	11.436	OK	5.96785	0.630043	11.3057	OK
Bin_04_1_68	resolvase domain	Bin_04_1_68_gene	Bin_04_1:65584-68937	1590	2.09651	0.821029	3.37199	OK	2.12969	0.623773	3.63561	OK	0.602165	0.0635722	1.14076	OK	1.05349	0.445255	1.66172	OK	1.06178	0.421504	1.70206	OK	2.34455	1.17228	3.51683	OK	0.864811	0.158696	1.57093	OK	0.701889	0	1.51236	OK	2.13042	0.224915	4.03593	OK	1.53951	0	3.31718	OK	0	0	0	OK
Bin_04_1_680	putative 4Fe-4S binding domain protein	Bin_04_1_680_gene	Bin_04_1:761919-762288	369	596.682	535.938	657.427	OK	384.282	325.679	442.884	OK	273.911	240.633	307.188	OK	272.611	244.266	300.956	OK	555.726	513.291	598.162	OK	194.308	163.392	225.225	OK	1421.35	1338.07	1504.64	OK	3978.14	3776.9	4179.39	OK	5406.81	5115.07	5698.55	OK	2988.92	2762.01	3215.84	OK	3378	3076.16	3679.83	OK
Bin_04_1_681	Appr-1-p processing domain protein	Bin_04_1_681_gene	Bin_04_1:762338-763175	837	435.177	408.538	461.817	OK	389.456	359.319	419.593	OK	251.094	234.818	267.37	OK	250.907	236.752	265.062	OK	606.708	577.578	635.837	OK	163.989	149.48	178.498	OK	1361.14	1299.05	1423.24	OK	3932.09	3761.77	4102.41	OK	4466.04	4264.72	4667.37	OK	2056.68	1950.56	2162.8	OK	2248.61	2120.8	2376.41	OK
Bin_04_1_682	SpoVT/AbrB domain-containing protein	Bin_04_1_682_gene	Bin_04_1:763371-763967	261	749.132	642.219	856.045	OK	447.038	347.696	546.38	OK	674.127	592.075	756.179	OK	560.571	496.688	624.454	OK	832.47	750.84	914.101	OK	318.979	256.721	381.237	OK	1021.95	911.427	1132.47	OK	1149.55	1000.21	1298.89	OK	1263.18	1051.91	1474.44	OK	968.134	765.158	1171.11	OK	1282.48	990.177	1574.79	OK
Bin_04_1_683	hypothetical protein	Bin_04_1_683_gene	Bin_04_1:763371-763967	339	605.357	537.925	672.788	OK	358.282	295.913	420.651	OK	464.153	416.406	511.9	OK	370.572	334.146	406.997	OK	506.844	462.176	551.513	OK	343.631	298.314	388.948	OK	814.15	744.97	883.329	OK	911.244	817.998	1004.49	OK	821.073	701.624	940.521	OK	507.525	404.462	610.588	OK	663.494	516.051	810.937	OK
Bin_04_1_684	hypothetical protein	Bin_04_1_684_gene	Bin_04_1:764828-765095	267	9.03176	0	21.5582	OK	0	0	0	OK	6.99646	0	15.0753	OK	1.70004	0	5.10012	OK	1.8692	0	5.60759	OK	2.83761	0	8.51282	OK	8.37343	0	18.0422	OK	0	0	0	OK	8.25101	0	24.753	OK	0	0	0	OK	0	0	0	OK
Bin_04_1_685	hypothetical protein	Bin_04_1_685_gene	Bin_04_1:765313-765574	261	29.4676	7.86439	51.0708	OK	66.2279	27.9912	104.465	OK	7.4903	0	16.1394	OK	18.2004	6.68944	29.7113	OK	14.0079	3.41893	24.5969	OK	57.72	31.2362	84.2037	OK	23.9052	7.00168	40.8088	OK	4.85042	0	14.5513	OK	17.6668	0	42.6514	OK	21.2777	0	51.3688	OK	16.6556	0	49.9668	OK
Bin_04_1_686	hypothetical protein	Bin_04_1_686_gene	Bin_04_1:765595-765880	285	0	0	0	OK	0	0	0	OK	0	0	0	OK	0	0	0	OK	0	0	0	OK	0	0	0	OK	0	0	0	OK	3.75006	0	11.2502	OK	0	0	0	OK	0	0	0	OK	0	0	0	OK
Bin_04_1_687	ribosomal protection tetracycline resistance protein	Bin_04_1_687_gene	Bin_04_1:767596-769516	1920	68.8238	62.426	75.2216	OK	96.9693	87.8371	106.102	OK	26.9436	23.7058	30.1814	OK	41.4795	38.0496	44.9095	OK	20.9713	18.414	23.5286	OK	67.2232	61.5819	72.8644	OK	19.0917	16.1101	22.0733	OK	30.2341	25.4537	35.0146	OK	38.5429	31.2589	45.8268	OK	40.6179	32.4119	48.824	OK	59.6961	47.2486	72.1436	OK
Bin_04_1_688	methyltransferase type 11	Bin_04_1_688_gene	Bin_04_1:769566-770334	768	185.82	167.481	204.159	OK	136.11	117.235	154.985	OK	72.8251	63.5388	82.1114	OK	78.119	69.9073	86.3307	OK	60.504	52.9261	68.0818	OK	132.193	118.392	145.993	OK	71.9228	61.8268	82.0188	OK	90.8667	76.4088	105.325	OK	185.383	157.514	213.251	OK	249.763	214.263	285.262	OK	738.584	662.202	814.967	OK
Bin_04_1_689	DNA-directed RNA polymerase sigma-70 factor	Bin_04_1_689_gene	Bin_04_1:770505-770829	324	125.105	92.6734	157.536	OK	169.816	124.431	215.202	OK	34.2965	20.5779	48.0151	OK	46.0013	32.4362	59.5663	OK	27.4883	16.493	38.4836	OK	108.497	81.5823	135.412	OK	32.8371	18.1519	47.5223	OK	39.9763	19.3326	60.62	OK	63.0962	28.0967	98.0957	OK	75.9922	33.8393	118.145	OK	45.7575	4.83075	86.6843	OK
Bin_04_1_69	hypothetical protein	Bin_04_1_69_gene	Bin_04_1:68989-69169	180	1104.33	860.672	1347.99	OK	1550.21	1203.58	1896.85	OK	3445.18	3097.61	3792.76	OK	1578.41	1377.54	1779.27	OK	1756.54	1534.35	1978.72	OK	1727.94	1456.42	1999.46	OK	1563.26	1307.12	1819.39	OK	1175.09	892.161	1458.02	OK	961.461	616.094	1306.83	OK	485.601	216.238	754.963	OK	760.231	338.531	1181.93	OK
Bin_04_1_690	putative permease	Bin_04_1_690_gene	Bin_04_1:770916-772137	1221	89.2177	79.7542	98.6811	OK	161.82	146.496	177.145	OK	40.7069	35.5371	45.8767	OK	48.1	43.3019	52.898	OK	30.6528	26.6365	34.6691	OK	115.036	105.45	124.622	OK	38.8961	33.3677	44.4246	OK	30.6119	24.3632	36.8605	OK	55.1684	43.8481	66.4887	OK	57.3517	44.6848	70.0186	OK	41.6086	28.109	55.1082	OK
Bin_04_1_691	hypothetical protein	Bin_04_1_691_gene	Bin_04_1:772191-772419	228	0	0	0	OK	0	0	0	OK	0	0	0	OK	0	0	0	OK	3.07182	0	9.21547	OK	0	0	0	OK	0	0	0	OK	0	0	0	OK	0	0	0	OK	16.3311	0	48.9932	OK	0	0	0	OK
Bin_04_1_692	TraG protein K03205 type IV secretion system protein VirD4	Bin_04_1_692_gene	Bin_04_1:772892-773165	273	5.69862	0	15.0889	OK	24.1405	2.54858	45.7324	OK	0	0	0	OK	7.96097	0.840462	15.0815	OK	1.75062	0	5.25185	OK	7.97278	0	17.179	OK	0	0	0	OK	0	0	0	OK	0	0	0	OK	0	0	0	OK	0	0	0	OK
Bin_04_1_693	putative conjugal transfer protein	Bin_04_1_693_gene	Bin_04_1:773362-773599	237	10.4865	0	28.291	OK	22.3947	0	48.2538	OK	6.75416	0	16.306	OK	7.38524	0	15.913	OK	5.41338	0	13.0691	OK	0	0	0	OK	0	0	0	OK	0	0	0	OK	0	0	0	OK	28.7798	0	69.4805	OK	22.5281	0	67.5842	OK
Bin_04_1_694	TraG/TraD family protein K03205 type IV secretion system protein VirD4	Bin_04_1_694_gene	Bin_04_1:773717-774068	351	3.09157	0	8.01613	OK	20.0074	5.86003	34.1548	OK	1.13141	0	3.39422	OK	0.824748	0	2.47424	OK	0.906811	0	2.72043	OK	11.013	3.22562	18.8003	OK	0	0	0	OK	2.19796	0	6.59389	OK	4.00285	0	12.0085	OK	0	0	0	OK	7.54747	0	22.6424	OK
Bin_04_1_695	hypothetical protein	Bin_04_1_695_gene	Bin_04_1:774124-774250	126	0	0	0	OK	0	0	0	OK	0	0	0	OK	0	0	0	OK	0	0	0	OK	0	0	0	OK	0	0	0	OK	0	0	0	OK	0	0	0	OK	0	0	0	OK	0	0	0	OK
Bin_04_1_696	unknown	Bin_04_1_696_gene	Bin_04_1:774275-774719	444	1.51799	0	4.53326	OK	10.7711	2.62891	18.9133	OK	1.39223	0	3.36113	OK	0.507436	0	1.52231	OK	0.557927	0	1.67378	OK	5.08189	0.932545	9.23124	OK	0	0	0	OK	1.35233	0	4.05698	OK	0	0	0	OK	0	0	0	OK	0	0	0	OK
Bin_04_1_697	Phage replication protein	Bin_04_1_697_gene	Bin_04_1:774755-775010	255	10.5701	0	26.7748	OK	11.8501	0	28.6086	OK	2.68046	0	8.04139	OK	3.90788	0	9.43446	OK	0	0	0	OK	6.5228	0	15.7474	OK	0	0	0	OK	0	0	0	OK	0	0	0	OK	0	0	0	OK	0	0	0	OK
Bin_04_1_698	P0712E02.17 protein	Bin_04_1_698_gene	Bin_04_1:775108-776056	948	1.50282	0	3.03169	OK	5.95207	2.51564	9.38849	OK	0.448781	0	1.08345	OK	1.96285	0.8296	3.09611	OK	0.179847	0	0.53954	OK	3.82232	1.77921	5.86544	OK	0.537105	0	1.29669	OK	0.871839	0	2.10481	OK	0.79388	0	2.38164	OK	0	0	0	OK	0	0	0	OK
Bin_04_1_699	site-specific recombinase	Bin_04_1_699_gene	Bin_04_1:776659-777217	558	18.5661	11.2226	25.9096	OK	5.21423	0.550481	9.87798	OK	2.83067	0.519438	5.14191	OK	8.25376	4.88418	11.6233	OK	5.67188	2.74294	8.60083	OK	8.61042	4.16402	13.0568	OK	7.34018	3.26858	11.4118	OK	9.16516	3.36861	14.9617	OK	15.0221	5.00737	25.0369	OK	14.0719	3.43454	24.7092	OK	0	0	0	OK
Bin_04_1_7	hypothetical protein	Bin_04_1_7_gene	Bin_04_1:8110-10671	1218	65.5716	57.4385	73.7047	OK	26.9286	20.6678	33.1893	OK	42.309	37.0307	47.5874	OK	57.2427	52.0008	62.4847	OK	47.2368	42.2437	52.2299	OK	36.2554	30.8658	41.6451	OK	53.1972	46.7222	59.6721	OK	70.9994	61.4691	80.5297	OK	65.8155	53.4327	78.1984	OK	32.9696	23.3514	42.5878	OK	86.758	67.2359	106.28	OK
Bin_04_1_70	hypothetical protein	Bin_04_1_70_gene	Bin_04_1:69254-70406	1152	103.61	93.046	114.174	OK	117.551	104.022	131.079	OK	150.03	139.75	160.309	OK	112.959	105.344	120.575	OK	138.03	129.203	146.857	OK	117.841	107.791	127.89	OK	116.965	107.035	126.894	OK	102.285	90.454	114.115	OK	69.1529	56.0255	82.2803	OK	35.2656	24.9776	45.5536	OK	51.6859	36.102	67.2698	OK
Bin_04_1_700	site-specific recombinase	Bin_04_1_700_gene	Bin_04_1:777226-777733	507	97.3377	79.1823	115.493	OK	48.7409	33.3277	64.1542	OK	22.6014	15.5419	29.6609	OK	49.8282	40.8788	58.7777	OK	21.6494	15.4638	27.8349	OK	47.6217	36.3184	58.925	OK	28.3691	19.7166	37.0216	OK	46.0492	32.0043	60.0941	OK	89.7139	63.2587	116.169	OK	105.701	74.1873	137.215	OK	110.32	70.0371	150.604	OK
Bin_04_1_701	site-specific recombinase	Bin_04_1_701_gene	Bin_04_1:778803-779901	1098	38.7828	32.1143	45.4512	OK	14.4466	9.56274	19.3304	OK	8.5896	6.05667	11.1225	OK	20.2817	16.9586	23.6047	OK	10.4764	7.97204	12.9807	OK	15.9041	12.1023	19.7058	OK	11.8445	8.59054	15.0984	OK	20.6772	15.1997	26.1547	OK	36.3352	26.5363	46.1341	OK	33.418	23.105	43.731	OK	36.124	22.7079	49.5401	OK
Bin_04_1_702	hypothetical protein	Bin_04_1_702_gene	Bin_04_1:780104-780323	219	9.56198	0	28.5555	OK	9.69258	0	29.0777	OK	0	0	0	OK	3.19639	0	9.58916	OK	3.51443	0	10.5433	OK	26.6761	2.81627	50.5359	OK	0	0	0	OK	0	0	0	OK	0	0	0	OK	37.3683	0	90.2151	OK	0	0	0	OK
Bin_04_1_703	Phage replication protein	Bin_04_1_703_gene	Bin_04_1:780451-781396	945	2.46082	0.515622	4.40601	OK	7.96823	3.98411	11.9523	OK	1.1265	0.118927	2.13407	OK	1.14964	0.280593	2.01868	OK	0.36115	0	0.871893	OK	3.8378	1.78641	5.8892	OK	0	0	0	OK	0	0	0	OK	3.18838	0	6.37676	OK	0.96001	0	2.88003	OK	1.50294	0	4.50883	OK
Bin_04_1_704	unknown	Bin_04_1_704_gene	Bin_04_1:781432-782031	474	2.56573	0	6.3461	OK	9.57316	2.33653	16.8098	OK	0.618694	0	1.85608	OK	1.804	2.22045e-16	3.60801	OK	0.495876	0	1.48763	OK	9.78619	4.35779	15.2146	OK	2.22137	0	4.78639	OK	2.40385	0	5.80341	OK	2.1889	0	6.5667	OK	7.90884	0	17.0412	OK	0	0	0	OK
Bin_04_1_705	hypothetical protein	Bin_04_1_705_gene	Bin_04_1:781432-782031	129	0	0	0	OK	0	0	0	OK	0	0	0	OK	0	0	0	OK	0	0	0	OK	38.8114	0	116.434	OK	0	0	0	OK	0	0	0	OK	0	0	0	OK	0	0	0	OK	0	0	0	OK
Bin_04_1_706	TraG/TraD family protein K03205 type IV secretion system protein VirD4	Bin_04_1_706_gene	Bin_04_1:782087-783686	1599	5.50552	3.47983	7.53122	OK	17.7211	13.3911	22.051	OK	4.0683	2.67288	5.46371	OK	5.23344	3.88217	6.58471	OK	2.39757	1.43854	3.3566	OK	11.7927	9.17211	14.4133	OK	0.57282	0	1.14564	OK	2.09208	0.69736	3.4868	OK	3.38668	0.991935	5.78142	OK	3.56901	0.871092	6.26693	OK	11.1749	5.20167	17.1482	OK
Bin_04_1_707	hypothetical protein	Bin_04_1_707_gene	Bin_04_1:783749-783890	141	110.521	0	246.557	OK	591.206	249.873	932.54	OK	111.441	11.7652	211.117	OK	211.213	94.0533	328.373	OK	125.047	30.5202	219.573	OK	162.713	29.8584	295.567	OK	106.699	0	213.398	OK	43.299	0	129.897	OK	0	0	0	OK	94.9712	0	284.914	OK	148.682	0	446.046	OK
Bin_04_1_708	hypothetical protein	Bin_04_1_708_gene	Bin_04_1:787993-788554	561	0	0	0	OK	0	0	0	OK	0	0	0	OK	0	0	0	OK	0	0	0	OK	0	0	0	OK	0	0	0	OK	0	0	0	OK	0	0	0	OK	0	0	0	OK	0	0	0	OK
Bin_04_1_709	tetW tetracycline resistance protein TetW	Bin_04_1_709_gene	Bin_04_1:790186-790696	510	11.0397	4.81244	17.267	OK	13.2722	5.26878	21.2757	OK	4.36676	1.279	7.45453	OK	6.36636	3.18318	9.54955	OK	2.62493	0.481684	4.76818	OK	5.31318	1.55619	9.07016	OK	5.22618	1.53071	8.92165	OK	7.42283	1.8117	13.034	OK	3.86233	0	9.32449	OK	2.32587	0	6.97761	OK	21.8476	4.0091	39.686	OK
Bin_04_1_71	hypothetical protein	Bin_04_1_71_gene	Bin_04_1:70431-70626	195	3045.25	2695.88	3394.63	OK	1174.94	913.841	1436.04	OK	859.646	709.431	1009.86	OK	817.987	692.881	943.093	OK	1462.15	1286.76	1637.53	OK	1197.66	1002.08	1393.24	OK	4987.09	4591.27	5382.9	OK	5035.55	4528.82	5542.29	OK	6802.46	6007.65	7597.27	OK	5228.85	4464.1	5993.59	OK	2188.77	1569.69	2807.85	OK
Bin_04_1_710	hypothetical protein	Bin_04_1_710_gene	Bin_04_1:791718-791877	159	135.885	23.6355	248.135	OK	92.5515	0	199.421	OK	97.6964	23.8449	171.548	OK	30.5213	0	65.7643	OK	33.5582	0	72.3079	OK	84.9073	8.9639	160.851	OK	33.4068	0	80.6512	OK	27.1133	0	81.3398	OK	197.511	0	395.021	OK	118.94	0	287.145	OK	0	0	0	OK
Bin_04_1_711	hypothetical protein	Bin_04_1_711_gene	Bin_04_1:793450-794059	609	2.62778	0	5.4509	OK	4.55721	0.481118	8.6333	OK	2.06166	0.217655	3.90567	OK	2.10401	0.513527	3.69449	OK	1.98288	0.363865	3.60189	OK	3.01019	0.552379	5.46799	OK	0.986966	0	2.38275	OK	2.40309	0	5.17794	OK	0	0	0	OK	0	0	0	OK	8.25184	0	17.7803	OK
Bin_04_1_712	type IV secretory pathway protein VirD4 K03205 secretion system VirD4	Bin_04_1_712_gene	Bin_04_1:794762-795206	444	1.98973	0	5.64726	OK	9.23236	1.69417	16.7705	OK	0	0	0	OK	1.52231	0	3.28012	OK	0.557927	0	1.67378	OK	3.38793	0	6.77586	OK	0	0	0	OK	0	0	0	OK	2.4628	0	7.38841	OK	0	0	0	OK	0	0	0	OK
Bin_04_1_713	hypothetical protein	Bin_04_1_713_gene	Bin_04_1:795867-796302	435	2.31095	0	6.10602	OK	7.99369	0.843917	15.1435	OK	0.723262	0	2.16979	OK	1.05445	0	2.54568	OK	0.579686	0	1.73906	OK	3.52006	0	7.04012	OK	0	0	0	OK	0	0	0	OK	0	0	0	OK	6.1637	0	14.8805	OK	0	0	0	OK
Bin_04_1_714	hypothetical protein	Bin_04_1_714_gene	Bin_04_1:796320-796497	177	0	0	0	OK	0	0	0	OK	0	0	0	OK	0	0	0	OK	0	0	0	OK	0	0	0	OK	0	0	0	OK	0	0	0	OK	0	0	0	OK	0	0	0	OK	0	0	0	OK
Bin_04_1_715	hypothetical protein	Bin_04_1_715_gene	Bin_04_1:796569-796668	99	0	0	0	OK	0	0	0	OK	0	0	0	OK	0	0	0	OK	0	0	0	OK	0	0	0	OK	0	0	0	OK	0	0	0	OK	0	0	0	OK	0	0	0	OK	0	0	0	OK
Bin_04_1_716	Phage replication protein	Bin_04_1_716_gene	Bin_04_1:797332-797668	336	0	0	0	OK	0	0	0	OK	0	0	0	OK	0	0	0	OK	0	0	0	OK	0	0	0	OK	0	0	0	OK	0	0	0	OK	0	0	0	OK	0	0	0	OK	0	0	0	OK
Bin_04_1_72	GCN5-related N-acetyltransferase	Bin_04_1_72_gene	Bin_04_1:70760-70949	189	217.943	117.78	318.107	OK	259.6	129.8	389.4	OK	80.7414	32.0525	129.43	OK	80.2595	38.8137	121.705	OK	111.778	60.4905	163.065	OK	169.688	91.8299	247.547	OK	105.417	44.5543	166.279	OK	270.931	146.619	395.243	OK	259.689	95.4472	423.931	OK	218.936	53.436	384.436	OK	97.93	0	236.424	OK
Bin_04_1_73	hypothetical protein	Bin_04_1_73_gene	Bin_04_1:70951-71593	642	90.1737	75.6714	104.676	OK	85.9587	68.9363	102.981	OK	93.0245	81.114	104.935	OK	72.8133	63.8165	81.8102	OK	57.752	49.3503	66.1537	OK	85.3533	72.7686	97.9379	OK	67.9859	56.8466	79.1251	OK	65.9173	51.9429	79.8917	OK	62.0462	43.7498	80.3427	OK	45.4864	28.2942	62.6787	OK	83.9274	54.7077	113.147	OK
Bin_04_1_74	hsdM type I restriction-modification system, modification subunit K03427 restriction enzyme M protein	Bin_04_1_74_gene	Bin_04_1:71691-72372	681	153.256	135.145	171.366	OK	147.794	126.406	169.182	OK	171.179	155.697	186.661	OK	135.755	123.984	147.527	OK	120.084	108.475	131.693	OK	132.464	117.441	147.487	OK	144.958	129.372	160.544	OK	133.971	114.881	153.061	OK	120.134	95.7382	144.529	OK	104.414	79.4539	129.373	OK	196.157	153.352	238.962	OK
Bin_04_1_75	hypothetical protein	Bin_04_1_75_gene	Bin_04_1:73180-73396	216	229.257	148.632	309.882	OK	375.794	252.234	499.354	OK	261.903	192.523	331.283	OK	274.651	213.991	335.312	OK	313.028	245.122	380.933	OK	329.847	243.962	415.732	OK	230.962	159.685	302.238	OK	107.115	45.272	168.957	OK	97.5366	17.8983	177.175	OK	78.3145	0	156.629	OK	183.908	33.7477	334.068	OK
Bin_04_1_76	hypothetical protein K01955 carbamoyl-phosphate synthase large subunit	Bin_04_1_76_gene	Bin_04_1:73816-78099	3213	535.251	511.291	559.212	OK	295.367	280.839	309.895	OK	184.82	176.111	193.529	OK	316.314	302.629	330	OK	242.247	231.47	253.023	OK	247.62	236.091	259.149	OK	206.124	196.326	215.923	OK	173.273	164.071	182.475	OK	145.023	134.354	155.693	OK	131.412	120.265	142.558	OK	238.293	219.513	257.073	OK
Bin_04_1_77	carbamoyl phosphate synthase small subunit (EC:6.3.5.5) K01956 carbamoyl-phosphate	Bin_04_1_77_gene	Bin_04_1:73816-78099	1071	463.805	438.639	488.971	OK	254.093	233.295	274.892	OK	170.789	159.32	182.259	OK	290.683	276.034	305.331	OK	220.375	208.295	232.456	OK	201.948	188.183	215.713	OK	195.185	181.771	208.598	OK	163.463	147.824	179.102	OK	132.838	113.812	151.863	OK	123.888	103.725	144.052	OK	174.686	144.728	204.645	OK
Bin_04_1_78	purL phosphoribosylformylglycinamidine synthase PurL (EC:6.3.5.3) K01952	Bin_04_1_78_gene	Bin_04_1:78133-81931	3798	459.235	438.717	479.752	OK	290.194	276.234	304.155	OK	235.491	224.94	246.042	OK	361.843	346.395	377.291	OK	324.56	310.599	338.522	OK	274.268	261.923	286.614	OK	304.347	290.814	317.88	OK	217.24	206.555	227.925	OK	164.133	153.747	174.519	OK	131.589	121.383	141.794	OK	182.775	167.725	197.824	OK
Bin_04_1_79	ribD riboflavin biosynthesis protein (EC:3.5.4.26 1.1.1.193) K11752 diaminohydroxyphosphoribosylaminopyrimidine deaminase / 5-amino-6-(5-phosphoribosylamino)uracil reductase	Bin_04_1_79_gene	Bin_04_1:82053-83154	1101	119.895	108.217	131.572	OK	11.5186	7.16498	15.8722	OK	79.281	71.5987	86.9634	OK	519.725	495.661	543.789	OK	75.0283	68.3376	81.719	OK	21.059	16.6916	25.4264	OK	23.8324	19.2245	28.4404	OK	20.9696	15.4627	26.4764	OK	31.6047	22.4812	40.7281	OK	25.3761	16.4043	34.348	OK	37.2446	23.6448	50.8444	OK
Bin_04_1_8	type I restriction-modification system, N-6 DNA methylase family protein (EC:2.1.1.72) K03427 restriction enzyme M	Bin_04_1_8_gene	Bin_04_1:8110-10671	1347	99.1577	89.7442	108.571	OK	39.0613	31.9592	46.1633	OK	45.8574	40.6816	51.0331	OK	71.1144	65.6114	76.6174	OK	64.8465	59.3364	70.3566	OK	47.0891	41.3037	52.8744	OK	75.3323	68.0751	82.5896	OK	104.691	93.7906	115.59	OK	109.538	94.4919	124.584	OK	51.6504	40.3116	62.9891	OK	101.32	81.4495	121.19	OK
Bin_04_1_80	ribH 6,7-dimethyl-8-ribityllumazine synthase K00794 synthase	Bin_04_1_80_gene	Bin_04_1:83199-83673	474	232.348	202.666	262.03	OK	19.1463	8.91218	29.3805	OK	131.163	113.146	149.18	OK	938.984	891.709	986.26	OK	153.226	135.792	170.659	OK	18.0668	10.6911	25.4426	OK	46.6488	34.8944	58.4032	OK	50.4808	34.9021	66.0596	OK	41.5891	22.5067	60.6714	OK	89.6335	58.8895	120.378	OK	152.707	102.497	202.917	OK
Bin_04_1_81	GTP cyclohydrolase II/ 3,4-dihydroxy-2-butanone-4-phosphate synthase (EC:3.5.4.25) K14652 3,4-dihydroxy 2-butanone 4-phosphate / II	Bin_04_1_81_gene	Bin_04_1:83707-84922	1215	121.965	110.864	133.066	OK	13.1393	8.75952	17.519	OK	58.6159	52.3939	64.8379	OK	444.015	423.358	464.672	OK	62.0665	56.3346	67.7985	OK	17.2775	13.5513	21.0036	OK	22.5277	18.3079	26.7475	OK	24.0575	18.5016	29.6133	OK	32.1292	23.4646	40.7938	OK	33.0675	23.4207	42.7142	OK	51.7687	36.6662	66.8712	OK
Bin_04_1_82	riboflavin synthase, alpha subunit (EC:2.5.1.9) K00793 synthase	Bin_04_1_82_gene	Bin_04_1:84934-85570	636	31.7542	23.0856	40.4228	OK	6.83555	2.00209	11.669	OK	21.6466	15.8613	27.4319	OK	123.136	111.355	134.917	OK	21.0673	15.9577	26.1768	OK	4.23291	1.41097	7.05485	OK	7.86457	4.04969	11.6795	OK	5.25656	1.28297	9.23014	OK	6.83788	0.721894	12.9539	OK	13.1767	3.85937	22.4941	OK	10.3144	0	20.6288	OK
Bin_04_1_83	hypothetical protein	Bin_04_1_83_gene	Bin_04_1:86063-86288	225	13245.4	12576.8	13914	OK	9295.11	8721.41	9868.82	OK	12499.1	11905.3	13092.9	OK	13259.7	12658.4	13860.9	OK	21432	20494.9	22369.1	OK	12313.6	11712.1	12915	OK	50877.8	48705.3	53050.2	OK	23947.2	22807.5	25086.8	OK	12142.7	11313.1	12972.2	OK	5938.53	5301.85	6575.2	OK	1896.81	1446.59	2347.03	OK
Bin_04_1_84	rimI2 acetyltransferase	Bin_04_1_84_gene	Bin_04_1:86515-88005	471	78.676	61.2868	96.0653	OK	92.6594	70.0191	115.3	OK	47.5495	36.6409	58.4582	OK	74.796	63.1148	86.4772	OK	48.6409	38.7635	58.5184	OK	85.26	69.1474	101.373	OK	42.6808	31.3744	53.9872	OK	27.9552	16.2971	39.6133	OK	48.6974	27.9327	69.462	OK	42.6549	21.3274	63.9823	OK	45.9101	18.2252	73.5949	OK
Bin_04_1_85	hydrogenobyrinic acid a,c-diamide synthase K02224 cobyrinic synthase	Bin_04_1_85_gene	Bin_04_1:86515-88005	1023	56.6082	48.1959	65.0206	OK	72.5417	61.1075	83.9759	OK	50.5512	44.1312	56.9712	OK	51.4112	45.8835	56.939	OK	37.0854	32.1625	42.0083	OK	62.2513	54.3928	70.1098	OK	24.1513	19.2967	29.0059	OK	21.3833	15.5635	27.2031	OK	23.077	14.9181	31.236	OK	31.2679	20.8453	41.6905	OK	51.6709	34.9066	68.4352	OK
Bin_04_1_86	Integral membrane protein	Bin_04_1_86_gene	Bin_04_1:88019-88478	459	105.575	84.9773	126.172	OK	118.746	92.5194	144.973	OK	82.5456	67.8381	97.2531	OK	94.0787	80.6731	107.484	OK	79.8113	66.8642	92.7584	OK	71.7399	56.6158	86.864	OK	71.3493	56.3904	86.3081	OK	55.9987	39.1144	72.8829	OK	44.0379	23.8319	64.2439	OK	47.4557	24.4363	70.4751	OK	39.3322	13.1107	65.5537	OK
Bin_04_1_87	protease PrsW [	Bin_04_1_87_gene	Bin_04_1:88496-91763	726	132.887	116.769	149.006	OK	125.856	106.989	144.722	OK	100.119	88.8005	111.437	OK	99.5635	89.9271	109.2	OK	108.701	98.1431	119.259	OK	108.196	95.2174	121.174	OK	118.292	104.833	131.75	OK	85.132	70.5854	99.6786	OK	59.9786	43.5012	76.456	OK	70.8745	51.2174	90.5315	OK	130.162	96.8306	163.493	OK
Bin_04_1_88	hypothetical protein	Bin_04_1_88_gene	Bin_04_1:88496-91763	114	0	0	0	OK	118.43	0	355.289	OK	0	0	0	OK	0	0	0	OK	0	0	0	OK	65.1889	0	195.567	OK	0	0	0	OK	0	0	0	OK	0	0	0	OK	0	0	0	OK	0	0	0	OK
Bin_04_1_89	putative ATP-dependent DNA-repair helicase	Bin_04_1_89_gene	Bin_04_1:88496-91763	2445	13.7617	11.2528	16.2707	OK	54.9876	48.97	61.0051	OK	16.46	14.2455	18.6744	OK	14.1703	12.4161	15.9245	OK	6.68577	5.42228	7.94927	OK	33.983	30.4733	37.4928	OK	3.29809	2.21369	4.3825	OK	3.32787	1.94005	4.71568	OK	4.47956	2.30665	6.65246	OK	4.44304	2.06814	6.81794	OK	10.4337	5.88005	14.9873	OK
Bin_04_1_9	hypothetical protein	Bin_04_1_9_gene	Bin_04_1:10759-11386	627	237.99	214.011	261.969	OK	75.0465	58.8616	91.2315	OK	82.5081	71.0937	93.9225	OK	135.254	122.776	147.732	OK	130.044	117.215	142.873	OK	99.4295	85.6079	113.251	OK	157.333	140.089	174.576	OK	214.739	189.072	240.405	OK	209.504	175.292	243.715	OK	109.34	82.2162	136.464	OK	152.743	112.631	192.855	OK
Bin_04_1_90	hypothetical protein	Bin_04_1_90_gene	Bin_04_1:91766-92662	387	47.7852	31.2582	64.3122	OK	173.455	136.047	210.864	OK	61.1339	46.1965	76.0713	OK	59.197	46.6472	71.7467	OK	27.0587	18.1618	35.9555	OK	95.4774	74.8862	116.069	OK	9.82822	3.27607	16.3804	OK	15.9533	5.31778	26.5889	OK	19.3691	3.55429	35.1838	OK	19.4399	2.05232	36.8274	OK	18.2604	0	39.3458	OK
Bin_04_1_91	heptaprenyl diphosphate synthase component I family protein K00805	Bin_04_1_91_gene	Bin_04_1:91766-92662	513	36.7683	25.6667	47.87	OK	133.822	108.532	159.112	OK	41.0812	31.6565	50.5058	OK	49.2539	40.4431	58.0648	OK	18.196	12.5806	23.8114	OK	67.7425	54.3927	81.0922	OK	9.70387	4.69281	14.7149	OK	5.2505	0.55431	9.94669	OK	7.64961	1.77636e-15	15.2992	OK	13.8196	2.53595	25.1033	OK	39.6647	15.746	63.5834	OK
Bin_04_1_92	MULTISPECIES: membrane protein	Bin_04_1_92_gene	Bin_04_1:92663-93563	900	56.1927	47.1113	65.2741	OK	192.472	172.267	212.676	OK	103.385	93.4249	113.344	OK	92.4988	84.4555	100.542	OK	54.408	47.9395	60.8764	OK	130.461	118.12	142.802	OK	37.6075	31.0359	44.1791	OK	28.4256	21.1466	35.7047	OK	19.519	11.379	27.6589	OK	31.6852	20.3035	43.0668	OK	73.607	51.9015	95.3125	OK
Bin_04_1_93	hypothetical protein	Bin_04_1_93_gene	Bin_04_1:94896-95061	165	0	0	0	OK	0	0	0	OK	0	0	0	OK	0	0	0	OK	0	0	0	OK	0	0	0	OK	0	0	0	OK	0	0	0	OK	0	0	0	OK	0	0	0	OK	0	0	0	OK
Bin_04_1_94	hypothetical protein	Bin_04_1_94_gene	Bin_04_1:95148-95382	234	85.8237	41.6105	130.037	OK	38.899	4.10667	73.6913	OK	3.51954	0	10.5586	OK	7.69679	0	16.5843	OK	19.7461	4.81946	34.6728	OK	12.847	0	27.6815	OK	63.1833	30.5556	95.811	OK	129.91	70.303	189.516	OK	161.875	72.0829	251.667	OK	269.945	142.692	397.198	OK	70.4352	0	151.767	OK
Bin_04_1_95	hypothetical protein	Bin_04_1_95_gene	Bin_04_1:97059-97200	141	0	0	0	OK	0	0	0	OK	0	0	0	OK	0	0	0	OK	0	0	0	OK	0	0	0	OK	0	0	0	OK	0	0	0	OK	0	0	0	OK	0	0	0	OK	0	0	0	OK
Bin_04_1_96	radA DNA repair protein RadA K04485 RadA/Sms	Bin_04_1_96_gene	Bin_04_1:99351-100713	1362	163.694	151.689	175.699	OK	117.259	105.034	129.484	OK	117.05	108.835	125.265	OK	118.635	111.573	125.696	OK	108.025	100.96	115.091	OK	115.233	106.241	124.224	OK	119.729	110.639	128.819	OK	145.06	132.313	157.807	OK	140.249	123.334	157.163	OK	107.49	91.2394	123.741	OK	151.934	127.76	176.109	OK
Bin_04_1_97	hypothetical protein	Bin_04_1_97_gene	Bin_04_1:100714-103592	411	2309.19	2189.03	2429.34	OK	1336.25	1238.6	1433.9	OK	2161.4	2056.66	2266.13	OK	1885.62	1796.34	1974.9	OK	2216.85	2112.75	2320.95	OK	1233.41	1162.9	1303.93	OK	2094.15	1989.44	2198.87	OK	2064.96	1948.81	2181.11	OK	1938.85	1790.04	2087.66	OK	1200.23	1071.74	1328.73	OK	2078.23	1866.67	2289.79	OK
Bin_04_1_98	ATPase AAA-2 K03696 ATP-dependent Clp protease ATP-binding subunit ClpC	Bin_04_1_98_gene	Bin_04_1:100714-103592	2496	235.11	223.147	247.074	OK	242.581	229.48	255.682	OK	310.513	296.328	324.697	OK	294.192	281.125	307.259	OK	269.184	257	281.368	OK	241.359	229.69	253.028	OK	226.513	215.493	237.533	OK	152.08	142.803	161.357	OK	122.894	111.64	134.148	OK	115.431	103.461	127.4	OK	233.663	212.355	254.971	OK
Bin_04_1_99	hypothetical protein	Bin_04_1_99_gene	Bin_04_1:103616-104675	1059	451.155	426.492	475.819	OK	424.255	397.192	451.319	OK	654.48	623.662	685.297	OK	651.014	621.518	680.51	OK	809.998	773.783	846.213	OK	486.3	461.745	510.856	OK	735.617	700.709	770.525	OK	420.275	395.023	445.527	OK	283.221	255.247	311.196	OK	263.735	234.109	293.36	OK	534.021	481.274	586.768	OK
Bin_04_2_0	hypothetical protein	Bin_04_2_0_gene	Bin_04_2:774-1236	462	704.31	651.529	757.09	OK	2174.09	2056.94	2291.25	OK	848.871	801.061	896.68	OK	1002.05	951.772	1052.33	OK	946.069	897.221	994.918	OK	980.85	924.588	1037.11	OK	361.893	328.4	395.386	OK	159.751	131.4	188.102	OK	197.01	154.521	239.498	OK	217.963	168.917	267.008	OK	345.55	268.283	422.818	OK
Bin_04_2_1	MATE efflux family protein	Bin_04_2_1_gene	Bin_04_2:1423-2788	1365	8.40657	5.66858	11.1446	OK	129.033	116.225	141.84	OK	41.9831	37.0694	46.8969	OK	42.6568	38.428	46.8856	OK	23.1625	19.895	26.43	OK	71.8999	64.8068	78.993	OK	10.3245	7.6587	12.9902	OK	6.98286	4.18972	9.77601	OK	6.6128	2.94468	10.2809	OK	9.8023	4.90115	14.7034	OK	20.1416	11.3511	28.9321	OK
Bin_04_2_10	carbon starvation protein CstA	Bin_04_2_10_gene	Bin_04_2:10646-12263	1617	7146.55	6815.08	7478.01	OK	8140.54	7782.58	8498.5	OK	7150.25	6803.87	7496.63	OK	6597.26	6261.97	6932.55	OK	8062.74	7641.31	8484.17	OK	13093.2	12400.5	13785.9	OK	7878.71	7502.7	8254.73	OK	6064.77	5800.61	6328.94	OK	4733.18	4531.4	4934.97	OK	4354.09	4166.71	4541.46	OK	8565.98	8200.4	8931.55	OK
Bin_04_2_11	Nitric oxide reductase activation protein NorD	Bin_04_2_11_gene	Bin_04_2:12577-15279	1779	170.139	159.566	180.711	OK	144.539	132.901	156.177	OK	139.892	132.029	147.754	OK	169.572	161.111	178.034	OK	143.975	136.423	151.526	OK	142.745	134.164	151.326	OK	81.0483	74.6359	87.4608	OK	49.8236	43.4181	56.2292	OK	41.619	33.7184	49.5196	OK	46.9643	37.7538	56.1747	OK	101.804	84.8364	118.771	OK
Bin_04_2_12	ATPase associated various cellular activities	Bin_04_2_12_gene	Bin_04_2:12577-15279	924	196.407	179.717	213.097	OK	140.437	123.469	157.406	OK	105.502	95.6102	115.394	OK	156.349	146.067	166.63	OK	141.985	131.711	152.258	OK	128.65	116.601	140.699	OK	97.4051	87.0069	107.803	OK	56.3069	46.2344	66.3794	OK	42.6583	30.827	54.4896	OK	35.5687	23.7125	47.425	OK	52.591	34.5524	70.6296	OK
Bin_04_2_13	carbon starvation protein CstA	Bin_04_2_13_gene	Bin_04_2:15376-16960	1584	1610.07	1539.49	1680.64	OK	873.496	832.234	914.757	OK	1147.03	1097.87	1196.2	OK	1309.89	1254.07	1365.71	OK	1612.69	1543.97	1681.41	OK	1056.55	1010.59	1102.51	OK	1188.21	1136.94	1239.48	OK	984.098	939.045	1029.15	OK	892.677	847.745	937.608	OK	892.676	846.072	939.279	OK	1752.56	1664.95	1840.16	OK
Bin_04_2_14	hypothetical protein	Bin_04_2_14_gene	Bin_04_2:17164-18172	1008	160.204	145.953	174.454	OK	263.913	241.901	285.924	OK	204.525	191.492	217.559	OK	250.35	237.144	263.556	OK	221.34	208.931	233.749	OK	244.305	228.592	260.017	OK	176.936	163.674	190.197	OK	123.434	109.321	137.546	OK	72.727	58.1083	87.3457	OK	61.0486	46.3498	75.7473	OK	126.047	99.6208	152.474	OK
Bin_04_2_15	phenylacetate--CoA ligase (EC:6.2.1.30) K01912 phenylacetate-CoA	Bin_04_2_15_gene	Bin_04_2:18328-19567	1239	864.389	823.292	905.485	OK	526.572	497.979	555.164	OK	612.079	583.703	640.454	OK	637.231	608.868	665.593	OK	604.848	577.513	632.182	OK	559.876	532.974	586.777	OK	434.313	412.728	455.897	OK	239.381	222.06	256.702	OK	208.846	187.013	230.679	OK	193.803	170.721	216.885	OK	293.725	258.171	329.279	OK
Bin_04_2_16	indolepyruvate ferredoxin oxidoreductase (EC:1.2.7.8) K00180 oxidoreductase, beta subunit	Bin_04_2_16_gene	Bin_04_2:19568-21978	597	705.865	662.696	749.035	OK	364.445	327.441	401.449	OK	274.93	253.313	296.547	OK	415.383	392.162	438.605	OK	307.541	287.073	328.01	OK	393.457	364.932	421.983	OK	217.664	196.622	238.706	OK	108.141	89.2445	127.038	OK	132.297	104.091	160.503	OK	164.769	130.224	199.314	OK	150.237	108.964	191.51	OK
Bin_04_2_17	indolepyruvate ferredoxin oxidoreductase, alpha subunit (EC:1.2.7.8) K00179	Bin_04_2_17_gene	Bin_04_2:19568-21978	1821	489.78	466.185	513.375	OK	253.503	238.292	268.714	OK	200.67	190.441	210.9	OK	312.651	298.323	326.979	OK	243.569	231.912	255.226	OK	288.749	274.447	303.052	OK	187.783	177.664	197.901	OK	116.51	106.843	126.178	OK	101.162	89.0054	113.318	OK	97.6464	84.5392	110.754	OK	145.984	125.932	166.036	OK
Bin_04_2_18	hypothetical protein	Bin_04_2_18_gene	Bin_04_2:22372-23623	1251	157.197	144.825	169.569	OK	314.365	293.314	335.417	OK	277.579	263.106	292.052	OK	285.326	271.331	299.321	OK	238.705	226.441	250.97	OK	306.118	289.782	322.455	OK	131.281	121.271	141.291	OK	56.3717	48.0146	64.7288	OK	48.5106	38.0485	58.9726	OK	50.9524	39.1855	62.7194	OK	114.867	92.7606	136.973	OK
Bin_04_2_19	hypothetical protein	Bin_04_2_19_gene	Bin_04_2:23626-26305	2679	180.687	171.113	190.261	OK	175.451	165.175	185.727	OK	151.463	143.933	158.994	OK	168.123	160.226	176.019	OK	104.1	98.7836	109.417	OK	172.967	164.277	181.657	OK	57.9492	53.6239	62.2745	OK	41.5297	36.8646	46.1948	OK	41.5143	35.2199	47.8087	OK	37.3558	30.8031	43.9084	OK	80.9754	68.9043	93.0465	OK
Bin_04_2_2	50S ribosomal protein L25	Bin_04_2_2_gene	Bin_04_2:2863-3481	618	3992.95	3814.86	4171.05	OK	13686.3	13103.5	14269.1	OK	23316	22197.3	24434.7	OK	14619.4	13936.7	15302.1	OK	11519.8	11005.7	12034	OK	24002.8	22885.1	25120.5	OK	7540.53	7219.62	7861.44	OK	3685.3	3518.85	3851.75	OK	2366.09	2241.35	2490.82	OK	1558.9	1455.38	1662.43	OK	1824.35	1684.22	1964.48	OK
Bin_04_2_20	5'-3' exonuclease, N-terminal resolvase-like domain protein	Bin_04_2_20_gene	Bin_04_2:26317-28050	1014	347.232	326.103	368.36	OK	280.18	257.584	302.776	OK	238.047	224.008	252.086	OK	291.614	276.744	306.484	OK	210.945	198.955	222.934	OK	302.178	284.638	319.717	OK	166.005	153.207	178.803	OK	106.904	93.819	119.989	OK	92.605	76.1702	109.04	OK	93.968	75.7996	112.137	OK	147.112	118.668	175.555	OK
Bin_04_2_21	SSU ribosomal protein S1p	Bin_04_2_21_gene	Bin_04_2:26317-28050	720	310.596	285.805	335.388	OK	281.82	253.424	310.216	OK	276.345	257.432	295.258	OK	359.013	339.677	378.35	OK	270.505	253.753	287.257	OK	291.353	269.933	312.774	OK	182.793	165.966	199.621	OK	116.925	99.7785	134.072	OK	70.9799	52.951	89.0088	OK	93.7602	71.02	116.5	OK	166.214	128.33	204.097	OK
Bin_04_2_22	hypothetical protein	Bin_04_2_22_gene	Bin_04_2:28225-29827	1602	292.666	276.818	308.513	OK	136.978	124.952	149.003	OK	88.3553	81.8593	94.8513	OK	138.737	131.351	146.122	OK	120.1	113.231	126.969	OK	156.753	147.209	166.297	OK	130.466	121.83	139.101	OK	120.848	110.259	131.437	OK	96.7356	83.9506	109.521	OK	99.2091	85	113.418	OK	123.457	103.624	143.289	OK
Bin_04_2_23	putative transposase	Bin_04_2_23_gene	Bin_04_2:30912-31272	360	363.614	314.849	412.379	OK	354.07	296.25	411.889	OK	281.916	247.215	316.617	OK	247.54	219.777	275.302	OK	273.882	243.261	304.503	OK	328.724	287.39	370.057	OK	365.516	322.289	408.743	OK	300.805	250.844	350.766	OK	268.24	204.572	331.909	OK	168.358	113.002	223.714	OK	206.584	129.86	283.307	OK
Bin_04_2_24	hypothetical protein	Bin_04_2_24_gene	Bin_04_2:31764-32163	399	147.093	119.292	174.894	OK	844.506	764.529	924.483	OK	112.217	92.6078	131.825	OK	99.2853	83.5376	115.033	OK	93.3732	77.3598	109.387	OK	130.284	106.978	153.59	OK	91.2432	71.8997	110.587	OK	98.1838	72.6189	123.749	OK	78.7969	47.8902	109.704	OK	73.0015	40.3542	105.649	OK	51.4293	17.1431	85.7155	OK
Bin_04_2_25	Mobile element protein	Bin_04_2_25_gene	Bin_04_2:34065-34374	309	3292.57	3107.89	3477.26	OK	1674.42	1522.98	1825.86	OK	1161.81	1076.96	1246.66	OK	1609.13	1520.85	1697.41	OK	1479.95	1393.72	1566.19	OK	1387.22	1284.96	1489.49	OK	1779.79	1664.91	1894.68	OK	2046.37	1889.42	2203.32	OK	2285.39	2061.56	2509.22	OK	1716.18	1503.32	1929.05	OK	3678.8	3288.85	4068.75	OK
Bin_04_2_26	hypothetical protein	Bin_04_2_26_gene	Bin_04_2:35043-35523	480	19.7987	11.1343	28.4631	OK	5.35135	0	10.7027	OK	3.63139	0.666372	6.5964	OK	11.0297	6.61781	15.4416	OK	5.82103	2.46026	9.18181	OK	10.3097	4.79891	15.8204	OK	5.79477	1.69725	9.89229	OK	5.87886	0.620648	11.1371	OK	6.42381	0	13.8414	OK	7.73675	0	16.6704	OK	8.07484	0	19.4944	OK
Bin_04_2_27	hypothetical protein	Bin_04_2_27_gene	Bin_04_2:36111-36702	591	488.359	452.483	524.236	OK	700.135	648.45	751.82	OK	2065.7	1972.58	2158.82	OK	1325.88	1265.23	1386.53	OK	1527.67	1458.18	1597.16	OK	1023.32	971.172	1075.46	OK	1189.39	1130.48	1248.29	OK	587.657	543.266	632.048	OK	264.119	223.958	304.281	OK	178.358	142.139	214.577	OK	316.65	256.267	377.033	OK
Bin_04_2_28	hypothetical protein	Bin_04_2_28_gene	Bin_04_2:36917-37809	738	985.93	935.538	1036.32	OK	696.686	652.799	740.573	OK	813.584	774.008	853.159	OK	633.867	603.307	664.426	OK	704.455	670.539	738.371	OK	620.883	588.024	653.742	OK	734.956	697.557	772.355	OK	850.403	803.493	897.313	OK	646.038	592.571	699.504	OK	423.68	376.162	471.198	OK	890.646	804.443	976.849	OK
Bin_04_2_29	hypothetical protein	Bin_04_2_29_gene	Bin_04_2:36917-37809	195	2360.96	2053.27	2668.65	OK	1363.51	1082.24	1644.78	OK	846.522	697.458	995.586	OK	990.195	852.548	1127.84	OK	1172.87	1015.79	1329.96	OK	1061.93	877.766	1246.09	OK	1657.13	1428.96	1885.29	OK	1835.75	1529.79	2141.7	OK	1509.08	1134.72	1883.43	OK	1286.24	906.949	1665.53	OK	1050.61	621.701	1479.52	OK
Bin_04_2_3	MATE efflux family protein	Bin_04_2_3_gene	Bin_04_2:3598-4984	1386	113.653	103.744	123.562	OK	823.184	783.212	863.156	OK	461.516	439.717	483.316	OK	347.544	331.194	363.893	OK	228.754	217.176	240.332	OK	581.989	554.621	609.357	OK	125.41	116.202	134.618	OK	77.367	68.1527	86.5813	OK	82.9398	70.0651	95.8146	OK	66.795	54.1152	79.4748	OK	134.717	112.186	157.249	OK
Bin_04_2_30	ATPase chaperone activity, ATP-binding domain, diverged K06923	Bin_04_2_30_gene	Bin_04_2:37846-39151	1305	395.775	374.687	416.862	OK	351.56	329.851	373.269	OK	408.451	388.676	428.226	OK	365.934	348.677	383.191	OK	365.161	347.73	382.592	OK	312.131	295.751	328.511	OK	358.916	340.677	377.156	OK	335.775	315.868	355.682	OK	230.117	207.897	252.338	OK	155.695	135.637	175.754	OK	319.603	283.645	355.562	OK
Bin_04_2_31	metal dependent phosphohydrolase (EC:3.1.3.5) K08722 5'-nucleotidase	Bin_04_2_31_gene	Bin_04_2:39324-39936	612	262.918	237.256	288.58	OK	289.516	257.147	321.884	OK	224.705	205.525	243.885	OK	270.614	252.642	288.585	OK	284.746	265.416	304.076	OK	306.274	281.574	330.974	OK	323.302	298.133	348.471	OK	298.176	267.381	328.972	OK	207.074	172.441	241.707	OK	108.13	80.6653	135.596	OK	87.3721	56.4814	118.263	OK
Bin_04_2_32	hypothetical protein	Bin_04_2_32_gene	Bin_04_2:39979-41410	1431	270.054	254.554	285.553	OK	255.608	238.074	273.143	OK	420.235	400.245	440.225	OK	343.522	327.412	359.631	OK	367.453	350.163	384.743	OK	290.335	275.222	305.447	OK	482.914	459.824	506.005	OK	389.824	368.648	411	OK	208.888	188.834	228.942	OK	136.805	118.995	154.616	OK	275.886	244.24	307.533	OK
Bin_04_2_33	hypothetical protein	Bin_04_2_33_gene	Bin_04_2:42085-43301	459	384.799	345.528	424.069	OK	411.267	362.458	460.075	OK	1447.82	1375.65	1519.99	OK	936.967	889.288	984.646	OK	921.506	873.542	969.469	OK	559.571	517.332	601.81	OK	587.259	544.343	630.175	OK	283.811	245.801	321.822	OK	220.19	175.008	265.372	OK	150.742	109.715	191.768	OK	463.246	373.257	553.235	OK
Bin_04_2_34	chromosome partitioning protein ParA	Bin_04_2_34_gene	Bin_04_2:42085-43301	768	272.507	250.309	294.705	OK	256.516	230.604	282.428	OK	731.804	695.945	767.662	OK	518.132	492.635	543.629	OK	507.521	482.086	532.957	OK	381.449	358.006	404.893	OK	397.879	374.133	421.625	OK	215.09	192.846	237.334	OK	141.394	117.055	165.732	OK	114.79	90.7233	138.856	OK	235.004	191.919	278.09	OK
Bin_04_2_35	hypothetical protein	Bin_04_2_35_gene	Bin_04_2:44440-45283	843	71.3982	60.6971	82.0993	OK	123.016	106.158	139.874	OK	218.166	203.066	233.266	OK	189.317	177.307	201.327	OK	153.917	142.562	165.271	OK	140.514	127.146	153.881	OK	101.002	89.7619	112.241	OK	53.2957	42.8935	63.698	OK	48.0678	34.7362	61.3995	OK	37.8526	24.8693	50.836	OK	83.6614	59.5104	107.812	OK
Bin_04_2_36	ATP-dependent protease La K01338 Lon	Bin_04_2_36_gene	Bin_04_2:45355-46885	1530	62.0068	55.093	68.9207	OK	109.913	98.852	120.973	OK	149.424	140.702	158.145	OK	134.984	127.646	142.323	OK	113.91	107.129	120.69	OK	115.794	107.371	124.217	OK	79.0957	72.1916	85.9997	OK	49.8885	42.9027	56.8743	OK	32.0665	24.5083	39.6246	OK	30.5745	22.4751	38.6739	OK	41.1479	29.3913	52.9044	OK
Bin_04_2_37	amt ammonium transporter Amt	Bin_04_2_37_gene	Bin_04_2:47220-47574	354	78.27	55.0827	101.457	OK	85.8339	56.8168	114.851	OK	85.4279	65.9571	104.899	OK	90.5793	73.4614	107.697	OK	85.3646	67.9396	102.79	OK	175.488	144.705	206.27	OK	75.6848	55.6354	95.7342	OK	58.1935	35.7948	80.5922	OK	74.5783	40.3595	108.797	OK	14.1823	0	30.5586	OK	14.802	0	35.7353	OK
Bin_04_2_38	hypothetical protein	Bin_04_2_38_gene	Bin_04_2:47651-48266	615	78.718	64.6934	92.7425	OK	88.0166	70.2345	105.799	OK	115.392	101.697	129.086	OK	110.476	99.0354	121.916	OK	94.4392	83.3478	105.53	OK	149.794	132.583	167.005	OK	62.2431	51.24	73.2462	OK	38.6771	27.6265	49.7277	OK	33.0624	19.2744	46.8504	OK	50.2077	31.561	68.8544	OK	75.8922	47.2076	104.577	OK
Bin_04_2_39	putative amino-acid transporter, sodium-dependent K03310 alanine or glycine:cation symporter, AGCS family	Bin_04_2_39_gene	Bin_04_2:48307-49720	1413	332.688	314.634	350.741	OK	511.505	484.606	538.404	OK	227.537	215.522	239.551	OK	257.855	245.284	270.425	OK	195.537	185.373	205.7	OK	408.053	388.009	428.097	OK	139.133	129.544	148.723	OK	112.385	101.405	123.366	OK	148.985	131.924	166.047	OK	204.145	182.227	226.064	OK	405.256	366.616	443.895	OK
Bin_04_2_4	hypothetical protein	Bin_04_2_4_gene	Bin_04_2:5186-5507	321	2222.49	2083.76	2361.22	OK	586.703	501.35	672.055	OK	706.387	643.394	769.379	OK	682.814	629.936	735.691	OK	884.697	821.585	947.809	OK	621.971	556.771	687.172	OK	1709.31	1602.11	1816.51	OK	2226.21	2070.34	2382.08	OK	2509.09	2285.78	2732.39	OK	1908.89	1695.14	2122.65	OK	2042.27	1765.63	2318.91	OK
Bin_04_2_40	chloride channel protein EriC	Bin_04_2_40_gene	Bin_04_2:49859-51062	1203	84.3596	75.0692	93.65	OK	230.853	212.385	249.321	OK	100.928	92.7145	109.141	OK	119.25	111.628	126.873	OK	83.839	77.1372	90.5407	OK	176.071	164.104	188.037	OK	58.9958	52.126	65.8655	OK	49.6669	41.6363	57.6976	OK	65.6216	53.1646	78.0787	OK	78.3218	63.3864	93.2572	OK	149.369	123.562	175.176	OK
Bin_04_2_41	hypothetical protein	Bin_04_2_41_gene	Bin_04_2:51144-51897	753	60.6244	50.01	71.2389	OK	77.3104	62.8919	91.7288	OK	98.2338	87.302	109.166	OK	129.915	119.181	140.648	OK	116.272	105.624	126.919	OK	93.251	81.5025	105	OK	76.8007	66.2264	87.3751	OK	38.9945	29.3948	48.5943	OK	27.9757	17.0028	38.9487	OK	19.4386	9.40056	29.4767	OK	46.6625	27.2029	66.1222	OK
Bin_04_2_42	phosphoglucomutase/phosphomannomutase alpha/beta/subunit K01840 phosphomannomutase	Bin_04_2_42_gene	Bin_04_2:52048-53782	1734	60.1322	53.7908	66.4737	OK	54.0181	46.7996	61.2366	OK	50.8388	46.1287	55.549	OK	66.7227	62.1156	71.3297	OK	52.3762	48.0961	56.6563	OK	46.592	41.6182	51.5658	OK	40.4759	35.8781	45.0736	OK	33.4864	28.1583	38.8145	OK	27.0183	20.5597	33.4769	OK	21.8486	15.4747	28.2225	OK	40.7549	29.8627	51.6471	OK
Bin_04_2_43	LacI family transcriptional regulator K03604 regulator, purine nucleotide synthesis repressor	Bin_04_2_43_gene	Bin_04_2:53805-54846	1041	50.6203	42.7492	58.4914	OK	55.1096	45.2513	64.9679	OK	53.6522	47.1098	60.1947	OK	53.9401	48.3392	59.5409	OK	44.2805	38.9594	49.6017	OK	51.4477	44.3808	58.5146	OK	41.5346	35.2371	47.832	OK	29.0602	22.349	35.7714	OK	27.5201	18.7066	36.3336	OK	34.8446	23.961	45.7282	OK	55.8814	38.636	73.1268	OK
Bin_04_2_44	sugar ABC transporter substrate-binding protein	Bin_04_2_44_gene	Bin_04_2:55129-55405	276	376.654	306.76	446.548	OK	617.356	509.888	724.824	OK	590.316	519.633	660.998	OK	454.992	402.011	507.974	OK	571.489	509.227	633.751	OK	692.512	608.065	776.958	OK	420.352	355.101	485.603	OK	279.506	211.716	347.296	OK	306.912	211.049	402.775	OK	261.453	164.352	358.555	OK	310.517	178.112	442.922	OK
Bin_04_2_45	hypothetical protein	Bin_04_2_45_gene	Bin_04_2:55874-57533	1659	389.072	369.402	408.743	OK	245.977	230.182	261.773	OK	428.367	408.468	448.266	OK	357.169	340.856	373.482	OK	468.564	447.58	489.547	OK	251.81	238.779	264.842	OK	445.122	424.077	466.168	OK	410.519	389.367	431.671	OK	365.287	340.935	389.64	OK	261.524	238.911	284.137	OK	678.044	632.485	723.603	OK
Bin_04_2_46	fucO L-1,2-propanediol oxidoreductase (EC:1.1.1.77) K00048 lactaldehyde reductase	Bin_04_2_46_gene	Bin_04_2:57751-58897	1146	375.492	354.357	396.628	OK	181.367	164.509	198.225	OK	164.454	153.657	175.251	OK	181.111	171.125	191.097	OK	189.332	178.726	199.938	OK	187.59	174.87	200.31	OK	194.486	181.641	207.331	OK	169.036	153.779	184.293	OK	141.068	122.259	159.877	OK	134.41	114.261	154.559	OK	169.049	140.776	197.323	OK
Bin_04_2_47	flavin reductase domain protein FMN-binding	Bin_04_2_47_gene	Bin_04_2:58949-59561	612	197.131	174.912	219.35	OK	80.5215	63.451	97.5921	OK	62.6227	52.4972	72.7482	OK	94.5805	83.9561	105.205	OK	103.007	91.3811	114.633	OK	81.673	68.9179	94.4282	OK	90.6226	77.2972	103.948	OK	143.92	122.525	165.315	OK	121.638	95.0945	148.182	OK	118.595	89.8312	147.358	OK	161.092	119.147	203.037	OK
Bin_04_2_48	hypothetical protein	Bin_04_2_48_gene	Bin_04_2:59838-60750	912	95.6377	83.8852	107.39	OK	46.3899	36.5553	56.2246	OK	87.7192	78.6232	96.8153	OK	65.1468	58.4541	71.8395	OK	79.1887	71.4515	86.926	OK	62.8334	54.3416	71.3252	OK	82.1239	72.4955	91.7523	OK	65.9654	54.9712	76.9596	OK	65.0724	50.3364	79.8084	OK	46.2196	32.5902	59.849	OK	114.83	87.9507	141.71	OK
Bin_04_2_49	hypothetical protein	Bin_04_2_49_gene	Bin_04_2:61399-61813	414	96.9732	75.1384	118.808	OK	100.24	73.6858	126.794	OK	135.249	114.503	155.995	OK	101.49	86.1464	116.834	OK	97.5604	81.7858	113.335	OK	62.9206	47.3119	78.5293	OK	82.8378	65.0755	100.6	OK	85.0059	62.0815	107.93	OK	78.8121	49.0239	108.6	OK	64.4101	34.8567	93.9635	OK	137.988	83.8645	192.111	OK
Bin_04_2_5	heavy metal translocating P-type ATPase (EC:3.6.3.3) K01534 Cd2+/Zn2+-exporting	Bin_04_2_5_gene	Bin_04_2:5683-7967	1989	181.741	171.251	192.231	OK	89.2931	80.7009	97.8854	OK	124.554	117.574	131.534	OK	162.707	154.694	170.72	OK	188.04	178.847	197.234	OK	112.979	105.805	120.153	OK	288.174	274.135	302.212	OK	286.838	271.535	302.14	OK	256.392	237.972	274.812	OK	167.745	151.395	184.096	OK	212.087	189.083	235.091	OK
Bin_04_2_50	glyoxalase/bleomycin resistance protein/dioxygenase K01759 lactoylglutathione lyase	Bin_04_2_50_gene	Bin_04_2:61928-62273	345	147.181	114.462	179.9	OK	174.438	131.816	217.06	OK	151.941	125.185	178.696	OK	119.344	99.0989	139.589	OK	114.227	93.4582	134.995	OK	114.649	89.0125	140.285	OK	157.88	128.044	187.717	OK	109.832	78.126	141.537	OK	91.6763	52.5854	130.767	OK	105.395	59.3968	151.393	OK	125.715	62.8575	188.572	OK
Bin_04_2_51	hypothetical protein	Bin_04_2_51_gene	Bin_04_2:62347-62509	162	0	0	0	OK	0	0	0	OK	0	0	0	OK	0	0	0	OK	0	0	0	OK	0	0	0	OK	0	0	0	OK	0	0	0	OK	0	0	0	OK	0	0	0	OK	0	0	0	OK
Bin_04_2_52	hypothetical protein	Bin_04_2_52_gene	Bin_04_2:64254-64868	477	345.13	309.15	381.111	OK	194.767	162.306	227.229	OK	209.878	187.213	232.542	OK	201.164	182.219	220.109	OK	205.487	185.409	225.564	OK	193.571	169.561	217.581	OK	258.507	230.989	286.024	OK	281.723	245.123	318.323	OK	320.394	267.721	373.066	OK	292.016	236.83	347.201	OK	363.283	286.267	440.298	OK
Bin_04_2_53	hypothetical protein	Bin_04_2_53_gene	Bin_04_2:64254-64868	138	217.772	36.1882	399.357	OK	322.051	59.0974	585.004	OK	145.694	26.7354	264.653	OK	159.307	53.1024	265.512	OK	175.158	58.3862	291.931	OK	88.6354	0	190.983	OK	145.307	15.3404	275.273	OK	141.519	0	304.931	OK	0	0	0	OK	0	0	0	OK	0	0	0	OK
Bin_04_2_54	hypothetical protein	Bin_04_2_54_gene	Bin_04_2:64932-65361	429	14.5178	6.08297	22.9527	OK	19.6968	8.32484	31.0687	OK	8.91073	3.76612	14.0553	OK	10.2846	5.56571	15.0035	OK	10.7128	5.66273	15.7628	OK	4.51749	0.476924	8.55805	OK	18.6628	10.5177	26.8079	OK	25.9661	13.7256	38.2066	OK	5.25427	0	12.6849	OK	3.16409	0	9.49226	OK	0	0	0	OK
Bin_04_2_55	hypothetical protein	Bin_04_2_55_gene	Bin_04_2:66218-66488	270	3565.71	3343.53	3787.89	OK	508.705	407.966	609.444	OK	879.931	790.817	969.045	OK	787.81	715.818	859.802	OK	1037.99	951.341	1124.64	OK	743.958	653.573	834.342	OK	2081.92	1931.96	2231.87	OK	3103.27	2870.01	3336.52	OK	3687.87	3344.72	4031.03	OK	2739.96	2415.36	3064.57	OK	3251.03	2808.62	3693.43	OK
Bin_04_2_56	hypothetical protein	Bin_04_2_56_gene	Bin_04_2:66574-67076	126	81.358	0	232.445	OK	155.342	0	375.028	OK	0	0	0	OK	25.614	0	76.8421	OK	0	0	0	OK	42.7534	0	128.26	OK	42.0534	0	126.16	OK	0	0	0	OK	124.316	0	372.947	OK	0	0	0	OK	0	0	0	OK
Bin_04_2_57	hypothetical protein	Bin_04_2_57_gene	Bin_04_2:66574-67076	390	25.9713	13.7632	38.1793	OK	79.385	54.2813	104.489	OK	85.2944	67.7924	102.796	OK	55.6311	43.563	67.6992	OK	25.9058	17.2705	34.5411	OK	41.5122	28.0438	54.9805	OK	10.7454	3.9494	17.5413	OK	15.6979	5.23263	26.1631	OK	22.2354	5.42702	39.0438	OK	3.82572	0	11.4772	OK	23.9574	0	47.9148	OK
Bin_04_2_58	hypothetical protein	Bin_04_2_58_gene	Bin_04_2:67082-70979	3897	25.1923	22.5531	27.8314	OK	51.5479	47.0093	56.0864	OK	75.6093	71.6312	79.5874	OK	52.0192	49.244	54.7943	OK	27.4566	25.462	29.4511	OK	60.2677	56.6268	63.9086	OK	17.4705	15.5264	19.4147	OK	17.2961	14.8315	19.7606	OK	18.3877	14.9584	21.817	OK	17.5241	13.8501	21.1982	OK	42.8105	35.6253	49.9956	OK
Bin_04_2_59	Mobile element protein	Bin_04_2_59_gene	Bin_04_2:71277-72633	1356	219.226	205.254	233.198	OK	178.086	162.981	193.191	OK	81.8693	74.9807	88.7578	OK	115.345	108.364	122.325	OK	100.458	93.627	107.29	OK	119.359	110.184	128.534	OK	98.6755	90.4021	106.949	OK	100.776	90.1236	111.428	OK	112.783	97.5757	127.991	OK	120.399	103.155	137.643	OK	120.827	99.213	142.441	OK
Bin_04_2_6	regulatory protein ArsR K03892 ArsR family transcriptional regulator	Bin_04_2_6_gene	Bin_04_2:5683-7967	306	321.71	265.768	377.652	OK	154.585	107.976	201.194	OK	379.867	330.621	429.113	OK	347.581	307.446	387.717	OK	420.383	374.1	466.665	OK	233.999	191.453	276.544	OK	443.214	385.143	501.286	OK	407.576	336.626	478.526	OK	427.363	329.319	525.407	OK	304.763	213.9	395.625	OK	604.353	444.256	764.45	OK
Bin_04_2_60	putative NADH-flavin reductase K07118	Bin_04_2_60_gene	Bin_04_2:72818-73451	633	6584.19	6298.54	6869.84	OK	5306.22	5072.75	5539.69	OK	4725.9	4524.67	4927.12	OK	3773.56	3613	3934.11	OK	8030.06	7681.01	8379.12	OK	2701.97	2582.28	2821.66	OK	15566.7	14876.8	16256.5	OK	18288.5	17499.1	19077.8	OK	13750.8	13162.5	14339.1	OK	7953.06	7594.62	8311.51	OK	8402.74	8005.36	8800.11	OK
Bin_04_2_61	hypothetical protein	Bin_04_2_61_gene	Bin_04_2:73755-74460	705	52.3117	41.9432	62.6802	OK	44.2023	32.7893	55.6153	OK	32.6617	26.063	39.2603	OK	19.4359	15.0899	23.7819	OK	22.7054	17.7799	27.6309	OK	24.7364	18.4021	31.0708	OK	61.4268	51.5269	71.3266	OK	154.096	134.119	174.073	OK	136.779	111.38	162.179	OK	90.8883	68.1662	113.61	OK	102.271	72.1129	132.429	OK
Bin_04_2_62	hypothetical protein	Bin_04_2_62_gene	Bin_04_2:74545-74839	294	9.61255	0	20.4322	OK	19.5666	2.0657	37.0674	OK	12.3926	3.02466	21.7604	OK	10.3242	3.02388	17.6244	OK	8.51356	1.56227	15.4649	OK	17.2325	5.04727	29.4177	OK	12.7127	2.33283	23.0926	OK	17.1963	1.81546	32.5771	OK	6.26344	0	18.7903	OK	15.0872	0	36.4237	OK	47.2395	0	94.4789	OK
Bin_04_2_63	hypothetical protein	Bin_04_2_63_gene	Bin_04_2:76509-76704	195	250.647	148.629	352.666	OK	188.57	83.9704	293.17	OK	104.995	52.4975	157.492	OK	148.29	95.0227	201.557	OK	68.3737	30.4468	106.301	OK	207.595	126.169	289.02	OK	125.659	62.8294	188.488	OK	229.468	121.296	337.641	OK	162.516	39.6655	285.367	OK	83.8852	0	180.748	OK	175.102	0	350.204	OK
Bin_04_2_64	Lipase (EC 3.1.1.3)	Bin_04_2_64_gene	Bin_04_2:77004-77864	735	25.3284	18.3495	32.3073	OK	22.9371	14.9514	30.9228	OK	38.6766	31.7019	45.6513	OK	34.1532	28.5573	39.7491	OK	36.2913	30.2428	42.3399	OK	24.1034	18.0299	30.1769	OK	36.5039	29.0911	43.9167	OK	21.9911	14.6607	29.3215	OK	24.4746	14.0386	34.9106	OK	14.7384	5.85083	23.6261	OK	16.7809	4.91501	28.6468	OK
Bin_04_2_65	hypothetical protein	Bin_04_2_65_gene	Bin_04_2:77004-77864	129	260.398	22.1939	498.601	OK	423.056	77.6321	768.479	OK	510.369	255.185	765.554	OK	813.831	538.706	1088.96	OK	357.923	166.605	549.241	OK	232.868	42.7321	423.004	OK	381.759	140.313	623.204	OK	61.9678	0	185.903	OK	0	0	0	OK	0	0	0	OK	212.788	0	638.363	OK
Bin_04_2_66	hypothetical protein	Bin_04_2_66_gene	Bin_04_2:77991-78507	516	134.359	113.388	155.33	OK	49.7005	34.3626	65.0384	OK	118.845	102.893	134.798	OK	106.145	93.2732	119.017	OK	136.444	121.141	151.747	OK	101.613	85.3418	117.884	OK	269.734	243.442	296.026	OK	298.478	263.241	333.716	OK	395.846	341.083	450.608	OK	157.396	119.5	195.293	OK	264.267	202.826	325.708	OK
Bin_04_2_67	helix-turn-helix domain protein	Bin_04_2_67_gene	Bin_04_2:78718-80021	645	139.031	121.076	156.985	OK	65.2857	50.5014	80.07	OK	109.809	96.9129	122.706	OK	109.581	98.5813	120.58	OK	181.181	166.351	196.012	OK	80.1651	68.0105	92.3197	OK	264.201	242.317	286.085	OK	229.508	203.521	255.495	OK	179.513	148.498	210.528	OK	111.329	84.5238	138.133	OK	141.453	103.648	179.258	OK
Bin_04_2_68	sortase	Bin_04_2_68_gene	Bin_04_2:78718-80021	678	109.115	93.7465	124.483	OK	49.8363	37.3772	62.2954	OK	91.9443	80.5619	103.327	OK	87.3102	77.8401	96.7803	OK	131.009	118.832	143.186	OK	75.4382	64.0655	86.811	OK	172.859	155.785	189.933	OK	149.875	129.62	170.131	OK	124.633	99.7067	149.56	OK	61.5438	42.3207	80.7668	OK	98.6997	68.2403	129.159	OK
Bin_04_2_69	hypothetical protein	Bin_04_2_69_gene	Bin_04_2:80302-80932	630	0.628219	0	2.30635	OK	0	0	0	OK	1.17598	0	2.53389	OK	0.285747	0	0.85724	OK	0	0	0	OK	0.953903	0	2.30292	OK	0.469142	0	1.40742	OK	0	0	0	OK	0	0	0	OK	0	0	0	OK	2.61494	0	7.84482	OK
Bin_04_2_7	BioY protein K03523 putative biotin biosynthesis protein	Bin_04_2_7_gene	Bin_04_2:8005-8584	579	994.696	940.054	1049.34	OK	437.077	395.591	478.562	OK	874.65	830.143	919.158	OK	981.371	934.56	1028.18	OK	1202.87	1146.28	1259.47	OK	558.658	523.861	593.456	OK	708.875	669.132	748.617	OK	438.634	399.674	477.595	OK	565.637	505.93	625.343	OK	648.986	578.799	719.172	OK	1354.69	1227.81	1481.57	OK
Bin_04_2_70	no significant homology	Bin_04_2_70_gene	Bin_04_2:81427-82006	579	10.6279	5.18335	16.0725	OK	123.051	101.039	145.063	OK	33.8459	26.0812	41.6107	OK	24.3476	18.7248	29.9704	OK	23.5578	17.7583	29.3573	OK	23.8419	16.6533	31.0305	OK	14.3907	8.85171	19.9297	OK	15.5728	8.23172	22.9139	OK	9.45354	1.73476	17.1723	OK	7.59048	8.88178e-16	15.181	OK	0	0	0	OK
Bin_04_2_71	rubredoxin-type Fe(Cys)4 protein K12264 anaerobic nitric oxide reductase flavorubredoxin	Bin_04_2_71_gene	Bin_04_2:82010-83396	1386	5.3752	3.18268	7.56773	OK	43.7033	36.3161	51.0906	OK	9.74438	7.39821	12.0905	OK	11.4269	9.25774	13.5961	OK	9.28146	7.23153	11.3314	OK	7.73236	5.42702	10.0377	OK	3.0423	1.60815	4.47645	OK	2.74351	1.00836	4.47866	OK	3.49746	0.853629	6.14129	OK	4.2123	1.0281	7.39649	OK	7.53663	2.20743	12.8658	OK
Bin_04_2_72	steroid reductase	Bin_04_2_72_gene	Bin_04_2:83651-84443	792	28.7035	21.6028	35.8041	OK	79.7123	65.5657	93.8589	OK	120.962	109.241	132.683	OK	133.092	122.595	143.59	OK	129.039	118.201	139.877	OK	99.1554	87.4495	110.861	OK	43.1587	35.4993	50.8181	OK	17.6519	11.411	23.8928	OK	19.0873	10.3294	27.8451	OK	26.6182	15.2682	37.9682	OK	54.9313	34.5304	75.3323	OK
Bin_04_2_73	ATPase involved DNA replication initiation domain	Bin_04_2_73_gene	Bin_04_2:84630-85662	1032	65.5493	56.5517	74.547	OK	129.244	114.065	144.423	OK	146.174	135.316	157.032	OK	139.476	130.421	148.531	OK	109.562	101.146	117.977	OK	113.827	103.258	124.395	OK	63.9444	56.0883	71.8006	OK	40.3433	32.393	48.2935	OK	43.5123	32.3699	54.6547	OK	41.2372	29.3331	53.1414	OK	121.048	95.5287	146.567	OK
Bin_04_2_74	hypothetical protein	Bin_04_2_74_gene	Bin_04_2:85753-86062	309	94.5983	64.3026	124.894	OK	229.42	173.363	285.476	OK	258.696	218.659	298.733	OK	188.579	159.393	217.764	OK	183.752	153.544	213.961	OK	229.947	188.31	271.584	OK	261.407	217.378	305.436	OK	111.347	74.7361	147.957	OK	76.7277	35.715	117.74	OK	72.6077	28.8236	116.392	OK	31.0011	0	66.7981	OK
Bin_04_2_75	Mobile element protein	Bin_04_2_75_gene	Bin_04_2:86392-87748	1356	27.4841	22.5313	32.437	OK	41.959	34.6271	49.291	OK	32.1681	27.8501	36.4861	OK	35.0681	31.2189	38.9173	OK	28.3374	24.7092	31.9656	OK	35.6138	30.6023	40.6254	OK	13.5267	10.4635	16.5899	OK	10.6969	7.22636	14.1674	OK	12.8163	7.68978	17.9428	OK	11.7312	6.34855	17.1138	OK	13.5326	6.29914	20.7662	OK
Bin_04_2_76	NADPH-dependent butanol dehydrogenase	Bin_04_2_76_gene	Bin_04_2:88144-89398	1254	838.824	798.901	878.746	OK	215.069	197.682	232.456	OK	243.4	230.309	256.49	OK	423.231	403.515	442.947	OK	335.628	319.328	351.928	OK	266.363	251.596	281.13	OK	229.275	215.967	242.583	OK	149.174	135.599	162.75	OK	231.735	208.902	254.569	OK	245.228	219.45	271.005	OK	336.191	298.427	373.956	OK
Bin_04_2_77	hypothetical protein	Bin_04_2_77_gene	Bin_04_2:89663-90458	795	91.0186	78.4638	103.573	OK	99.2905	83.542	115.039	OK	98.3123	87.7721	108.853	OK	106.057	96.7098	115.403	OK	88.9854	80.008	97.9628	OK	101.402	89.5941	113.209	OK	75.3977	65.2997	85.4957	OK	45.5521	35.5521	55.5521	OK	34.9822	23.156	46.8083	OK	52.966	36.9962	68.9359	OK	90.4591	64.3458	116.572	OK
Bin_04_2_78	ABC transporter related K01990 ABC-2 type transport system ATP-binding protein	Bin_04_2_78_gene	Bin_04_2:90459-91513	696	30.224	22.2774	38.1705	OK	48.0121	36.0091	60.0151	OK	56.3374	47.5922	65.0827	OK	52.2003	45.0131	59.3876	OK	42.9777	36.1395	49.816	OK	46.2489	37.5087	54.9891	OK	22.7458	16.6667	28.8249	OK	22.4166	14.7278	30.1054	OK	26.4157	15.152	37.6793	OK	28.9224	15.9879	41.8569	OK	27.1677	11.4824	42.8529	OK
Bin_04_2_79	GntR family transcriptional regulator	Bin_04_2_79_gene	Bin_04_2:90459-91513	375	37.1737	22.0063	52.341	OK	69.0223	44.6192	93.4254	OK	77.0877	59.7416	94.4338	OK	76.1103	61.3946	90.826	OK	65.6953	51.3594	80.0313	OK	45.1166	30.4788	59.7543	OK	33.8673	21.2893	46.4453	OK	43.6001	25.4176	61.7826	OK	10.3569	0	22.316	OK	29.1053	7.10376	51.1068	OK	52.0751	15.2524	88.8978	OK
Bin_04_2_8	biotin synthase (EC:2.8.1.6) K01012 synthetase	Bin_04_2_8_gene	Bin_04_2:8587-9613	1026	162.996	148.777	177.215	OK	146.349	130.138	162.561	OK	311.745	294.993	328.498	OK	380.327	361.794	398.861	OK	369.012	350.694	387.33	OK	231.54	216.412	246.668	OK	143.163	131.365	154.961	OK	78.9084	67.7491	90.0678	OK	97.0008	80.3038	113.698	OK	126.346	105.433	147.259	OK	226.251	191.235	261.267	OK
Bin_04_2_80	Putative ATP/GTP binding protein	Bin_04_2_80_gene	Bin_04_2:91700-92054	354	2.1483	0	7.01387	OK	7.35719	0	15.8525	OK	0	0	0	OK	0.808744	0	2.42623	OK	0	0	0	OK	0	0	0	OK	3.98341	0	8.58306	OK	6.46595	0	13.9322	OK	3.92518	0	11.7755	OK	0	0	0	OK	7.40102	0	22.2031	OK
Bin_04_2_81	putative ATPase AAA superfamily	Bin_04_2_81_gene	Bin_04_2:92351-93647	1296	1753.03	1675.79	1830.27	OK	1246.52	1188.52	1304.51	OK	2493.23	2387.06	2599.39	OK	1774.66	1699.11	1850.21	OK	1849.8	1770.99	1928.61	OK	1668.01	1596.34	1739.68	OK	1982.45	1897.83	2067.06	OK	1355.95	1294.51	1417.4	OK	1044.88	991.545	1098.21	OK	756.233	711.711	800.755	OK	1433.76	1354.79	1512.72	OK
Bin_04_2_82	similar to transposase, Mutator family	Bin_04_2_82_gene	Bin_04_2:94354-94639	285	1020.32	910.649	1129.98	OK	857.657	736.668	978.646	OK	862.866	781.242	944.491	OK	803.478	736.229	870.727	OK	911.274	836.177	986.37	OK	847.887	758.636	937.138	OK	1007.27	910.794	1103.75	OK	1068.77	942.149	1195.38	OK	778.558	632.721	924.395	OK	592.222	452.634	731.81	OK	695.364	506.11	884.618	OK
Bin_04_2_83	hypothetical protein	Bin_04_2_83_gene	Bin_04_2:95585-97307	1722	50.007	44.2	55.8141	OK	94.0638	84.5008	103.627	OK	105.67	98.8529	112.488	OK	79.1132	74.0768	84.1496	OK	84.253	78.8031	89.7029	OK	98.4696	91.2104	105.729	OK	110.149	102.534	117.763	OK	258.688	243.698	273.677	OK	290.214	268.963	311.465	OK	130.254	114.63	145.878	OK	176.045	153.318	198.772	OK
Bin_04_2_84	SNF family Na+-dependent transporter K03308 neurotransmitter:Na+ symporter, NSS	Bin_04_2_84_gene	Bin_04_2:97505-98885	1380	67.4632	59.8166	75.1099	OK	279.874	261.132	298.615	OK	252.801	239.684	265.919	OK	253.089	240.669	265.509	OK	214.79	203.779	225.802	OK	263.724	249.532	277.915	OK	123.672	114.505	132.839	OK	73.6255	64.6139	82.6372	OK	68.7996	57.0437	80.5555	OK	74.3938	60.9781	87.8095	OK	134.458	111.891	157.025	OK
Bin_04_2_85	hypothetical protein	Bin_04_2_85_gene	Bin_04_2:99030-101397	2367	75.0947	69.1464	81.043	OK	65.6698	58.9761	72.3635	OK	65.745	61.2403	70.2498	OK	78.1317	73.8125	82.451	OK	80.1541	75.6211	84.6872	OK	61.0283	56.2409	65.8158	OK	79.9771	74.5417	85.4126	OK	75.5537	68.8228	82.2845	OK	55.4204	47.6409	63.1999	OK	32.5518	26.0086	39.0949	OK	82.8765	69.8134	95.9397	OK
Bin_04_2_86	phosphoglycerate mutase family protein K01834	Bin_04_2_86_gene	Bin_04_2:101421-101982	561	147.398	126.879	167.918	OK	63.0787	46.9259	79.2315	OK	74.8499	63.0151	86.6847	OK	101.281	89.5275	113.035	OK	114.358	101.262	127.455	OK	64.8889	52.7341	77.0437	OK	129.892	112.837	146.948	OK	126.324	104.895	147.754	OK	112.546	85.2496	139.842	OK	109.635	80.0687	139.201	OK	121.708	82.73	160.685	OK
Bin_04_2_87	hypothetical protein	Bin_04_2_87_gene	Bin_04_2:102054-103573	813	12.6363	7.98823	17.2843	OK	8.48405	3.94913	13.019	OK	7.40214	4.55305	10.2512	OK	8.39353	5.80323	10.9838	OK	6.81165	4.36484	9.25847	OK	9.00641	5.53984	12.473	OK	5.90596	3.12186	8.69006	OK	4.79333	1.59778	7.98889	OK	12.6092	5.61486	19.6035	OK	7.00907	1.28619	12.732	OK	16.4596	5.48652	27.4326	OK
Bin_04_2_88	hypothetical protein	Bin_04_2_88_gene	Bin_04_2:102054-103573	744	5.76819	2.37344	9.16295	OK	6.83474	2.51207	11.1574	OK	3.09201	1.13645	5.04756	OK	5.18406	3.02216	7.34596	OK	1.98257	0.58068	3.38445	OK	4.51457	1.90808	7.12105	OK	2.96043	0.86709	5.05377	OK	1.80203	0	3.88284	OK	6.56359	1.20444	11.9227	OK	3.95255	0	8.51656	OK	12.3758	2.271	22.4806	OK
Bin_04_2_89	hypothetical protein	Bin_04_2_89_gene	Bin_04_2:103701-104208	507	595.989	551.19	640.788	OK	1974.01	1869.36	2078.66	OK	862.162	816.054	908.27	OK	873.2	829.556	916.844	OK	660.527	624.786	696.269	OK	967.19	914.309	1020.07	OK	181.43	159.549	203.311	OK	87.8148	68.4197	107.21	OK	138.471	105.604	171.339	OK	122.144	88.2672	156.02	OK	231.673	173.297	290.049	OK
Bin_04_2_9	bifunctional biotin-- synthetase/biotin operon repressor	Bin_04_2_9_gene	Bin_04_2:9777-10569	792	65.0515	54.404	75.699	OK	84.1059	69.5746	98.6372	OK	70.4193	61.476	79.3625	OK	70.9963	63.3294	78.6632	OK	66.2263	58.4618	73.9908	OK	92.2456	80.9549	103.536	OK	59.1308	50.1654	68.0962	OK	51.3008	40.6615	61.9401	OK	47.2158	33.4416	60.9901	OK	32.6678	20.0939	45.2416	OK	58.7197	37.627	79.8125	OK
Bin_04_3_0	oligopeptide transporter, OPT family	Bin_04_3_0_gene	Bin_04_3:0-264	264	0	0	0	OK	0	0	0	OK	0	0	0	OK	0	0	0	OK	0	0	0	OK	0	0	0	OK	0	0	0	OK	0	0	0	OK	0	0	0	OK	0	0	0	OK	0	0	0	OK
Bin_04_3_1	hypothetical protein	Bin_04_3_1_gene	Bin_04_3:711-906	195	203.431	111.849	295.013	OK	116.043	33.9883	198.098	OK	288.736	201.679	375.793	OK	162.641	106.855	218.426	OK	299.792	220.376	379.209	OK	159.688	88.2735	231.103	OK	322.001	221.425	422.577	OK	305.958	181.051	430.864	OK	301.816	134.398	469.233	OK	223.694	65.5185	381.87	OK	306.428	74.7903	538.066	OK
Bin_04_3_10	hypothetical protein	Bin_04_3_10_gene	Bin_04_3:8739-9048	309	248.031	199.562	296.5	OK	143.815	99.4329	188.198	OK	102.239	77.0697	127.409	OK	118.567	95.4254	141.709	OK	171.337	142.166	200.507	OK	158.324	123.775	192.874	OK	333.711	283.965	383.458	OK	487.518	410.912	564.124	OK	520.652	413.816	627.487	OK	297.031	208.474	385.589	OK	341.012	222.287	459.738	OK
Bin_04_3_100	putative RNA methylase K06969 ribosomal large subunit methyltransferase I	Bin_04_3_100_gene	Bin_04_3:116447-117719	1272	64.9424	57.0638	72.821	OK	59.4253	50.363	68.4876	OK	47.0465	41.6231	52.47	OK	64.4881	59.0668	69.9094	OK	47.1028	42.2445	51.9611	OK	52.4886	46.1697	58.8075	OK	46.9526	41.0253	52.8798	OK	68.6232	59.4937	77.7528	OK	63.04	51.2315	74.8484	OK	43.9563	33.135	54.7776	OK	65.6877	49.136	82.2395	OK
Bin_04_3_101	hydrogenase expression/formation protein HypE K04655 HypE	Bin_04_3_101_gene	Bin_04_3:117761-118766	1005	63.7484	54.7359	72.7608	OK	43.3056	34.3723	52.2389	OK	23.1344	18.7427	27.526	OK	43.4513	38.3126	48.5899	OK	27.8964	23.579	32.2138	OK	38.5454	32.2925	44.7983	OK	26.6897	21.5293	31.85	OK	24.2934	18.0208	30.5659	OK	18.4342	11.0605	25.8079	OK	21.3138	12.6125	30.0152	OK	40.3195	25.3452	55.2938	OK
Bin_04_3_102	Permease drug/metabolite transporter (DMT) superfamily	Bin_04_3_102_gene	Bin_04_3:118834-119767	933	34.3779	27.4281	41.3276	OK	18.73	12.5716	24.8883	OK	18.0917	14.0208	22.1627	OK	39.0635	33.9562	44.1708	OK	34.3236	29.3036	39.3435	OK	33.4371	27.3324	39.5419	OK	30.697	24.8958	36.4982	OK	15.5712	10.3072	20.8353	OK	7.29198	2.43066	12.1533	OK	13.6615	6.3591	20.9638	OK	16.8046	6.67105	26.9382	OK
Bin_04_3_103	hypothetical protein	Bin_04_3_103_gene	Bin_04_3:119827-121309	1482	32.3807	27.2882	37.4733	OK	21.9422	16.9083	26.9761	OK	21.0286	17.714	24.3432	OK	40.2742	36.3578	44.1906	OK	32.8709	29.1609	36.5809	OK	20.9775	17.3258	24.6292	OK	28.9188	24.6665	33.1712	OK	12.4332	8.88084	15.9855	OK	19.8702	13.8099	25.9306	OK	13.3571	7.90408	18.8101	OK	15.6834	8.29016	23.0766	OK
Bin_04_3_104	uncharacterized flavoprotein	Bin_04_3_104_gene	Bin_04_3:121535-122723	1188	967.832	922.282	1013.38	OK	421.497	396.352	446.641	OK	377.974	359.159	396.788	OK	856.63	819.274	893.986	OK	606.563	579.003	634.123	OK	558.559	531.532	585.585	OK	512.257	487.232	537.282	OK	350.003	328.523	371.484	OK	322.308	294.49	350.125	OK	296.378	267.104	325.652	OK	348.561	308.839	388.284	OK
Bin_04_3_105	hydroxylamine reductase (EC:1.2.99.2)	Bin_04_3_105_gene	Bin_04_3:123316-124957	1641	483.567	459.789	507.345	OK	293.736	276.344	311.127	OK	212.918	201.937	223.898	OK	440.39	420.709	460.071	OK	268.219	255.347	281.091	OK	344.853	327.923	361.782	OK	208.389	197.119	219.659	OK	132.687	121.743	143.631	OK	115.891	102.088	129.693	OK	132.648	116.442	148.853	OK	138.703	117.968	159.437	OK
Bin_04_3_106	4Fe-4S ferredoxin iron-sulfur binding domain protein K05337	Bin_04_3_106_gene	Bin_04_3:124959-125145	186	66.1854	8.01943	124.351	OK	326.645	176.77	476.52	OK	178.883	104.284	253.482	OK	300.482	217.933	383.031	OK	149.606	88.5297	210.683	OK	331.21	219.241	443.18	OK	65.1574	15.903	114.412	OK	135.983	45.3277	226.639	OK	0	0	0	OK	33.1403	0	99.421	OK	0	0	0	OK
Bin_04_3_107	Cupin 2 conserved barrel domain protein	Bin_04_3_107_gene	Bin_04_3:125178-125847	669	5.4117	1.77926	9.04414	OK	27.782	18.39	37.1741	OK	10.0548	6.25442	13.8551	OK	17.2767	13.0234	21.5299	OK	6.61972	3.8591	9.38033	OK	12.6709	7.96503	17.3767	OK	3.86795	1.28932	6.44659	OK	4.18569	0.768088	7.60329	OK	10.1638	2.97689	17.3506	OK	7.65068	0.807704	14.4937	OK	7.18651	0	15.4848	OK
Bin_04_3_108	hypothetical protein	Bin_04_3_108_gene	Bin_04_3:125989-132361	2484	4.6174	3.16875	6.06605	OK	19.418	15.8728	22.9633	OK	5.41719	4.15772	6.67666	OK	5.97671	4.84722	7.1062	OK	3.40305	2.50936	4.29673	OK	11.0448	9.06111	13.0285	OK	1.92748	1.1056	2.74936	OK	2.55986	1.35313	3.76659	OK	1.03598	0	2.07196	OK	4.36703	2.03276	6.70131	OK	8.30183	4.27485	12.3288	OK
Bin_04_3_109	hypothetical protein	Bin_04_3_109_gene	Bin_04_3:125989-132361	2502	19.6152	16.6563	22.5741	OK	124.907	115.951	133.864	OK	52.5854	48.6768	56.4941	OK	42.4093	39.4124	45.4062	OK	25.7304	23.2827	28.1781	OK	59.1218	54.5502	63.6934	OK	16.7768	14.3615	19.192	OK	12.4168	9.76956	15.0641	OK	15.161	11.2134	19.1086	OK	10.8321	7.17015	14.494	OK	31.9781	24.1057	39.8506	OK
Bin_04_3_11	Plasmid maintenance system antidote protein	Bin_04_3_11_gene	Bin_04_3:9100-10201	1101	115.072	103.626	126.518	OK	82.6871	71.0225	94.3517	OK	88.028	79.933	96.1231	OK	76.6496	70.2003	83.099	OK	100.684	92.9335	108.435	OK	78.8014	70.353	87.2498	OK	184.2	171.39	197.011	OK	235.004	216.569	253.439	OK	260.08	233.908	286.252	OK	145.913	124.399	167.427	OK	204.845	172.951	236.74	OK
Bin_04_3_110	GtrA family protein	Bin_04_3_110_gene	Bin_04_3:125989-132361	495	33.3859	22.4402	44.3317	OK	124.344	99.2227	149.465	OK	55.6786	44.372	66.9852	OK	73.643	62.5409	84.7451	OK	55.2072	45.1278	65.2866	OK	68.4443	54.6165	82.2722	OK	33.6618	24.0442	43.2795	OK	25.6476	14.9518	36.3433	OK	10.154	1.07199	19.236	OK	12.2293	1.29108	23.1676	OK	11.4874	0	24.7518	OK
Bin_04_3_111	glycosyl transferase family protein	Bin_04_3_111_gene	Bin_04_3:125989-132361	939	25.3693	19.403	31.3355	OK	104.433	89.9506	118.915	OK	51.5606	44.7011	58.4201	OK	66.7266	60.0788	73.3744	OK	49.3354	43.3416	55.3293	OK	71.3028	62.4246	80.181	OK	48.1161	40.8828	55.3493	OK	25.593	18.872	32.3141	OK	12.8577	6.42883	19.2865	OK	8.71065	2.90355	14.5178	OK	34.85	20.3165	49.3834	OK
Bin_04_3_112	hypothetical protein	Bin_04_3_112_gene	Bin_04_3:132561-133890	1329	38.0241	32.1374	43.9109	OK	27.2229	21.2467	33.1991	OK	14.6896	11.7369	17.6423	OK	25.959	22.6077	29.3103	OK	18.3144	15.3628	21.266	OK	23.2894	19.1884	27.3905	OK	14.7393	11.5036	17.975	OK	13.8362	9.84205	17.8304	OK	14.1739	8.71834	19.6294	OK	13.9096	7.9785	19.8406	OK	23.7557	14.0575	33.454	OK
Bin_04_3_113	hypothetical protein	Bin_04_3_113_gene	Bin_04_3:133940-134255	315	177.404	137.357	217.451	OK	110.748	72.7619	148.735	OK	64.8379	45.2885	84.3873	OK	122.457	99.5186	145.395	OK	79.1313	59.7965	98.4662	OK	87.8551	62.7536	112.957	OK	54.6717	35.033	74.3104	OK	51.5288	27.2379	75.8198	OK	83.4154	41.7077	125.123	OK	75.3483	31.8459	118.851	OK	78.6409	23.0334	134.248	OK
Bin_04_3_114	MULTISPECIES: methyl-accepting chemotaxis protein	Bin_04_3_114_gene	Bin_04_3:134255-135980	1725	185.228	173.952	196.503	OK	65.2539	57.2967	73.2111	OK	50.2618	45.5646	54.9589	OK	79.7571	74.7052	84.809	OK	59.107	54.5468	63.6672	OK	76.11	69.7342	82.4858	OK	75.6518	69.3475	81.9562	OK	74.8309	66.8426	82.8193	OK	85.8054	74.2616	97.3492	OK	73.4155	61.6971	85.1339	OK	71.7432	57.2489	86.2375	OK
Bin_04_3_115	oxidoreductase domain-containing protein	Bin_04_3_115_gene	Bin_04_3:136047-137181	1134	312.808	294.009	331.608	OK	105.939	92.9727	118.906	OK	93.3401	85.1536	101.527	OK	151.391	142.466	160.316	OK	133.077	124.326	141.828	OK	113.133	103.191	123.075	OK	143.075	131.987	154.163	OK	170.52	155.098	185.942	OK	173.371	152.386	194.357	OK	143.793	122.819	164.768	OK	252.656	217.869	287.443	OK
Bin_04_3_116	putative GPH family sugar transporter	Bin_04_3_116_gene	Bin_04_3:137382-138864	1482	87.1176	78.7727	95.4624	OK	75.0654	65.7547	84.3761	OK	50.547	45.4081	55.6859	OK	64.6482	59.6862	69.6101	OK	64.2762	59.0883	69.4642	OK	79.3012	72.2012	86.4012	OK	68.1547	61.6266	74.6827	OK	56.3299	48.7687	63.8912	OK	63.7696	52.9127	74.6264	OK	63.4462	51.5616	75.3307	OK	102.813	83.8838	121.743	OK
Bin_04_3_117	hypothetical protein	Bin_04_3_117_gene	Bin_04_3:138937-139540	603	118.114	100.69	135.539	OK	263.67	232.433	294.907	OK	138.117	122.911	153.323	OK	146.751	133.368	160.133	OK	101.642	89.9638	113.321	OK	192.495	172.694	212.297	OK	70.6281	58.7322	82.524	OK	60.1682	46.1794	74.157	OK	45.9035	29.4144	62.3925	OK	62.4191	41.3176	83.5206	OK	83.7601	53.1752	114.345	OK
Bin_04_3_118	MATE efflux family protein	Bin_04_3_118_gene	Bin_04_3:139552-140896	1344	82.2243	73.638	90.8105	OK	106.488	94.7458	118.229	OK	55.3494	49.6557	61.0431	OK	76.3184	70.6101	82.0266	OK	44.0098	39.4645	48.5552	OK	102.621	94.0697	111.173	OK	29.6164	25.06	34.1728	OK	26.4549	20.9684	31.9414	OK	23.3122	16.3619	30.2626	OK	22.4615	14.9744	29.9487	OK	42.0022	29.1916	54.8127	OK
Bin_04_3_119	hypothetical protein	Bin_04_3_119_gene	Bin_04_3:141243-142458	1215	144.803	132.72	156.885	OK	125.553	112.014	139.092	OK	79.9158	72.6507	87.1808	OK	92.5583	85.8828	99.2338	OK	60.3461	54.6942	65.9981	OK	123.353	113.397	133.309	OK	50.5885	44.2649	56.9121	OK	45.2281	37.6103	52.8458	OK	35.05	26.0002	44.0999	OK	40.1031	29.4795	50.7267	OK	64.9863	48.0653	81.9072	OK
Bin_04_3_12	ATP synthase delta chain (EC 3.6.3.14)	Bin_04_3_12_gene	Bin_04_3:10479-11223	744	666.106	629.053	703.158	OK	636.998	595.267	678.729	OK	1238.97	1181.93	1296	OK	995.339	950.06	1040.62	OK	794.761	757.132	832.391	OK	1425.85	1359.74	1491.96	OK	495.502	467.78	523.224	OK	482.945	448.881	517.01	OK	487.894	441.689	534.098	OK	334.649	292.654	376.645	OK	633.229	560.949	705.51	OK
Bin_04_3_120	hypothetical protein	Bin_04_3_120_gene	Bin_04_3:142459-144013	1554	102.097	93.3087	110.885	OK	94.8393	84.6568	105.022	OK	34.0024	29.9016	38.1033	OK	60.0279	55.3758	64.68	OK	28.4418	25.084	31.7995	OK	89.3631	82.0299	96.6963	OK	22.0489	18.4363	25.6616	OK	21.1379	16.6313	25.6445	OK	18.8103	13.0732	24.5474	OK	27.3966	19.7981	34.995	OK	21.4453	13.0338	29.8569	OK
Bin_04_3_121	putative aminooxidase	Bin_04_3_121_gene	Bin_04_3:144115-145501	1386	545.167	518.17	572.164	OK	353.685	332.67	374.7	OK	233.865	221.531	246.199	OK	295.762	281.563	309.961	OK	236.677	224.769	248.585	OK	335.069	317.996	352.142	OK	190.82	179.462	202.178	OK	133.335	121.238	145.431	OK	142.896	125.997	159.796	OK	139.006	120.714	157.298	OK	222.331	193.386	251.276	OK
Bin_04_3_122	hypothetical protein	Bin_04_3_122_gene	Bin_04_3:145926-146603	540	72.8453	57.9019	87.7886	OK	35.1602	22.7292	47.5912	OK	21.8712	15.2768	28.4656	OK	45.293	37.1908	53.3953	OK	25.8959	19.4719	32.3198	OK	65.3187	52.7481	77.8893	OK	42.2379	32.2125	52.2633	OK	34.7635	23.1757	46.3513	OK	26.3791	12.757	40.0013	OK	23.2985	9.24898	37.348	OK	6.6318	0	16.0106	OK
Bin_04_3_123	hypothetical protein	Bin_04_3_123_gene	Bin_04_3:145926-146603	141	49.8057	0	146.019	OK	0	0	0	OK	44.5765	0	107.617	OK	227.461	105.878	349.043	OK	89.3189	9.42965	169.208	OK	108.475	0	216.951	OK	0	0	0	OK	86.598	0	209.066	OK	0	0	0	OK	94.9712	0	284.914	OK	0	0	0	OK
Bin_04_3_124	hypothetical protein	Bin_04_3_124_gene	Bin_04_3:146997-147165	168	631.992	421.493	842.491	OK	400.623	200.312	600.935	OK	294.515	178.997	410.034	OK	511.951	381.915	641.986	OK	217.893	128.939	306.847	OK	509.954	342.282	677.626	OK	271.137	149.881	392.393	OK	242.063	96.0936	388.033	OK	240.456	44.1245	436.788	OK	241.335	25.4784	457.192	OK	151.129	0	364.857	OK
Bin_04_3_125	hypothetical protein	Bin_04_3_125_gene	Bin_04_3:147243-147927	684	308.388	282.794	333.981	OK	166.863	144.208	189.518	OK	124.19	111.044	137.336	OK	231.775	216.442	247.108	OK	144.705	132.001	157.409	OK	200.205	181.794	218.616	OK	146.134	130.534	161.734	OK	123.672	105.388	141.956	OK	114.459	90.7216	138.197	OK	100.796	76.3494	125.243	OK	102.107	71.3202	132.893	OK
Bin_04_3_126	Na+-driven multidrug efflux pump	Bin_04_3_126_gene	Bin_04_3:147946-149308	1362	406.152	384.9	427.404	OK	193.413	177.712	209.114	OK	176.584	166.395	186.773	OK	268.268	255.184	281.352	OK	209.927	199.081	220.772	OK	189.599	178.066	201.132	OK	184.942	173.645	196.239	OK	149.54	136.598	162.483	OK	149.429	131.969	166.888	OK	148.03	128.959	167.101	OK	219.247	190.207	248.287	OK
Bin_04_3_127	sugE putative transporter K11741 quaternary ammonium compound-resistance protein SugE	Bin_04_3_127_gene	Bin_04_3:149554-149854	300	810.369	719.199	901.54	OK	388.929	313.018	464.84	OK	244.654	204.158	285.149	OK	422.646	377.203	468.09	OK	326.365	284.492	368.237	OK	354.767	300.977	408.557	OK	354.975	301.611	408.338	OK	279.962	219.584	340.34	OK	326.071	238.136	414.006	OK	299.892	207.343	392.44	OK	357.71	231.241	484.18	OK
Bin_04_3_128	rubredoxin	Bin_04_3_128_gene	Bin_04_3:150014-150656	642	5744.38	5493.91	5994.85	OK	1452.87	1376.95	1528.79	OK	1979.06	1890.6	2067.52	OK	2290.01	2191.22	2388.8	OK	3163.22	3028.05	3298.4	OK	1153.66	1097.18	1210.14	OK	3843.71	3678.08	4009.34	OK	3906.15	3731.83	4080.48	OK	3473.24	3304.04	3642.44	OK	2683.7	2542.08	2825.32	OK	3494.43	3300.54	3688.32	OK
Bin_04_3_129	hypothetical protein	Bin_04_3_129_gene	Bin_04_3:150841-152419	1578	70.6772	63.4269	77.9276	OK	51.8277	44.3664	59.2889	OK	108.851	101.578	116.123	OK	99.4499	93.5146	105.385	OK	135.051	127.582	142.519	OK	66.3687	60.1045	72.633	OK	136.961	128.036	145.886	OK	102.899	93.043	112.755	OK	65.3305	54.7325	75.9285	OK	37.271	28.4861	46.0559	OK	94.0076	76.5508	111.464	OK
Bin_04_3_13	hypothetical protein	Bin_04_3_13_gene	Bin_04_3:11502-12021	519	390.89	355.282	426.499	OK	440.697	395.242	486.151	OK	600.759	565.063	636.454	OK	479.285	451.758	506.812	OK	303.435	280.724	326.147	OK	1025.15	970.547	1079.76	OK	149.129	129.673	168.585	OK	121.55	99.1706	143.929	OK	168.835	133.242	204.429	OK	178.49	138.326	218.653	OK	240.526	182.19	298.862	OK
Bin_04_3_130	Phage tail fiber protein	Bin_04_3_130_gene	Bin_04_3:152510-154457	1947	177.873	167.427	188.32	OK	145.211	134.123	156.3	OK	197.079	187.136	207.022	OK	185.616	176.613	194.618	OK	204.469	194.554	214.384	OK	157.415	148.633	166.196	OK	173.289	163.939	182.639	OK	163.153	152.135	174.172	OK	144.668	130.666	158.67	OK	110.581	97.1463	124.016	OK	256.166	230.581	281.751	OK
Bin_04_3_131	MULTISPECIES: ATPase AAA	Bin_04_3_131_gene	Bin_04_3:154537-156118	1581	262.018	247.439	276.598	OK	140.943	128.652	153.234	OK	125.584	117.781	133.388	OK	161.088	152.771	169.406	OK	168.275	159.49	177.06	OK	130.088	121.328	138.849	OK	186.279	175.71	196.849	OK	223.247	208.745	237.748	OK	197.28	178.884	215.676	OK	151.342	133.659	169.025	OK	266.853	237.473	296.232	OK
Bin_04_3_132	hypothetical protein	Bin_04_3_132_gene	Bin_04_3:156228-156615	387	24.9819	12.8347	37.1292	OK	102.863	74.0556	131.67	OK	92.1571	73.8172	110.497	OK	110.412	93.273	127.552	OK	70.2063	55.8755	84.5371	OK	69.9428	52.3188	87.5667	OK	24.0245	13.7804	34.2686	OK	8.86297	0.935688	16.7902	OK	9.68454	0	20.8673	OK	19.4399	2.05232	36.8274	OK	24.3472	0	48.6945	OK
Bin_04_3_133	hypothetical protein	Bin_04_3_133_gene	Bin_04_3:156890-157976	1086	22.6142	17.474	27.7543	OK	61.083	50.9725	71.1935	OK	59.2421	52.5449	65.9392	OK	63.7426	57.8114	69.6737	OK	49.6056	44.1192	55.092	OK	37.0771	31.233	42.9213	OK	24.4644	19.7562	29.1725	OK	11.7662	7.60624	15.9262	OK	12.0534	6.37135	17.7354	OK	8.87145	3.52176	14.2211	OK	31.5652	18.9391	44.1912	OK
Bin_04_3_134	ABC-2 type transport system permease protein K01992 protein	Bin_04_3_134_gene	Bin_04_3:158188-159972	816	34.0062	26.4296	41.5827	OK	46.4334	35.8503	57.0166	OK	84.5707	74.9641	94.1773	OK	78.7509	70.8361	86.6657	OK	83.0882	74.5635	91.6129	OK	45.4751	37.7047	53.2455	OK	41.792	34.4041	49.1798	OK	23.3191	16.2882	30.3501	OK	12.5473	5.58733	19.5074	OK	18.5992	9.2996	27.8988	OK	54.5961	34.6605	74.5318	OK
Bin_04_3_135	multidrug ABC transporter ATP-binding protein K09687 antibiotic transport system protein	Bin_04_3_135_gene	Bin_04_3:158188-159972	969	13.1595	8.9521	17.367	OK	25.5664	18.5428	32.59	OK	48.8833	42.351	55.4156	OK	47.8829	42.3631	53.4028	OK	34.9816	30.0345	39.9287	OK	28.4113	22.918	33.9045	OK	15.6707	11.6245	19.7168	OK	6.35924	3.07534	9.64313	OK	6.94872	2.31624	11.5812	OK	5.57929	1.02382	10.1348	OK	11.6462	3.41109	19.8813	OK
Bin_04_3_136	G:T/U mismatch-specific uracil/thymine DNA-glycosylase	Bin_04_3_136_gene	Bin_04_3:160408-160906	498	102.179	83.2565	121.101	OK	108.004	84.711	131.296	OK	126.696	109.728	143.665	OK	114.306	100.545	128.067	OK	114.751	100.294	129.208	OK	101.618	84.8554	118.381	OK	85.6749	70.4099	100.94	OK	57.3936	41.4755	73.3117	OK	48.2414	28.5469	67.9358	OK	16.9462	4.13608	29.7563	OK	98.5404	59.8897	137.191	OK
Bin_04_3_137	glxK glycerate kinase (EC:2.7.1.31) K00865	Bin_04_3_137_gene	Bin_04_3:161249-162395	1146	212.655	197.476	227.833	OK	150.421	135.069	165.773	OK	73.7206	66.4917	80.9495	OK	124.659	116.633	132.685	OK	87.9192	80.8516	94.9867	OK	121.179	110.956	131.402	OK	99.2581	90.0817	108.435	OK	139.429	125.572	153.285	OK	151.726	132.22	171.233	OK	113.267	94.7704	131.763	OK	131.22	106.31	156.13	OK
Bin_04_3_138	hypothetical protein	Bin_04_3_138_gene	Bin_04_3:162472-162592	120	1411.62	794.651	2028.58	OK	1427.88	690.526	2165.23	OK	602.902	280.637	925.167	OK	502.274	251.137	753.411	OK	759.345	435.559	1083.13	OK	890.763	458.68	1322.85	OK	824.638	412.319	1236.96	OK	1338.57	669.284	2007.85	OK	1371.23	457.078	2285.39	OK	183.499	0	550.498	OK	1149.11	0	2298.22	OK
Bin_04_3_139	hypothetical protein	Bin_04_3_139_gene	Bin_04_3:162600-163055	144	2897.52	2293.66	3501.38	OK	1450.53	937.69	1963.37	OK	1455.97	1110.39	1801.56	OK	1554.64	1249.75	1859.53	OK	1922.99	1567.43	2278.56	OK	1372.31	1002.23	1742.39	OK	3165.99	2608.49	3723.49	OK	3107.36	2403.68	3811.03	OK	3047.15	2106.78	3987.52	OK	1310.7	633.855	1987.54	OK	4377.51	2829.83	5925.19	OK
Bin_04_3_14	uracil-DNA glycosylase	Bin_04_3_14_gene	Bin_04_3:12203-12779	576	401.36	368.161	434.558	OK	408.849	368.564	449.134	OK	443.099	414.891	471.307	OK	504.954	477.857	532.051	OK	312.681	291.467	333.895	OK	911.664	863.67	959.658	OK	189.126	168.965	209.287	OK	144.775	122.302	167.248	OK	190.597	155.799	225.395	OK	130.079	98.5305	161.628	OK	413.281	342.919	483.642	OK
Bin_04_3_140	Muramoyltetrapeptide carboxypeptidase (EC 3.4.17.13)	Bin_04_3_140_gene	Bin_04_3:162600-163055	315	970.762	877.239	1064.28	OK	456.022	378.94	533.104	OK	331.557	287.35	375.765	OK	391.003	350.014	431.991	OK	462.977	416.21	509.745	OK	399.83	346.281	453.38	OK	756.586	683.529	829.642	OK	996.224	889.418	1103.03	OK	964.491	822.669	1106.31	OK	646.74	519.289	774.19	OK	1041.99	839.578	1244.41	OK
Bin_04_3_141	toxin-antitoxin system, antitoxin component, Xre family	Bin_04_3_141_gene	Bin_04_3:163065-163365	300	859.188	765.294	953.083	OK	459.307	376.813	541.8	OK	346.872	298.654	395.091	OK	420.203	374.892	465.515	OK	543.941	489.884	597.998	OK	350.689	297.21	404.169	OK	894.456	809.748	979.163	OK	1103.57	983.696	1223.45	OK	978.212	825.905	1130.52	OK	585.503	456.187	714.819	OK	1117.85	894.276	1341.41	OK
Bin_04_3_142	aminoglycoside nucleotidyltransferase, putative	Bin_04_3_142_gene	Bin_04_3:163561-164056	495	1778.79	1687.67	1869.91	OK	980.794	910.241	1051.35	OK	1015.99	963.208	1068.77	OK	865.305	821.684	908.926	OK	1288.63	1226.56	1350.7	OK	812.951	765.152	860.75	OK	2227.86	2122.53	2333.19	OK	2279.29	2164.16	2394.42	OK	1868.33	1745.14	1991.53	OK	1169.12	1062.18	1276.07	OK	1933.71	1761.61	2105.8	OK
Bin_04_3_143	putative transposase	Bin_04_3_143_gene	Bin_04_3:165105-165513	408	11852.4	11333.5	12371.3	OK	5888.68	5610.37	6166.98	OK	3701.61	3533.67	3869.55	OK	5436.03	5202.64	5669.41	OK	4788.23	4580.16	4996.3	OK	4975.17	4751.9	5198.45	OK	5453.36	5211.23	5695.48	OK	6147.39	5863.08	6431.7	OK	6539.34	6214.47	6864.2	OK	4822.54	4555.51	5089.58	OK	7937.8	7504.73	8370.86	OK
Bin_04_3_144	IS66 Orf2 family protein K07484 transposase	Bin_04_3_144_gene	Bin_04_3:165889-166186	297	4668.65	4422.38	4914.92	OK	2165.76	1984.17	2347.35	OK	1286.28	1192.16	1380.41	OK	1515.04	1427.14	1602.95	OK	1549.86	1457.36	1642.36	OK	1881.43	1755.86	2006.99	OK	2949.04	2787.45	3110.63	OK	3826.87	3600.29	4053.45	OK	4520.33	4188.44	4852.22	OK	3404.47	3088.38	3720.57	OK	3733.2	3319.04	4147.37	OK
Bin_04_3_145	hypothetical protein	Bin_04_3_145_gene	Bin_04_3:168947-169142	195	0	0	0	OK	0	0	0	OK	0	0	0	OK	0	0	0	OK	0	0	0	OK	0	0	0	OK	0	0	0	OK	0	0	0	OK	0	0	0	OK	0	0	0	OK	0	0	0	OK
Bin_04_3_146	methyltransferase type 11	Bin_04_3_146_gene	Bin_04_3:171160-171889	729	47.6073	37.9581	57.2564	OK	24.6054	16.2873	32.9235	OK	39.1188	32.0644	46.1733	OK	33.8482	28.2456	39.4508	OK	36.7063	30.5886	42.824	OK	33.6662	26.4474	40.885	OK	43.392	35.264	51.5201	OK	22.8604	15.3439	30.3769	OK	20.2536	10.706	29.8013	OK	17.6173	7.84499	27.3896	OK	44.5535	25.1088	63.9983	OK
Bin_04_3_147	recombinase K06400 site-specific DNA recombinase	Bin_04_3_147_gene	Bin_04_3:172204-173623	1419	1.17428	0.147648	2.20092	OK	0.303686	0	0.911059	OK	0.274773	0	0.66336	OK	0	0	0	OK	0	0	0	OK	0.501487	0	1.08055	OK	0.164425	0	0.493275	OK	0.533796	0	1.2887	OK	0	0	0	OK	1.17082	0	2.82661	OK	0.916486	0	2.74946	OK
Bin_04_3_148	RelB/DinJ family addiction module antitoxin	Bin_04_3_148_gene	Bin_04_3:173878-174145	267	1343.82	1205.35	1482.29	OK	1056.8	909.18	1204.42	OK	722.968	640.844	805.091	OK	807.519	733.416	881.622	OK	1723.4	1609.88	1836.91	OK	791.692	696.897	886.487	OK	3687.1	3479.95	3894.25	OK	6288.52	5940.75	6636.29	OK	4579.31	4190.55	4968.07	OK	2384.98	2077.08	2692.88	OK	2178.05	1809.89	2546.21	OK
Bin_04_3_149	YafQ toxin protein	Bin_04_3_149_gene	Bin_04_3:174147-174414	267	1502.88	1356.45	1649.31	OK	1211.45	1053.4	1369.51	OK	1009.82	912.765	1106.88	OK	884.021	806.487	961.555	OK	1990.69	1868.69	2112.69	OK	837.094	739.619	934.568	OK	4613.76	4370.3	4857.21	OK	7335.1	6946.2	7723.99	OK	4802.09	4403.98	5200.2	OK	2335.29	2030.62	2639.97	OK	2271.39	1895.43	2647.36	OK
Bin_04_3_15	hypothetical protein	Bin_04_3_15_gene	Bin_04_3:12826-14167	1341	479.305	454.87	503.739	OK	429.346	405.235	453.457	OK	641.428	612.212	670.643	OK	687.501	657.35	717.651	OK	524.687	500.846	548.529	OK	1065.36	1018.36	1112.37	OK	329.803	312.873	346.733	OK	264.676	247.3	282.053	OK	274.771	250.878	298.664	OK	230.838	206.804	254.872	OK	581.747	534.009	629.486	OK
Bin_04_3_150	yndA GNAT family acetyltransferase (EC:2.3.1.-)	Bin_04_3_150_gene	Bin_04_3:174604-175135	531	39.1693	28.0319	50.3067	OK	56.451	40.4843	72.4178	OK	24.5167	17.4393	31.594	OK	16.01	11.127	20.893	OK	25.381	18.9342	31.8278	OK	29.8302	21.219	38.4414	OK	37.2885	27.7399	46.8371	OK	45.6436	32.184	59.1031	OK	18.0705	6.64171	29.4993	OK	26.1166	11.0382	41.1951	OK	37.4796	14.8786	60.0807	OK
Bin_04_3_151	thiol-disulfide isomerase thioredoxins	Bin_04_3_151_gene	Bin_04_3:175804-176032	228	948.397	799.066	1097.73	OK	762.47	601.727	923.213	OK	601.725	505.68	697.771	OK	514.065	438.271	589.86	OK	986.055	875.983	1096.13	OK	638.872	529.707	748.037	OK	1944.86	1755.96	2133.77	OK	1727.38	1500.57	1954.2	OK	1166.13	914.636	1417.62	OK	930.871	684.277	1177.46	OK	1099.38	764.075	1434.69	OK
Bin_04_3_152	protein tyrosine phosphatase K03741 arsenate reductase	Bin_04_3_152_gene	Bin_04_3:176089-176488	399	303.271	263.388	343.154	OK	331.364	281.267	381.462	OK	261.268	231.347	291.188	OK	211.684	188.69	234.678	OK	382.418	350.011	414.825	OK	226.173	195.466	256.88	OK	483.897	439.35	528.443	OK	497.575	440.024	555.126	OK	312.157	250.642	373.673	OK	171.554	121.506	221.601	OK	428.578	329.602	527.554	OK
Bin_04_3_153	permease K07089	Bin_04_3_153_gene	Bin_04_3:176501-178540	999	213.061	196.522	229.6	OK	178.244	160.052	196.436	OK	81.6866	73.4032	89.9699	OK	87.4055	80.0899	94.7212	OK	161.405	150.981	171.829	OK	123.152	111.933	134.371	OK	260.115	243.945	276.286	OK	260.27	239.661	280.878	OK	176.076	153.201	198.95	OK	152.113	128.78	175.446	OK	215.727	180.959	250.494	OK
Bin_04_3_154	putative integral membrane efflux protein K03325 arsenite transporter, ACR3 family	Bin_04_3_154_gene	Bin_04_3:176501-178540	1041	141.428	128.302	154.554	OK	127.413	112.424	142.403	OK	60.4336	53.4899	67.3772	OK	59.7557	53.8606	65.6508	OK	110.462	102.057	118.866	OK	87.3641	78.1551	96.573	OK	182.609	169.404	195.813	OK	191.022	173.816	208.229	OK	170.766	148.811	192.72	OK	120.681	100.427	140.936	OK	174.297	143.84	204.754	OK
Bin_04_3_155	transcriptional regulator, ArsR family K03892 family regulator	Bin_04_3_155_gene	Bin_04_3:178640-178961	321	578.657	508.086	649.229	OK	397.344	327.102	467.585	OK	596.847	538.945	654.75	OK	462.716	419.188	506.245	OK	722.615	665.576	779.654	OK	461.352	405.198	517.507	OK	778.18	705.85	850.51	OK	586.563	506.556	666.569	OK	432.259	339.573	524.945	OK	239.359	163.667	315.051	OK	430.938	303.861	558.014	OK
Bin_04_3_156	hypothetical protein	Bin_04_3_156_gene	Bin_04_3:179364-180111	747	50.9145	41.1245	60.7045	OK	46.899	35.6071	58.191	OK	55.041	46.8131	63.2689	OK	50.2092	43.4997	56.9186	OK	57.6695	50.1296	65.2095	OK	44.522	36.3593	52.6846	OK	59.9854	50.5885	69.3822	OK	21.5049	14.3366	28.6732	OK	22.8456	12.875	32.8162	OK	10.4819	3.07007	17.8937	OK	36.9222	19.5169	54.3275	OK
Bin_04_3_157	RNA methyltransferase, TrmA family K00599	Bin_04_3_157_gene	Bin_04_3:180434-181658	1224	18.0457	13.7779	22.3136	OK	8.32045	4.85058	11.7903	OK	8.67387	6.29098	11.0568	OK	14.4353	11.8107	17.0598	OK	11.4118	8.96485	13.8587	OK	12.7442	9.55813	15.9302	OK	8.81403	6.18619	11.4419	OK	5.08697	2.54348	7.63045	OK	5.79011	2.12812	9.4521	OK	7.67089	3.04517	12.2966	OK	13.1009	5.53709	20.6647	OK
Bin_04_3_158	transposase IS4 family protein	Bin_04_3_158_gene	Bin_04_3:181912-183019	1107	65.1633	56.5802	73.7463	OK	15.9371	10.8332	21.0411	OK	17.5625	13.9588	21.1663	OK	23.3137	19.7687	26.8587	OK	29.3377	25.1678	33.5076	OK	23.8432	19.2115	28.4749	OK	39.383	33.4792	45.2867	OK	41.6604	33.9242	49.3965	OK	39.2432	29.1107	49.3758	OK	38.599	27.5707	49.6272	OK	76.4606	57.0396	95.8816	OK
Bin_04_3_159	transcriptional regulator	Bin_04_3_159_gene	Bin_04_3:184472-184736	264	0	0	0	OK	0	0	0	OK	0	0	0	OK	0	0	0	OK	0	0	0	OK	0	0	0	OK	0	0	0	OK	0	0	0	OK	0	0	0	OK	10.2786	0	30.8359	OK	0	0	0	OK
Bin_04_3_16	Related to HTH domain SpoOJ/ParA/ParB/repB family, involved chromosome partitioning	Bin_04_3_16_gene	Bin_04_3:15183-16419	1236	1796.81	1717.38	1876.24	OK	872.067	829.256	914.878	OK	902.914	862.838	942.99	OK	1311.65	1255.71	1367.6	OK	1016.02	972.069	1059.98	OK	2037.4	1950.33	2124.46	OK	959.041	915.965	1002.12	OK	745.057	708.325	781.789	OK	712.485	671.616	753.354	OK	576.896	537.015	616.777	OK	720.801	665.023	776.578	OK
Bin_04_3_160	23S rRNA (uracil-5-)-methyltransferase RumA	Bin_04_3_160_gene	Bin_04_3:186801-187125	324	11.087	0.803875	21.3701	OK	6.06487	0	14.6419	OK	5.48744	8.88178e-16	10.9749	OK	10.0003	3.67555	16.325	OK	9.89578	3.29859	16.493	OK	8.34593	0.881103	15.8108	OK	9.85113	1.80772	17.8945	OK	2.66509	0	7.99526	OK	0	0	0	OK	0	0	0	OK	0	0	0	OK
Bin_04_3_161	hypothetical protein	Bin_04_3_161_gene	Bin_04_3:187798-188044	246	92.6311	50.8077	134.455	OK	33.1361	3.49828	62.774	OK	47.9701	23.985	71.9551	OK	39.3391	20.7945	57.8838	OK	50.4623	28.4387	72.4859	OK	25.5354	6.23246	44.8384	OK	64.5873	34.1406	95.0341	OK	69.8929	29.5402	110.246	OK	127.286	53.7975	200.775	OK	89.4261	21.8263	157.026	OK	200.001	73.5093	326.493	OK
Bin_04_3_162	DDE transposase	Bin_04_3_162_gene	Bin_04_3:188154-188685	531	27.816	18.4484	37.1835	OK	7.90314	1.92893	13.8774	OK	5.10764	1.87728	8.33799	OK	11.1697	7.09113	15.2484	OK	6.95931	3.58355	10.3351	OK	4.9717	1.45618	8.48722	OK	15.8934	9.65952	22.1274	OK	12.8993	5.74404	20.0545	OK	14.4564	4.23418	24.6786	OK	17.4111	5.09959	29.7226	OK	10.2217	0	22.0247	OK
Bin_04_3_163	MutS2 family protein K07456 DNA mismatch repair protein	Bin_04_3_163_gene	Bin_04_3:190437-191144	468	75.4695	58.3084	92.6305	OK	46.1573	30.0874	62.2272	OK	35.435	25.9646	44.9054	OK	48.8937	39.3957	58.3916	OK	40.5725	31.5002	49.6448	OK	52.3538	39.6562	65.0515	OK	36.3505	25.857	46.844	OK	20.8975	10.7607	31.0344	OK	17.9096	5.24559	30.5735	OK	16.1775	2.96863	29.3864	OK	46.4323	18.4326	74.432	OK
Bin_04_3_164	recombination DNA strand exchange inhibitor protein K07456 mismatch repair protein MutS2	Bin_04_3_164_gene	Bin_04_3:190437-191144	243	36.5937	9.69313	63.4942	OK	20.6697	0	44.537	OK	9.35088	0	20.1484	OK	20.4492	6.81639	34.082	OK	14.9893	2.75058	27.2279	OK	34.1325	11.3775	56.8876	OK	11.1912	0	24.1137	OK	0	0	0	OK	0	0	0	OK	13.2815	0	39.8445	OK	41.5857	0	100.397	OK
Bin_04_3_17	D-isomer specific 2-hydroxyacid dehydrogenase, catalytic domain-containing protein K00058 D-3-phosphoglycerate dehydrogenase	Bin_04_3_17_gene	Bin_04_3:16453-17617	1164	1805.47	1725.15	1885.8	OK	887.136	843.217	931.056	OK	757.636	723.114	792.157	OK	1160.59	1110.78	1210.41	OK	915.663	875.577	955.75	OK	1977.61	1892.79	2062.42	OK	830.784	792.521	869.047	OK	622.249	590.187	654.311	OK	596.753	558.432	635.074	OK	553.49	512.987	593.992	OK	694.836	638.055	751.616	OK
Bin_04_3_18	PSAT O-phospho-L-serine:2-oxoglutarate aminotransferase (EC:2.6.1.52) K00831 phosphoserine	Bin_04_3_18_gene	Bin_04_3:17641-18733	1092	2051.98	1960.95	2143.01	OK	1037.21	986.459	1087.96	OK	1041.67	995.399	1087.93	OK	1632.54	1563.01	1702.07	OK	1271.69	1216.89	1326.48	OK	2278.9	2181.39	2376.41	OK	940.912	897.829	983.996	OK	665.047	630.701	699.392	OK	653.799	612.093	695.505	OK	521.48	480.603	562.357	OK	867.819	801.84	933.798	OK
Bin_04_3_19	ilvI acetolactate synthase 3 catalytic subunit (EC:2.2.1.6) K01652 I/II/III large	Bin_04_3_19_gene	Bin_04_3:18843-22202	1677	1002.75	957.429	1048.06	OK	422.569	400.379	444.76	OK	291.115	276.929	305.302	OK	485.218	463.78	506.656	OK	269.655	256.763	282.547	OK	1368.99	1310.41	1427.57	OK	239.37	226.926	251.815	OK	230.709	216.456	244.962	OK	243.756	223.984	263.527	OK	211.974	191.74	232.207	OK	228.292	202.018	254.565	OK
Bin_04_3_2	hypothetical protein	Bin_04_3_2_gene	Bin_04_3:1389-1629	240	12422.4	11804.8	13040.1	OK	10968.1	10378.2	11558	OK	37837.1	36224.9	39449.4	OK	27257.8	26096	28419.5	OK	34331.6	32870.8	35792.3	OK	9336.16	8875.72	9796.61	OK	26688.2	25523.8	27852.7	OK	28912	27602.6	30221.5	OK	16430.6	15530.3	17330.8	OK	9217.24	8503.45	9931.02	OK	22002	20622.2	23381.9	OK
Bin_04_3_20	dihydroxyacid dehydratase (EC:4.2.1.9) K01687 dihydroxy-acid	Bin_04_3_20_gene	Bin_04_3:18843-22202	1686	851.509	812.481	890.536	OK	436.932	414.19	459.674	OK	318.856	303.519	334.194	OK	542.288	518.557	566.019	OK	324.166	309.033	339.3	OK	1388.5	1329.12	1447.87	OK	278.895	264.837	292.952	OK	278.32	262.481	294.159	OK	332.73	309.687	355.773	OK	257.718	235.476	279.961	OK	294.526	264.774	324.278	OK
Bin_04_3_21	membrane protein, Rhomboid family	Bin_04_3_21_gene	Bin_04_3:22367-22973	606	35.6015	26.0265	45.1764	OK	110.19	90.072	130.308	OK	85.1593	73.2638	97.0549	OK	105.683	94.369	116.997	OK	75.9121	65.8573	85.9669	OK	114.23	99.0334	129.427	OK	20.8811	14.437	27.3251	OK	8.87713	3.52402	14.2302	OK	16.1667	6.41781	25.9156	OK	10.6205	1.9489	19.2921	OK	30.4827	12.1009	48.8645	OK
Bin_04_3_22	3-isopropylmalate dehydrogenase 2 K00052	Bin_04_3_22_gene	Bin_04_3:23605-24700	1095	1508.32	1440.06	1576.58	OK	618.739	585.247	652.232	OK	630.089	600.432	659.747	OK	737.925	705.07	770.78	OK	622.139	593.619	650.66	OK	1106.77	1056.96	1156.59	OK	542.196	515.543	568.849	OK	564.168	533.925	594.412	OK	589.95	550.4	629.501	OK	526.11	485.121	567.099	OK	389.953	345.8	434.107	OK
Bin_04_3_23	hypothetical protein	Bin_04_3_23_gene	Bin_04_3:24886-25684	798	969.986	921.342	1018.63	OK	476.547	442.133	510.961	OK	410.657	388.29	433.023	OK	446.875	424.554	469.197	OK	542.479	515.796	569.161	OK	397.06	373.683	420.436	OK	762.951	725.077	800.825	OK	672.185	633.481	710.889	OK	643.403	592.814	693.993	OK	494.646	445.966	543.326	OK	690.016	618.077	761.955	OK
Bin_04_3_24	Orn/DAP/Arg decarboxylase 2 K01586 diaminopimelate	Bin_04_3_24_gene	Bin_04_3:26202-27486	1284	145.341	133.621	157.06	OK	413.062	389.117	437.008	OK	315.31	299.379	331.241	OK	391.529	373.175	409.883	OK	218.155	206.809	229.5	OK	438.938	417.246	460.63	OK	71.7735	64.486	79.061	OK	34.8311	28.3631	41.2991	OK	54.6837	43.7469	65.6204	OK	49.3952	37.9879	60.8025	OK	80.4238	62.2114	98.6362	OK
Bin_04_3_25	hypothetical protein	Bin_04_3_25_gene	Bin_04_3:27677-29071	690	296.741	271.771	321.712	OK	333.401	301.576	365.226	OK	322.273	301.227	343.318	OK	361.651	341.886	381.416	OK	346.967	327.156	366.779	OK	356.168	331.764	380.572	OK	305.927	283.496	328.359	OK	326.386	296.866	355.905	OK	251.618	216.556	286.679	OK	139.079	110.54	167.617	OK	153.56	116.039	191.08	OK
Bin_04_3_26	hypothetical protein	Bin_04_3_26_gene	Bin_04_3:27677-29071	705	449.631	419.369	479.893	OK	252.69	225.402	279.978	OK	292.955	273.193	312.717	OK	313.161	295.42	330.901	OK	332.567	313.491	351.643	OK	298.865	276.847	320.882	OK	345.825	322.321	369.328	OK	352.219	322.016	382.422	OK	240.543	206.86	274.226	OK	177.516	145.634	209.398	OK	202.319	159.901	244.736	OK
Bin_04_3_27	coproporphyrinogen III oxidase K02495 oxygen-independent oxidase	Bin_04_3_27_gene	Bin_04_3:29100-33597	1530	44.4107	38.5573	50.2641	OK	59.2693	51.1472	67.3915	OK	33.3591	29.2607	37.4576	OK	52.9476	48.5391	57.3561	OK	20.4815	17.5994	23.3636	OK	62.3387	56.1587	68.5187	OK	9.94345	7.49555	12.3914	OK	11.7385	8.34987	15.1271	OK	16.4786	11.0605	21.8967	OK	11.8007	6.76886	16.8325	OK	17.6348	9.93834	25.3312	OK
Bin_04_3_28	hydroxyacylglutathione hydrolase	Bin_04_3_28_gene	Bin_04_3:29100-33597	630	223.448	200.305	246.59	OK	239.15	210.36	267.94	OK	216.381	197.961	234.8	OK	292.033	273.763	310.303	OK	201.703	185.782	217.624	OK	233.706	212.591	254.822	OK	114.001	99.375	128.628	OK	113.466	94.8753	132.057	OK	95.6926	72.6525	118.733	OK	81.8448	58.4606	105.229	OK	167.356	125.517	209.195	OK
Bin_04_3_29	(p)ppGpp synthetase I, SpoT/RelA (EC:2.7.6.5) K00951 GTP pyrophosphokinase	Bin_04_3_29_gene	Bin_04_3:29100-33597	2349	240.069	227.721	252.417	OK	194.191	182.632	205.75	OK	154.303	146.466	162.141	OK	234.15	223.411	244.889	OK	148.744	141.417	156.07	OK	199.865	189.825	209.904	OK	88.7505	83.0006	94.5003	OK	73.9203	67.2347	80.6058	OK	68.5492	59.8609	77.2375	OK	55.0398	46.496	63.5837	OK	88.2438	74.7078	101.78	OK
Bin_04_3_3	Mobile element protein	Bin_04_3_3_gene	Bin_04_3:1859-2096	237	10566.5	10024.8	11108.3	OK	9428.15	8890.26	9966.04	OK	20975	20052.7	21897.4	OK	18337.5	17541.8	19133.3	OK	23935.3	22906.2	24964.4	OK	8489.19	8061.22	8917.16	OK	24800	23708.3	25891.6	OK	26734.4	25506.3	27962.5	OK	13548.9	12744.2	14353.6	OK	5151.58	4607.04	5696.12	OK	5271.56	4582.34	5960.79	OK
Bin_04_3_30	hypothetical protein	Bin_04_3_30_gene	Bin_04_3:33693-34359	666	184.765	164.535	204.995	OK	166.976	143.876	190.076	OK	105.538	93.1859	117.89	OK	178.632	164.911	192.352	OK	110.659	99.3356	121.983	OK	158.316	141.628	175.004	OK	92.1363	79.5102	104.762	OK	81.4491	66.3244	96.5738	OK	75.4447	55.8006	95.0888	OK	53.9027	35.6803	72.1252	OK	106.087	74.1005	138.073	OK
Bin_04_3_31	RPE1 ribulose phosphate-3-epimerase, chloroplast precursor (EC:5.1.3.1) K01783 ribulose-phosphate 3-epimerase	Bin_04_3_31_gene	Bin_04_3:34360-37901	654	228.8	206.008	251.593	OK	196.039	170.677	221.4	OK	141.38	126.894	155.866	OK	184.209	170.091	198.327	OK	122.237	110.178	134.296	OK	197.757	178.858	216.655	OK	160.322	143.446	177.199	OK	161.478	139.899	183.056	OK	137.848	110.943	164.754	OK	90.1267	66.2515	114.002	OK	126.245	90.8895	161.601	OK
Bin_04_3_32	GTPase EngC K06949 ribosome biogenesis	Bin_04_3_32_gene	Bin_04_3:34360-37901	891	240.318	221.423	259.213	OK	199.292	178.598	219.985	OK	218.714	204.133	233.295	OK	255.801	241.821	269.781	OK	173.349	161.727	184.97	OK	232.112	215.543	248.681	OK	168.98	154.959	183	OK	143.991	127.501	160.481	OK	132.405	111.066	153.744	OK	99.4078	79.1163	119.699	OK	145.901	115.142	176.66	OK
Bin_04_3_33	protein kinase K08884 serine/threonine kinase, bacterial	Bin_04_3_33_gene	Bin_04_3:34360-37901	2001	300.758	285.463	316.054	OK	249.46	235.023	263.896	OK	236.205	224.678	247.731	OK	317.824	303.466	332.182	OK	279.767	266.782	292.752	OK	267.507	254.316	280.698	OK	260.57	247.702	273.438	OK	230.067	216.98	243.154	OK	205.058	188.64	221.476	OK	135.754	121.094	150.414	OK	241.032	216.59	265.473	OK
Bin_04_3_34	protein serine/threonine phosphatase K01090 phosphatase	Bin_04_3_34_gene	Bin_04_3:37904-38654	750	293.097	269.703	316.49	OK	190.621	167.918	213.323	OK	197.242	181.709	212.774	OK	264.601	249.157	280.045	OK	202.449	188.361	216.538	OK	239.618	220.734	258.503	OK	237.159	218.526	255.791	OK	229.313	205.969	252.656	OK	165.531	138.767	192.296	OK	158.97	130.185	187.755	OK	230.515	187.145	273.885	OK
Bin_04_3_35	radical SAM enzyme, Cfr family K06941 ribosomal RNA large subunit methyltransferase N	Bin_04_3_35_gene	Bin_04_3:38663-39740	1077	39.4411	32.6367	46.2455	OK	67.6306	56.9372	78.3239	OK	29.8309	25.0541	34.6076	OK	44.0484	39.0926	49.0043	OK	14.1002	11.1601	17.0404	OK	67.241	59.3303	75.1517	OK	8.23889	5.49259	10.9852	OK	4.82932	2.1505	7.50815	OK	11.5011	5.92226	17.08	OK	12.2222	5.91067	18.5337	OK	12.7563	4.6885	20.824	OK
Bin_04_3_36	hypothetical protein	Bin_04_3_36_gene	Bin_04_3:39809-42265	1326	57.1914	49.9807	64.4021	OK	83.8603	73.3572	94.3634	OK	27.6724	23.6144	31.7305	OK	56.0695	51.1377	61.0014	OK	22.8946	19.5901	26.1992	OK	74.9427	67.5763	82.3092	OK	18.3399	14.7257	21.954	OK	17.0525	12.6124	21.4926	OK	15.2645	9.59541	20.9336	OK	19.0183	12.0738	25.9628	OK	17.8644	9.44306	26.2858	OK
Bin_04_3_37	putative ATPase PP-loop superfamily implicated cell cycle control	Bin_04_3_37_gene	Bin_04_3:39809-42265	1131	76.3942	67.2106	85.5778	OK	128.574	114.266	142.882	OK	49.7024	43.719	55.6859	OK	96.3533	89.2355	103.471	OK	48.7846	43.4775	54.0917	OK	112.185	102.269	122.1	OK	26.7248	21.9249	31.5247	OK	26.238	20.1786	32.2975	OK	28.0331	19.5808	36.4854	OK	18.416	10.8977	25.9343	OK	19.2208	9.61039	28.8312	OK
Bin_04_3_38	UBA/ThiF-type NAD/FAD binding fold	Bin_04_3_38_gene	Bin_04_3:42271-44118	858	700.368	663.639	737.097	OK	633.697	595.877	671.517	OK	324.719	306.24	343.198	OK	562.921	536.073	589.77	OK	350.899	332.539	369.259	OK	663.462	630.205	696.719	OK	309.801	290.343	329.259	OK	219.202	198.349	240.055	OK	224.89	196.386	253.393	OK	145.761	120.577	170.945	OK	160.078	126.881	193.274	OK
Bin_04_3_39	pta phosphate acetyltransferase (EC:2.3.1.8) K13788	Bin_04_3_39_gene	Bin_04_3:42271-44118	990	1583.2	1511.02	1655.38	OK	1462.47	1392.98	1531.96	OK	1584.48	1515.72	1653.23	OK	1897.42	1816.63	1978.2	OK	1891.12	1810.46	1971.78	OK	1693.75	1619.58	1767.91	OK	1629.41	1557.94	1700.88	OK	1659.96	1583.59	1736.34	OK	1354.86	1284.73	1424.98	OK	916.796	859.186	974.406	OK	810.449	742.676	878.222	OK
Bin_04_3_4	hypothetical protein	Bin_04_3_4_gene	Bin_04_3:2216-3176	711	5231.07	5003.38	5458.76	OK	2843.5	2712.17	2974.83	OK	8672.4	8294.74	9050.07	OK	7163.21	6849.27	7477.16	OK	9978.38	9529.62	10427.1	OK	2897.84	2771.84	3023.84	OK	10700.4	10233.7	11167	OK	11353.1	10868.7	11837.5	OK	6676.43	6380.79	6972.06	OK	4737.53	4514.65	4960.4	OK	10154.3	9694.82	10613.9	OK
Bin_04_3_40	hypothetical protein	Bin_04_3_40_gene	Bin_04_3:44229-45576	1347	21.2317	16.8682	25.5953	OK	46.809	39.0344	54.5835	OK	45.4192	40.2683	50.5702	OK	58.3394	53.3551	63.3237	OK	26.9218	23.3715	30.4722	OK	50.1099	44.1419	56.0779	OK	16.6046	13.1974	20.0118	OK	21.846	16.8668	26.8252	OK	16.0174	10.2638	21.771	OK	23.6472	15.975	31.3193	OK	31.1754	20.1532	42.1975	OK
Bin_04_3_41	Probable poly(beta-D-mannuronate) O-acetylase (EC 2.3.1.-)	Bin_04_3_41_gene	Bin_04_3:45600-47034	1434	23.7788	19.3364	28.2212	OK	50.097	42.3438	57.8503	OK	39.7632	35.1172	44.4092	OK	50.4529	45.9847	54.921	OK	27.0839	23.6511	30.5166	OK	51.3533	45.5294	57.1773	OK	22.5763	18.7465	26.4061	OK	20.3005	15.6736	24.9274	OK	22.5664	15.9831	29.1496	OK	18.5046	11.9622	25.047	OK	37.1176	25.524	48.7112	OK
Bin_04_3_42	cation-transporting ATPase	Bin_04_3_42_gene	Bin_04_3:47184-47457	273	925.271	814.227	1036.31	OK	767.667	645.907	889.427	OK	639.973	565.198	714.748	OK	719.672	651.971	787.373	OK	1598.31	1492.52	1704.11	OK	409.269	343.31	475.229	OK	3453.2	3259.19	3647.2	OK	4438.41	4163.94	4712.88	OK	3322.86	3002.38	3643.35	OK	1852.09	1589.51	2114.68	OK	1121.93	866.221	1377.65	OK
Bin_04_3_43	hypothetical protein	Bin_04_3_43_gene	Bin_04_3:47530-47761	231	653.461	532.164	774.758	OK	543.7	410.853	676.547	OK	488.263	403.588	572.939	OK	661	576.883	745.117	OK	1129.88	1014.56	1245.19	OK	366.278	285.381	447.176	OK	1963.97	1778.18	2149.75	OK	2367.79	2107.89	2627.68	OK	2130.08	1797.42	2462.75	OK	1001.15	750.861	1251.44	OK	465.306	251.809	678.803	OK
Bin_04_3_44	ferrous iron transporter B K04759 transport protein B	Bin_04_3_44_gene	Bin_04_3:47995-50218	2223	292.054	277.367	306.741	OK	127.551	117.895	137.207	OK	119.789	113.25	126.327	OK	156.502	148.887	164.118	OK	228.395	217.677	239.112	OK	99.4806	93.154	105.807	OK	413.569	394.632	432.507	OK	473.934	451.26	496.608	OK	392.509	370.567	414.451	OK	251.514	232.688	270.339	OK	383.278	354.201	412.356	OK
Bin_04_3_45	FeoA family protein K04758 ferrous iron transport protein A	Bin_04_3_45_gene	Bin_04_3:50412-50634	222	1042.64	879.02	1206.26	OK	592.555	444.416	740.693	OK	867.036	746.51	987.562	OK	830.496	729.784	931.208	OK	1245.48	1116.16	1374.81	OK	366.939	280.451	453.427	OK	2351.06	2133.94	2568.19	OK	2628.28	2335.79	2920.76	OK	2296.93	1927.95	2665.92	OK	1534.9	1203.88	1865.93	OK	1313.25	930.135	1696.36	OK
Bin_04_3_46	FeoA family protein K04758 ferrous iron transport protein A	Bin_04_3_46_gene	Bin_04_3:50651-50891	240	956.836	819.087	1094.58	OK	437.291	325.312	549.27	OK	908.065	799.531	1016.6	OK	725.771	642.927	808.614	OK	909.755	812.498	1007.01	OK	524.814	433.8	615.828	OK	2367.63	2175.9	2559.35	OK	2728.03	2465.83	2990.23	OK	2180.03	1863.72	2496.34	OK	1312.8	1043.42	1582.18	OK	1427.86	1076.34	1779.37	OK
Bin_04_3_47	iron (metal) dependent repressor, DtxR family	Bin_04_3_47_gene	Bin_04_3:51117-51477	360	1223.39	1134.07	1312.7	OK	970.151	874.443	1065.86	OK	1512.1	1428.99	1595.2	OK	1563.86	1484.63	1643.09	OK	2042.99	1942.37	2143.6	OK	984.872	913.328	1056.42	OK	1715.11	1619.24	1810.99	OK	950.13	861.337	1038.92	OK	642.266	543.747	740.785	OK	404.969	319.116	490.822	OK	890.447	731.159	1049.74	OK
Bin_04_3_48	pykF pyruvate kinase (EC:2.7.1.40) K00873	Bin_04_3_48_gene	Bin_04_3:52301-53726	1425	1093.61	1044.08	1143.14	OK	895.702	852.872	938.533	OK	881.376	842.735	920.018	OK	1102.3	1055.28	1149.32	OK	1247.92	1194.73	1301.12	OK	781.801	746.487	817.116	OK	1076.11	1029	1123.22	OK	872.185	831.013	913.357	OK	681.498	643.983	719.014	OK	493.405	459.497	527.312	OK	449.607	409.108	490.106	OK
Bin_04_3_49	Carbamate kinase (EC:2.7.2.2) K00926 carbamate	Bin_04_3_49_gene	Bin_04_3:53747-54680	933	601.639	569.832	633.447	OK	520.389	487.928	552.85	OK	444.278	421.621	466.935	OK	538.542	513.062	564.022	OK	522.012	496.917	547.106	OK	467.284	442.713	491.855	OK	480.463	455.451	505.475	OK	381.718	355.654	407.781	OK	321.658	289.37	353.945	OK	255.664	224.074	287.255	OK	317.76	273.694	361.825	OK
Bin_04_3_5	hypothetical protein	Bin_04_3_5_gene	Bin_04_3:2216-3176	354	407.088	354.407	459.769	OK	179.025	137.118	220.932	OK	255.191	221.466	288.915	OK	163.547	140.502	186.593	OK	194.075	167.757	220.393	OK	143.496	115.569	171.423	OK	366.775	322.577	410.973	OK	474.48	410.398	538.562	OK	471.021	385.025	557.017	OK	454.054	360.935	547.174	OK	643.889	505.824	781.953	OK
Bin_04_3_50	hypothetical protein	Bin_04_3_50_gene	Bin_04_3:54777-56313	1536	2761.03	2641.03	2881.03	OK	1767.02	1689.48	1844.56	OK	2002.93	1917.66	2088.2	OK	2111.56	2020.62	2202.5	OK	3344.54	3196.37	3492.7	OK	1441.36	1379.57	1503.14	OK	3990.06	3816.19	4163.92	OK	5247.07	5021.67	5472.47	OK	4905.79	4696.54	5115.04	OK	2962.51	2830.94	3094.08	OK	4113.8	3928.9	4298.7	OK
Bin_04_3_51	glucosamine/fructose-6-phosphate aminotransferase, isomerizing K00820 glucosamine--fructose-6-phosphate aminotransferase (isomerizing)	Bin_04_3_51_gene	Bin_04_3:57315-59142	1827	269.12	254.831	283.409	OK	345.544	326.925	364.163	OK	331.569	315.881	347.256	OK	373.569	356.801	390.338	OK	250.911	238.954	262.869	OK	329.977	313.954	346	OK	119.023	111.368	126.678	OK	66.3312	59.0504	73.612	OK	66.5855	56.7412	76.4298	OK	67.9244	57.0128	78.8361	OK	129.665	110.801	148.528	OK
Bin_04_3_52	hypothetical protein	Bin_04_3_52_gene	Bin_04_3:59185-60397	1212	124.774	113.53	136.017	OK	309.692	288.397	330.987	OK	328.233	311.56	344.906	OK	298.783	284.146	313.419	OK	212.902	201.586	224.218	OK	274.039	258.788	289.289	OK	100.685	91.751	109.62	OK	41.8238	34.4874	49.1601	OK	40.4275	30.6937	50.1613	OK	52.2187	40.0781	64.3593	OK	89.484	69.5987	109.369	OK
Bin_04_3_53	hypothetical protein	Bin_04_3_53_gene	Bin_04_3:60431-61571	1140	156.965	143.892	170.037	OK	377.281	352.889	401.673	OK	575.176	547.964	602.388	OK	479.733	457.414	502.052	OK	361.794	344.126	379.461	OK	344.818	326.451	363.185	OK	153.47	142.023	164.917	OK	70.3346	60.4615	80.2076	OK	58.6819	46.5118	70.852	OK	47.8771	35.8132	59.941	OK	92.8	71.785	113.815	OK
Bin_04_3_54	hypothetical protein	Bin_04_3_54_gene	Bin_04_3:61827-64982	1329	54.1546	47.1396	61.1696	OK	36.0786	29.1986	42.9585	OK	25.9665	22.0407	29.8922	OK	33.4222	29.6196	37.2248	OK	28.6609	24.9684	32.3533	OK	33.5801	28.6425	38.5178	OK	23.796	19.6847	27.9073	OK	17.2953	12.8297	21.7609	OK	22.5732	15.6884	29.458	OK	22.1288	14.6479	29.6098	OK	27.715	17.2397	38.1903	OK
Bin_04_3_55	galU UTP-glucose-1-phosphate uridylyltransferase GalU (EC:2.7.7.9) K00972 UDP-N-acetylglucosamine pyrophosphorylase	Bin_04_3_55_gene	Bin_04_3:61827-64982	1137	84.6013	74.9875	94.215	OK	53.7881	44.5635	63.0127	OK	33.1007	28.2335	37.968	OK	61.0399	55.3967	66.683	OK	44.4554	39.4056	49.5052	OK	45.4995	39.205	51.7941	OK	40.9	34.9812	46.8189	OK	25.3741	19.4345	31.3137	OK	25.9537	17.8471	34.0603	OK	25.9215	17.0305	34.8125	OK	32.2264	19.8225	44.6304	OK
Bin_04_3_56	hypothetical protein	Bin_04_3_56_gene	Bin_04_3:61827-64982	711	117.183	101.809	132.557	OK	72.7983	58.166	87.4306	OK	64.8792	55.6343	74.1241	OK	112.114	101.726	122.501	OK	91.5939	81.7598	101.428	OK	78.1391	66.9478	89.3305	OK	63.4585	53.4561	73.461	OK	39.0275	29.0336	49.0214	OK	37.2854	24.1031	50.4678	OK	49.116	32.5118	65.7203	OK	46.1361	25.5268	66.7454	OK
Bin_04_3_57	glycosyltransferase family 51 candidate bifunctional GT51 b-glycosyltransferase/PBP transpeptidase (candidate murein polymerase) K05366 penicillin-binding protein 1A	Bin_04_3_57_gene	Bin_04_3:65364-67908	2544	70.6676	65.1198	76.2155	OK	66.378	59.9078	72.8481	OK	74.0385	69.4424	78.6346	OK	81.1123	76.772	85.4526	OK	82.38	77.8756	86.8843	OK	68.3014	63.432	73.1708	OK	69.4025	64.5344	74.2706	OK	46.143	41.0858	51.2003	OK	50.9755	43.8023	58.1488	OK	38.5993	31.7491	45.4496	OK	101.35	87.4609	115.238	OK
Bin_04_3_58	hypothetical protein	Bin_04_3_58_gene	Bin_04_3:68031-68664	633	85.0649	70.8033	99.3265	OK	88.6235	71.1588	106.088	OK	51.7704	42.7923	60.7485	OK	75.193	65.9549	84.4312	OK	76.4352	66.6687	86.2017	OK	91.4075	78.2482	104.567	OK	95.5011	82.1609	108.841	OK	139.895	119.325	160.466	OK	130.829	103.983	157.674	OK	107.81	81.0656	134.554	OK	153.202	113.312	193.092	OK
Bin_04_3_59	hypothetical protein	Bin_04_3_59_gene	Bin_04_3:68667-70044	1377	281.076	264.951	297.2	OK	206.982	190.844	223.12	OK	279.633	265.405	293.86	OK	263.799	250.926	276.672	OK	252.066	239.501	264.631	OK	294.873	279.421	310.325	OK	335.178	318.129	352.226	OK	414.132	391.734	436.53	OK	376.597	349.057	404.136	OK	275.9	250.032	301.769	OK	476.553	434.014	519.092	OK
Bin_04_3_6	hypothetical protein	Bin_04_3_6_gene	Bin_04_3:3358-4423	1065	20.0688	15.152	24.9856	OK	12.4289	7.81295	17.0449	OK	8.33725	5.79441	10.8801	OK	9.46959	7.1558	11.7834	OK	8.23621	5.97355	10.4989	OK	12.5033	9.06838	15.9382	OK	9.28194	6.34673	12.2172	OK	10.9233	6.86649	14.9801	OK	11.6615	6.00482	17.3181	OK	16.5234	9.13393	23.9129	OK	14.2275	5.648	22.807	OK
Bin_04_3_60	inner-membrane translocator K10440 ribose transport system permease protein	Bin_04_3_60_gene	Bin_04_3:70218-71190	972	67.0643	57.6185	76.5102	OK	640.507	604.626	676.387	OK	1048.84	1001.6	1096.08	OK	974.833	931.932	1017.73	OK	676.862	645.579	708.145	OK	1306.57	1247.87	1365.27	OK	276.027	259.079	292.975	OK	115.286	101.331	129.241	OK	149.967	128.488	171.446	OK	178.766	153.03	204.502	OK	398.774	350.68	446.868	OK
Bin_04_3_61	Monosaccharide-transporting ATPase (EC:3.6.3.17)	Bin_04_3_61_gene	Bin_04_3:71202-72705	1503	65.6523	58.4673	72.8373	OK	616.661	585.832	647.49	OK	862.881	825.167	900.594	OK	940.929	900.68	981.178	OK	546.783	522.397	571.169	OK	1116.34	1067.76	1164.92	OK	186.394	175.598	197.19	OK	105.596	95.3274	115.864	OK	132.296	116.786	147.807	OK	172.477	153.041	191.913	OK	471.465	431.259	511.672	OK
Bin_04_3_62	ABC-type transporter, integral membrane subunit	Bin_04_3_62_gene	Bin_04_3:72726-73710	984	55.8787	47.3211	64.4364	OK	510.481	479.399	541.562	OK	437.479	415.381	459.577	OK	559.485	533.361	585.609	OK	316.497	300.194	332.8	OK	926.306	883.011	969.602	OK	155.998	143.355	168.64	OK	97.7115	84.9635	110.459	OK	150.688	129.324	172.052	OK	174.191	148.983	199.399	OK	344.093	299.763	388.423	OK
Bin_04_3_63	periplasmic binding protein/LacI transcriptional regulator	Bin_04_3_63_gene	Bin_04_3:73846-75049	1203	680.117	646.743	713.491	OK	5420.8	5189.8	5651.81	OK	11627.1	11046.9	12207.3	OK	11409.2	10800.7	12017.6	OK	12344.2	11689.2	12999.1	OK	10242.4	9763.08	10721.7	OK	7926.03	7568.18	8283.88	OK	4041.52	3869.49	4213.56	OK	1636.4	1557.46	1715.35	OK	1593.49	1514.23	1672.75	OK	2671.93	2540.41	2803.44	OK
Bin_04_3_64	MULTISPECIES: DNA-binding response regulator	Bin_04_3_64_gene	Bin_04_3:75238-75985	747	71.9471	60.2936	83.6006	OK	100.595	84.0573	117.133	OK	86.0976	75.807	96.3882	OK	91.4524	82.3973	100.508	OK	63.3379	55.4361	71.2397	OK	104.009	91.5332	116.486	OK	34.9608	27.787	42.1346	OK	19.7128	12.8497	26.5759	OK	25.0214	14.5867	35.456	OK	28.8252	16.5341	41.1162	OK	47.1784	27.5036	66.8532	OK
Bin_04_3_65	sensor histidine kinase	Bin_04_3_65_gene	Bin_04_3:76008-79433	1860	92.7764	85.2182	100.335	OK	120.981	110.597	131.364	OK	125.489	118.291	132.687	OK	124.686	118.148	131.225	OK	107.041	101.032	113.049	OK	139.809	131.52	148.098	OK	72.7407	66.8162	78.6651	OK	65.4008	58.2437	72.558	OK	53.1339	44.4281	61.8397	OK	34.7885	27.0578	42.5193	OK	65.2213	51.9768	78.4657	OK
Bin_04_3_66	hypothetical protein	Bin_04_3_66_gene	Bin_04_3:76008-79433	1569	121.973	112.431	131.515	OK	286.527	268.925	304.128	OK	188.198	178.091	198.306	OK	194.952	185.218	204.686	OK	180.34	171.046	189.634	OK	217.976	206.114	229.839	OK	101.569	93.858	109.28	OK	71.9816	63.7111	80.2521	OK	55.378	45.5885	65.1675	OK	48.9802	38.8764	59.0841	OK	113.39	94.1547	132.625	OK
Bin_04_3_67	DNA-(apurinic or apyrimidinic site) lyase / endonuclease III (EC:3.2.2.- 4.2.99.18) K10773	Bin_04_3_67_gene	Bin_04_3:79450-80083	633	210.497	188.109	232.886	OK	462.047	422.169	501.924	OK	382.245	357.849	406.64	OK	363.764	343.115	384.413	OK	394.031	371.551	416.511	OK	327.741	302.823	352.659	OK	227.805	207.202	248.408	OK	120.234	101.164	139.305	OK	82.6287	61.2941	103.963	OK	94.5411	69.4965	119.586	OK	168.782	126.912	210.651	OK
Bin_04_3_68	hypothetical protein	Bin_04_3_68_gene	Bin_04_3:80111-80708	597	665.92	624.209	707.63	OK	1453.08	1375.15	1531.02	OK	1402.7	1336.52	1468.87	OK	1146.1	1092.8	1199.4	OK	1404.2	1339.79	1468.61	OK	1196.4	1137.2	1255.6	OK	1179.35	1121.01	1237.69	OK	591.062	546.884	635.24	OK	437.483	386.192	488.774	OK	333.159	284.038	382.281	OK	532.916	455.182	610.649	OK
Bin_04_3_69	Transcriptional regulator, TetR family	Bin_04_3_69_gene	Bin_04_3:80840-81410	570	262.009	234.975	289.043	OK	284.434	250.558	318.309	OK	232.713	212.104	253.322	OK	251.796	233.492	270.099	OK	242.472	223.638	261.306	OK	219.857	197.761	241.954	OK	205.335	184.156	226.514	OK	175.516	150.569	200.463	OK	229.239	190.765	267.714	OK	141.935	108.71	175.159	OK	368.314	301.348	435.28	OK
Bin_04_3_7	HNH endonuclease	Bin_04_3_7_gene	Bin_04_3:4523-4988	465	52.0033	37.6414	66.3652	OK	36.7848	22.3566	51.213	OK	26.882	18.5861	35.178	OK	34.9926	26.9114	43.0738	OK	24.1106	17.0768	31.1444	OK	32.7082	22.6142	42.8022	OK	37.5348	26.8106	48.259	OK	44.7628	29.8419	59.6837	OK	47.5535	26.7994	68.3075	OK	27.2728	10.0239	44.5216	OK	55.5058	24.7167	86.295	OK
Bin_04_3_70	GAF domain/HD domain protein	Bin_04_3_70_gene	Bin_04_3:81421-82468	1047	233.112	216.324	249.9	OK	239.88	219.386	260.375	OK	192.486	180.138	204.834	OK	242.085	229.355	254.814	OK	234.746	222.005	247.487	OK	191.796	178.2	205.392	OK	209.986	195.877	224.096	OK	199.665	182.136	217.193	OK	166.748	145.13	188.365	OK	124.885	104.354	145.416	OK	179.661	148.849	210.473	OK
Bin_04_3_71	hypothetical protein	Bin_04_3_71_gene	Bin_04_3:82473-82692	219	1173.4	995.926	1350.88	OK	988.643	792.863	1184.42	OK	1280.38	1130.53	1430.24	OK	1329.7	1199.31	1460.09	OK	1637.73	1485.99	1789.46	OK	864.306	728.493	1000.12	OK	1605.85	1422.25	1789.45	OK	1405.54	1186.7	1624.38	OK	1023.89	771.823	1275.95	OK	952.892	686.029	1219.76	OK	2164.57	1661.32	2667.82	OK
Bin_04_3_72	hypothetical protein	Bin_04_3_72_gene	Bin_04_3:82729-83293	564	468.716	432.262	505.17	OK	420.436	378.908	461.964	OK	481.075	451.197	510.953	OK	504.889	477.558	532.22	OK	618.335	585.759	650.911	OK	359.557	331.065	388.05	OK	851.14	805.383	896.897	OK	763.342	710.885	815.8	OK	515.364	457.196	573.531	OK	312.325	262.631	362.02	OK	405.404	334.563	476.244	OK
Bin_04_3_73	thrH phosphoserine phosphatase (EC:3.1.3.3) K02203 / homoserine phosphotransferase	Bin_04_3_73_gene	Bin_04_3:83356-83953	597	496.067	460.174	531.959	OK	466.827	424.947	508.708	OK	557.509	526.11	588.908	OK	595.352	564.932	625.771	OK	751.995	714.506	789.483	OK	420.343	390.859	449.827	OK	841.668	797.275	886.062	OK	755.337	705.396	805.279	OK	526.182	469.931	582.434	OK	291.514	245.565	337.464	OK	433.703	363.577	503.828	OK
Bin_04_3_74	thiC thiamine biosynthesis protein ThiC K03147 ThiC	Bin_04_3_74_gene	Bin_04_3:84089-85403	1314	932.911	889.442	976.38	OK	1658.11	1583.69	1732.53	OK	817.946	781.551	854.34	OK	998.679	955.803	1041.55	OK	925.326	885.245	965.406	OK	1565.75	1498.33	1633.16	OK	588.903	561.09	616.716	OK	301.208	282.446	319.969	OK	218.674	197.101	240.247	OK	245.426	220.344	270.507	OK	284.909	251.097	318.722	OK
Bin_04_3_75	SSS sodium solute transporter superfamily K11928 sodium/proline symporter	Bin_04_3_75_gene	Bin_04_3:85594-87121	1527	53.9373	47.4846	60.39	OK	176.259	162.237	190.281	OK	174.113	164.468	183.758	OK	168.768	160.066	177.47	OK	109.82	103.155	116.485	OK	260.513	246.851	274.175	OK	34.881	30.291	39.471	OK	23.04	18.2872	27.7928	OK	39.2812	30.9065	47.656	OK	41.9337	32.4376	51.4298	OK	71.5408	56.0214	87.0602	OK
Bin_04_3_76	ilvE branched-chain amino acid aminotransferase (EC:2.6.1.42) K00826	Bin_04_3_76_gene	Bin_04_3:87314-88349	1035	1291.33	1231.16	1351.49	OK	1076.4	1023.51	1129.3	OK	1983.8	1898.9	2068.7	OK	2001.7	1916.56	2086.85	OK	2297.96	2200.1	2395.83	OK	2317.94	2218.59	2417.29	OK	1636.11	1564.68	1707.55	OK	1136.07	1081.62	1190.52	OK	616.212	574.357	658.067	OK	410.027	372.558	447.496	OK	381.934	336.686	427.182	OK
Bin_04_3_77	ABC transporter permease K02008 cobalt/nickel transport system permease protein	Bin_04_3_77_gene	Bin_04_3:89544-90345	801	410.335	383.856	436.813	OK	261.494	236.066	286.923	OK	334.481	315.008	353.953	OK	407.118	386.468	427.768	OK	324.568	306.845	342.292	OK	271.883	252.646	291.12	OK	207.518	190.85	224.187	OK	196.675	176.001	217.35	OK	176.121	149.719	202.522	OK	152.534	125.569	179.498	OK	248.127	205.096	291.158	OK
Bin_04_3_78	ATPase component general energizing module ECF transporters	Bin_04_3_78_gene	Bin_04_3:90351-92115	1764	506.92	482.453	531.388	OK	179.751	166.71	192.791	OK	168.843	159.832	177.853	OK	312.767	298.37	327.164	OK	226.229	215.245	237.212	OK	197.104	186.473	207.735	OK	177.229	167.42	187.039	OK	138.021	127.308	148.733	OK	148.392	133.402	163.382	OK	160.941	143.809	178.073	OK	226.265	200.848	251.681	OK
Bin_04_3_79	aminotransferase class I II K10907	Bin_04_3_79_gene	Bin_04_3:92130-93773	1164	741.799	705.529	778.068	OK	242.925	223.599	262.251	OK	270.572	256.081	285.062	OK	486.116	463.612	508.621	OK	376.579	358.354	394.804	OK	261.932	246.876	276.988	OK	282.616	266.877	298.356	OK	192.89	176.746	209.035	OK	215.323	192.304	238.342	OK	219.321	193.826	244.817	OK	296.958	259.838	334.078	OK
Bin_04_3_8	mutT mutator MutT protein K03574 7,8-dihydro-8-oxoguanine triphosphatase	Bin_04_3_8_gene	Bin_04_3:5044-5431	387	44.2487	28.5004	59.997	OK	28.2369	13.1437	43.3302	OK	14.5991	7.29957	21.8987	OK	36.5824	26.7169	46.4479	OK	21.9395	13.9283	29.9506	OK	48.8489	34.1204	63.5774	OK	39.3129	26.2086	52.4172	OK	51.4052	32.3138	70.4966	OK	32.2818	11.865	52.6986	OK	31.1038	9.11009	53.0975	OK	18.2604	0	39.3458	OK
Bin_04_3_80	Lrp/AsnC family transcriptional regulator, leucine-responsive regulatory protein	Bin_04_3_80_gene	Bin_04_3:92130-93773	483	676.546	626.797	726.296	OK	250.13	213.741	286.518	OK	248.468	224.074	272.861	OK	426.401	399.118	453.685	OK	355.58	329.455	381.705	OK	267.352	239.44	295.263	OK	320.298	289.999	350.597	OK	224.482	192.165	256.799	OK	228.768	184.742	272.795	OK	247.463	197.211	297.715	OK	367.445	290.827	444.062	OK
Bin_04_3_81	Thiamine-phosphate kinase (EC:2.7.4.16)	Bin_04_3_81_gene	Bin_04_3:93795-96424	1026	507.889	480.686	535.093	OK	201.118	182.114	220.122	OK	227.869	214.263	241.474	OK	387.434	368.602	406.265	OK	345.084	327.763	362.406	OK	206.088	191.815	220.36	OK	324.487	306.318	342.657	OK	201.611	183.774	219.449	OK	205.498	181.195	229.801	OK	194.711	168.692	220.73	OK	275.024	236.418	313.629	OK
Bin_04_3_82	VanW-like protein	Bin_04_3_82_gene	Bin_04_3:93795-96424	1665	813.484	776.203	850.765	OK	259.362	243.176	275.549	OK	404.786	385.858	423.714	OK	591.975	566.207	617.744	OK	684.85	655.138	714.562	OK	272.044	258.193	285.895	OK	616.4	588.426	644.375	OK	369.325	349.87	388.781	OK	319.728	296.992	342.465	OK	309.619	285.064	334.173	OK	571.608	529.863	613.352	OK
Bin_04_3_83	hypothetical protein	Bin_04_3_83_gene	Bin_04_3:96447-96555	108	2026.54	1102	2951.08	OK	599.856	0	1199.71	OK	407.058	74.6966	739.42	OK	791.274	395.637	1186.91	OK	870.007	435.003	1305.01	OK	412.734	43.5734	781.894	OK	1380.32	710.765	2049.87	OK	395.392	0	851.952	OK	0	0	0	OK	0	0	0	OK	1810.29	0	3620.57	OK
Bin_04_3_84	hypothetical protein	Bin_04_3_84_gene	Bin_04_3:96583-97192	609	1817.12	1728.88	1905.36	OK	307.156	273.692	340.62	OK	565.308	533.927	596.688	OK	717.767	682.417	753.117	OK	974.254	927.634	1020.87	OK	401.86	373.462	430.258	OK	1249.5	1188.48	1310.52	OK	876.327	823.338	929.317	OK	669.592	607.084	732.099	OK	579.799	515.965	643.632	OK	764.671	672.947	856.395	OK
Bin_04_3_85	hypothetical protein	Bin_04_3_85_gene	Bin_04_3:97937-98960	1023	448.826	423.896	473.757	OK	463.636	434.729	492.543	OK	349.986	331.681	368.29	OK	529.268	504.535	554.002	OK	458.749	436.66	480.837	OK	362.099	342.376	381.822	OK	379.102	358.796	399.407	OK	253.432	233.397	273.468	OK	183.174	160.187	206.161	OK	159.814	136.25	183.377	OK	296.428	256.275	336.581	OK
Bin_04_3_86	truA1 tRNA pseudouridine synthase A TruA1 (EC:5.4.99.12) K06173	Bin_04_3_86_gene	Bin_04_3:99063-100748	735	868.218	822.616	913.82	OK	528.944	490.595	567.292	OK	400.601	377.813	423.389	OK	759.622	723.802	795.441	OK	712.217	677.953	746.481	OK	353.134	329.887	376.381	OK	651.425	617.414	685.437	OK	488.08	453.546	522.614	OK	413.843	370.93	456.757	OK	284.05	245.033	323.067	OK	392.254	334.885	449.622	OK
Bin_04_3_87	NV16814 similar to ENSANGP00000013067 K00016 L-lactate dehydrogenase	Bin_04_3_87_gene	Bin_04_3:99063-100748	951	1087.1	1034.86	1139.34	OK	597.755	563.118	632.393	OK	462.176	438.877	485.474	OK	949.3	907.329	991.271	OK	989.66	945.692	1033.63	OK	398.1	376.428	419.772	OK	922.784	879.487	966.082	OK	710.734	673.143	748.324	OK	600.925	557.329	644.52	OK	451.389	409.923	492.855	OK	585.911	526.8	645.021	OK
Bin_04_3_88	GntR family transcriptional regulator K00375 regulator / MocR aminotransferase	Bin_04_3_88_gene	Bin_04_3:100867-101959	1092	166.87	153.031	180.71	OK	86.0186	74.0612	97.9761	OK	81.7767	73.9349	89.6185	OK	112.646	104.788	120.504	OK	145.4	136.039	154.762	OK	88.0635	79.0872	97.0398	OK	208.117	194.431	221.802	OK	164.344	148.85	179.839	OK	143.663	124.113	163.213	OK	98.5284	80.7604	116.296	OK	105.342	82.3546	128.33	OK
Bin_04_3_89	Substrate-specific component PdxU2 predicted pyridoxin-related ECF transporter	Bin_04_3_89_gene	Bin_04_3:102043-102637	594	525.325	488.258	562.391	OK	477.993	435.452	520.534	OK	422.635	395.73	449.54	OK	941.728	896.797	986.659	OK	1335.04	1273.35	1396.74	OK	366.267	338.639	393.896	OK	881.458	835.369	927.546	OK	286.16	255.302	317.017	OK	422.671	372.062	473.28	OK	503.586	442.961	564.21	OK	819.809	723.025	916.592	OK
Bin_04_3_9	DNA repair helicase Rad25	Bin_04_3_9_gene	Bin_04_3:5526-8505	2979	90.9143	85.1142	96.7144	OK	57.7002	52.1608	63.2396	OK	77.2273	72.8453	81.6092	OK	72.5175	68.6923	76.3428	OK	81.7577	77.4698	86.0457	OK	67.6927	63.2413	72.1442	OK	102.648	97.0184	108.277	OK	108.899	101.765	116.033	OK	98.7356	89.5682	107.903	OK	54.3322	46.8691	61.7953	OK	129.596	115.174	144.017	OK
Bin_04_3_90	hypothetical protein	Bin_04_3_90_gene	Bin_04_3:102717-103959	1242	150.217	138.065	162.368	OK	219.689	202.015	237.363	OK	225.79	213.346	238.235	OK	255.679	242.908	268.45	OK	282.795	268.683	296.908	OK	162.409	151.135	173.684	OK	142.813	132.327	153.298	OK	50.2997	42.3714	58.2281	OK	58.0348	46.5422	69.5274	OK	69.211	55.4375	82.9846	OK	158.775	132.673	184.877	OK
Bin_04_3_91	peptidase U34 dipeptidase K08659 dipeptidase	Bin_04_3_91_gene	Bin_04_3:104123-105755	1632	352.447	334.296	370.598	OK	410.05	388.199	431.901	OK	291.173	276.922	305.424	OK	471.029	450.104	491.955	OK	277.498	264.228	290.769	OK	510.868	487.021	534.716	OK	196.833	185.993	207.672	OK	130.344	119.463	141.225	OK	136.058	121.056	151.06	OK	120.534	105.038	136.03	OK	155.952	133.897	178.007	OK
Bin_04_3_92	uncharacterized Fe-S protein, PflX (pyruvate formate lyase activating protein)-like protein K04070 putative pyruvate enzyme	Bin_04_3_92_gene	Bin_04_3:106083-107061	978	90.7884	79.8425	101.734	OK	93.4477	80.098	106.797	OK	52.8442	46.092	59.5963	OK	86.0043	78.6497	93.3589	OK	45.9843	40.3454	51.6233	OK	96.0521	86.0106	106.094	OK	40.2699	33.8215	46.7182	OK	34.7785	27.1436	42.4134	OK	48.0752	35.9614	60.1891	OK	22.0576	13.0526	31.0626	OK	25.8992	13.6902	38.1081	OK
Bin_04_3_93	hypB2 hydrogenase accessory protein HypB2	Bin_04_3_93_gene	Bin_04_3:107154-108719	960	231.219	213.556	248.883	OK	175.727	157.203	194.25	OK	92.5268	83.4863	101.567	OK	163.067	152.82	173.313	OK	107.433	98.7123	116.155	OK	160.944	147.792	174.096	OK	104.658	94.1264	115.19	OK	75.0746	63.7244	86.4248	OK	90.6278	73.7986	107.457	OK	80.9222	63.4701	98.3744	OK	98.6985	74.5826	122.814	OK
Bin_04_3_94	HAD superfamily hydrolase	Bin_04_3_94_gene	Bin_04_3:107154-108719	609	257.731	232.252	283.209	OK	181.377	155.662	207.092	OK	110.917	97.3919	124.443	OK	188.459	173.406	203.512	OK	135.166	121.799	148.533	OK	163.553	145.437	181.67	OK	161.369	143.521	179.216	OK	116.95	97.5927	136.308	OK	126.916	99.7024	154.13	OK	114.203	85.8726	142.533	OK	107.274	72.9188	141.629	OK
Bin_04_3_95	hypothetical protein	Bin_04_3_95_gene	Bin_04_3:108807-109329	522	709.911	662.192	757.63	OK	412.155	368.405	455.905	OK	525.756	492.521	558.991	OK	531.042	501.673	560.411	OK	719.011	681.359	756.663	OK	336.148	306.835	365.462	OK	761.236	717.126	805.345	OK	974.44	911.376	1037.5	OK	743.293	668.964	817.623	OK	400.608	340.722	460.493	OK	353.878	283.454	424.303	OK
Bin_04_3_96	UvrD/REP family ATP-dependent DNA helicase (EC:3.6.1.-) K03657 II / PcrA	Bin_04_3_96_gene	Bin_04_3:109359-111231	1872	245.051	231.807	258.295	OK	231.373	217.065	245.681	OK	113.978	107.218	120.739	OK	151.071	143.458	158.684	OK	117.9	111.49	124.31	OK	190.184	180.009	200.36	OK	85.7505	79.3412	92.1598	OK	98.9506	90.1788	107.722	OK	102.317	90.2795	114.354	OK	95.5131	82.7496	108.277	OK	143.522	123.946	163.099	OK
Bin_04_3_97	hypothetical protein	Bin_04_3_97_gene	Bin_04_3:111231-113130	1899	510.512	486.21	534.814	OK	517.628	492.12	543.136	OK	496.608	474.344	518.871	OK	536.44	513.165	559.715	OK	647.511	619.571	675.452	OK	465.37	443.861	486.878	OK	695.817	665.088	726.547	OK	620.402	591.07	649.733	OK	518.415	490.326	546.503	OK	332.746	309.114	356.379	OK	608.957	568.955	648.958	OK
Bin_04_3_98	hypothetical protein	Bin_04_3_98_gene	Bin_04_3:113324-114539	1215	30.8571	25.2717	36.4425	OK	23.7237	17.8386	29.6088	OK	16.8418	13.5066	20.1769	OK	22.9891	19.6623	26.316	OK	17.2039	14.1862	20.2217	OK	24.7108	20.2546	29.167	OK	15.2161	11.748	18.6841	OK	12.8307	8.77324	16.8881	OK	9.34667	4.67334	14.02	OK	11.257	5.62851	16.8855	OK	12.1161	4.80981	19.4224	OK
Bin_04_3_99	hypothetical protein	Bin_04_3_99_gene	Bin_04_3:114540-116430	1890	65.8122	59.4993	72.1251	OK	68.9333	61.1654	76.7012	OK	65.1422	60.0632	70.2213	OK	75.631	70.9585	80.3035	OK	71.651	66.8822	76.4198	OK	72.2741	66.373	78.1753	OK	65.8774	60.2897	71.465	OK	78.6614	70.8823	86.4405	OK	74.6047	64.3811	84.8284	OK	42.1845	33.7476	50.6214	OK	108.969	92.0026	125.935	OK
Bin_04_4_0	hypothetical protein	Bin_04_4_0_gene	Bin_04_4:0-147	147	0	0	0	OK	0	0	0	OK	0	0	0	OK	0	0	0	OK	0	0	0	OK	0	0	0	OK	0	0	0	OK	0	0	0	OK	0	0	0	OK	0	0	0	OK	0	0	0	OK
Bin_04_4_1	hypothetical protein	Bin_04_4_1_gene	Bin_04_4:411-585	174	0	0	0	OK	0	0	0	OK	9.93563	0	29.8069	OK	0	0	0	OK	0	0	0	OK	0	0	0	OK	0	0	0	OK	0	0	0	OK	0	0	0	OK	0	0	0	OK	0	0	0	OK
Bin_04_4_2	addiction module antitoxin K06218 RelE protein	Bin_04_4_2_gene	Bin_04_4:1005-1495	270	412.7	336.99	488.41	OK	214.454	149.046	279.862	OK	175.986	136.133	215.839	OK	207.232	170.309	244.155	OK	94.034	67.9537	120.114	OK	233.345	182.725	283.964	OK	129.613	92.1973	167.03	OK	355.035	276.138	433.931	OK	582.716	446.313	719.12	OK	884.48	700.053	1068.91	OK	1309.44	1028.67	1590.21	OK
Bin_04_4_3	hypothetical protein	Bin_04_4_3_gene	Bin_04_4:1005-1495	237	481.897	382.016	581.777	OK	313.525	216.769	410.281	OK	182.362	132.73	231.995	OK	211.71	166.052	257.369	OK	181.348	137.038	225.659	OK	382.137	302.46	461.813	OK	270.795	204.629	336.961	OK	452.681	343.688	561.674	OK	824.405	625.911	1022.9	OK	1151.19	893.777	1408.6	OK	2297.86	1842.82	2752.91	OK
Bin_04_4_4	replication protein RepB	Bin_04_4_4_gene	Bin_04_4:2128-2836	708	43.4609	34.0524	52.8693	OK	24.8988	16.3586	33.439	OK	26.5038	20.5774	32.4302	OK	32.1197	26.5494	37.69	OK	15.9319	11.8183	20.0455	OK	54.0154	44.683	63.3478	OK	21.0145	15.2414	26.7876	OK	39.2599	29.2065	49.3134	OK	64.466	47.0808	81.8512	OK	97.4054	73.9529	120.858	OK	15.4703	3.77585	27.1647	OK
Bin_04_4_5	hypothetical protein	Bin_04_4_5_gene	Bin_04_4:3155-3323	168	281.502	139.548	423.455	OK	200.312	58.6699	341.953	OK	430.445	290.79	570.1	OK	289.004	191.303	386.706	OK	245.13	150.779	339.48	OK	303.216	173.924	432.507	OK	122.012	40.6706	203.353	OK	154.04	37.5968	270.484	OK	761.444	412.07	1110.82	OK	675.738	314.541	1036.94	OK	528.95	129.101	928.799	OK
Bin_04_5_0	hypothetical protein	Bin_04_5_0_gene	Bin_04_5:1072-1249	177	14.9462	0	54.871	OK	0	0	0	OK	0	0	0	OK	0	0	0	OK	7.47473	0	22.4242	OK	0	0	0	OK	0	0	0	OK	0	0	0	OK	0	0	0	OK	0	0	0	OK	0	0	0	OK
Bin_04_5_1	hypothetical protein	Bin_04_5_1_gene	Bin_04_5:1426-1702	276	0	0	0	OK	0	0	0	OK	2.11583	0	6.34748	OK	0	0	0	OK	0	0	0	OK	2.57439	0	7.72318	OK	0	0	0	OK	0	0	0	OK	0	0	0	OK	0	0	0	OK	0	0	0	OK
Bin_04_5_10	hypothetical protein	Bin_04_5_10_gene	Bin_04_5:7717-7912	195	203.959	111.997	295.921	OK	290.108	160.368	419.849	OK	360.92	263.587	458.253	OK	377.9	292.866	462.935	OK	357.647	270.905	444.389	OK	351.314	245.389	457.239	OK	392.684	281.616	503.752	OK	229.468	121.296	337.641	OK	139.3	25.5619	253.037	OK	83.8852	0	180.748	OK	306.428	74.7903	538.066	OK
Bin_04_5_100	catalase	Bin_04_5_100_gene	Bin_04_5:93797-94370	573	138.056	118.514	157.598	OK	182.077	155.084	209.07	OK	78.2977	66.392	90.2034	OK	84.7887	74.2107	95.3666	OK	68.5586	58.5848	78.5324	OK	128.308	111.496	145.119	OK	53.6244	42.8455	64.4033	OK	35.1694	24.0478	46.2909	OK	33.6258	18.9503	48.3012	OK	36.6414	19.8292	53.4537	OK	75.4788	45.2873	105.67	OK
Bin_04_5_101	hypothetical protein	Bin_04_5_101_gene	Bin_04_5:94371-96198	1827	112.115	103.722	120.508	OK	141.173	129.843	152.503	OK	68.3912	63.087	73.6954	OK	87.7884	82.6379	92.9389	OK	57.6998	53.3381	62.0614	OK	115.999	108.379	123.618	OK	47.1413	42.3237	51.959	OK	34.1646	28.9393	39.3899	OK	39.2963	31.7338	46.8589	OK	28.0462	21.0347	35.0578	OK	76.1524	61.6963	90.6086	OK
Bin_04_5_102	hypothetical protein	Bin_04_5_102_gene	Bin_04_5:96278-98099	1821	66.0827	59.625	72.5405	OK	133.711	122.664	144.758	OK	62.0386	56.9773	67.0998	OK	71.7104	67.0645	76.3562	OK	38.6368	35.061	42.2126	OK	106.13	98.8281	113.432	OK	22.8551	19.4944	26.2158	OK	17.0454	13.3478	20.7431	OK	29.2164	22.6834	35.7494	OK	21.9924	15.772	28.2128	OK	50.2681	38.5012	62.035	OK
Bin_04_5_103	Glutamyl-tRNA synthetase (EC 6.1.1.17) @ Glutamyl-tRNA(Gln) 6.1.1.24) ## unambiguous	Bin_04_5_103_gene	Bin_04_5:98137-100990	2853	224.613	213.339	235.887	OK	241.223	228.629	253.816	OK	199.228	189.779	208.677	OK	207.417	198.006	216.828	OK	177.253	168.954	185.551	OK	204.536	194.62	214.451	OK	121.783	115.321	128.245	OK	89.8434	83.2111	96.4758	OK	82.0326	73.4801	90.5851	OK	70.609	61.9011	79.3169	OK	126.934	112.326	141.542	OK
Bin_04_5_104	hypothetical protein	Bin_04_5_104_gene	Bin_04_5:100993-101785	792	161.27	144.538	178.002	OK	139.967	121.221	158.713	OK	83.197	73.4761	92.9178	OK	101.216	92.062	110.371	OK	81.9294	73.2933	90.5655	OK	117.466	104.725	130.207	OK	78.5012	68.1712	88.8312	OK	71.7109	59.1319	84.2898	OK	62.2847	46.4644	78.1051	OK	56.8661	40.2766	73.4557	OK	136.381	104.236	168.527	OK
Bin_04_5_105	hypothetical protein	Bin_04_5_105_gene	Bin_04_5:101785-103033	1248	155.546	143.217	167.876	OK	106.386	94.1216	118.649	OK	83.7849	76.4646	91.1052	OK	96.1591	89.4634	102.855	OK	76.8923	70.6141	83.1706	OK	93.189	84.6731	101.705	OK	59.1313	52.4036	65.859	OK	65.8524	56.8069	74.898	OK	67.8837	55.4899	80.2775	OK	53.1429	41.1084	65.1773	OK	107.73	86.2912	129.169	OK
Bin_04_5_106	hypothetical protein	Bin_04_5_106_gene	Bin_04_5:103036-106462	3426	254.344	242.138	266.551	OK	185.038	175.223	194.853	OK	146.234	139.197	153.271	OK	163.994	156.519	171.47	OK	150.917	143.883	157.952	OK	158.704	150.948	166.46	OK	134.407	127.686	141.128	OK	108.885	102.264	115.505	OK	93.4669	85.1893	101.744	OK	82.993	74.4329	91.553	OK	173.124	157.655	188.593	OK
Bin_04_5_107	putative histidinol-phosphate aminotransferase K04720 threonine-phosphate decarboxylase	Bin_04_5_107_gene	Bin_04_5:106552-108167	1089	223.355	207.304	239.406	OK	180.96	163.587	198.332	OK	142.981	132.595	153.368	OK	181.917	171.701	192.133	OK	217.101	205.216	228.986	OK	163.642	151.385	175.899	OK	230.269	215.849	244.689	OK	133.387	119.404	147.37	OK	86.0895	70.93	101.249	OK	69.9271	54.9332	84.9211	OK	104.441	81.5132	127.369	OK
Bin_04_5_108	Substrate-specific component FolT folate ECF transporter	Bin_04_5_108_gene	Bin_04_5:106552-108167	576	356.723	325.442	388.003	OK	263.965	231.596	296.335	OK	301.685	278.409	324.96	OK	354.089	332.56	375.619	OK	546.561	517.109	576.014	OK	268.201	243.993	292.408	OK	623.256	586.547	659.965	OK	361.065	325.532	396.599	OK	233.481	194.966	271.995	OK	168.338	132.448	204.228	OK	332.422	269.317	395.526	OK
Bin_04_5_109	Glutamine synthetase, catalytic domain containing protein K01915 glutamine synthetase	Bin_04_5_109_gene	Bin_04_5:108470-110564	2094	355.59	338.037	373.142	OK	446.646	424.505	468.787	OK	303.797	289.538	318.057	OK	334.758	319.798	349.718	OK	290.914	277.565	304.263	OK	331.064	315.311	346.817	OK	180.42	170.971	189.868	OK	128.845	119.442	138.248	OK	110.606	98.8487	122.363	OK	88.8083	77.2464	100.37	OK	201.481	179.691	223.271	OK
Bin_04_5_11	Hydrolase (HAD superfamily) cluster DUF1447	Bin_04_5_11_gene	Bin_04_5:8031-8817	786	25.7456	19.023	32.4683	OK	85.6075	70.8716	100.343	OK	39.8759	33.1115	46.6404	OK	47.6796	41.3643	53.995	OK	23.9126	19.223	28.6023	OK	75.0463	64.8101	85.2825	OK	14.0768	9.67996	18.4737	OK	8.91698	4.45849	13.3755	OK	10.1495	3.73041	16.5687	OK	15.8912	7.07633	24.706	OK	17.2235	5.74116	28.7058	OK
Bin_04_5_110	asnB asparagine synthetase B (EC:6.3.5.4) K01953 synthase (glutamine-hydrolysing)	Bin_04_5_110_gene	Bin_04_5:110585-112184	1599	74.6013	67.2112	81.9914	OK	174.301	160.722	187.881	OK	142.271	133.97	150.571	OK	122.201	115.462	128.939	OK	84.3945	78.7046	90.0844	OK	145.298	136.099	154.496	OK	44.5368	39.4859	49.5877	OK	26.4997	21.5358	31.4635	OK	27.0934	20.3201	33.8668	OK	33.1408	24.9196	41.362	OK	43.1032	31.372	54.8345	OK
Bin_04_5_111	preprotein translocase, YajC subunit K03210 translocase subunit	Bin_04_5_111_gene	Bin_04_5:112334-112703	369	1509.18	1412.53	1605.83	OK	5983.18	5693.25	6273.1	OK	10084.2	9652.7	10515.6	OK	5986.39	5727.93	6244.84	OK	5085.79	4862.34	5309.23	OK	7548.51	7216.24	7880.77	OK	2735.05	2599.22	2870.87	OK	795.236	716.205	874.267	OK	561.422	471.809	651.034	OK	762.305	647.708	876.901	OK	1361.99	1170.33	1553.65	OK
Bin_04_5_112	tgt queuine tRNA-ribosyltransferase (EC:2.4.2.29) K00773	Bin_04_5_112_gene	Bin_04_5:112788-113937	1149	220.576	205.15	236.002	OK	419.373	393.779	444.966	OK	266.918	252.515	281.322	OK	253.549	240.654	266.444	OK	164.236	154.563	173.91	OK	348.196	329.737	366.656	OK	114.165	104.339	123.991	OK	93.6868	82.3464	105.027	OK	75.6222	61.8727	89.3717	OK	91.8311	75.2031	108.459	OK	174.405	145.733	203.077	OK
Bin_04_5_113	CS1 chorismate synthase (EC:4.2.3.5) K01736	Bin_04_5_113_gene	Bin_04_5:113939-115022	1083	173.604	159.404	187.804	OK	221.237	201.963	240.512	OK	139.21	128.926	149.493	OK	172.637	162.743	182.532	OK	114.163	105.826	122.5	OK	189.947	176.697	203.197	OK	80.9171	72.3399	89.4943	OK	64.5663	54.8048	74.3278	OK	59.1287	46.5224	71.735	OK	59.8844	45.9615	73.8072	OK	92.485	70.8359	114.134	OK
Bin_04_5_114	6-phosphogluconolactonase (EC 3.1.1.31)	Bin_04_5_114_gene	Bin_04_5:115030-116080	1050	707.938	672.521	743.354	OK	502.049	472.402	531.697	OK	366.833	347.968	385.699	OK	426.641	406.241	447.04	OK	534.727	509.576	559.877	OK	471.548	447.552	495.543	OK	557.584	530.079	585.088	OK	505.25	476.841	533.659	OK	342.784	311.845	373.723	OK	255.611	226.29	284.931	OK	454.141	405.241	503.041	OK
Bin_04_5_115	peptidase U32 family protein K08303 putative protease	Bin_04_5_115_gene	Bin_04_5:116082-119628	1236	67.154	58.9995	75.3084	OK	192.362	175.776	208.949	OK	62.9225	56.5419	69.3031	OK	79.7086	73.5771	85.84	OK	31.374	27.3404	35.4075	OK	141.704	131.142	152.266	OK	16.6487	13.0581	20.2392	OK	14.1407	9.92475	18.3566	OK	16.0238	9.96735	22.0802	OK	16.5418	9.78866	23.295	OK	38.8455	25.897	51.7941	OK
[truncated: 1,120 more rows]

## Sheet: C.W.bifida_coverage_stats
		Pre-fed, Replicate 1						Pre-fed, Replicate 2						Pre-fed, Replicate 3						t = 1 hr						t = 4 hr						t = 6 hr						t = 8 hr						t = 12 hr
[truncated: 2,169 more rows]
[truncated: 30 more columns]
