# Supplementary material for: Medium-Chain Fatty Acid Synthesis by “Candidatus Weimeria bifida” gen. nov., sp. nov., and “Candidatus Pseudoramibacter fermentans” sp. nov
Source: Appl Environ Microbiol. 2020 Jan 21;86(3):e02242-19. doi: 10.1128/AEM.02242-19 (PMC6974650; doi:10.1128/AEM.02242-19)
Supplement: Supplemental file 6 [file zam003209562sd6.xlsx]

## Sheet: TOC
Supplementary Data File 5: Gene expression data for Ca. Pseudoramibacter fermentans (EUB1.1)
Worksheet Name	Description
Candidatus Pseudoramibacter fermentans Isoform Tracking	Gene expression summary from CuffLinks
Candidatus Pseudoramibacter fermentans Coverage Stats	Coverage summary from BBMap

## Sheet: C.P.fermentans_Isoform_Tracking
tracking_id	ORF_annotation	locus	length	CNTRL_FPKM	CNTRL_conf_lo	CNTRL_conf_hi	CNTRL_status	t01_FPKM	t01_conf_lo	t01_conf_hi	t01_status	t04_FPKM	t04_conf_lo	t04_conf_hi	t04_status	t06_FPKM	t06_conf_lo	t06_conf_hi	t06_status	t08_FPKM	t08_conf_lo	t08_conf_hi	t08_status	t12_FPKM	t12_conf_lo	t12_conf_hi	t12_status	t16_FPKM	t16_conf_lo	t16_conf_hi	t16_status	t20_FPKM	t20_conf_lo	t20_conf_hi	t20_status	t24_FPKM	t24_conf_lo	t24_conf_hi	t24_status	t28_FPKM	t28_conf_lo	t28_conf_hi	t28_status	t36_FPKM	t36_conf_lo	t36_conf_hi	t36_status
Bin_02_0_0	hypothetical protein	Bin_02_0:150-378	228	1758.72	1455.37	2062.07	OK	14741.8	13051.2	16432.4	OK	6920.81	5981.27	7860.34	OK	3256.57	2781.12	3732.03	OK	5068.3	4361.1	5775.51	OK	11967.4	10610.9	13323.9	OK	7827.75	6846.98	8808.51	OK	9197.83	8095.26	10300.4	OK	10751.6	9506.13	11997.1	OK	9298.87	8200.73	10397	OK	6972.07	6105.24	7838.91	OK
Bin_02_0_1	transposase K07498 putative transposase	Bin_02_0:426-924	498	68.8302	45.9601	91.7003	OK	537.541	447.831	627.252	OK	261.013	199.492	322.535	OK	103.91	73.9138	133.906	OK	151.428	109.429	193.427	OK	449.492	377.14	521.844	OK	255.222	200.18	310.265	OK	243.577	191.348	295.805	OK	260.656	207.45	313.862	OK	310.673	253.714	367.631	OK	201.105	155.853	246.357	OK
Bin_02_0_2	hypothetical protein	Bin_02_0:945-1095	150	97.8294	0	259.214	OK	324.196	0	698.545	OK	0	0	0	OK	66.5858	0	199.757	OK	89.5712	0	268.713	OK	327.235	0	654.471	OK	91.282	0	273.846	OK	172.231	0	415.803	OK	0	0	0	OK	562.108	137.194	987.022	OK	78.2999	0	234.9	OK
Bin_02_0_3	COG2826: Transposase inactivated derivatives, IS30 family	Bin_02_0:1170-1563	393	29.7964	10.6636	48.9293	OK	109.291	60.4145	158.167	OK	84.5774	40.9018	128.253	OK	47.1387	21.942	72.3353	OK	63.4109	29.5163	97.3054	OK	119.968	75.4131	164.523	OK	73.8538	36.9269	110.781	OK	82.7376	44.775	120.7	OK	54.9001	24.447	85.3531	OK	64.9695	32.4847	97.4542	OK	55.4315	25.8021	85.061	OK
Bin_02_0_4	NULL # C Energy production conversion Function: Alcohol dehydrogenase, class IV Organism: Clostridium acetobutylicum (Cac)	Bin_02_0:2055-2418	363	11.0102	0	24.6848	OK	58.3351	19.445	97.2251	OK	33.44	3.53036	63.3497	OK	31.9501	9.35798	54.5423	OK	37.6069	9.17876	66.0351	OK	44.1615	14.7205	73.6026	OK	32.8502	6.02812	59.6723	OK	56.8167	22.5549	91.0784	OK	35.064	8.5581	61.5699	OK	19.2656	0	38.5313	OK	32.8746	8.02374	57.7255	OK
Bin_02_0_5	transporter major facilitator superfamily	Bin_02_0:2500-2686	186	21.8029	0	72.4873	OK	48.0953	0	144.286	OK	148.879	0	320.79	OK	29.6346	0	88.9037	OK	119.593	0	257.687	OK	72.8194	0	175.802	OK	81.2517	0	196.159	OK	76.6529	0	185.057	OK	37.1688	0	111.506	OK	178.693	18.8652	338.522	OK	104.544	0	225.261	OK
Bin_02_0_6	putative plasmid partition protein K03496 chromosome partitioning protein	Bin_02_0:2831-3617	786	25.3706	15.4544	35.2868	OK	72.7347	50.0162	95.4533	OK	78.7111	54.7045	102.718	OK	32.7925	20.8184	44.7667	OK	38.2308	23.2355	53.2262	OK	59.0915	41.2748	76.9083	OK	62.9371	43.5143	82.3599	OK	62.2023	43.4476	80.957	OK	79.5174	58.6351	100.4	OK	77.7761	57.5249	98.0272	OK	106.687	83.2662	130.108	OK
Bin_02_0_7	hypothetical protein	Bin_02_0:3671-3875	204	132.02	28.6962	235.343	OK	276.849	81.0872	472.611	OK	392.785	155.927	629.644	OK	106.615	11.2556	201.974	OK	143.418	15.1411	271.696	OK	209.584	61.3856	357.782	OK	204.621	49.9421	359.3	OK	248.194	82.7313	413.657	OK	347.674	154.819	540.529	OK	540.018	304.335	775.701	OK	250.743	92.1591	409.326	OK
Bin_02_0_8	repA plasmid replication initiation protein	Bin_02_0:4788-5883	1095	27.1593	18.9524	35.3661	OK	96.1646	75.0538	117.276	OK	109.985	87.0518	132.919	OK	44.2613	33.0189	55.5037	OK	64.342	48.6207	80.0632	OK	81.5708	64.6538	98.4878	OK	76.3363	59.0496	93.6231	OK	74.7856	58.1666	91.4047	OK	69.8406	54.0248	85.6564	OK	74.0409	58.0728	90.0089	OK	102.417	83.8723	120.962	OK
Bin_02_0_9	DNA-damage-inducible gene	Bin_02_0:6300-6486	186	631.766	372.77	890.761	OK	3222.39	2435.03	4009.74	OK	3225.71	2425.51	4025.91	OK	1926.25	1448.4	2404.09	OK	3229.02	2511.46	3946.57	OK	2257.4	1684.02	2830.78	OK	3046.94	2343.28	3750.6	OK	3257.75	2551.04	3964.45	OK	4200.08	3409.86	4990.3	OK	4181.43	3408.28	4954.57	OK	8746.86	7515.78	9977.93	OK
Bin_02_1_0	hypothetical protein	Bin_02_1:167-578	411	22.8561	6.2012	39.511	OK	34.9369	8.52709	61.3467	OK	92.6976	48.9995	136.396	OK	27.6773	9.22578	46.1289	OK	45.5052	18.0645	72.9459	OK	45.34	19.163	71.5171	OK	21.0793	2.2254	39.9332	OK	59.6587	28.8511	90.4662	OK	46.2853	19.5625	73.0082	OK	25.9609	6.33631	45.5855	OK	50.6279	23.5661	77.6896	OK
Bin_02_1_1	hypothetical protein	Bin_02_1:640-1111	471	11.6215	1.61189	21.631	OK	61.9034	30.9517	92.8551	OK	23.9528	4.39541	43.5101	OK	9.53565	0	19.0713	OK	16.0342	1.69277	30.3756	OK	35.1472	14.8549	55.4394	OK	22.8766	5.58352	40.1697	OK	18.4987	3.39458	33.6029	OK	29.9	10.9896	48.8104	OK	20.1247	4.91185	35.3375	OK	28.033	10.3034	45.7627	OK
Bin_02_1_10	hypothetical protein	Bin_02_1:6068-7205	279	1020.39	848.89	1191.89	OK	7165.51	6329.63	8001.39	OK	7027.2	6199.98	7854.42	OK	3157.01	2764.11	3549.91	OK	4856.49	4268.2	5444.78	OK	5616.54	4965.37	6267.71	OK	4488.61	3934.44	5042.78	OK	4274.99	3747.9	4802.07	OK	4812.34	4236.49	5388.19	OK	4589.48	4039.33	5139.63	OK	8095.62	7215.76	8975.47	OK
Bin_02_1_11	hypothetical protein	Bin_02_1:7227-7437	210	802.386	571.081	1033.69	OK	3880.27	3177.75	4582.78	OK	2163.34	1634.75	2691.93	OK	886.939	625.395	1148.48	OK	1348.73	974.661	1722.8	OK	2416.32	1937.82	2894.82	OK	2405.37	1901.06	2909.67	OK	2543.53	2039.83	3047.22	OK	2635.98	2131.02	3140.95	OK	2534.56	2049.03	3020.09	OK	2358.03	1895.58	2820.48	OK
Bin_02_1_12	putative nickase	Bin_02_1:7697-9767	2070	174.671	154.337	195.006	OK	929.835	834.38	1025.29	OK	986.831	885.636	1088.03	OK	484.656	434.458	534.854	OK	744.572	668.018	821.126	OK	740.765	664.867	816.664	OK	719.079	644.942	793.215	OK	785.051	704.634	865.469	OK	828.026	743.424	912.628	OK	795.344	714.077	876.612	OK	1467.28	1316.68	1617.89	OK
Bin_02_1_13	hypothetical protein	Bin_02_1:9850-10162	312	194.88	132.495	257.265	OK	261.543	162.689	360.397	OK	395.165	271.736	518.594	OK	143.887	86.332	201.441	OK	317.432	218.283	416.582	OK	233.353	152.11	314.596	OK	307.715	209.168	406.263	OK	416.84	305.435	528.245	OK	324.843	227.994	421.693	OK	381.754	278.803	484.705	OK	676.8	541.44	812.16	OK
Bin_02_1_2	hypothetical protein	Bin_02_1:1336-1516	180	39.9939	0	121.094	OK	54.2103	0	162.631	OK	0	0	0	OK	0	0	0	OK	44.9329	0	134.799	OK	41.0389	0	123.117	OK	0	0	0	OK	0	0	0	OK	0	0	0	OK	120.848	0	260.391	OK	39.2787	0	117.836	OK
Bin_02_1_3	transposase	Bin_02_1:1590-1809	219	72.3893	2.26568	142.513	OK	244.041	81.3469	406.734	OK	139.894	14.769	265.019	OK	100.246	18.3955	182.096	OK	179.801	52.6625	306.939	OK	205.274	75.4473	335.101	OK	22.9044	0	68.7132	OK	64.8241	0	139.677	OK	167.643	49.1015	286.185	OK	161.193	47.2122	275.173	OK	216.116	85.7933	346.439	OK
Bin_02_1_4	hypothetical protein	Bin_02_1:2191-2545	354	37.1592	13.1399	61.1786	OK	123.493	65.278	181.709	OK	84.9497	35.904	133.995	OK	59.1827	27.5482	90.8172	OK	85.2991	41.2508	129.347	OK	77.907	37.676	118.138	OK	46.3618	13.5791	79.1446	OK	87.4756	43.7378	131.213	OK	68.9272	30.6932	107.161	OK	66.2751	29.5123	103.038	OK	173.986	115.168	232.804	OK
Bin_02_1_5	ATPase involved chromosome partitioning	Bin_02_1:2559-3369	810	25.7995	16.1143	35.4847	OK	98.8164	72.8659	124.767	OK	68.5607	46.6037	90.5177	OK	30.4435	19.1371	41.7499	OK	40.9526	25.7432	56.162	OK	49.0116	33.1101	64.9131	OK	53.2478	35.7401	70.7556	OK	57.0225	39.425	74.62	OK	53.9835	37.1219	70.8451	OK	40.5123	26.189	54.8355	OK	58.0195	41.0935	74.9456	OK
Bin_02_1_6	repA plasmid replication initiation protein	Bin_02_1:4432-5521	1089	35.888	26.4262	45.3498	OK	118.98	95.4182	142.541	OK	121.564	97.3715	145.756	OK	59.6549	46.559	72.7509	OK	78.3141	60.911	95.7172	OK	64.4629	49.3733	79.5525	OK	74.8834	57.704	92.0628	OK	98.5313	79.3909	117.672	OK	105.471	85.9697	124.973	OK	106.614	87.2321	125.996	OK	189.32	161.699	216.94	OK
Bin_02_1_7	relB addiction module antitoxin, RelB K07473 DNA-damage-inducible protein J	Bin_02_1:5746-6028	282	1244.02	1051.83	1436.21	OK	2853.69	2442.04	3265.34	OK	4835.64	4226.42	5444.85	OK	2205.5	1908.47	2502.54	OK	3670.32	3201.78	4138.86	OK	2672.49	2311.36	3033.61	OK	3584.58	3122.25	4046.9	OK	4499.12	3953.72	5044.52	OK	4534.33	3988.59	5080.08	OK	4880.86	4305.68	5456.04	OK	9358.02	8362.54	10353.5	OK
Bin_02_1_8	hypothetical protein	Bin_02_1:6068-7205	192	6047.49	5206.24	6888.75	OK	29080.6	25793.8	32367.3	OK	43106.4	38480.7	47732.1	OK	18261.9	16203.9	20319.9	OK	34022.6	30364.4	37680.7	OK	26333.5	23438	29229	OK	51193.5	45889	56498	OK	55883.9	50139.7	61628.1	OK	63178.9	56721	69636.8	OK	63520.8	57034.9	70006.8	OK	94041	84438.9	103643	OK
Bin_02_1_9	putative ATPase	Bin_02_1:6068-7205	681	2719.8	2437.87	3001.73	OK	12596.6	11273.7	13919.4	OK	22573.2	20114.1	25032.3	OK	10882.7	9713.9	12051.5	OK	19132.3	17041.8	21222.7	OK	12133.5	10838.6	13428.4	OK	20201.7	17989.1	22414.3	OK	22901.7	20367.6	25435.8	OK	25527.4	22678.5	28376.3	OK	27603.1	24494.3	30711.9	OK	54529.9	48041.9	61017.9	OK
Bin_02_10_0	pda polysaccharide deacetylase	Bin_02_10:102-531	429	26.8147	10.0273	43.6021	OK	169.901	114.038	225.764	OK	208.476	145.618	271.334	OK	70.7343	42.4406	99.028	OK	125.6	81.8718	169.329	OK	114.716	74.7768	154.654	OK	139.636	93.0904	186.181	OK	171.984	121.811	222.157	OK	141.948	97.0603	186.836	OK	214.966	160.8	269.133	OK	236.226	180.156	292.296	OK
Bin_02_10_1	putative outer membrane protein	Bin_02_10:697-2737	2040	1011.72	906.067	1117.38	OK	2522.52	2261.39	2783.65	OK	3262.95	2920.85	3605.05	OK	2208.28	1975.03	2441.53	OK	2961.26	2648.55	3273.96	OK	2769.32	2476.37	3062.27	OK	3772.87	3368.31	4177.43	OK	5412.24	4816.6	6007.88	OK	5270.05	4689.98	5850.13	OK	5943.71	5283.37	6604.06	OK	7725.14	6845.01	8605.27	OK
Bin_02_10_2	sugar (glycoside-pentoside-hexuronide) transporter	Bin_02_10:2766-4233	1467	576.805	515.817	637.793	OK	1366.51	1226.19	1506.82	OK	1710.22	1535.66	1884.78	OK	978.461	878.492	1078.43	OK	1389.39	1247.6	1531.17	OK	1476.25	1325.84	1626.66	OK	2002.04	1797.76	2206.32	OK	2863.7	2567.38	3160.02	OK	2820.15	2528.24	3112.06	OK	3354.78	3003.37	3706.2	OK	3658.46	3272.72	4044.19	OK
Bin_02_10_3	AraC-type DNA-binding protein	Bin_02_10:4407-5322	915	245.529	213.151	277.908	OK	476.267	414.117	538.417	OK	888.467	785.708	991.226	OK	436.609	384.286	488.931	OK	611.396	538.665	684.128	OK	552.916	487.035	618.797	OK	776.39	687.605	865.176	OK	985.853	878.224	1093.48	OK	985.252	878.135	1092.37	OK	1223.56	1094.46	1352.66	OK	1765.4	1584.15	1946.66	OK
Bin_02_10_4	tnp transposase	Bin_02_10:5577-6408	831	57.4407	43.212	71.6693	OK	358.969	306.173	411.764	OK	314.327	265.318	363.335	OK	127.84	104.882	150.798	OK	173.335	142.212	204.458	OK	275.49	235.136	315.845	OK	171.082	139.98	202.184	OK	200.765	167.259	234.27	OK	185.793	154.209	217.377	OK	208.01	174.635	241.385	OK	316.17	272.431	359.91	OK
Bin_02_11_0	hypothetical protein	Bin_02_11:1-136	135	0	0	0	OK	0	0	0	OK	0	0	0	OK	0	0	0	OK	0	0	0	OK	0	0	0	OK	0	0	0	OK	0	0	0	OK	0	0	0	OK	0	0	0	OK	0	0	0	OK
Bin_02_11_1	ltrC putative LtrC	Bin_02_11:235-991	756	67.8808	51.4737	84.2879	OK	329.204	276.964	381.444	OK	299.153	249.42	348.886	OK	164.81	136.579	193.041	OK	283.717	239.321	328.113	OK	246.386	207.144	285.628	OK	208.557	171.706	245.409	OK	157.999	127.306	188.691	OK	148.89	119.549	178.231	OK	158.45	128.77	188.131	OK	288.674	245.816	331.531	OK
Bin_02_11_2	type II restriction endonuclease	Bin_02_11:1343-3104	1761	37.7641	30.4558	45.0724	OK	140.543	119.663	161.423	OK	153.225	130.871	175.58	OK	58.0039	48.0317	67.9761	OK	94.5113	79.403	109.62	OK	107.399	91.4972	123.301	OK	109.756	92.9941	126.518	OK	105.657	89.6335	121.681	OK	109.126	92.9249	125.327	OK	147.785	128.056	167.514	OK	174.844	152.582	197.106	OK
Bin_02_11_3	DNA adenine methylase	Bin_02_11:3210-5199	1989	32.3292	26.0135	38.6449	OK	91.3632	76.2844	106.442	OK	89.4984	74.4513	104.546	OK	42.3991	34.6257	50.1726	OK	61.8282	50.815	72.8414	OK	78.7955	66.414	91.177	OK	60.5669	49.6014	71.5325	OK	83.4044	70.3061	96.5027	OK	72.8414	60.9507	84.732	OK	71.7574	60.1639	83.3509	OK	98.0405	83.944	112.137	OK
Bin_02_11_4	Hypothetical cytosolic protein	Bin_02_11:5239-6103	864	32.6415	22.1923	43.0906	OK	68.8283	48.0758	89.5809	OK	82.3179	59.2643	105.372	OK	29.8794	19.1464	40.6124	OK	67.4218	48.7223	86.1212	OK	60.3947	43.4808	77.3087	OK	67.3883	48.5158	86.2607	OK	83.519	63.1121	103.926	OK	53.1916	37.1537	69.2295	OK	82.5294	62.9405	102.118	OK	119.009	95.7807	142.237	OK
Bin_02_11_5	hypothetical protein	Bin_02_11:6484-9632	1794	41.6594	33.9951	49.3237	OK	136.327	116.005	156.65	OK	152.724	130.589	174.859	OK	67.5998	56.7187	78.481	OK	91.4733	76.7965	106.15	OK	109.593	93.5925	125.593	OK	104.736	88.6177	120.854	OK	135.02	116.254	153.787	OK	131.946	113.663	150.228	OK	147.612	128.005	167.218	OK	176.388	154.087	198.69	OK
Bin_02_11_6	hypothetical protein	Bin_02_11:6484-9632	1368	40.2415	31.5068	48.9761	OK	145.438	121.774	169.101	OK	182.094	154.46	209.728	OK	76.4991	63.2942	89.704	OK	105.112	87.1068	123.117	OK	140.983	119.966	161.999	OK	134.087	112.952	155.221	OK	151.938	129.457	174.419	OK	165.853	142.271	189.436	OK	206.918	179.62	234.216	OK	223.608	194.844	252.373	OK
Bin_02_11_7	hypothetical protein	Bin_02_11:9865-10972	1107	29.6407	21.1044	38.1771	OK	132.612	107.987	157.238	OK	245.357	208.656	282.058	OK	96.5032	79.7153	113.291	OK	131.711	108.891	154.532	OK	140.202	117.305	163.1	OK	123.605	101.5	145.71	OK	138.473	115.283	161.663	OK	138.708	115.805	161.611	OK	151.21	127.364	175.057	OK	288.257	251.176	325.338	OK
Bin_02_11_8	hypothetical protein	Bin_02_11:11196-11358	162	283.04	58.431	507.65	OK	2330.72	1465.11	3196.33	OK	2156.13	1310.43	3001.84	OK	891.375	471.177	1311.57	OK	1665.38	999.231	2331.54	OK	1460.22	864.087	2056.35	OK	882.541	392.995	1372.09	OK	1152.82	609.374	1696.26	OK	745.331	315.014	1175.65	OK	656.933	260.787	1053.08	OK	2736.94	1938.49	3535.39	OK
Bin_02_12_0	hypothetical protein	Bin_02_12:129-291	162	21374.6	18799	23950.2	OK	230420	206914	253926	OK	84172.1	75185.2	93159	OK	34268.4	30408.3	38128.5	OK	52559.5	46758.3	58360.8	OK	118643	106522	130763	OK	73726.1	65912.3	81540	OK	73460.1	65718.3	81201.9	OK	71365.5	63845.2	78885.8	OK	79787.4	71488.1	88086.7	OK	84262.9	75545	92980.7	OK
Bin_02_12_1	heavy metal translocating P-type ATPase K01552	Bin_02_12:385-2224	1839	3208.31	2854.46	3562.16	OK	27211.9	23918.9	30504.8	OK	12258.8	10862.7	13654.8	OK	6853.19	6077.95	7628.43	OK	9081.81	8056.9	10106.7	OK	17206.5	15149.2	19263.9	OK	9151.3	8120.63	10182	OK	9721	8612.65	10829.3	OK	9702.06	8595.42	10808.7	OK	9726.57	8618.08	10835.1	OK	5378.81	4787.72	5969.9	OK
Bin_02_12_10	hypothetical protein	Bin_02_12:10568-11158	267	490.037	367.256	612.818	OK	3807.35	3280.22	4334.49	OK	1904.75	1564.11	2245.39	OK	817.528	647.062	987.994	OK	1398.58	1139.98	1657.18	OK	2849.54	2453.48	3245.6	OK	1340.02	1084.49	1595.55	OK	1585.97	1310.15	1861.79	OK	1248.28	1011.33	1485.24	OK	1500.32	1241.34	1759.29	OK	303.035	190.491	415.579	OK
Bin_02_12_11	protein TrsE	Bin_02_12:10568-11158	351	332.144	261.666	402.623	OK	2546.73	2222.46	2870.99	OK	1068.45	888.109	1248.78	OK	698.38	584.322	812.438	OK	1020.65	858.687	1182.61	OK	1758.46	1529.54	1987.38	OK	1016.5	854.008	1179	OK	1148.53	976.147	1320.92	OK	1065.18	902.97	1227.39	OK	1216.56	1041.64	1391.48	OK	278.817	203.626	354.008	OK
Bin_02_12_12	traD conjugation protein	Bin_02_12:11176-11518	342	190.619	135.672	245.565	OK	981.485	808.061	1154.91	OK	690.497	544.927	836.066	OK	261.144	191.965	330.323	OK	308.15	220.992	395.308	OK	636.066	516.394	755.739	OK	445.931	340.086	551.775	OK	361.439	268.884	453.994	OK	505.671	397.862	613.481	OK	436.488	338.271	534.706	OK	565.685	455.274	676.095	OK
Bin_02_12_13	FMN-binding protein	Bin_02_12:11970-14458	465	183.415	144.207	222.622	OK	1571.32	1375.01	1767.63	OK	996.493	855.02	1137.97	OK	473.121	400.611	545.631	OK	800.474	686.829	914.118	OK	1069.69	932.904	1206.47	OK	815.763	699.948	931.579	OK	756.976	648.998	864.954	OK	828.935	714.976	942.893	OK	844.098	730.037	958.158	OK	1356.47	1192.93	1520.01	OK
Bin_02_12_14	thiamine biosynthesis lipoprotein precursor	Bin_02_12:11970-14458	759	146.081	121.309	170.852	OK	1707.81	1523.2	1892.43	OK	1053.85	930.28	1177.42	OK	434.442	379.612	489.273	OK	672.305	589.956	754.653	OK	1061.9	943.866	1179.93	OK	674.146	591.291	757.001	OK	732.352	644.797	819.908	OK	740.424	652.594	828.254	OK	656.639	577.564	735.714	OK	847.859	750.806	944.911	OK
Bin_02_12_15	oxidoreductase, FAD/NAD-binding domain protein	Bin_02_12:11970-14458	1272	99.1113	83.8356	114.387	OK	1297.11	1162.22	1431.99	OK	676.18	599.757	752.603	OK	307.304	270.863	343.745	OK	421.397	371.597	471.196	OK	777.805	695.177	860.433	OK	424.547	374.272	474.823	OK	452.123	399.748	504.499	OK	383.939	338.38	429.498	OK	423.751	374.701	472.801	OK	631.692	563.246	700.137	OK
Bin_02_12_16	MULTISPECIES: transposase	Bin_02_12:14532-14733	201	1276.33	961.213	1591.44	OK	9222.2	7928.3	10516.1	OK	3685.95	2941.28	4430.63	OK	2088.78	1655.59	2521.97	OK	3051.53	2444.25	3658.81	OK	5960.49	5080.91	6840.07	OK	3941.15	3236.33	4645.98	OK	4211.9	3493.3	4930.5	OK	4338.21	3616.7	5059.72	OK	4685.93	3939.21	5432.65	OK	4991.73	4220.81	5762.65	OK
Bin_02_12_17	hypothetical protein	Bin_02_12:15836-16462	492	592.26	512.995	671.526	OK	3159.8	2816.38	3503.21	OK	4574.16	4095.4	5052.92	OK	1843.08	1641.26	2044.9	OK	2922.26	2609.06	3235.46	OK	2641.86	2358.34	2925.39	OK	2993.23	2672.61	3313.85	OK	2746.64	2451.44	3041.85	OK	3353.86	3002.16	3705.56	OK	3536.63	3168.57	3904.69	OK	7297.19	6552.98	8041.4	OK
Bin_02_12_18	MULTISPECIES: replication initiator protein A	Bin_02_12:16643-17525	882	186.9	159.658	214.143	OK	1346.1	1199.85	1492.34	OK	952.153	842.438	1061.87	OK	419.399	368.284	470.515	OK	566.7	497.708	635.691	OK	778.113	690.11	866.116	OK	616.112	541.999	690.224	OK	632.205	557.364	707.046	OK	615.463	542.654	688.272	OK	682.303	603.616	760.99	OK	1159.58	1036.25	1282.92	OK
Bin_02_12_19	hypothetical protein	Bin_02_12:17793-17940	147	1887.07	1199.58	2574.56	OK	15201.9	12504.7	17899.1	OK	12548.7	10087.7	15009.7	OK	4683.43	3521.62	5845.25	OK	7754.04	6020.18	9487.89	OK	6993.54	5419.87	8567.21	OK	5136.39	3711.81	6560.97	OK	6243.47	4717.95	7769	OK	4699.32	3395.96	6002.67	OK	6169.5	4705.13	7633.87	OK	11268.9	9285.48	13252.4	OK
Bin_02_12_2	transposase	Bin_02_12:3130-3921	534	1175.28	1042.1	1308.47	OK	15889.9	14234.3	17545.4	OK	5435.09	4877.16	5993.02	OK	2524.34	2261.36	2787.32	OK	3722.6	3337.27	4107.94	OK	8186.06	7347.36	9024.77	OK	4565.67	4097.44	5033.9	OK	4751.2	4265.53	5236.87	OK	4636.72	4162.84	5110.59	OK	4762.98	4276.92	5249.04	OK	5183.99	4655.7	5712.29	OK
Bin_02_12_20	hypothetical protein	Bin_02_12:18042-18408	366	2382.17	2111.85	2652.48	OK	11856.1	10643.4	13068.8	OK	9771.07	8761.87	10780.3	OK	4329.07	3871.03	4787.1	OK	7084.15	6347.56	7820.75	OK	8228.71	7384.52	9072.9	OK	6724.91	6021.71	7428.11	OK	7033.99	6304.28	7763.71	OK	7574.02	6793.22	8354.82	OK	7608.89	6826.17	8391.62	OK	12768.1	11465.9	14070.4	OK
Bin_02_12_21	hypothetical protein	Bin_02_12:18564-18672	108	1179.6	94.7301	2264.47	OK	19298.6	13607.7	24989.4	OK	10389.3	6147.91	14630.8	OK	2068.01	605.706	3530.31	OK	6259.24	3308.61	9209.88	OK	12704	8686.66	16721.4	OK	3189.4	1063.13	5315.67	OK	7020.73	3956.63	10084.8	OK	6160.23	3333.72	8986.73	OK	9040.68	5683.05	12398.3	OK	6079.56	3360.7	8798.43	OK
Bin_02_12_3	transposase	Bin_02_12:3130-3921	261	2609.22	2263.75	2954.69	OK	31790.4	28546.5	35034.4	OK	15963.1	14256.2	17670.1	OK	7239.69	6436.28	8043.11	OK	9738.83	8658.08	10819.6	OK	17520.9	15711.9	19329.8	OK	9337.97	8291.69	10384.2	OK	9658.41	8591.45	10725.4	OK	9378.61	8342.78	10414.4	OK	8455.58	7512.56	9398.6	OK	13995	12531.6	15458.4	OK
Bin_02_12_4	winged helix family two component transcriptional regulator	Bin_02_12:4088-4784	696	1638.59	1467.45	1809.73	OK	20030	17855.8	22204.2	OK	9238.07	8283.54	10192.6	OK	4569.97	4101.44	5038.49	OK	6241.45	5601.23	6881.68	OK	11850.7	10585.4	13116.1	OK	5532.79	4967.48	6098.1	OK	5769.87	5178.75	6360.99	OK	5478.81	4917.88	6039.74	OK	5472.3	4911.37	6033.23	OK	2735.63	2455.5	3015.76	OK
Bin_02_12_5	kinE sensor protein (EC:2.7.13.3)	Bin_02_12:4793-6152	1359	3358.95	2998.11	3719.79	OK	39382.9	34609.6	44156.3	OK	18713.7	16579.6	20847.8	OK	10122.1	8971.35	11272.8	OK	13726.6	12165	15288.1	OK	23098.4	20359.2	25837.7	OK	11063.4	9831.8	12295.1	OK	11657.2	10350.5	12964	OK	11147.7	9899.1	12396.2	OK	10974.4	9743.7	12205.2	OK	5894.09	5256.25	6531.93	OK
Bin_02_12_6	dedA putative integral membrane protein K03975 membrane-associated protein	Bin_02_12:6368-8609	651	219.711	185.044	254.378	OK	1670.2	1483.38	1857.02	OK	786.601	684.132	889.07	OK	473.992	412.34	535.643	OK	555.279	480.432	630.126	OK	1103.51	977.252	1229.76	OK	501.492	431.461	571.522	OK	550.425	476.882	623.968	OK	510.591	441.539	579.642	OK	552.742	480.238	625.247	OK	110.472	83.2753	137.668	OK
Bin_02_12_7	Membrane-associated phospholipid phosphatase	Bin_02_12:6368-8609	672	234.257	198.696	269.817	OK	1500.34	1330.87	1669.82	OK	548.666	470.462	626.871	OK	335.795	288.31	383.28	OK	497.431	429.102	565.76	OK	1095.72	971.174	1220.27	OK	536.752	464.282	609.222	OK	467.691	403.042	532.341	OK	487.667	421.716	553.619	OK	483.659	418.737	548.581	OK	148.676	117.842	179.51	OK
Bin_02_12_8	gt2H glycosyl transferase (EC:2.4.1.-)	Bin_02_12:6368-8609	948	254.365	221.408	287.323	OK	2228.5	1999.24	2457.75	OK	1138.27	1012.76	1263.77	OK	569.425	504.874	633.975	OK	706.183	625.019	787.347	OK	1422.33	1274.51	1570.14	OK	744.286	659.246	829.326	OK	755.237	669.985	840.488	OK	745.294	661.402	829.185	OK	771.266	685.442	857.089	OK	376.022	328.438	423.607	OK
Bin_02_12_9	MULTISPECIES: membrane protein hypothetical	Bin_02_12:8618-10553	1935	255.051	226.774	283.329	OK	1903.36	1708.78	2097.93	OK	846.614	758.736	934.493	OK	498.945	447.105	550.785	OK	629.665	563.925	695.404	OK	1319.93	1185.23	1454.62	OK	706.667	633.413	779.921	OK	707.535	634.457	780.613	OK	691.694	620.286	763.102	OK	695.654	624.01	767.298	OK	152.945	133.336	172.555	OK
Bin_02_12_tRNA	tRNA-Thr	Bin_02_12:15836-16462	148	2166.16	1434.69	2897.63	OK	11159.8	8905.2	13414.4	OK	8107.55	6155.48	10059.6	OK	2736.47	1860.1	3612.85	OK	5568.85	4118.84	7018.85	OK	6724.19	5201.46	8246.92	OK	4039.99	2793.22	5286.75	OK	3176.11	2102.39	4249.83	OK	5192.29	3840.33	6544.25	OK	5754.08	4358.51	7149.65	OK	10561.3	8672.54	12450	OK
Bin_02_13_0	similar to nitroreductase family protein	Bin_02_13:159-471	312	51.841	19.1177	84.5644	OK	224.18	132.659	315.701	OK	250.592	152.302	348.883	OK	120.865	68.1151	173.615	OK	108.392	50.4538	166.329	OK	176.783	106.07	247.496	OK	205.144	124.68	285.607	OK	267.968	178.646	357.291	OK	115.5	57.7499	173.25	OK	104.115	50.3501	157.879	OK	121.824	64.3956	179.252	OK
Bin_02_13_1	lacS1 lactose transport protein	Bin_02_13:677-2531	1854	38.8744	31.7002	46.0486	OK	128.867	109.525	148.209	OK	97.4676	81.1381	113.797	OK	50.1087	41.2182	58.9991	OK	71.0357	58.6782	83.3932	OK	120.288	103.424	137.151	OK	90.887	76.358	105.416	OK	118.146	101.226	135.066	OK	92.822	78.546	107.098	OK	99.942	85.1543	114.73	OK	132.806	114.949	150.662	OK
Bin_02_13_2	Transcriptional regulator, AraC family	Bin_02_13:2840-3644	804	13.16	6.12011	20.2	OK	41.2986	24.4385	58.1587	OK	44.3888	26.6333	62.1444	OK	14.8439	6.9095	22.7783	OK	25.6731	13.5707	37.7756	OK	41.6858	26.9477	56.424	OK	26.1635	13.8299	38.4971	OK	31.539	18.3863	44.6917	OK	27.9267	15.7385	40.1149	OK	35.8029	22.2707	49.3351	OK	34.9106	21.7156	48.1056	OK
Bin_02_13_3	Hypothetical membrane protein	Bin_02_13:3804-4371	567	16.7795	6.37583	27.1832	OK	68.2811	40.4055	96.1568	OK	58.7123	32.4554	84.9692	OK	21.0361	8.89092	33.1814	OK	35.3723	17.1061	53.6384	OK	49.5372	28.8788	70.1957	OK	48.0639	26.5691	69.5587	OK	22.6718	8.33288	37.0106	OK	63.7622	40.0815	87.4429	OK	23.2551	9.23174	37.2784	OK	20.6141	7.57661	33.6516	OK
Bin_02_13_4	hypothetical protein	Bin_02_13:7069-8233	1164	10.2853	5.33429	15.2362	OK	24.7322	14.4182	35.0462	OK	28.8481	17.533	40.1633	OK	3.31284	0.349746	6.27593	OK	24.0647	14.8022	33.3272	OK	30.9338	20.8975	40.97	OK	29.0659	18.7896	39.3423	OK	28.2777	18.4327	38.1228	OK	25.7616	16.5077	35.0154	OK	35.957	25.2367	46.6773	OK	39.7357	28.6074	50.8639	OK
Bin_02_14_0	tnp4t transposase, tnp4	Bin_02_14:239-539	300	2673.35	2351.74	2994.96	OK	20082.4	18030.5	22134.2	OK	13793.1	12354.4	15231.7	OK	5816.68	5187.32	6446.04	OK	8855.28	7911.42	9799.13	OK	12457.4	11175	13739.7	OK	8823.1	7880.2	9766	OK	8687.06	7763.23	9610.88	OK	8777.03	7847.66	9706.4	OK	8708.83	7789.7	9627.95	OK	13642.4	12246	15038.9	OK
Bin_02_14_1	hypothetical protein	Bin_02_14:1223-1415	192	5157.92	4405.49	5910.35	OK	22260.8	19623.7	24897.8	OK	11816.6	10186.9	13446.4	OK	8324.9	7227.57	9422.23	OK	13438.4	11742.3	15134.4	OK	15326	13477.8	17174.3	OK	14238.5	12456.2	16020.8	OK	14355.5	12583.4	16127.6	OK	16308.5	14357.6	18259.4	OK	15171.1	13344.6	16997.5	OK	20635.6	18295	22976.1	OK
Bin_02_14_10	hypothetical protein	Bin_02_14:10866-10986	120	6910.93	4921.94	8899.93	OK	75630.9	65372	85889.7	OK	27478.3	21982.7	32974	OK	8368.48	6024.83	10712.1	OK	12802.4	9440.32	16164.5	OK	40925.2	34757.4	47093.1	OK	26993.6	22065.3	31922	OK	26526.9	21743.8	31310	OK	33546.3	28070.1	39022.4	OK	23746.4	19410.9	28081.9	OK	28750.3	23899.5	33601.1	OK
Bin_02_14_2	putative multicopper oxidase K04753 suppressor ftsI	Bin_02_14:1541-3071	1530	3183.13	2837.83	3528.44	OK	12365.7	10982.4	13749	OK	8309.42	7403.02	9215.83	OK	4406.08	3929.08	4883.08	OK	6947.17	6187.47	7706.86	OK	8604.54	7646.96	9562.12	OK	8058.3	7170.78	8945.82	OK	8474.4	7535.04	9413.77	OK	8948.78	7951.41	9946.14	OK	8628.17	7666.37	9589.98	OK	7461.62	6636.15	8287.09	OK
Bin_02_14_3	major facilitator superfamily permease	Bin_02_14:3110-4484	1374	4969.54	4418.49	5520.58	OK	21409.9	18910.1	23909.8	OK	12850.5	11423.5	14277.5	OK	6481.58	5768.69	7194.46	OK	10486.5	9320.94	11652.1	OK	15968.9	14107	17830.8	OK	13141.6	11654.8	14628.4	OK	14189.3	12571	15807.5	OK	14430.9	12787.9	16073.9	OK	13829.8	12254.9	15404.6	OK	11593.5	10277.3	12909.8	OK
Bin_02_14_4	hypothetical protein	Bin_02_14:4559-4925	366	4687.76	4195.22	5180.3	OK	26200.6	23498.9	28902.2	OK	17257	15498.3	19015.6	OK	7756.24	6964.15	8548.34	OK	12095.3	10862.7	13327.9	OK	18090.6	16232	19949.2	OK	14809.9	13299.5	16320.2	OK	15234.4	13679.1	16789.7	OK	15187.4	13636	16738.8	OK	15459	13877.7	17040.3	OK	16180.4	14521.8	17838.9	OK
Bin_02_14_5	FAD-dependent pyridine nucleotide-disulphide oxidoreductase:pyridine oxidoreductase dimerisation region K05910 NADH peroxidase	Bin_02_14:5235-6612	1377	15909.9	13980	17839.7	OK	150702	128852	172551	OK	98011.1	85050.7	110971	OK	36781	32091.2	41470.8	OK	55471.3	48404.1	62538.5	OK	88454.1	76536.3	100372	OK	54560.3	47614.9	61505.7	OK	56149	48921.2	63376.8	OK	57550.8	50071.8	65029.8	OK	56607	49231.6	63982.4	OK	90288.4	77728.2	102849	OK
Bin_02_14_6	camA putidaredoxin reductase (EC:1.18.1.-)	Bin_02_14:6727-7933	1206	6707.05	5955.96	7458.13	OK	56670.8	49649.8	63691.8	OK	31024.4	27409.3	34639.5	OK	13408	11881.3	14934.7	OK	20250.6	17891.7	22609.6	OK	33913.9	29807	38020.7	OK	21355.4	18859.7	23851.1	OK	21673.7	19135.1	24212.3	OK	22505.5	19876.5	25134.6	OK	21386.2	18886	23886.4	OK	29249.4	25733.6	32765.3	OK
Bin_02_14_7	site-specific recombinase, DNA invertase Pin related protein	Bin_02_14:8292-8877	585	300.116	254.856	345.376	OK	2043.75	1816.58	2270.92	OK	1767.6	1565.45	1969.74	OK	711.479	623.928	799.029	OK	1204.21	1062.41	1346.02	OK	1463.05	1299.05	1627.06	OK	1270.72	1121.98	1419.45	OK	1250.64	1105.42	1395.85	OK	1367.87	1212.3	1523.45	OK	1278.99	1132.85	1425.12	OK	2073.94	1853.49	2294.39	OK
Bin_02_14_8	hypothetical protein	Bin_02_14:8984-9761	777	186.894	158.227	215.562	OK	994.646	878.148	1111.14	OK	767.872	672.777	862.968	OK	291.999	251.539	332.458	OK	465.979	404.399	527.558	OK	586.56	514.482	658.638	OK	607.298	531.5	683.095	OK	562.874	492.354	633.395	OK	591.826	518.934	664.719	OK	547.632	479.674	615.589	OK	915.214	812.313	1018.12	OK
Bin_02_14_9	Mobile element protein	Bin_02_14:10545-10815	270	1850.34	1589.29	2111.38	OK	19909.9	17848.2	21971.7	OK	10480.6	9309.28	11652	OK	4289.85	3778.07	4801.64	OK	6927.16	6127.62	7726.7	OK	11164.4	9977.65	12351.2	OK	7507.32	6649.98	8364.67	OK	7471.56	6625.68	8317.43	OK	7127.28	6318.37	7936.18	OK	7485.47	6647.8	8323.14	OK	10594.6	9467.38	11721.7	OK
Bin_02_15_0	putative integral membrane transport protein	Bin_02_15:412-1771	1359	68.4197	56.7468	80.0927	OK	454.013	400.004	508.022	OK	291.408	253.029	329.786	OK	149.785	129.21	170.36	OK	229.641	199.242	260.039	OK	366.03	323.004	409.055	OK	258.939	225.517	292.361	OK	263.513	230.078	296.948	OK	289.397	253.668	325.127	OK	310.14	272.666	347.613	OK	319.895	281.65	358.139	OK
Bin_02_15_1	mapA maltose phosphorylase (EC:2.4.1.8) K00691	Bin_02_15:1786-4045	2259	107.397	93.9697	120.823	OK	491.215	438.537	543.893	OK	317.171	280.701	353.641	OK	190.328	168.454	212.203	OK	297.66	264.304	331.017	OK	393.539	351.61	435.468	OK	314.801	279.723	349.879	OK	411.054	367.224	454.884	OK	402.52	359.646	445.393	OK	407.186	364.054	450.319	OK	460.725	412.599	508.851	OK
Bin_02_15_2	galactose mutarotase K01785 aldose 1-epimerase	Bin_02_15:4104-5088	984	145.25	123.373	167.127	OK	590.3	518.34	662.26	OK	454.77	395.619	513.921	OK	196.54	168.526	224.554	OK	321.431	278.213	364.649	OK	414.813	363.449	466.178	OK	381.234	331.941	430.527	OK	396.572	346.431	446.712	OK	471.536	414.403	528.67	OK	417.987	366.506	469.468	OK	530.321	468.23	592.411	OK
Bin_02_15_3	HAD family sugar phosphatase K01838 beta-phosphoglucomutase	Bin_02_15:5090-5762	672	204.745	172.043	237.447	OK	858.284	750.645	965.924	OK	774.052	673.881	874.224	OK	318.122	272.381	363.862	OK	449.882	386.215	513.55	OK	631.376	551.69	711.062	OK	683.986	597.048	770.924	OK	638.24	556.904	719.576	OK	678.642	593.933	763.351	OK	765.657	673.144	858.17	OK	834.502	735.747	933.258	OK
Bin_02_15_4	hypothetical protein	Bin_02_15:6023-6158	135	182.19	0	528.397	OK	820.033	86.5732	1553.49	OK	676.91	1.13687e-13	1353.82	OK	202.11	0	487.936	OK	0	0	0	OK	620.791	65.5387	1176.04	OK	415.606	0	895.507	OK	0	0	0	OK	253.494	0	611.988	OK	243.74	0	588.441	OK	237.666	0	573.776	OK
Bin_02_16_0	putative metal ion ABC transporter	Bin_02_16:0-366	366	151.905	106.322	197.487	OK	445.479	338.989	551.969	OK	472.794	361.355	584.232	OK	235.275	174.528	296.023	OK	295.393	216.446	374.34	OK	308.336	231.252	385.42	OK	430.05	333.888	526.212	OK	446.281	351.133	541.428	OK	427.883	336.135	519.631	OK	524.914	425.269	624.56	OK	765.443	641.371	889.516	OK
Bin_02_16_1	site-specific recombinase, DNA invertase Pin related protein	Bin_02_16:394-1009	615	26.9861	14.8265	39.1457	OK	105.528	72.9614	138.095	OK	64.8139	38.8883	90.7395	OK	35.6075	20.7582	50.4569	OK	64.5599	41.3693	87.7504	OK	95.1049	68.2052	122.005	OK	59.4259	36.965	81.8868	OK	80.0893	54.7628	105.416	OK	79.612	54.7454	104.479	OK	87.751	62.1514	113.351	OK	125.615	95.3708	155.86	OK
Bin_02_16_2	hypothetical protein	Bin_02_16:1115-1481	366	14.6587	0	29.6841	OK	44.5479	10.8729	78.223	OK	91.9321	42.7923	141.072	OK	19.6063	2.06989	37.1427	OK	21.0995	0	42.199	OK	62.6307	27.8894	97.372	OK	53.7563	19.7578	87.7547	OK	30.4282	5.58368	55.2728	OK	9.83639	0	23.7471	OK	37.8317	11.0806	64.5827	OK	18.4444	0	36.8888	OK
Bin_02_16_3	hypothetical protein	Bin_02_16:1567-1732	165	150.456	0	327.353	OK	1349.46	713.317	1985.6	OK	1237.7	618.851	1856.55	OK	461.936	169.782	754.091	OK	683.536	271.348	1095.72	OK	567.546	208.598	926.494	OK	949.899	459.373	1440.42	OK	597.424	219.58	975.268	OK	1158.76	640.545	1676.97	OK	891.338	445.669	1337.01	OK	1412.33	858.367	1966.29	OK
Bin_02_16_4	lysophospholipases-like protein	Bin_02_16:1750-2047	297	128.682	73.6134	183.75	OK	766.674	585.967	947.38	OK	494.425	347.016	641.834	OK	236.198	157.465	314.931	OK	414.819	293.804	535.834	OK	741.618	586.98	896.256	OK	521.682	384.681	658.682	OK	695.805	542.128	849.483	OK	608.956	467.376	750.535	OK	633	491.457	774.543	OK	794.677	638.073	951.281	OK
Bin_02_16_5	hypothetical protein	Bin_02_16:2159-2411	252	99.5282	36.6265	162.43	OK	704.925	484.743	925.106	OK	425.774	251.953	599.596	OK	222.471	125.377	319.565	OK	498.78	330.162	667.399	OK	507.619	345.051	670.187	OK	435.692	276.6	594.784	OK	452.135	294.722	609.549	OK	491.628	329.982	653.274	OK	562.144	392.651	731.636	OK	560.592	393.456	727.728	OK
Bin_02_17_0	hypothetical protein	Bin_02_17:224-350	126	0	0	0	OK	0	0	0	OK	0	0	0	OK	0	0	0	OK	0	0	0	OK	0	0	0	OK	0	0	0	OK	0	0	0	OK	0	0	0	OK	0	0	0	OK	0	0	0	OK
Bin_02_17_1	hypothetical protein	Bin_02_17:718-1063	345	0	0	0	OK	0	0	0	OK	0	0	0	OK	0	0	0	OK	0	0	0	OK	0	0	0	OK	0	0	0	OK	0	0	0	OK	0	0	0	OK	0	0	0	OK	0	0	0	OK
Bin_02_17_2	hypothetical protein	Bin_02_17:1785-2157	372	0	0	0	OK	0	0	0	OK	0	0	0	OK	0	0	0	OK	0	0	0	OK	0	0	0	OK	0	0	0	OK	0	0	0	OK	0	0	0	OK	0	0	0	OK	0	0	0	OK
Bin_02_17_3	hypothetical protein	Bin_02_17:2574-2784	210	0	0	0	OK	0	0	0	OK	0	0	0	OK	0	0	0	OK	0	0	0	OK	0	0	0	OK	0	0	0	OK	0	0	0	OK	0	0	0	OK	0	0	0	OK	0	0	0	OK
Bin_02_17_4	hypothetical protein	Bin_02_17:3562-3766	204	208.186	81.5995	334.773	OK	380.667	151.116	610.218	OK	607.032	312.578	901.485	OK	426.46	235.741	617.179	OK	745.776	453.259	1038.29	OK	445.365	229.331	661.399	OK	467.705	233.853	701.558	OK	441.234	220.617	661.851	OK	481.395	254.463	708.326	OK	231.436	77.1454	385.727	OK	802.377	518.694	1086.06	OK
Bin_02_17_5	hypothetical protein	Bin_02_17:4028-4259	231	0	0	0	OK	0	0	0	OK	0	0	0	OK	0	0	0	OK	0	0	0	OK	0	0	0	OK	0	0	0	OK	0	0	0	OK	0	0	0	OK	0	0	0	OK	0	0	0	OK
Bin_02_17_6	hypothetical protein	Bin_02_17:4286-4649	363	0	0	0	OK	0	0	0	OK	0	0	0	OK	0	0	0	OK	0	0	0	OK	0	0	0	OK	0	0	0	OK	0	0	0	OK	0	0	0	OK	0	0	0	OK	0	0	0	OK
Bin_02_17_7	hypothetical protein	Bin_02_17:5852-5972	120	0	0	0	OK	0	0	0	OK	0	0	0	OK	0	0	0	OK	0	0	0	OK	0	0	0	OK	0	0	0	OK	0	0	0	OK	0	0	0	OK	0	0	0	OK	0	0	0	OK
Bin_02_18_0	trsI protein TrsI, topoisomerase 1A-like protein K03169 DNA III	Bin_02_18:103-2239	2136	123.722	108.491	138.953	OK	1141.68	1025.26	1258.11	OK	827.981	742.503	913.459	OK	374.939	335.393	414.484	OK	570.347	510.851	629.842	OK	765.202	686.971	843.434	OK	540.175	483.472	596.878	OK	601.986	539.613	664.358	OK	595.363	533.752	656.974	OK	542.285	485.968	598.601	OK	953.025	855.927	1050.12	OK
Bin_02_18_1	hypothetical protein	Bin_02_18:2245-2656	411	166.428	124.263	208.593	OK	598.918	489.571	708.265	OK	720.981	596.529	845.433	OK	338.279	273.771	402.786	OK	446.779	360.796	532.761	OK	547.859	454.388	641.33	OK	345.7	269.348	422.053	OK	385.793	307.45	464.135	OK	470.568	385.361	555.774	OK	511.801	422.792	600.81	OK	860.674	737.508	983.84	OK
Bin_02_18_10	traE conjugation protein	Bin_02_18:8092-11522	2019	53.915	45.3798	62.4502	OK	190.511	165.775	215.247	OK	136.723	117.05	156.396	OK	60.9705	51.2598	70.6812	OK	120.669	103.805	137.533	OK	161.013	140.637	181.389	OK	130.18	112.283	148.076	OK	127.797	110.433	145.16	OK	108.994	93.6181	124.37	OK	124.239	107.548	140.93	OK	150.81	131.625	169.996	OK
Bin_02_18_11	trsD protein TrsD	Bin_02_18:11533-12524	660	98.4512	76.6659	120.236	OK	314.763	260.227	369.299	OK	245.34	197.454	293.225	OK	100.461	76.782	124.14	OK	157.663	123.258	192.068	OK	233.143	192.431	273.855	OK	200.843	161.643	240.044	OK	214.739	175.204	254.275	OK	185.503	149.468	221.538	OK	195.192	158.946	231.439	OK	311.744	263.627	359.86	OK
Bin_02_18_12	traC conjugation protein	Bin_02_18:11533-12524	363	549.829	459.285	640.373	OK	1685.24	1450.82	1919.65	OK	1371.04	1165.12	1576.96	OK	627.022	523.491	730.552	OK	886.449	742.693	1030.2	OK	1094.22	934.47	1253.98	OK	1122.38	953.808	1290.96	OK	909.067	764.812	1053.32	OK	1081.97	922.309	1241.64	OK	996.996	847.765	1146.23	OK	1235.15	1064	1406.29	OK
Bin_02_18_13	trsB protein TrsB	Bin_02_18:12544-12880	336	388.369	308.111	468.626	OK	1140.34	947.181	1333.5	OK	728.396	575.683	881.11	OK	425.405	335.219	515.59	OK	430.798	325.537	536.059	OK	745.821	611.905	879.738	OK	537.316	418.643	655.99	OK	673.813	544.733	802.892	OK	605.5	485.001	725.999	OK	726.312	595.879	856.745	OK	938.661	787.005	1090.32	OK
Bin_02_18_14	hypothetical protein	Bin_02_18:12881-13493	612	113.491	88.705	138.276	OK	301.196	245.975	356.417	OK	370.852	307.094	434.61	OK	162.193	130.384	194.001	OK	253.846	207.692	299.999	OK	231.847	189.693	274.001	OK	233.039	188.397	277.681	OK	320.697	267.947	373.448	OK	309.055	258.047	360.062	OK	364.871	308.952	420.791	OK	541.003	468.384	613.622	OK
Bin_02_18_15	hypothetical protein	Bin_02_18:13528-13840	312	155.587	99.7826	211.392	OK	261.543	162.689	360.397	OK	356.612	239.359	473.866	OK	235.974	162.268	309.68	OK	325.175	224.824	425.526	OK	247.496	163.827	331.164	OK	426.067	310.107	542.028	OK	334.96	235.094	434.826	OK	360.937	258.848	463.025	OK	395.636	290.829	500.443	OK	622.656	492.823	752.489	OK
Bin_02_18_16	putative nickase	Bin_02_18:13923-15750	1827	51.1428	42.5691	59.7165	OK	363.142	320.86	405.424	OK	278.894	244.544	313.244	OK	118.343	102.571	134.115	OK	163.939	142.256	185.622	OK	224.839	197.672	252.006	OK	152.029	131.39	172.668	OK	167.244	145.457	189.03	OK	188.733	164.978	212.488	OK	181.944	159.064	204.824	OK	301.365	267.092	335.639	OK
Bin_02_18_2	trsL protein TrsL	Bin_02_18:2670-3528	858	89.9993	72.5149	107.484	OK	277.84	233.751	321.929	OK	195.467	159.78	231.154	OK	103.106	83.0769	123.135	OK	180.569	149.166	211.973	OK	273.673	234.037	313.309	OK	201.353	167.619	235.088	OK	262.921	223.7	302.141	OK	231.799	196.022	267.576	OK	249.861	212.765	286.956	OK	287.099	246.691	327.507	OK
Bin_02_18_3	hypothetical protein	Bin_02_18:3533-3908	375	23.5842	5.56025	41.608	OK	66.3762	26.3499	106.403	OK	74.7155	31.5785	117.852	OK	40.8986	16.2358	65.5613	OK	80.0243	40.0122	120.036	OK	73.0894	36.5447	109.634	OK	81.5529	40.7764	122.329	OK	91.3628	49.4427	133.283	OK	121.246	73.6897	168.803	OK	125.549	78.096	173.002	OK	240.468	175.619	305.318	OK
Bin_02_18_4	traK conjugation protein K03205 type IV secretion system protein VirD4	Bin_02_18:3922-5476	1554	65.6253	54.8529	76.3977	OK	133.806	112.562	155.051	OK	161.734	137.443	186.026	OK	92.8113	78.6776	106.945	OK	134.99	114.949	155.031	OK	147.602	126.958	168.247	OK	129.172	109.582	148.762	OK	142.577	122.077	163.078	OK	134.135	114.644	153.625	OK	137.496	117.946	157.046	OK	225.48	197.472	253.489	OK
Bin_02_18_5	trsJ protein TrsJ	Bin_02_18:5477-5948	471	90.355	62.9458	117.764	OK	236.007	175.572	296.442	OK	287.433	219.684	355.182	OK	109.66	77.323	141.997	OK	214.858	162.36	267.356	OK	202.096	153.437	250.755	OK	140.528	97.6673	183.389	OK	166.489	121.176	211.801	OK	203.32	154.007	252.632	OK	186.872	140.515	233.229	OK	297.15	239.427	354.874	OK
Bin_02_18_6	putative thioredoxin	Bin_02_18:5950-6923	402	27.5903	9.31375	45.8668	OK	83.4762	41.7381	125.214	OK	43.0667	12.614	73.5195	OK	38.5762	16.3042	60.8482	OK	60.5414	28.1807	92.9022	OK	82.9423	46.7433	119.141	OK	88.1398	48.7225	127.557	OK	70.6785	36.3944	104.963	OK	112.895	70.225	155.566	OK	81.4137	45.8819	116.946	OK	94.5057	56.7034	132.308	OK
Bin_02_18_7	hypothetical protein	Bin_02_18:5950-6923	618	54.8168	37.5406	72.0929	OK	134.695	98.0357	171.354	OK	146.704	107.841	185.567	OK	96.8265	72.4285	121.224	OK	95.1039	67.0593	123.148	OK	117.075	87.3379	146.812	OK	96.9204	68.3402	125.501	OK	127.214	95.4103	159.017	OK	123.371	92.5284	154.214	OK	131.599	100.363	162.835	OK	178.924	142.959	214.889	OK
Bin_02_18_8	MULTISPECIES: peptidoglycan hydrolase	Bin_02_18:6937-8092	1155	22.9077	15.5678	30.2476	OK	90.0958	70.3172	109.874	OK	79.5233	60.648	98.3987	OK	33.442	23.9832	42.9008	OK	79.1756	62.2953	96.0559	OK	90.3928	73.1555	107.63	OK	59.5991	44.8144	74.3838	OK	94.2864	76.2244	112.348	OK	76.3386	60.3337	92.3435	OK	66.1418	51.5336	80.7501	OK	106.965	88.2863	125.643	OK
Bin_02_18_9	trsF protein TrsF	Bin_02_18:8092-11522	1419	45.1835	36.1672	54.1998	OK	175.864	149.54	202.187	OK	142.014	118.82	165.207	OK	65.9586	54.1136	77.8037	OK	92.2485	75.8846	108.612	OK	156.931	134.652	179.211	OK	98.3163	81.213	115.42	OK	104.938	87.4925	122.384	OK	95.8593	79.5637	112.155	OK	121.842	103.157	140.527	OK	138.504	118.35	158.659	OK
Bin_02_19_0	hypothetical protein	Bin_02_19:1-67	66	0	0	0	OK	0	0	0	OK	0	0	0	OK	0	0	0	OK	0	0	0	OK	0	0	0	OK	0	0	0	OK	0	0	0	OK	0	0	0	OK	0	0	0	OK	0	0	0	OK
Bin_02_19_1	choline kinase / choline-phosphate cytidylyltransferase	Bin_02_19:406-2852	1752	189.325	166.805	211.844	OK	674.795	602.719	746.87	OK	643.986	574.541	713.432	OK	233.776	206.535	261.016	OK	343.214	303.838	382.59	OK	436.638	389.071	484.206	OK	435.945	387.69	484.2	OK	511.698	456.713	566.682	OK	469.961	419.115	520.807	OK	561.876	502.591	621.16	OK	768.664	689.549	847.78	OK
Bin_02_19_10	orfb	Bin_02_19:9381-10534	885	124.78	103.905	145.655	OK	377.49	324.278	430.702	OK	503.7	437.628	569.771	OK	214.847	183.754	245.941	OK	309.118	265.371	352.864	OK	305.283	263.083	347.482	OK	285.569	243.876	327.261	OK	327.395	282.386	372.403	OK	345.624	299.231	392.018	OK	360.489	313.121	407.857	OK	589.869	520.432	659.307	OK
Bin_02_19_11	hypothetical protein	Bin_02_19:9381-10534	282	105.623	52.0627	159.183	OK	344.411	214.236	474.586	OK	520.37	357.834	682.907	OK	212.213	132.004	292.423	OK	214.102	120.66	307.544	OK	279.354	177.348	381.36	OK	363.653	240.716	486.59	OK	362.674	243.428	481.921	OK	304.19	196.643	411.738	OK	502.71	367.139	638.281	OK	525.831	388.917	662.746	OK
Bin_02_19_12	hypothetical protein	Bin_02_19:10553-10763	210	340.414	188.961	491.868	OK	219.047	53.4631	384.632	OK	226.021	55.1651	396.876	OK	192.813	70.8673	314.758	OK	285.309	113.261	457.356	OK	284.273	120.148	448.398	OK	528.652	292.231	765.072	OK	299.238	126.473	472.004	OK	435.3	230.098	640.502	OK	441.804	239.09	644.518	OK	770.894	506.479	1035.31	OK
Bin_02_19_13	putative nickase	Bin_02_19:11032-13093	2061	51.8083	43.528	60.0886	OK	360.175	319.164	401.186	OK	282.171	248.417	315.926	OK	116.785	101.685	131.886	OK	159.403	138.862	179.944	OK	223.854	197.455	250.252	OK	154.936	134.753	175.119	OK	162.555	141.893	183.217	OK	193.298	169.77	216.825	OK	179.665	157.654	201.676	OK	280.703	249.115	312.291	OK
Bin_02_19_14	membrane protein, putative	Bin_02_19:13517-14309	792	26.1301	16.144	36.1162	OK	138.717	107.503	169.93	OK	47.1069	28.6301	65.5838	OK	30.2939	18.8439	41.7439	OK	49.4838	32.511	66.4566	OK	46.5248	30.7965	62.253	OK	38.5633	23.4376	53.6891	OK	48.974	32.4178	65.5303	OK	63.7787	45.1725	82.3849	OK	56.1056	38.9935	73.2176	OK	62.3409	44.5292	80.1526	OK
Bin_02_19_15	trsI protein TrsI, topoisomerase 1A-like protein K03169 DNA III	Bin_02_19:14342-15348	789	120.707	98.9699	142.444	OK	432.405	371.164	493.645	OK	375.147	318.84	431.454	OK	151.159	124.969	177.349	OK	231.134	192.987	269.281	OK	312.647	267.694	357.6	OK	237.04	198.05	276.029	OK	254.565	214.587	294.543	OK	261.879	221.602	302.157	OK	301.639	257.985	345.294	OK	356.783	308.189	405.377	OK
Bin_02_19_16	IS256 family truncated transposase	Bin_02_19:14342-15348	291	1960.35	1699.77	2220.92	OK	11014	9832.86	12195.1	OK	6228.46	5495	6961.92	OK	2949.11	2585.88	3312.34	OK	4153.83	3647.01	4660.65	OK	6641.38	5906.8	7375.96	OK	5251.03	4636.01	5866.06	OK	5321.78	4706.27	5937.29	OK	5474.36	4847.72	6100.99	OK	5380.88	4767.3	5994.46	OK	6748.19	6008.38	7488	OK
Bin_02_19_17	VanZ family protein	Bin_02_19:15483-15786	303	41.9647	11.8326	72.0969	OK	252.237	151.342	353.132	OK	93.696	31.232	156.16	OK	111.902	59.1507	164.653	OK	108.716	48.4113	169.021	OK	114.571	55.4067	173.735	OK	119.315	55.5386	183.092	OK	128.643	64.3213	192.964	OK	62.3785	18.2702	106.487	OK	127.454	65.6297	189.278	OK	109.657	53.0302	166.283	OK
Bin_02_19_18	is38 transposase IS4 family protein	Bin_02_19:16226-17585	1359	307.647	272.401	342.893	OK	2122.6	1906.33	2338.87	OK	1283.67	1150.53	1416.81	OK	545.725	487.29	604.159	OK	826.706	739.332	914.08	OK	1209.05	1085.21	1332.88	OK	908.175	812.887	1003.46	OK	939.388	841.581	1037.2	OK	996.66	893.527	1099.79	OK	939.052	841.756	1036.35	OK	1343.69	1206.59	1480.78	OK
Bin_02_19_19	cell envelope-related transcriptional attenuator	Bin_02_19:18171-19143	972	21.2206	13.3166	29.1246	OK	80.6538	59.8291	101.479	OK	56.8679	39.1054	74.6304	OK	20.7066	12.424	28.9893	OK	40.1105	26.7404	53.4807	OK	45.7932	32.1403	59.446	OK	60.1796	43.647	76.7122	OK	26.7799	16.068	37.4919	OK	31.1653	19.7853	42.5452	OK	49.9436	35.8174	64.0697	OK	53.5688	39.1224	68.0152	OK
Bin_02_19_2	choline kinase / choline-phosphate cytidylyltransferase	Bin_02_19:406-2852	702	193.611	162.804	224.418	OK	808.627	707.221	910.034	OK	755.211	658.392	852.029	OK	237.625	200.686	274.564	OK	379.803	324.168	435.438	OK	492.865	427.843	557.886	OK	492.141	425.221	559.062	OK	520.464	451.86	589.067	OK	480.708	416.533	544.882	OK	557.735	486.662	628.809	OK	710.592	624.921	796.263	OK
Bin_02_19_20	epsB polymerization chain length determination protein	Bin_02_19:19172-20030	858	40.7143	29.0455	52.3832	OK	121.555	93.8501	149.26	OK	99.3623	73.9182	124.806	OK	33.0717	21.7282	44.4152	OK	60.1897	42.4408	77.9387	OK	117.118	93.4564	140.779	OK	64.0063	45.5293	82.4834	OK	104.413	81.4917	127.335	OK	93.9397	72.5288	115.351	OK	96.1905	74.9455	117.435	OK	105.231	83.2892	127.174	OK
Bin_02_19_21	capsular exopolysaccharide family (EC:2.7.10.2)	Bin_02_19:20054-20816	762	58.2036	43.0673	73.3399	OK	86.9667	61.5959	112.337	OK	112.646	83.3157	141.977	OK	71.8276	53.7287	89.9264	OK	99.6898	74.9598	124.42	OK	100.856	77.0841	124.628	OK	117.224	90.1521	144.295	OK	157.774	127.269	188.279	OK	150.148	120.842	179.454	OK	182.87	150.683	215.057	OK	210.489	175.735	245.244	OK
Bin_02_19_22	epsB tyrosine-protein phosphatase K01104 protein-tyrosine phosphatase	Bin_02_19:20838-21606	768	39.9744	27.4493	52.4994	OK	120.824	91.0789	150.568	OK	136.004	103.947	168.06	OK	58.6553	42.3872	74.9233	OK	92.5593	68.8573	116.261	OK	83.1522	61.6824	104.622	OK	114.43	87.8254	141.034	OK	105.036	80.2785	129.793	OK	101.863	77.8537	125.872	OK	127.871	101.493	154.249	OK	214.881	179.787	249.975	OK
Bin_02_19_23	epsE putative undecaprenyl-phosphate galactosephosphotransferase	Bin_02_19:21627-22478	705	58.067	42.0705	74.0634	OK	169.001	131.675	206.326	OK	150.614	114.524	186.703	OK	73.6542	54.3117	92.9968	OK	116.162	87.9888	144.336	OK	119.897	92.338	147.456	OK	144.495	112.774	176.215	OK	197.238	160.957	233.519	OK	203.873	167.413	240.333	OK	228.139	189.638	266.64	OK	314.905	268.062	361.748	OK
Bin_02_19_24	hypothetical protein	Bin_02_19:21627-22478	261	172.106	95.6159	248.595	OK	432.313	268.914	595.712	OK	656.13	449.638	862.623	OK	133.188	61.9958	204.379	OK	281.543	161.493	401.594	OK	364.252	232.013	496.491	OK	326.046	195.628	456.465	OK	269.614	151.601	387.627	OK	334.098	207.821	460.375	OK	459.362	312.436	606.288	OK	840.44	645.387	1035.49	OK
Bin_02_19_3	carnitine transporter K03451 betaine/carnitine transporter, BCCT family	Bin_02_19:2865-4365	1500	99.6582	85.2363	114.08	OK	641.161	570.602	711.72	OK	364.891	320.361	409.422	OK	148.699	128.898	168.501	OK	186.167	160.873	211.461	OK	402.774	357.141	448.408	OK	258.346	225.829	290.863	OK	260.226	227.937	292.515	OK	254.213	222.73	285.695	OK	276.983	243.524	310.442	OK	311.054	274.464	347.643	OK
Bin_02_19_4	site-specific recombinase, DNA invertase Pin related proteins	Bin_02_19:4720-5302	582	109.488	84.1749	134.801	OK	685.75	589.234	782.266	OK	496.152	417.42	574.883	OK	161.607	128.619	194.594	OK	280.799	229.961	331.637	OK	314.377	261.727	367.026	OK	270.008	220.084	319.933	OK	243.841	197.759	289.922	OK	259.701	212.489	306.913	OK	308.583	256.904	360.262	OK	455.298	389.405	521.19	OK
Bin_02_19_5	transposase	Bin_02_19:5835-6024	189	2201.7	1742	2661.4	OK	11846.9	10200.3	13493.6	OK	12598.7	10863.9	14333.6	OK	6041.08	5149.61	6932.55	OK	10007.6	8624.22	11390.9	OK	9140.32	7876.84	10403.8	OK	8166.66	6954.21	9379.11	OK	8138.49	6954.2	9322.78	OK	8594.24	7377.06	9811.42	OK	8836.95	7609.67	10064.2	OK	9636.26	8340.61	10931.9	OK
Bin_02_19_6	hypothetical protein	Bin_02_19:6311-6527	216	378.554	225.523	531.586	OK	511.447	270.349	752.545	OK	586.365	324.134	848.595	OK	402.672	234.746	570.598	OK	471.021	260.374	681.668	OK	473.222	271.44	675.005	OK	768.029	496.49	1039.57	OK	950.984	657.504	1244.46	OK	856.384	582.122	1130.65	OK	1224.59	902.999	1546.19	OK	1420.54	1078.51	1762.56	OK
Bin_02_19_7	chromosome partitioning ATPase	Bin_02_19:6533-7319	786	107.45	87.363	127.536	OK	120.633	91.3754	149.891	OK	206.846	167.929	245.762	OK	96.1914	75.6833	116.7	OK	160.275	129.572	190.979	OK	138.328	111.068	165.588	OK	202.298	166.837	237.759	OK	202.158	167.529	236.786	OK	292.021	248.666	335.375	OK	307.15	262.954	351.345	OK	426.748	371.193	482.303	OK
Bin_02_19_8	replication initiator A domain protein	Bin_02_19:7895-8984	1089	57.9715	45.9662	69.9768	OK	281.119	241.049	321.188	OK	257.57	219.433	295.708	OK	93.4354	76.8577	110.013	OK	141.159	117.162	165.155	OK	172.195	145.881	198.51	OK	155.679	129.985	181.372	OK	132.924	110.155	155.693	OK	146.037	122.187	169.888	OK	140.418	117.485	163.351	OK	193.546	165.514	221.577	OK
Bin_02_19_9	hypothetical protein	Bin_02_19:9133-9331	198	137.041	29.6359	244.446	OK	461.257	194.95	727.564	OK	634.588	317.294	951.882	OK	71.0524	0	153.097	OK	350.459	139.124	561.793	OK	261.89	87.2967	436.483	OK	487.027	235.527	738.526	OK	735.138	435.019	1035.26	OK	504.995	260.036	749.953	OK	628.377	360.436	896.318	OK	306.359	121.617	491.1	OK
Bin_02_2_0	hypothetical protein	Bin_02_2:597-1317	720	0	0	0	OK	0	0	0	OK	0	0	0	OK	0	0	0	OK	0	0	0	OK	0	0	0	OK	0	0	0	OK	0	0	0	OK	0	0	0	OK	0	0	0	OK	0	0	0	OK
Bin_02_2_1	Carbonic anhydrase (EC 4.2.1.1)	Bin_02_2:1863-2448	585	107.062	82.2678	131.856	OK	43.3687	21.6844	65.0531	OK	44.7493	22.3746	67.1239	OK	58.4548	38.6935	78.2161	OK	31.4534	14.6408	48.2659	OK	69.767	45.8371	93.6969	OK	48.0812	27.0968	69.0656	OK	25.9199	10.955	40.8848	OK	43.9898	24.7911	63.1885	OK	56.3963	35.0805	77.7121	OK	9.81979	1.0367	18.6029	OK
Bin_02_2_10	Ribosomal RNA small subunit methyltransferase D (EC 2.1.1.-)	Bin_02_2:10201-10783	582	128.458	101.083	155.832	OK	40.9811	19.8185	62.1436	OK	47.9237	24.6773	71.1702	OK	94.2705	69.0756	119.465	OK	47.5547	26.8001	68.3093	OK	59.9797	37.7038	82.2556	OK	57.6941	34.6165	80.7718	OK	47.8973	27.4738	68.3207	OK	46.4505	26.644	66.2571	OK	32.4824	16.2412	48.7236	OK	13.8569	3.38206	24.3317	OK
Bin_02_2_100	metal dependent phosphohydrolase	Bin_02_2:103543-104197	654	138.557	112.232	164.882	OK	64.2514	39.9666	88.5361	OK	82.8709	54.8554	110.886	OK	113.112	87.8197	138.405	OK	89.3932	63.3145	115.472	OK	119.864	91.004	148.724	OK	139.559	106.664	172.453	OK	91.4303	65.5699	117.291	OK	101.082	74.305	127.86	OK	78.4365	55.3068	101.566	OK	36.5782	20.9812	52.1752	OK
Bin_02_2_101	putative thymidylate kinase K00943 dTMP kinase	Bin_02_2:104274-106379	714	250.773	213.983	287.562	OK	54.664	33.6238	75.7042	OK	45.9589	25.9216	65.9963	OK	172.152	142.213	202.092	OK	134.249	104.23	164.268	OK	105.755	80.2923	131.218	OK	129.972	100.155	159.79	OK	150.043	118.926	181.161	OK	167.416	134.896	199.937	OK	94.7795	70.8973	118.662	OK	1.46694	0	4.40083	OK
Bin_02_2_102	lysine decarboxylase	Bin_02_2:104274-106379	1395	290.894	256.619	325.17	OK	47.6688	34.8135	60.5242	OK	58.1293	43.7092	72.5494	OK	143.655	123.874	163.436	OK	133.619	112.848	154.39	OK	118.759	100.108	137.409	OK	153.741	130.823	176.66	OK	118.794	99.8043	137.785	OK	123.244	104.017	142.471	OK	107.553	90.1765	124.93	OK	3.13991	0.331489	5.94833	OK
Bin_02_2_103	DNA polymerase III delta prime subunit (EC 2.7.7.7)	Bin_02_2:106404-108565	984	152.18	129.469	174.892	OK	29.1179	16.702	41.5339	OK	32.7762	19.3954	46.1571	OK	104.386	85.7183	123.054	OK	107.509	85.6787	129.34	OK	96.1886	76.4522	115.925	OK	95.0291	74.4144	115.644	OK	86.4864	67.3847	105.588	OK	60.3484	44.635	76.0618	OK	79.6634	61.9604	97.3664	OK	8.6309	2.87697	14.3848	OK
Bin_02_2_104	PSP1 domain protein	Bin_02_2:106404-108565	1188	286.991	252.271	321.71	OK	119.595	97.1928	141.997	OK	140.722	115.754	165.689	OK	299.285	263.063	335.507	OK	245.211	211.895	278.527	OK	202.518	174.193	230.842	OK	195.839	167.152	224.527	OK	164.691	139.611	189.771	OK	175.121	149.279	200.963	OK	159.028	135.077	182.98	OK	22.0435	13.8568	30.2303	OK
Bin_02_2_105	pduU putative propanediol utilization protein K04031 ethanolamine protein EutS	Bin_02_2:108895-109303	408	397.976	330.113	465.839	OK	156.991	100.598	213.384	OK	172.44	112.404	232.476	OK	421.253	347.411	495.095	OK	306.421	234.694	378.149	OK	230.027	170.635	289.42	OK	260.942	194.121	327.762	OK	189.674	134.34	245.008	OK	180.031	126.943	233.12	OK	191.92	138.172	245.668	OK	73.387	40.5674	106.207	OK
Bin_02_2_106	hypothetical protein	Bin_02_2:109439-110399	960	102.012	84.1721	119.853	OK	30.0426	17.2324	42.8529	OK	32.408	18.893	45.9231	OK	70.679	55.2556	86.1024	OK	67.9124	50.3775	85.4473	OK	37.2162	24.8108	49.6216	OK	64.5956	47.3317	81.8595	OK	68.557	51.2823	85.8317	OK	72.8183	55.2857	90.3509	OK	49.7219	35.5156	63.9281	OK	4.94722	0.522291	9.37214	OK
Bin_02_2_107	RNA methyltransferase, TrmA family K00599	Bin_02_2:110540-111917	1377	77.3619	64.6172	90.1066	OK	34.3203	23.329	45.3117	OK	33.5968	22.5503	44.6434	OK	65.0675	53.1878	76.9471	OK	48.1408	36.2894	59.9922	OK	48.6322	37.2483	60.0162	OK	46.8303	35.0302	58.6304	OK	32.2582	22.7458	41.7707	OK	32.6441	23.2205	42.0676	OK	24.1949	16.2397	32.1502	OK	3.1881	0.336577	6.03963	OK
Bin_02_2_108	ATPase	Bin_02_2:112088-113357	1269	62.2174	50.6811	73.7537	OK	36.8323	24.8823	48.7823	OK	54.0068	39.308	68.7056	OK	62.709	50.4695	74.9486	OK	39.3662	28.1187	50.6137	OK	51.3638	39.0855	63.6421	OK	31.112	21.0179	41.2061	OK	28.5787	19.1821	37.9753	OK	29.9627	20.4877	39.4377	OK	31.6908	22.1357	41.246	OK	58.9929	46.1196	71.8662	OK
Bin_02_2_109	Putative cytoplasmic protein	Bin_02_2:113528-114596	1068	82.8905	68.1783	97.6027	OK	47.7931	32.6796	62.9066	OK	97.3962	75.4803	119.312	OK	60.3691	47.0358	73.7024	OK	50.5077	36.3627	64.6527	OK	71.4573	55.3782	87.5365	OK	43.3983	30.162	56.6347	OK	44.7506	31.6955	57.8057	OK	39.7054	27.5954	51.8154	OK	57.7104	43.3942	72.0266	OK	77.9154	61.4894	94.3414	OK
Bin_02_2_11	ATP-dependent DNA helicase RecG K03655 RecG	Bin_02_2:10791-12846	2055	234.407	207.617	261.197	OK	83.0865	69.0679	97.105	OK	69.0454	56.4395	81.6513	OK	144.995	127.115	162.875	OK	112.314	96.3562	128.271	OK	117.355	101.336	133.375	OK	97.5021	82.9079	112.096	OK	84.4294	71.398	97.4607	OK	69.3819	58.0128	80.7509	OK	77.0713	65.0906	89.052	OK	10.1009	6.06053	14.1412	OK
Bin_02_2_110	hypothetical protein	Bin_02_2:114627-114957	330	151.431	100.074	202.787	OK	72.9517	24.3172	121.586	OK	167.275	92.4676	242.083	OK	104.884	59.1086	150.659	OK	174.682	106.166	243.198	OK	141.135	82.2777	199.992	OK	89.0093	39.6358	138.383	OK	122.728	66.4163	179.039	OK	125.285	69.2558	181.314	OK	102.395	52.726	152.063	OK	229.051	155.696	302.406	OK
Bin_02_2_111	hypothetical cytosolic protein	Bin_02_2:116860-117223	363	130.249	87.5025	172.996	OK	32.4084	3.42144	61.3953	OK	113.696	58.5454	168.847	OK	107.832	66.3273	149.336	OK	91.3311	47.029	135.633	OK	68.6957	31.9763	105.415	OK	43.8003	12.8288	74.7717	OK	67.147	29.9005	104.393	OK	110.201	63.2112	157.191	OK	105.961	60.779	151.143	OK	140.891	89.445	192.337	OK
Bin_02_2_112	aromatic amino acid beta-eliminating lyase/threonine aldolase K01620 threonine aldolase	Bin_02_2:117305-118349	1044	100.31	83.3359	117.285	OK	44.2431	29.4954	58.9908	OK	67.2092	48.7454	85.673	OK	93.8989	76.8987	110.899	OK	74.3615	56.9548	91.7683	OK	82.8033	65.249	100.358	OK	64.3627	48.0146	80.7109	OK	78.3482	60.829	95.8674	OK	70.2831	53.9426	86.6236	OK	74.8847	58.3454	91.4239	OK	32.0569	21.3712	42.7425	OK
Bin_02_2_113	ABC transporter related K02003	Bin_02_2:118534-119239	705	41.5199	27.9267	55.113	OK	8.24393	0	16.4879	OK	4.25318	0	10.2681	OK	13.9689	5.54534	22.3925	OK	17.0827	6.27865	27.8867	OK	10.9216	2.66565	19.1776	OK	41.7816	24.7243	58.8388	OK	37.7744	22.0214	53.5274	OK	35.0407	20.0993	49.9821	OK	27.5666	14.5716	40.5616	OK	10.4532	2.55131	18.355	OK
Bin_02_2_114	hypothetical protein	Bin_02_2:119279-121268	1989	41.6288	34.2235	49.0341	OK	14.4562	8.67373	20.2387	OK	13.1264	7.5293	18.7236	OK	26.0096	19.9212	32.0979	OK	23.0058	16.3646	29.647	OK	18.3856	12.7117	24.0595	OK	30.7719	23.0181	38.5257	OK	37.3246	29.0303	45.619	OK	37.091	28.9485	45.2335	OK	34.3748	26.6884	42.0612	OK	5.4467	2.42541	8.46798	OK
Bin_02_2_115	hypothetical protein	Bin_02_2:121491-122172	681	32.6714	20.3575	44.9853	OK	17.3179	5.07229	29.5635	OK	17.8692	5.23376	30.5046	OK	13.3383	4.90242	21.7742	OK	16.1484	5.3828	26.914	OK	9.83264	1.80432	17.861	OK	16.4568	5.48562	27.4281	OK	15.5254	5.17514	25.8757	OK	15.0565	5.01882	25.0941	OK	19.3029	8.15835	30.4474	OK	45.486	28.5929	62.3791	OK
Bin_02_2_116	hypothetical protein	Bin_02_2:122181-123687	1506	38.9275	30.7662	47.0889	OK	19.0272	11.2594	26.7951	OK	33.5396	23.0636	44.0156	OK	33.2177	25.1612	41.2741	OK	35.4847	25.827	45.1424	OK	24.0071	16.4154	31.5988	OK	36.1625	26.3203	46.0046	OK	25.2709	17.2795	33.2623	OK	26.3457	18.3103	34.381	OK	44.7728	34.5012	55.0444	OK	70.6554	57.8106	83.5001	OK
Bin_02_2_117	glycerol dehydrogenase K00005 dehydrogenase	Bin_02_2:124091-126376	1107	132.81	113.082	152.537	OK	53.7308	38.0559	69.4057	OK	87.2905	66.9959	107.585	OK	127.497	107.474	147.52	OK	133.606	110.629	156.583	OK	69.2357	53.7541	84.7173	OK	128.433	105.827	151.039	OK	113.876	93.3428	134.409	OK	100.718	81.8517	119.584	OK	126.575	105.219	147.931	OK	46.3862	33.989	58.7835	OK
Bin_02_2_118	similar to Uncharacterized membrane protein	Bin_02_2:124091-126376	1182	127.983	109.231	146.736	OK	40.1096	27.0963	53.1229	OK	76.2382	58.0138	94.4626	OK	87.8	72.4094	103.191	OK	69.9902	54.3399	85.6405	OK	80.7051	64.6442	96.766	OK	117.69	96.8945	138.485	OK	111.87	92.1795	131.56	OK	115.832	95.918	135.746	OK	137.258	115.466	159.051	OK	39.7689	28.739	50.7988	OK
Bin_02_2_119	transcriptional regulator, TetR/AcrR family	Bin_02_2:126537-127155	618	125.191	99.3801	151.002	OK	44.8984	23.7331	66.0637	OK	146.704	107.841	185.567	OK	126.028	98.1932	153.863	OK	134.386	101.049	167.723	OK	67.979	45.3194	90.6387	OK	96.9204	68.3402	125.501	OK	101.373	72.9832	129.764	OK	125.299	94.2161	156.382	OK	114.917	85.7283	144.106	OK	238.565	196.412	280.719	OK
Bin_02_2_12	DAK2 domain fusion protein YloV K07030	Bin_02_2:12860-14492	1632	695.538	621.491	769.585	OK	250.101	217.872	282.33	OK	298.339	261.136	335.541	OK	582.564	521.867	643.26	OK	443.357	393.937	492.778	OK	374.839	332.537	417.141	OK	368.788	326.275	411.301	OK	283.401	249.499	317.303	OK	278.192	244.993	311.392	OK	250.301	220.049	280.552	OK	107.89	91.6967	124.084	OK
Bin_02_2_120	formate/nitrite family transporter K02598 nitrite transporter NirC	Bin_02_2:127238-128003	765	163.428	136.995	189.861	OK	75.4587	51.8893	99.028	OK	89.2551	63.2167	115.293	OK	107.732	85.6258	129.838	OK	120.513	93.3956	147.631	OK	82.2038	60.7997	103.608	OK	139.916	110.419	169.413	OK	165.729	134.548	196.91	OK	196.282	162.146	230.418	OK	195.568	162.068	229.067	OK	56.008	38.7236	73.2924	OK
Bin_02_2_121	amino acid-binding ACT domain protein	Bin_02_2:128138-128504	366	31.8925	10.6345	53.1506	OK	12.728	0	30.7281	OK	13.1332	0	31.7063	OK	58.8188	28.4449	89.1928	OK	36.9241	9.0121	64.8361	OK	19.271	3.55271e-15	38.542	OK	43.005	12.5959	73.4141	OK	35.4996	8.66443	62.3348	OK	39.3455	11.524	67.167	OK	52.0185	20.6502	83.3869	OK	41.4999	13.8333	69.1666	OK
Bin_02_2_122	GNAT family N-acetyltransferase [	Bin_02_2:128587-129121	534	42.2139	25.3545	59.0733	OK	9.38932	0	20.2312	OK	29.0646	9.68821	48.441	OK	44.3543	25.8573	62.8514	OK	41.5064	20.7532	62.2596	OK	30.8014	13.7159	47.8869	OK	26.437	9.71677	43.1572	OK	24.9407	9.16681	40.7146	OK	21.7686	7.25621	36.2811	OK	23.2567	8.54788	37.9656	OK	4.53543	0	10.9495	OK
Bin_02_2_123	hypothetical protein	Bin_02_2:129447-129720	273	36.9912	2.05472	71.9277	OK	27.0138	0	65.2171	OK	0	0	0	OK	33.2898	0	66.5796	OK	22.3907	0	54.056	OK	10.2252	0	30.6755	OK	22.8184	0	55.0885	OK	0	0	0	OK	0	0	0	OK	40.1469	0	80.2937	OK	0	0	0	OK
Bin_02_2_124	MULTISPECIES: SDR family oxidoreductase	Bin_02_2:129747-130107	360	31.9906	9.94681	54.0343	OK	13.2071	0	31.8848	OK	27.2551	3.55271e-15	54.5101	OK	44.7575	17.7677	71.7473	OK	0	0	0	OK	29.9946	5.50412	54.4851	OK	11.156	0	26.9329	OK	15.7868	0	34.0159	OK	20.4133	0	40.8266	OK	14.7209	0	31.7192	OK	9.56937	0	23.1025	OK
Bin_02_2_125	hypothetical protein	Bin_02_2:130240-130465	225	40.8268	0	93.1924	OK	0	0	0	OK	0	0	0	OK	45.7786	0	98.6391	OK	20.5271	0	61.5813	OK	18.7482	0	56.2446	OK	41.8384	0	101.007	OK	0	0	0	OK	19.1391	0	57.4173	OK	18.4027	0	55.2081	OK	35.8881	0	86.6416	OK
Bin_02_2_126	transcriptional regulator, ArsR family	Bin_02_2:130487-130856	369	17.2249	1.05019	33.3995	OK	12.5006	0	30.1792	OK	12.8986	0	31.1399	OK	53.9169	25.0971	82.7367	OK	25.9032	2.73467	49.0717	OK	18.9267	0	37.8535	OK	15.8388	0	34.1279	OK	29.8847	5.48394	54.2854	OK	19.3213	0	38.6427	OK	32.5114	7.93508	57.0876	OK	4.52873	0	13.5862	OK
Bin_02_2_127	nitroreductase family protein	Bin_02_2:130866-131523	657	17.7287	8.40254	27.0549	OK	9.11795	0	18.2359	OK	11.7603	1.24156	22.2789	OK	25.2816	13.3638	37.1995	OK	15.115	4.42709	25.803	OK	24.159	11.2455	37.0726	OK	19.2547	7.07696	31.4324	OK	12.7154	3.10347	22.3274	OK	12.3314	3.00973	21.653	OK	27.1015	13.5507	40.6522	OK	6.60652	0	13.213	OK
Bin_02_2_128	hypothetical protein	Bin_02_2:131769-132696	927	84.901	68.5169	101.285	OK	71.3963	51.2024	91.5902	OK	64.8288	45.2822	84.3754	OK	63.3481	48.4168	78.2794	OK	41.4244	27.4204	55.4284	OK	92.9648	72.9155	113.014	OK	56.6895	40.1515	73.2276	OK	56.8947	40.8024	72.9869	OK	90.4889	70.5033	110.475	OK	80.6408	62.1406	99.1411	OK	60.008	44.2491	75.7668	OK
Bin_02_2_129	hypothetical protein	Bin_02_2:132840-134229	1389	102.074	86.9007	117.247	OK	47.9103	34.9898	60.8307	OK	40.4471	28.3881	52.5062	OK	74.0697	61.188	86.9514	OK	68.5917	54.517	82.6664	OK	106.171	88.7736	123.568	OK	85.3539	69.5041	101.204	OK	99.2653	82.2619	116.269	OK	89.5351	73.776	105.294	OK	93.2103	77.3022	109.119	OK	10.0986	5.0493	15.1479	OK
Bin_02_2_13	putative asp23 protein	Bin_02_2:14508-14862	354	626.526	525.607	727.444	OK	185.24	113.941	256.539	OK	134.504	72.7892	196.218	OK	503.053	410.823	595.282	OK	250.211	174.769	325.652	OK	311.628	231.166	392.09	OK	341.918	252.89	430.946	OK	218.689	149.533	287.844	OK	164.365	105.323	223.406	OK	132.55	80.5597	184.541	OK	94.4496	51.1131	137.786	OK
Bin_02_2_130	hypothetical protein	Bin_02_2:134256-135363	1107	88.7071	73.6303	103.784	OK	52.5876	37.0804	68.0948	OK	74.3149	55.5893	93.0405	OK	78.1887	63.346	93.0314	OK	78.6477	61.3823	95.9131	OK	80.4865	63.7944	97.1786	OK	87.8752	69.4516	106.299	OK	94.7447	76.1637	113.326	OK	84.815	67.5022	102.128	OK	102.789	84.1001	121.478	OK	44.7296	32.5557	56.9034	OK
Bin_02_2_131	Long-chain-fatty-acid--CoA ligase (EC 6.2.1.3)	Bin_02_2:135548-138142	1455	5.82074	2.55901	9.08247	OK	4.95077	0.908484	8.99306	OK	10.2167	4.31811	16.1154	OK	16.2692	10.5172	22.0213	OK	4.78743	1.16847	8.40638	OK	9.36974	4.53123	14.2083	OK	4.87887	1.19079	8.56695	OK	6.57533	2.41673	10.7339	OK	8.92742	4.15551	13.6993	OK	4.9051	1.43667	8.37353	OK	0.597857	0	1.79357	OK
Bin_02_2_132	hypothetical protein	Bin_02_2:135548-138142	1143	8.43441	3.93609	12.9327	OK	3.2981	0	7.10643	OK	12.478	4.95349	20.0025	OK	14.9026	8.5481	21.2571	OK	10.9347	4.62154	17.2478	OK	5.8258	1.42191	10.2297	OK	9.2863	3.41313	15.1595	OK	7.00856	2.05276	11.9644	OK	5.09765	0.935437	9.25987	OK	9.80303	4.14325	15.4628	OK	2.38968	0	5.14904	OK
Bin_02_2_133	acyl carrier protein [	Bin_02_2:138165-140835	225	7.62517	0	33.7767	OK	0	0	0	OK	76.6613	0	165.182	OK	61.0381	0	122.076	OK	0	0	0	OK	0	0	0	OK	0	0	0	OK	0	0	0	OK	19.1391	0	57.4173	OK	18.4027	0	55.2081	OK	0	0	0	OK
Bin_02_2_134	hypothetical protein	Bin_02_2:138165-140835	1500	7.42871	3.86043	10.997	OK	0.796473	0	2.38942	OK	4.93097	0.904849	8.95708	OK	9.32439	5.04606	13.6027	OK	3.961	0.726857	7.19514	OK	9.04434	4.37386	13.7148	OK	6.05498	2.01833	10.0916	OK	7.61637	3.21906	12.0137	OK	8.00185	3.56322	12.4405	OK	10.0613	5.18087	14.9418	OK	1.15419	0	2.78646	OK
Bin_02_2_135	hypothetical protein	Bin_02_2:138165-140835	963	4.95925	0.89677	9.02172	OK	6.80088	0.717988	12.8838	OK	5.6139	8.88178e-16	11.2278	OK	5.86663	1.43187	10.3014	OK	9.01918	2.64166	15.3967	OK	10.297	3.78459	16.8093	OK	6.89359	1.265	12.5222	OK	7.58733	1.85185	13.3228	OK	7.35815	1.79591	12.9204	OK	6.06432	1.11282	11.0158	OK	1.97106	0	4.75856	OK
Bin_02_2_136	two component transcriptional regulator, winged helix family	Bin_02_2:140844-143138	699	31.9906	19.9231	44.0581	OK	16.6878	4.88775	28.4879	OK	23.6762	9.39891	37.9535	OK	34.7031	21.3459	48.0604	OK	22.4768	10.0089	34.9447	OK	31.583	17.4587	45.7074	OK	26.4302	12.7817	40.0787	OK	13.2983	3.89497	22.7016	OK	14.5087	4.83623	24.1811	OK	12.4004	3.63199	21.1688	OK	10.5799	2.58225	18.5776	OK
Bin_02_2_137	hypothetical protein	Bin_02_2:140844-143138	1599	35.9711	28.4343	43.5078	OK	21.4582	13.4888	29.4276	OK	28.2493	18.961	37.5376	OK	32.3705	24.6872	40.0539	OK	29.4387	20.9405	37.937	OK	26.8876	19.1258	34.6493	OK	25.6259	17.6217	33.6301	OK	28.303	20.1326	36.4734	OK	22.8735	15.6402	30.1067	OK	29.1412	21.1355	37.1469	OK	13.4033	8.04197	18.7646	OK
Bin_02_2_138	hypothetical protein	Bin_02_2:143326-143953	627	55.7891	38.6906	72.8877	OK	21.9713	7.32375	36.6188	OK	55.4172	31.7872	79.0472	OK	39.1094	23.7694	54.4494	OK	38.4457	20.8056	56.0859	OK	29.5697	14.7848	44.3545	OK	57.7391	35.9158	79.5624	OK	70.0343	46.6895	93.379	OK	71.6922	48.4322	94.9522	OK	52.6073	33.0695	72.1452	OK	47.7586	29.3763	66.1409	OK
Bin_02_2_139	putative transcriptional regulator K03655 ATP-dependent DNA helicase RecG	Bin_02_2:144106-145381	1275	58.8127	47.6612	69.9642	OK	24.096	14.4576	33.7344	OK	53.7042	39.0877	68.3206	OK	93.8334	78.3468	109.32	OK	50.3301	37.6481	63.012	OK	48.1574	36.3019	60.0129	OK	44.7782	32.7024	56.854	OK	35.3312	24.9126	45.7498	OK	40.9679	29.9196	52.0161	OK	34.3781	24.454	44.3022	OK	34.9181	25.0417	44.7944	OK
Bin_02_2_14	50S ribosomal protein L28P K02902 large subunit L28	Bin_02_2:15074-15263	189	4939.2	4190.43	5687.97	OK	3585.85	2778.97	4392.73	OK	3653.17	2825.89	4480.45	OK	4390.97	3665.96	5115.98	OK	4251.34	3451.48	5051.21	OK	5326.13	4440.68	6211.58	OK	4754.3	3893.54	5615.05	OK	3508.59	2796.11	4221.08	OK	3192.15	2522.89	3861.4	OK	3608.98	2911.2	4306.77	OK	2269.29	1722.91	2815.67	OK
Bin_02_2_140	cysK cysteine synthase (EC:2.5.1.47) K01738 A	Bin_02_2:145485-146424	939	219.14	188.954	249.325	OK	89.8947	67.421	112.368	OK	65.2193	45.7747	84.664	OK	187.806	160.111	215.501	OK	116.422	93.1379	139.707	OK	121.22	98.5132	143.926	OK	129.324	104.55	154.098	OK	100.738	79.5004	121.975	OK	85.7545	66.4583	105.051	OK	106.461	85.3785	127.543	OK	16.2836	8.14178	24.4253	OK
Bin_02_2_141	hypothetical protein	Bin_02_2:146637-147435	798	341.552	297.613	385.491	OK	248.557	205.981	291.134	OK	272.611	226.956	318.266	OK	296.665	256.137	337.193	OK	223.308	186.184	260.432	OK	273.696	232.757	314.636	OK	212.891	176.57	249.213	OK	246.551	207.669	285.433	OK	248.507	209.761	287.253	OK	291.901	249.454	334.347	OK	248.103	210.321	285.885	OK
Bin_02_2_142	hypothetical protein	Bin_02_2:147453-148164	711	323.368	279.341	367.395	OK	244.39	199.77	289.009	OK	195.431	154.901	235.962	OK	252.228	214.083	290.372	OK	226.198	186.538	265.858	OK	309.893	263.028	356.758	OK	228.798	188.527	269.069	OK	235.323	195.175	275.472	OK	253.398	211.876	294.92	OK	308.722	262.225	355.219	OK	97.3914	73.4153	121.368	OK
Bin_02_2_143	hypothetical protein	Bin_02_2:148166-148943	777	341.082	296.657	385.508	OK	187.397	150.645	224.149	OK	185.926	148.74	223.111	OK	235.375	200.406	270.344	OK	221.041	183.733	258.349	OK	313.741	268.335	359.147	OK	202.433	166.802	238.063	OK	244.104	204.937	283.27	OK	232.553	194.98	270.126	OK	254.401	215.135	293.667	OK	63.9736	45.6954	82.2518	OK
Bin_02_2_144	hypothetical protein	Bin_02_2:149014-150526	1512	414.731	369.428	460.034	OK	234.382	202.974	265.79	OK	379.457	333.596	425.319	OK	298.074	263.801	332.347	OK	290.424	254.981	325.867	OK	365.623	323.582	407.664	OK	345.3	304.381	386.219	OK	343.365	303.058	383.672	OK	415.937	368.965	462.91	OK	461.507	410.546	512.467	OK	242.443	212.577	272.308	OK
Bin_02_2_145	exopolysaccharide biosynthesis polyprenyl glycosylphosphotransferase (EC:2.7.8.6)	Bin_02_2:150707-152102	1395	182.751	159.743	205.759	OK	127.406	105.825	148.987	OK	159.185	134.081	184.289	OK	124.43	106.525	142.334	OK	127.872	107.706	148.038	OK	178.466	153.951	202.981	OK	108.351	90.0631	126.639	OK	147.802	125.918	169.687	OK	182.857	157.795	207.918	OK	197.718	171.478	223.958	OK	182.115	157.567	206.662	OK
Bin_02_2_146	glycosyl transferase, family 2	Bin_02_2:152171-154090	834	84.3628	67.1418	101.584	OK	83.5788	60.1721	106.986	OK	131.896	102.027	161.764	OK	88.8596	69.9147	107.805	OK	77.4253	56.9149	97.9358	OK	150.116	122.822	177.409	OK	55.3714	37.8614	72.8814	OK	50.9315	34.6204	67.2426	OK	78.5224	58.5777	98.4671	OK	54.7992	38.4612	71.1372	OK	108.054	85.4001	130.709	OK
Bin_02_2_147	putative glycosyltransferase	Bin_02_2:152171-154090	1089	62.8814	50.3181	75.4448	OK	50.1581	34.86	65.4562	OK	109.528	86.5644	132.491	OK	68.9985	54.9142	83.0827	OK	47.3752	33.8394	60.911	OK	98.0189	79.4118	116.626	OK	40.3976	27.7795	53.0157	OK	47.4066	34.1301	60.6831	OK	45.0732	32.3246	57.8218	OK	42.4722	30.3373	54.6071	OK	87.0533	69.8981	104.209	OK
Bin_02_2_148	glycosyl transferase 2 family protein [	Bin_02_2:154102-155053	951	59.3344	46.1197	72.5492	OK	63.5735	44.8267	82.3203	OK	111.23	86.0415	136.419	OK	80.0464	63.5341	96.5587	OK	35.511	22.755	48.2669	OK	105.671	84.6414	126.7	OK	46.6958	31.9293	61.4623	OK	48.4582	33.8475	63.0688	OK	58.7431	42.9013	74.585	OK	59.5638	43.9216	75.206	OK	55.0752	40.2226	69.9279	OK
Bin_02_2_149	hypothetical protein	Bin_02_2:155064-155958	894	53.6873	40.5618	66.8128	OK	70.3234	49.808	90.8389	OK	134.317	105.516	163.118	OK	94.0368	75.4148	112.659	OK	44.6465	29.7643	59.5286	OK	123.465	99.8132	147.116	OK	34.1244	20.9899	47.2589	OK	22.6544	12.2598	33.0489	OK	40.4712	26.7894	54.153	OK	45.585	31.3466	59.8233	OK	75.8884	57.7476	94.0292	OK
Bin_02_2_15	Thiamin pyrophosphokinase (EC 2.7.6.2)	Bin_02_2:15329-16896	669	148.04	121.2	174.881	OK	77.722	51.4472	103.997	OK	105.401	74.3197	136.482	OK	150.51	121.809	179.211	OK	112.276	83.5253	141.027	OK	156.341	123.918	188.765	OK	123.8	93.3223	154.277	OK	152.184	119.364	185.005	OK	128.71	98.9859	158.435	OK	143.559	112.777	174.342	OK	43.4425	26.7215	60.1636	OK
Bin_02_2_150	hypothetical protein	Bin_02_2:155971-157147	1176	30.5787	22.2598	38.8977	OK	61.598	45.4215	77.7744	OK	60.2713	44.0173	76.5253	OK	35.3368	25.7194	44.9543	OK	23.7675	14.6194	32.9157	OK	78.7914	62.8731	94.7097	OK	35.8837	24.5363	47.2312	OK	33.0065	22.4359	43.577	OK	32.0095	21.7583	42.2607	OK	56.0315	42.7321	69.331	OK	50.0181	37.6101	62.4261	OK
Bin_02_2_151	hypothetical protein	Bin_02_2:157193-158210	1017	54.2397	42.0966	66.3828	OK	39.3639	25.224	53.5038	OK	95.6465	73.2573	118.036	OK	53.2036	40.2998	66.1073	OK	36.8372	24.384	49.2905	OK	77.8638	60.5608	95.1669	OK	45.049	31.1466	58.9514	OK	36.428	24.2853	48.5706	OK	46.1222	32.667	59.5775	OK	35.8555	24.2224	47.4886	OK	82.8046	65.3478	100.261	OK
Bin_02_2_152	Glycopeptide antibiotics resistance protein	Bin_02_2:158481-158763	282	91.805	41.4924	142.118	OK	61.502	6.49294	116.511	OK	139.612	55.4226	223.801	OK	113.686	54.9787	172.393	OK	10.1953	0	30.586	OK	121.053	53.905	188.202	OK	10.3901	0	31.1702	OK	39.208	7.10543e-15	78.4161	OK	57.0357	10.4662	103.605	OK	109.682	46.3572	173.007	OK	160.423	84.799	236.047	OK
Bin_02_2_153	Gale UDP-galactose-4-epimerase (EC:5.1.3.2) K01784 UDP-glucose 4-epimerase	Bin_02_2:158956-159973	1017	608.532	541.107	675.957	OK	336.498	289.946	383.05	OK	546.364	478.84	613.888	OK	799.619	714.311	884.926	OK	580.975	512.929	649.022	OK	558.505	493.677	623.333	OK	433.328	379.399	487.258	OK	371.363	324.161	418.565	OK	372.903	325.881	419.925	OK	342.514	298.865	386.164	OK	196.891	167.738	226.044	OK
Bin_02_2_154	hypothetical protein	Bin_02_2:160275-162174	1899	71.8089	61.2027	82.415	OK	77.9464	64.0068	91.8861	OK	96.7646	80.6712	112.858	OK	69.415	58.5921	80.2379	OK	43.4077	34.0462	52.7693	OK	88.0509	74.5004	101.602	OK	66.8697	55.0054	78.7339	OK	57.747	47.1596	68.3343	OK	69.6505	57.8946	81.4063	OK	70.5906	58.8953	82.2858	OK	125.75	108.707	142.793	OK
Bin_02_2_155	hypothetical protein	Bin_02_2:162234-162900	666	130.1	104.788	155.413	OK	105.048	74.4021	135.693	OK	200.64	157.618	243.662	OK	122.567	96.583	148.551	OK	96.3328	69.6149	123.051	OK	101.521	75.3081	127.733	OK	135.932	103.892	167.971	OK	112.208	83.9345	140.482	OK	114.001	85.9359	142.066	OK	107.954	81.1737	134.734	OK	234.818	194.756	274.881	OK
Bin_02_2_156	abortive infection protein, putative	Bin_02_2:163200-165095	1251	67.8734	55.6861	80.0606	OK	43.3813	30.3013	56.4612	OK	104.784	84.135	125.434	OK	94.7698	79.0686	110.471	OK	68.6454	53.6657	83.625	OK	63.4429	49.6802	77.2056	OK	79.9504	63.6306	96.2702	OK	67.5685	52.9963	82.1407	OK	64.7656	50.716	78.8153	OK	63.0063	49.418	76.5946	OK	95.0116	78.2886	111.735	OK
Bin_02_2_157	RloB-like protein	Bin_02_2:163200-165095	648	68.5208	50.1407	86.9009	OK	51.1658	29.3486	72.983	OK	129.587	94.3177	164.856	OK	123.24	96.6613	149.819	OK	117.59	87.4781	147.701	OK	65.1439	43.7247	86.563	OK	90.368	63.7199	117.016	OK	96.3733	69.6441	123.102	OK	79.0835	55.2389	102.928	OK	79.497	56.0546	102.939	OK	151.661	119.688	183.635	OK
Bin_02_2_158	dihydroorotase, multifunctional complex type( EC:3.5.2.3 )	Bin_02_2:165462-166812	1350	3.05687	0.539869	5.57388	OK	0	0	0	OK	2.78826	0	6.00787	OK	2.22003	0	4.44005	OK	1.49319	0	3.60488	OK	8.18273	3.45843	12.907	OK	3.80428	0.401628	7.20693	OK	2.87117	0	5.74234	OK	2.08833	0	4.49973	OK	2.00798	0	4.3266	OK	5.22117	1.52925	8.9131	OK
Bin_02_2_159	Acetylornithine deacetylase (EC 3.5.1.16)	Bin_02_2:166814-167987	1173	6.71027	2.65175	10.7688	OK	2.13065	0	5.14383	OK	6.59541	1.21028	11.9805	OK	3.93847	0.722724	7.15423	OK	4.41503	0.466107	8.36395	OK	2.41945	0	5.21319	OK	4.49936	0.47501	8.52371	OK	2.54682	0	5.48764	OK	9.05628	3.59514	14.5174	OK	5.54134	1.35248	9.73021	OK	3.85946	0.407454	7.31147	OK
Bin_02_2_16	ribosome small subunit-dependent GTPase A K06949 biogenesis	Bin_02_2:15329-16896	906	160.178	135.968	184.388	OK	76.4742	55.0611	97.8873	OK	103.188	78.1614	128.215	OK	138.643	115.505	161.781	OK	145.058	118.463	171.652	OK	99.0868	78.0804	120.093	OK	126.71	101.618	151.802	OK	161.728	133.602	189.855	OK	147.751	121.537	173.966	OK	167.201	139.297	195.105	OK	57.5414	41.8806	73.2022	OK
Bin_02_2_160	hypothetical protein	Bin_02_2:167998-169177	1179	7.17071	2.98725	11.3542	OK	5.29383	0.558884	10.0288	OK	9.83222	3.27741	16.387	OK	8.48083	3.77651	13.1852	OK	7.89813	2.63271	13.1636	OK	8.01519	2.94594	13.0844	OK	8.04899	2.683	13.415	OK	6.74972	1.97695	11.5225	OK	5.72761	1.39794	10.0573	OK	5.50723	1.34416	9.67031	OK	7.67141	2.81958	12.5232	OK
Bin_02_2_161	transglutaminase domain protein	Bin_02_2:169500-170397	897	93.3345	75.9574	110.712	OK	23.8362	11.9181	35.7543	OK	49.19	31.7987	66.5813	OK	99.1372	80.0582	118.216	OK	87.6714	66.862	108.481	OK	36.0896	23.33	48.8492	OK	64.1781	46.2046	82.1516	OK	53.4227	37.4951	69.3502	OK	57.5656	41.2836	73.8477	OK	50.9226	35.9064	65.9389	OK	9.71483	3.23828	16.1914	OK
Bin_02_2_162	hypothetical protein	Bin_02_2:170426-171485	1059	118.411	99.7571	137.065	OK	26.563	15.2365	37.8895	OK	39.867	25.7719	53.9621	OK	97.4588	80.1707	114.747	OK	96.0744	76.4633	115.685	OK	39.304	27.3164	51.2916	OK	113.208	91.7174	134.698	OK	83.7084	65.7595	101.657	OK	72.7821	56.3002	89.264	OK	52.0377	38.3719	65.7034	OK	1.74968	0	4.22411	OK
Bin_02_2_163	hypothetical protein	Bin_02_2:171512-172315	348	206.072	150.169	261.974	OK	92.7858	41.3175	144.254	OK	73.6458	27.0681	120.223	OK	189.105	131.428	246.781	OK	141.982	84.0178	199.945	OK	86.4515	43.2258	129.677	OK	114.549	61.9903	167.108	OK	85.315	41.2585	129.371	OK	143.413	87.1616	199.664	OK	148.502	92.3735	204.63	OK	15.5144	0	33.4289	OK
Bin_02_2_164	hypothetical protein	Bin_02_2:171512-172315	459	107.745	77.1898	138.3	OK	4.05122	0	12.1536	OK	16.7207	0	33.4414	OK	62.4052	37.4431	87.3673	OK	60.4422	31.9495	88.9349	OK	58.2711	31.5345	85.0077	OK	99.2391	62.3826	136.096	OK	87.1656	52.9999	121.331	OK	50.0935	25.0467	75.1402	OK	54.1868	28.6429	79.7307	OK	0	0	0	OK
Bin_02_2_165	hypothetical protein	Bin_02_2:172346-172814	468	94.3181	66.2997	122.337	OK	19.5649	2.06552	37.0642	OK	12.1126	0	26.099	OK	74.7419	47.8938	101.59	OK	29.1898	9.72994	48.6497	OK	41.4714	19.304	63.6389	OK	59.4948	31.4487	87.5409	OK	62.3638	34.4739	90.2537	OK	45.3601	21.9362	68.7839	OK	58.1531	32.1462	84.1599	OK	0	0	0	OK
Bin_02_2_166	hypothetical protein	Bin_02_2:172841-173273	432	69.3906	43.1691	95.6122	OK	31.7203	7.742	55.6985	OK	14.0272	0	30.2243	OK	33.5055	14.1611	52.8499	OK	37.5596	13.8048	61.3144	OK	17.1523	1.81082	32.4939	OK	45.9324	19.4133	72.4516	OK	25.2774	6.16949	44.3854	OK	49.0279	22.8214	75.2343	OK	20.2035	3.70741	36.6995	OK	0	0	0	OK
Bin_02_2_167	putative ATPase involved pili biogenesis, PilT-like protein K02669 twitching motility protein PilT	Bin_02_2:173303-174371	1068	117.859	99.3123	136.406	OK	23.8965	13.2097	34.5834	OK	29.5887	17.5092	41.6682	OK	86.1364	70.2098	102.063	OK	73.2857	56.2471	90.3243	OK	52.4623	38.685	66.2396	OK	107.991	87.1114	128.871	OK	75.2191	58.2935	92.1447	OK	68.3302	52.4438	84.2167	OK	73.6918	57.5143	89.8692	OK	7.79154	2.59718	12.9859	OK
Bin_02_2_168	hypothetical protein	Bin_02_2:174384-176034	1650	106.39	91.6551	121.125	OK	39.9749	29.2911	50.6586	OK	46.4033	34.7108	58.0959	OK	120.076	103.619	136.534	OK	88.7508	73.8294	103.672	OK	54.0398	43.2318	64.8477	OK	75.9747	62.331	89.6184	OK	56.3158	44.9959	67.6357	OK	61.7864	50.1099	73.4629	OK	66.8352	54.8328	78.8377	OK	13.9649	8.58981	19.34	OK
Bin_02_2_169	hypothetical protein	Bin_02_2:176144-176333	189	221.357	69.6807	373.034	OK	45.3905	0	136.172	OK	187.342	5.68434e-14	374.684	OK	167.808	30.7933	304.822	OK	75.245	0	181.657	OK	274.897	80.5154	469.278	OK	153.364	0	306.729	OK	180.855	19.0934	342.617	OK	105.236	0	226.751	OK	438.475	195.253	681.697	OK	32.8882	0	98.6647	OK
Bin_02_2_17	hypothetical protein K08884 serine/threonine protein kinase, bacterial	Bin_02_2:16898-18632	1734	658.326	588.755	727.898	OK	275.927	241.687	310.168	OK	439.249	388.993	489.504	OK	564.92	506.227	623.613	OK	569.807	508.993	630.622	OK	429.008	382.077	475.939	OK	511.168	455.741	566.594	OK	527.396	470.857	583.934	OK	613.133	548.668	677.598	OK	646.691	579.24	714.143	OK	276.182	243.965	308.4	OK
Bin_02_2_170	hypothetical protein	Bin_02_2:176421-177913	792	100.35	80.8126	119.888	OK	24.5827	11.4427	37.7227	OK	19.9299	7.9117	31.948	OK	47.6047	33.2514	61.9581	OK	58.2162	39.8066	76.6258	OK	37.2198	23.152	51.2876	OK	59.3282	40.567	78.0894	OK	58.7688	40.6324	76.9053	OK	80.0626	59.2161	100.909	OK	48.2769	32.4036	64.1502	OK	1.27226	0	3.81679	OK
Bin_02_2_171	hypothetical protein	Bin_02_2:176421-177913	708	106.006	84.369	127.642	OK	26.6332	11.8598	41.4066	OK	44.3924	25.018	63.7669	OK	73.2156	53.9882	92.443	OK	73.0181	50.7478	95.2885	OK	44.9772	28.2731	61.6813	OK	96.9098	71.0095	122.81	OK	107.751	81.2243	134.277	OK	96.5797	71.8482	121.311	OK	86.7742	63.5864	109.962	OK	11.8753	3.4782	20.2724	OK
Bin_02_2_172	hypothetical protein	Bin_02_2:178149-178701	552	3.2968	0	9.56157	OK	0	0	0	OK	0	0	0	OK	0	0	0	OK	0	0	0	OK	0	0	0	OK	2.50686	0	7.52057	OK	2.36497	0	7.09491	OK	0	0	0	OK	2.20529	0	6.61587	OK	0	0	0	OK
Bin_02_2_173	hypothetical protein	Bin_02_2:178757-178988	231	16.7485	0	50.7114	OK	0	0	0	OK	23.4247	0	70.2741	OK	0	0	0	OK	0	0	0	OK	0	0	0	OK	0	0	0	OK	18.0909	0	54.2727	OK	0	0	0	OK	0	0	0	OK	0	0	0	OK
Bin_02_2_174	hypothetical protein	Bin_02_2:179006-179195	189	33.4871	0	101.393	OK	0	0	0	OK	0	0	0	OK	0	0	0	OK	0	0	0	OK	0	0	0	OK	0	0	0	OK	36.1711	0	108.513	OK	0	0	0	OK	0	0	0	OK	32.8882	0	98.6647	OK
Bin_02_2_175	conserved repeat protein	Bin_02_2:179221-189556	10335	3.67325	2.77974	4.56677	OK	1.7318	0.891754	2.57185	OK	1.89204	1.00013	2.78396	OK	2.69906	1.87586	3.52227	OK	4.30627	3.10028	5.51227	OK	1.61951	0.912696	2.32632	OK	3.78618	2.6446	4.92776	OK	3.49071	2.42605	4.55536	OK	2.99164	2.02102	3.96225	OK	3.48211	2.45529	4.50893	OK	0.885739	0.374357	1.39712	OK
Bin_02_2_176	diguanylate cyclase	Bin_02_2:189725-191075	1350	322.176	284.637	359.714	OK	79.2657	62.3662	96.1652	OK	93.8715	75.1904	112.553	OK	177.047	153.763	200.331	OK	171.717	146.865	196.568	OK	90.6919	74.7292	106.655	OK	220.648	190.907	250.39	OK	201.7	174.273	229.126	OK	176.812	152.024	201.6	OK	170.678	146.807	194.55	OK	30.0217	21.1688	38.8747	OK
Bin_02_2_177	hypothetical protein	Bin_02_2:191285-194243	2958	260.717	232.617	288.816	OK	61.0878	51.1158	71.0598	OK	121.811	105.755	137.867	OK	195.128	173.798	216.458	OK	177.683	157.003	198.363	OK	82.5609	71.4416	93.6802	OK	164.615	145.121	184.109	OK	116.175	101.605	130.745	OK	124.83	109.505	140.156	OK	130.053	114.339	145.767	OK	56.753	48.287	65.2189	OK
Bin_02_2_178	hypothetical protein	Bin_02_2:194324-195758	1434	337.864	299.548	376.18	OK	99.8671	81.5575	118.177	OK	161.93	136.833	187.027	OK	223.903	196.443	251.362	OK	237.199	206.529	267.868	OK	140.405	119.838	160.972	OK	246.692	214.958	278.425	OK	243.429	212.435	274.424	OK	249.696	218.296	281.096	OK	275.635	241.96	309.309	OK	103.371	86.7854	119.957	OK
Bin_02_2_179	hypothetical protein	Bin_02_2:195837-198402	2565	214.939	191.078	238.8	OK	79.5633	67.1061	92.0205	OK	94.7263	80.6053	108.847	OK	89.159	77.542	100.776	OK	144.214	126.213	162.215	OK	89.6861	77.3565	102.016	OK	139.583	121.966	157.2	OK	130.638	114.121	147.155	OK	144.936	127.122	162.749	OK	158.525	139.528	177.522	OK	37.0598	30.2074	43.9121	OK
Bin_02_2_18	Protein serine/threonine phosphatase PrpC, regulation stationary phase	Bin_02_2:18633-19377	744	410.623	358.352	462.894	OK	177.822	140.943	214.7	OK	343.29	288.614	397.965	OK	398.212	346.642	449.782	OK	299.534	253.274	345.794	OK	299.631	254.782	344.48	OK	248.727	207.36	290.094	OK	225.507	187.445	263.569	OK	283.713	240.078	327.348	OK	289.847	246.193	333.501	OK	160.707	130.865	190.55	OK
Bin_02_2_180	hypothetical protein	Bin_02_2:198774-199926	1152	305.48	268.625	342.336	OK	103.448	82.221	124.675	OK	128.09	104.096	152.083	OK	180.487	155.635	205.34	OK	144.411	120.668	168.154	OK	193.723	165.89	221.556	OK	229.953	197.563	262.343	OK	229.954	198.142	261.766	OK	249.938	216.445	283.43	OK	237.084	205.207	268.961	OK	38.6608	27.6148	49.7067	OK
Bin_02_2_181	hypothetical protein	Bin_02_2:199959-204612	4653	313.212	279.729	346.695	OK	83.7453	73.064	94.4265	OK	103.646	90.9343	116.357	OK	242.138	217.288	266.987	OK	171.13	152.555	189.704	OK	132.415	117.697	147.134	OK	125.802	111.451	140.153	OK	93.7253	82.5721	104.879	OK	102.727	90.7755	114.678	OK	87.3971	76.9969	97.7972	OK	28.2382	23.6906	32.7859	OK
Bin_02_2_182	hypothetical protein	Bin_02_2:204678-206688	2010	268.136	237.985	298.287	OK	83.4425	69.2576	97.6273	OK	91.9959	76.7542	107.238	OK	228.546	202.525	254.568	OK	168.642	147.058	190.226	OK	115.088	99.1793	130.997	OK	119.725	102.835	136.615	OK	102.018	87.1344	116.902	OK	99.8202	85.3051	114.335	OK	96.8289	82.7949	110.863	OK	32.7142	25.353	40.0755	OK
Bin_02_2_183	hypothetical protein	Bin_02_2:207446-207692	246	1499.37	1245.56	1753.18	OK	407.882	233.961	581.804	OK	420.867	241.408	600.325	OK	1553.63	1282.33	1824.93	OK	1306.21	1022.85	1589.57	OK	701.773	503.282	900.264	OK	877	642.612	1111.39	OK	783.04	567.922	998.158	OK	573.123	391.886	754.361	OK	495.964	330.643	661.286	OK	107.468	31.4765	183.459	OK
Bin_02_2_184	hypothetical protein	Bin_02_2:207806-208073	267	1213.54	1010.31	1416.76	OK	389.388	239.513	539.264	OK	178.571	75.4728	281.668	OK	906.39	726.898	1085.88	OK	645.499	469.816	821.181	OK	655.066	485.928	824.203	OK	730.92	542.197	919.643	OK	609.103	441.77	776.437	OK	434.67	295.464	573.876	OK	417.946	284.096	551.795	OK	0	0	0	OK
Bin_02_2_185	hypothetical protein	Bin_02_2:209315-211985	2670	687.031	613.065	760.996	OK	195.461	171.843	219.078	OK	369.68	329.342	410.017	OK	677.483	608.439	746.526	OK	548.475	492.009	604.94	OK	289.286	257.996	320.576	OK	416.473	372.691	460.256	OK	319.191	284.871	353.511	OK	271.382	241.687	301.076	OK	218.642	194.074	243.21	OK	226.233	201.05	251.417	OK
Bin_02_2_186	hypothetical protein	Bin_02_2:212211-213411	1200	315.258	277.704	352.811	OK	92.2428	72.6874	111.798	OK	139.026	114.359	163.692	OK	339.742	299.677	379.807	OK	231.088	199.268	262.908	OK	191.446	164.266	218.626	OK	189.977	161.962	217.992	OK	188.31	161.017	215.603	OK	177.015	151.085	202.945	OK	167.124	142.479	191.769	OK	87.8625	71.6168	104.108	OK
Bin_02_2_187	accessory Sec system protein Asp1	Bin_02_2:213447-216977	1623	165.634	144.734	186.533	OK	73.4696	58.7764	88.1628	OK	75.8084	60.722	90.8948	OK	190.938	167.442	214.433	OK	126.616	107.741	145.491	OK	114.542	97.4086	131.675	OK	76.1917	62.3973	89.986	OK	68.9809	56.334	81.6279	OK	50.0325	39.4256	60.6394	OK	44.3237	34.5342	54.1132	OK	14.2307	8.75328	19.7081	OK
Bin_02_2_188	Accessory secretory protein Asp2	Bin_02_2:213447-216977	1515	226.12	198.804	253.436	OK	64.5634	50.3037	78.8231	OK	96.6783	78.9533	114.403	OK	249.362	219.773	278.952	OK	167.069	143.72	190.417	OK	137.093	117.252	156.933	OK	130.355	110.447	150.263	OK	100.389	83.8843	116.895	OK	94.9233	79.1967	110.65	OK	96.5366	80.8812	112.192	OK	14.8327	9.01486	20.6506	OK
Bin_02_2_189	Accessory secretory protein Asp3	Bin_02_2:213447-216977	444	146.006	109.351	182.661	OK	47.3515	18.7975	75.9056	OK	119.926	73.7667	166.086	OK	214.843	167.1	262.586	OK	99.9037	62.1437	137.664	OK	146.645	102.924	190.367	OK	61.8144	31.83	91.7988	OK	48.0248	21.4535	74.5961	OK	59.8811	31.6529	88.1094	OK	60.7758	32.89	88.6617	OK	28.0711	9.35703	46.7852	OK
Bin_02_2_19	ribosomal RNA large subunit methyltransferase N K06941 N	Bin_02_2:19384-20407	1023	158.048	134.989	181.106	OK	70.5879	51.7225	89.4533	OK	63.7306	45.5218	81.9393	OK	161.548	137.383	185.712	OK	105.523	84.5229	126.522	OK	110.692	90.1366	131.246	OK	90.5025	70.8697	110.135	OK	89.398	70.4457	108.35	OK	75.9823	58.7757	93.1889	OK	80.552	63.1797	97.9243	OK	19.1795	10.8089	27.5501	OK
Bin_02_2_190	secA2 accessory sec system translocase SecA2 K03070 preprotein subunit SecA	Bin_02_2:216979-219313	2334	125.317	109.895	140.739	OK	41.6736	32.6861	50.6612	OK	53.0003	42.7046	63.296	OK	155.858	137.414	174.302	OK	87.1576	74.3048	100.01	OK	81.0718	69.1961	92.9474	OK	46.2531	37.5509	54.9554	OK	37.8429	30.1975	45.4884	OK	35.9509	28.6125	43.2894	OK	38.5285	31.0792	45.9779	OK	5.6177	2.80885	8.42655	OK
Bin_02_2_191	gtaA glycosyl transferase, group 1 SP1758 (EC:2.4.1.52) K00712 poly(glycerol-phosphate) alpha-glucosyltransferase	Bin_02_2:219324-220821	1497	126.188	108.722	143.653	OK	37.5211	26.5751	48.4671	OK	51.0716	38.0994	64.0437	OK	146.093	126.516	165.67	OK	86.0208	70.7586	101.283	OK	65.2703	52.7091	77.8316	OK	51.2496	39.4922	63.0071	OK	41.3511	31.0931	51.609	OK	38.8682	29.0743	48.6621	OK	36.7795	27.4375	46.1214	OK	10.9902	5.94757	16.0329	OK
Bin_02_2_192	accessory Sec system glycosylation chaperone GtfB	Bin_02_2:220877-222236	1359	97.6541	82.7896	112.519	OK	33.0679	22.1952	43.9405	OK	37.8092	25.9996	49.6189	OK	107.933	91.4498	124.417	OK	58.5213	45.353	71.6896	OK	71.7174	57.7858	85.6491	OK	55.1096	42.2094	68.0097	OK	36.3221	26.1499	46.4943	OK	40.7505	30.1399	51.361	OK	43.8313	33.0408	54.6218	OK	19.4268	12.3331	26.5205	OK
Bin_02_2_193	hypothetical protein	Bin_02_2:222279-224079	1800	119.813	104.089	135.538	OK	48.5052	37.3034	59.707	OK	93.4254	77.2987	109.552	OK	156.608	137.005	176.212	OK	92.7375	77.9595	107.516	OK	100.368	85.2934	115.443	OK	62.2775	50.6119	73.9432	OK	54.6297	44.0175	65.2419	OK	53.9793	43.5909	64.3676	OK	60.5527	49.6785	71.4269	OK	63.7296	52.601	74.8583	OK
Bin_02_2_194	hypothetical protein	Bin_02_2:225014-225176	162	675.965	326.057	1025.87	OK	1285.91	642.957	1928.87	OK	580.497	141.682	1019.31	OK	792.333	396.167	1188.5	OK	466.308	113.812	818.803	OK	1399.38	815.796	1982.96	OK	475.215	115.986	834.443	OK	384.273	70.5153	698.03	OK	186.333	0	401.492	OK	179.163	0	386.044	OK	349.397	64.1155	634.678	OK
Bin_02_2_195	hypothetical protein	Bin_02_2:227955-228135	180	1020.02	676.483	1363.55	OK	487.893	162.631	813.154	OK	1006.85	532.215	1481.48	OK	1068.88	690.971	1446.78	OK	359.463	105.284	613.642	OK	902.857	517.877	1287.84	OK	961.613	541.931	1381.3	OK	950.387	545.14	1355.63	OK	544.629	242.523	846.736	OK	1127.91	701.602	1554.22	OK	1139.08	716.038	1562.13	OK
Bin_02_2_196	MULTISPECIES: transcriptional regulator	Bin_02_2:228370-228568	198	664.848	431.608	898.088	OK	230.629	42.3211	418.936	OK	594.926	287.708	902.144	OK	521.051	298.874	743.228	OK	700.918	402.045	999.79	OK	552.879	299.201	806.557	OK	616.9	333.847	899.954	OK	520.723	268.135	773.311	OK	802.051	493.341	1110.76	OK	228.501	66.9264	390.075	OK	946.927	622.134	1271.72	OK
Bin_02_2_197	MULTISPECIES: mobilization protein	Bin_02_2:229578-231992	399	1.2069	0	6.80253	OK	0	0	0	OK	0	0	0	OK	6.5279	0	15.7597	OK	0	0	0	OK	0	0	0	OK	0	0	0	OK	0	0	0	OK	0	0	0	OK	0	0	0	OK	0	0	0	OK
Bin_02_2_198	Relaxase/mobilization nuclease family protein	Bin_02_2:229578-231992	1668	1.63106	0	3.29643	OK	2.11518	0	4.55757	OK	0.727503	0	2.18251	OK	1.73772	0	3.47545	OK	0	0	0	OK	2.13501	4.44089e-16	4.27002	OK	0.595559	0	1.78668	OK	0	0	0	OK	0	0	0	OK	1.57175	0	3.38664	OK	0	0	0	OK
Bin_02_2_199	hypothetical protein	Bin_02_2:229578-231992	387	9.51655	0	21.4372	OK	0	0	0	OK	0	0	0	OK	3.47668	0	10.43	OK	0	0	0	OK	4.27153	0	12.8146	OK	0	0	0	OK	0	0	0	OK	13.0818	0	28.1873	OK	0	0	0	OK	4.08832	0	12.265	OK
Bin_02_2_2	aspB, gltD putative oxidoreductase (EC:1.4.1.13) K00266 glutamate synthase (NADPH/NADH) small chain	Bin_02_2:2660-4933	1386	662.502	590.925	734.079	OK	193.001	164.729	221.272	OK	286.552	248.878	324.227	OK	654.329	585.739	722.919	OK	398.842	352.11	445.574	OK	425.762	377.216	474.309	OK	322.365	282.887	361.843	OK	267.931	234.238	301.624	OK	251.74	219.854	283.625	OK	272.554	238.909	306.198	OK	93.6492	77.8427	109.456	OK
Bin_02_2_20	inorganic diphosphatase (EC:3.6.1.1) K01507 pyrophosphatase	Bin_02_2:20559-22185	1626	459.007	409.058	508.957	OK	137.193	116.005	158.381	OK	224.698	194.701	254.696	OK	458.893	409.955	507.832	OK	339.938	300.283	379.593	OK	202.223	176.542	227.904	OK	263.655	231.257	296.054	OK	212.869	185.836	239.902	OK	195.22	170.107	220.333	OK	184.472	160.641	208.303	OK	108.872	92.5757	125.168	OK
Bin_02_2_200	replication initiator A domain protein	Bin_02_2:232064-233695	795	4.00933	0	8.13585	OK	0	0	0	OK	5.40781	0	11.6522	OK	1.07643	0	3.22929	OK	4.34404	0	9.36011	OK	1.32253	0	3.96759	OK	4.42702	0	9.5389	OK	0	0	0	OK	4.05031	0	8.7272	OK	0	0	0	OK	0	0	0	OK
Bin_02_2_201	Helicase loader DnaI	Bin_02_2:232064-233695	840	0.353678	0	2.06849	OK	1.62333	0	4.87	OK	0	0	0	OK	5.00119	0.52799	9.47439	OK	4.03656	0	8.69758	OK	2.45783	0	5.93373	OK	0	0	0	OK	1.29361	0	3.88083	OK	0	0	0	OK	1.20627	0	3.6188	OK	1.17621	0	3.52862	OK
Bin_02_2_202	MULTISPECIES: chorismate synthase	Bin_02_2:233709-233898	189	20.5768	0	68.4108	OK	0	0	0	OK	0	0	0	OK	55.9359	0	135.041	OK	37.6225	0	112.867	OK	0	0	0	OK	0	0	0	OK	0	0	0	OK	35.0785	0	105.236	OK	0	0	0	OK	0	0	0	OK
Bin_02_2_203	site-specific recombinase, DNA invertase Pin	Bin_02_2:234009-234465	456	900.183	785.791	1014.57	OK	344.357	269.212	419.502	OK	545.669	448.471	642.867	OK	1124.05	986.902	1261.2	OK	710.164	604.228	816.101	OK	524.483	440.06	608.906	OK	540.199	450.701	629.698	OK	421.421	346.355	496.486	OK	358.001	290.645	425.357	OK	271.117	213.64	328.593	OK	276.241	218.951	333.531	OK
Bin_02_2_204	hypothetical protein	Bin_02_2:234861-235011	150	79.7257	0	241.394	OK	0	0	0	OK	0	0	0	OK	0	0	0	OK	0	0	0	OK	0	0	0	OK	0	0	0	OK	0	0	0	OK	0	0	0	OK	0	0	0	OK	0	0	0	OK
Bin_02_2_205	hypothetical protein	Bin_02_2:235471-235585	114	178.426	0	673.159	OK	0	0	0	OK	0	0	0	OK	612.432	0	1319.61	OK	0	0	0	OK	250.816	0	752.448	OK	0	0	0	OK	528.04	0	1274.8	OK	256.045	0	768.136	OK	246.194	0	738.581	OK	0	0	0	OK
Bin_02_2_206	hypothetical protein	Bin_02_2:235674-238263	2589	101.229	88.4964	113.962	OK	69.2418	57.8577	80.626	OK	64.748	53.7013	75.7947	OK	106.127	92.8804	119.374	OK	64.5659	54.4204	74.7115	OK	84.5245	72.7304	96.3186	OK	52.6394	43.6554	61.6233	OK	50.0049	41.4735	58.5363	OK	45.4845	37.5419	53.4271	OK	52.417	43.8604	60.9736	OK	23.5172	18.0861	28.9482	OK
Bin_02_2_207	glutamylcysteine synthetase	Bin_02_2:238524-239532	1008	36.2572	26.2906	46.2237	OK	35.9526	22.3638	49.5414	OK	18.5486	8.63393	28.4632	OK	30.8555	20.9738	40.7372	OK	25.5426	15.1149	35.9704	OK	42.77	29.8744	55.6657	OK	23.8613	13.6868	34.0358	OK	19.4411	10.5209	28.3614	OK	17.8616	9.44157	26.2817	OK	21.945	12.7933	31.0967	OK	2.79106	0	6.0139	OK
Bin_02_2_208	filamentation induced cAMP protein Fic	Bin_02_2:240209-240866	657	82.8627	62.7223	103.003	OK	34.1923	16.5355	51.8491	OK	47.041	26.0036	68.0784	OK	67.4177	47.9559	86.8795	OK	68.0177	45.3451	90.6903	OK	34.5129	19.0783	49.9475	OK	51.9877	31.9776	71.9977	OK	50.8617	31.6378	70.0856	OK	49.3255	30.6822	67.9687	OK	54.203	35.0393	73.3666	OK	39.6391	23.4565	55.8217	OK
Bin_02_2_209	HIRAN domain-containing protein	Bin_02_2:240999-241311	312	328.642	247.9	409.385	OK	130.772	60.8712	200.672	OK	289.145	183.564	394.726	OK	212.952	142.934	282.971	OK	240.01	153.796	326.224	OK	113.141	56.5704	169.711	OK	339.276	235.798	442.754	OK	245.638	160.118	331.158	OK	274.312	185.313	363.31	OK	291.521	201.556	381.487	OK	507.6	390.375	624.825	OK
Bin_02_2_21	decarboxylase family protein, putative Rossmann fold nucleotide-binding protein K06966	Bin_02_2:22223-22781	558	513.233	445.24	581.225	OK	142.954	102.11	183.798	OK	210.721	160.349	261.093	OK	497.939	429.914	565.964	OK	353.05	293.033	413.066	OK	231.902	186.639	277.164	OK	337.614	278.882	396.346	OK	260.384	211.176	309.592	OK	236.737	190.531	282.943	OK	247.139	200.846	293.432	OK	63.4158	40.2596	86.5719	OK
Bin_02_2_210	hypothetical protein	Bin_02_2:241476-242025	549	222.897	183.916	261.878	OK	77.8334	47.3047	108.362	OK	148.267	105.466	191.068	OK	106.983	78.8882	135.079	OK	173.689	132.17	215.209	OK	117.845	85.1606	150.529	OK	209.88	163.805	255.954	OK	229.013	182.266	275.76	OK	219.782	174.684	264.881	OK	238.019	191.999	284.04	OK	95.4379	66.6623	124.214	OK
Bin_02_2_211	hypothetical protein	Bin_02_2:242092-244171	2079	59.4564	50.4126	68.5002	OK	54.4984	43.5438	65.453	OK	39.7609	30.2562	49.2656	OK	89.2072	76.8465	101.568	OK	54.7535	44.7569	64.7501	OK	79.1802	66.959	91.4013	OK	44.1745	35.1101	53.2389	OK	36.8488	28.8077	44.8899	OK	35.7358	27.9376	43.534	OK	40.0876	31.9887	48.1865	OK	5.98295	2.89337	9.07253	OK
Bin_02_2_212	cation diffusion facilitator family transporter	Bin_02_2:244368-245481	1113	218.929	190.267	247.591	OK	332.749	288.009	377.488	OK	309.359	266.527	352.19	OK	458.338	406.235	510.44	OK	343.577	299.869	387.284	OK	597.514	530.256	664.771	OK	306.012	265.768	346.257	OK	312.222	271.952	352.492	OK	328.244	286.705	369.782	OK	313.926	274.165	353.687	OK	65.0057	50.3782	79.6331	OK
Bin_02_2_213	organic hydroperoxide resistance transcriptional regulator	Bin_02_2:245509-246498	444	230.945	184.581	277.308	OK	387.422	305.746	469.097	OK	328.687	252.269	405.105	OK	628.616	538.591	718.641	OK	385.343	311.184	459.502	OK	658.275	558.788	757.761	OK	356.342	284.35	428.334	OK	281.288	219.162	343.414	OK	272.792	212.542	333.041	OK	271.892	212.91	330.873	OK	56.1422	29.6765	82.6079	OK
Bin_02_2_214	peroxiredoxin (EC:1.11.1.15) K00432 glutathione peroxidase	Bin_02_2:245509-246498	546	212.555	174.683	250.427	OK	531.498	447.157	615.838	OK	722.913	618.632	827.195	OK	1071.78	947.183	1196.38	OK	610.746	524.038	697.455	OK	939.604	823.123	1056.09	OK	272.943	220.17	325.716	OK	259.901	209.883	309.919	OK	308.062	253.629	362.496	OK	269.281	220.117	318.445	OK	295.391	243.612	347.171	OK
Bin_02_2_215	phage protein GP37/Gp68	Bin_02_2:246712-247441	729	6.12556	0.624475	11.6266	OK	1.96672	0	5.90016	OK	2.02933	0	6.08798	OK	6.0591	0.639676	11.4785	OK	8.1507	0.860492	15.4409	OK	7.44435	0.785921	14.1028	OK	6.64511	0	13.2902	OK	3.1345	0	7.56735	OK	6.07965	0	12.1593	OK	8.76859	1.60907	15.9281	OK	1.42501	0	4.27503	OK
Bin_02_2_216	hypothetical protein	Bin_02_2:247602-248622	1020	69.1065	55.4157	82.7974	OK	13.9165	5.52452	22.3084	OK	62.6595	44.5713	80.7478	OK	51.4489	38.783	64.1147	OK	63.9659	47.5859	80.3459	OK	25.8592	15.906	35.8124	OK	53.4325	38.3195	68.5455	OK	57.4655	42.2425	72.6884	OK	64.5292	48.6432	80.4152	OK	52.6454	38.5753	66.7154	OK	89.8334	71.6843	107.982	OK
Bin_02_2_217	hypothetical protein	Bin_02_2:248632-249466	834	44.07	31.5881	56.5519	OK	22.9432	10.6795	35.2069	OK	45.6562	28.0831	63.2292	OK	52.5079	37.9449	67.071	OK	40.7502	25.8703	55.63	OK	28.5344	16.6347	40.434	OK	42.9128	27.4981	58.3276	OK	37.8721	23.8068	51.9375	OK	20.2638	10.1319	30.3958	OK	30.444	18.2664	42.6216	OK	52.2461	36.4933	67.9989	OK
Bin_02_2_218	hypothetical protein	Bin_02_2:249477-250353	876	21.3727	12.9399	29.8054	OK	7.68168	0.810977	14.5524	OK	19.0229	8.04003	30.0058	OK	42.5985	29.8981	55.2989	OK	20.3746	10.1873	30.5619	OK	8.14139	1.98708	14.2957	OK	31.1456	18.4305	43.8608	OK	23.2614	12.5883	33.9345	OK	13.0604	5.18466	20.936	OK	13.6995	5.79007	21.6088	OK	25.6029	14.9258	36.2801	OK
Bin_02_2_219	phosphotransferase domain-containing protein K04477 putative hydrolase	Bin_02_2:250664-251411	747	20.1201	10.9182	29.3219	OK	13.3105	3.2487	23.3722	OK	13.7342	3.35211	24.1162	OK	11.7163	4.30626	19.1263	OK	11.0325	2.69272	19.3723	OK	14.3949	5.29077	23.4991	OK	25.6989	12.8494	38.5483	OK	16.668	6.61682	26.7192	OK	14.695	5.40108	23.989	OK	11.3037	3.31078	19.2966	OK	2.7555	0	6.65236	OK
Bin_02_2_22	Predicted acetyltransferase	Bin_02_2:22850-23126	276	745.204	598.29	892.118	OK	235.513	124.491	346.535	OK	175.507	78.1533	272.861	OK	499.838	372.879	626.797	OK	368.726	242.254	495.197	OK	435.822	304.417	567.227	OK	397.873	265.248	530.497	OK	344.074	224.283	463.865	OK	414.574	285.083	544.065	OK	408.345	282.327	534.363	OK	85.3218	28.4406	142.203	OK
Bin_02_2_220	ABC transporter ATPase K09687 antibiotic transport system ATP-binding protein	Bin_02_2:251654-255249	915	62.6507	48.7645	76.5369	OK	15.9724	6.34067	25.6041	OK	13.4843	4.49477	22.4739	OK	54.5761	40.6006	68.5516	OK	39.7167	25.8891	53.5443	OK	38.4733	25.4669	51.4796	OK	49.061	33.5465	64.5754	OK	52.0697	36.5455	67.5939	OK	39.2754	25.9979	52.5529	OK	37.7642	24.9976	50.5309	OK	2.10418	0	5.07993	OK
Bin_02_2_221	ABC-2 type transport system permease protein K01992 protein	Bin_02_2:251654-255249	894	119.907	99.6097	140.205	OK	31.4211	17.7078	45.1344	OK	35.5091	20.7008	50.3174	OK	91.271	72.9249	109.617	OK	94.2536	72.6304	115.877	OK	45.3082	30.9805	59.6359	OK	83.4153	62.8798	103.951	OK	65.5784	47.8932	83.2636	OK	76.3171	57.5292	95.1051	OK	63.3743	46.4394	80.3091	OK	6.50472	1.19364	11.8158	OK
Bin_02_2_222	contains alpha/beta hydrolase fold domain	Bin_02_2:251654-255249	720	206.474	174.565	238.384	OK	54.0281	33.2327	74.8235	OK	97.0428	68.7325	125.353	OK	170.149	140.558	199.741	OK	169.176	135.674	202.678	OK	103.01	78.0263	127.993	OK	145.363	114.013	176.713	OK	135.541	106.138	164.944	OK	137.633	108.455	166.811	OK	169.51	137.619	201.402	OK	63.7946	44.5598	83.0294	OK
Bin_02_2_223	hypothetical protein	Bin_02_2:251654-255249	1113	196.853	170.686	223.019	OK	54.5117	38.7755	70.2479	OK	105.463	83.1064	127.82	OK	135.752	114.947	156.557	OK	143.079	119.117	167.04	OK	108.326	88.8727	127.78	OK	159.241	133.43	185.053	OK	157.469	132.389	182.548	OK	184.308	156.833	211.783	OK	193.25	165.262	221.239	OK	95.4513	77.7265	113.176	OK
Bin_02_2_224	hypothetical protein	Bin_02_2:255670-257116	1446	2061.34	1841.39	2281.3	OK	958.269	857.324	1059.21	OK	1589.07	1426.51	1751.63	OK	969.915	870.753	1069.08	OK	1652.61	1484.23	1820.99	OK	897.206	804.292	990.12	OK	1990.26	1787.27	2193.26	OK	2218.7	1991.6	2445.8	OK	2601.29	2333.25	2869.34	OK	2906.34	2604.76	3207.91	OK	5317.94	4743.59	5892.29	OK
Bin_02_2_225	multimeric flavodoxin WrbA	Bin_02_2:257562-259138	684	65.6251	48.3229	82.9273	OK	34.4192	17.2096	51.6287	OK	28.8558	12.8495	44.8621	OK	35.7882	22.0133	49.5631	OK	33.8779	18.3336	49.4221	OK	14.6567	4.88558	24.4279	OK	49.0618	30.1779	67.9457	OK	49.7135	31.2504	68.1766	OK	64.8367	44.0723	85.6011	OK	52.7509	34.3854	71.1164	OK	4.67603	0	10.0754	OK
Bin_02_2_226	transcriptional regulator, LysR family	Bin_02_2:257562-259138	912	75.7448	60.4219	91.0676	OK	26.2474	13.8743	38.6206	OK	30.0922	16.6345	43.5498	OK	44.9241	32.2177	57.6306	OK	50.7628	35.0971	66.4285	OK	30.9091	19.2266	42.5916	OK	51.7324	35.7674	67.6974	OK	56.9385	40.6703	73.2066	OK	77.7569	59.0352	96.4786	OK	42.2585	28.725	55.7921	OK	17.9613	9.2488	26.6738	OK
Bin_02_2_227	mleS malate dehydrogenase (EC:1.1.1.38) K00027 (oxaloacetate-decarboxylating)	Bin_02_2:259299-260931	1632	3.83511	1.30353	6.3667	OK	1.44567	0	3.49016	OK	2.23754	0	4.82123	OK	4.00846	1.33615	6.68077	OK	5.39219	1.7974	8.98698	OK	1.09442	0	2.64217	OK	6.10576	2.24414	9.96737	OK	1.15204	0	2.78126	OK	5.02757	1.67586	8.37929	OK	1.61138	0	3.47203	OK	1.57122	0	3.38551	OK
Bin_02_2_228	hypothetical protein	Bin_02_2:260959-261121	162	49.9712	0	170.075	OK	0	0	0	OK	0	0	0	OK	49.5208	0	148.562	OK	66.6154	0	199.846	OK	0	0	0	OK	203.663	0	438.834	OK	0	0	0	OK	0	0	0	OK	59.7211	0	179.163	OK	0	0	0	OK
Bin_02_2_229	2,5-didehydrogluconate reductase (EC:1.1.1.274)	Bin_02_2:261353-262193	840	4.33374	0.13564	8.53184	OK	6.49333	0	12.9867	OK	1.67501	0	5.02503	OK	8.0019	2.3437	13.6601	OK	4.03656	0	8.69758	OK	3.68675	0	7.94384	OK	6.8561	0.723818	12.9884	OK	3.88083	0	8.36203	OK	3.76361	0	8.10946	OK	2.41253	0	5.82437	OK	2.35241	0	5.67922	OK
Bin_02_2_23	dxs deoxyxylulose-5-phosphate synthase Dxs (EC:2.2.1.7) K01662 1-deoxy-D-xylulose-5-phosphate	Bin_02_2:23143-26204	1947	273.5	242.855	304.146	OK	74.023	60.6759	87.3702	OK	99.5988	83.3402	115.857	OK	196.671	173.537	219.806	OK	159.032	138.207	179.856	OK	138.974	120.577	157.371	OK	156.067	135.443	176.691	OK	100.987	86.0345	115.94	OK	107.09	91.6922	122.488	OK	100.769	86.1748	115.364	OK	26.6026	19.7912	33.4139	OK
Bin_02_2_230	ATP-binding cassette subfamily B protein	Bin_02_2:262266-264250	1662	1.52383	0	3.35767	OK	0	0	0	OK	0	0	0	OK	0.436219	0	1.30866	OK	0	0	0	OK	0	0	0	OK	0	0	0	OK	0	0	0	OK	1.09425	0	2.64174	OK	0.526072	0	1.57822	OK	0	0	0	OK
Bin_02_2_231	ATP-binding cassette subfamily C protein	Bin_02_2:262266-264250	339	2.73622	0	10.7661	OK	0	0	0	OK	0	0	0	OK	0	0	0	OK	0	0	0	OK	0	0	0	OK	0	0	0	OK	0	0	0	OK	0	0	0	OK	0	0	0	OK	0	0	0	OK
Bin_02_2_232	ATP-binding cassette subfamily C protein	Bin_02_2:265920-267378	1458	94.0782	79.9795	108.177	OK	37.042	25.9982	48.0857	OK	31.4263	21.0934	41.7592	OK	51.2269	41.0324	61.4215	OK	63.4522	50.2928	76.6116	OK	52.9681	41.4777	64.4585	OK	70.2267	56.2511	84.2023	OK	62.9722	50.118	75.8263	OK	64.2508	51.4644	77.0372	OK	78.9054	64.8503	92.9606	OK	7.15712	3.02495	11.2893	OK
Bin_02_2_233	hypothetical protein	Bin_02_2:267603-268035	432	444.152	373.81	514.494	OK	99.6923	57.1834	142.201	OK	163.65	108.326	218.974	OK	187.072	141.363	232.781	OK	281.697	216.642	346.752	OK	109.775	70.9636	148.586	OK	409.564	330.376	488.752	OK	725.823	616.056	835.59	OK	626.856	528.053	725.659	OK	505.087	420.168	590.005	OK	55.8166	28.7416	82.8916	OK
Bin_02_2_234	membrane protein [	Bin_02_2:268121-269411	1290	19.8762	13.5256	26.2268	OK	7.60419	2.22721	12.9812	OK	3.92313	4.44089e-16	7.84626	OK	17.5703	11.1545	23.9861	OK	10.2421	4.5608	15.9234	OK	14.3915	7.95545	20.8276	OK	15.2551	8.2556	22.2547	OK	10.6044	4.93612	16.2727	OK	11.0187	5.32866	16.7087	OK	7.06315	2.59602	11.5303	OK	6.88713	2.53133	11.2429	OK
Bin_02_2_235	hypothetical protein	Bin_02_2:269583-270638	561	30.0388	15.3886	44.6889	OK	26.8754	7.68608	46.0647	OK	24.7885	5.90973	43.6672	OK	38.1431	21.046	55.2402	OK	17.6474	4.08334	31.2115	OK	24.6252	9.45231	39.7981	OK	12.9617	0.0313067	25.8921	OK	27.2663	10.6425	43.8901	OK	23.6029	8.11372	39.0922	OK	12.8979	2.36681	23.429	OK	14.6726	3.58115	25.764	OK
Bin_02_2_236	hypothetical protein	Bin_02_2:269583-270638	660	47.7303	31.869	63.5916	OK	13.1041	1.12158	25.0866	OK	15.8245	2.6069	29.0422	OK	31.5686	17.8976	45.2396	OK	38.8127	21.2054	56.42	OK	21.9449	9.11631	34.7734	OK	41.5759	22.8344	60.3174	OK	70.7247	47.6154	93.834	OK	41.0799	23.5796	58.5802	OK	53.8462	34.8087	72.8836	OK	0	0	0	OK
Bin_02_2_237	hypothetical protein	Bin_02_2:270639-271242	603	31.0914	17.9826	44.2002	OK	0	0	0	OK	18.694	4.56267	32.8254	OK	15.9474	5.8614	26.0335	OK	30.0335	13.9799	46.0871	OK	15.6747	4.59102	26.7584	OK	24.0485	9.5467	38.5503	OK	26.8123	11.9395	41.6852	OK	10.001	1.05583	18.9461	OK	23.0788	9.75424	36.4033	OK	7.5012	0	15.0024	OK
Bin_02_2_238	hypothetical protein	Bin_02_2:271384-271597	213	50.3927	0	113.303	OK	59.6067	0	143.903	OK	30.7521	0	92.2562	OK	18.3637	0	55.0911	OK	49.4057	0	119.276	OK	22.5621	0	67.6862	OK	50.3494	0	121.554	OK	94.9993	1.42109e-14	189.999	OK	0	0	0	OK	88.5851	0	177.17	OK	0	0	0	OK
Bin_02_2_239	putative uncharacterized membrane protein, ortholog YYAS B.subtilis	Bin_02_2:271616-272291	675	32.8374	20.3674	45.3074	OK	6.57698	0	14.1714	OK	18.0969	5.30047	30.8934	OK	33.7707	20.2624	47.279	OK	25.4399	11.8417	39.0381	OK	24.8949	12.0392	37.7506	OK	16.6666	5.55553	27.7777	OK	31.4466	16.6225	46.2706	OK	22.0254	9.80792	34.2429	OK	14.6617	4.88722	24.4361	OK	9.53085	1.74894	17.3128	OK
Bin_02_2_24	1-deoxy-D-xylulose 5-phosphate reductoisomerase, chloroplast precursor, putative (EC:1.1.1.267) K00099 1-deoxy-D-xylulose-5-phosphate reductoisomerase	Bin_02_2:23143-26204	1155	364.995	322.254	407.737	OK	93.3523	73.2194	113.485	OK	145.606	119.772	171.44	OK	316.361	278.22	354.503	OK	246.524	212.764	280.285	OK	196.399	168.363	224.435	OK	218.224	186.995	249.453	OK	173.868	147.573	200.162	OK	167.777	142.332	193.222	OK	150.836	127.458	174.213	OK	44.8308	32.9549	56.7068	OK
Bin_02_2_240	FMN reductase [	Bin_02_2:272350-272878	528	48.7995	30.3647	67.2344	OK	31.8778	11.7165	52.039	OK	36.1818	14.3634	58.0002	OK	68.7466	45.506	91.9872	OK	42.2756	21.1378	63.4134	OK	43.4385	22.9614	63.9156	OK	26.927	9.89685	43.9571	OK	38.1044	18.4274	57.7814	OK	29.5628	12.4947	46.6308	OK	54.4818	31.7613	77.2023	OK	30.0266	13.3709	46.6824	OK
Bin_02_2_241	N-6 adenine-specific DNA methylase 3 (EC:2.1.1.72) K03427 type I restriction enzyme M protein	Bin_02_2:273150-274695	1545	30.9202	23.7866	38.0539	OK	7.69741	2.82914	12.5657	OK	28.5928	19.0619	38.1237	OK	28.9314	21.5228	36.34	OK	35.0905	25.6273	44.5537	OK	13.4025	7.81329	18.9918	OK	24.7074	16.6913	32.7236	OK	20.8554	13.7021	28.0088	OK	17.846	11.3296	24.3625	OK	13.1555	7.66929	18.6418	OK	23.4244	16.1955	30.6534	OK
Bin_02_2_242	hypothetical protein	Bin_02_2:274705-275497	792	30.8586	20.0494	41.6678	OK	29.8504	15.3708	44.33	OK	27.1771	13.1429	41.2113	OK	41.1132	27.7743	54.452	OK	34.9297	20.6697	49.1897	OK	33.232	19.9392	46.5248	OK	35.5969	21.0645	50.1293	OK	32.1829	18.7617	45.6041	OK	31.2109	18.195	44.2267	OK	37.8387	23.7857	51.8916	OK	55.9796	39.1011	72.8581	OK
Bin_02_2_243	hypothetical protein	Bin_02_2:275596-276667	1071	37.8634	28.0407	47.6861	OK	13.0976	5.19945	20.9958	OK	39.3151	25.4151	53.215	OK	39.6176	28.8351	50.4002	OK	36.516	24.5096	48.5224	OK	21.6334	12.8016	30.4652	OK	43.2481	30.0576	56.4387	OK	39.8515	27.553	52.1499	OK	33.1267	22.0844	44.1689	OK	46.0085	33.2481	58.769	OK	59.5283	45.1956	73.8611	OK
Bin_02_2_244	site-specific recombinase, phage integrase family K04763 integrase/recombinase XerD	Bin_02_2:276708-277680	972	23.2397	15.085	31.3945	OK	13.4423	4.94064	21.944	OK	16.6443	7.03469	26.2538	OK	21.5349	13.0882	29.9816	OK	21.1695	11.4562	30.8827	OK	17.2996	8.90808	25.6912	OK	31.793	19.7764	43.8096	OK	10.712	3.93713	17.4868	OK	18.6992	9.88429	27.514	OK	13.9842	6.50933	21.4591	OK	26.2974	16.1755	36.4193	OK
Bin_02_2_245	filamentation induced cAMP protein Fic	Bin_02_2:277694-278687	993	18.3464	11.1661	25.5267	OK	14.3928	5.71363	23.0721	OK	12.1508	4.05028	20.2514	OK	16.1243	8.91327	23.3352	OK	13.0142	5.50045	20.528	OK	16.839	8.67091	25.0072	OK	16.5785	8.01739	25.1396	OK	11.4695	4.55311	18.3858	OK	9.10065	3.03355	15.1678	OK	13.6119	6.33602	20.8877	OK	18.0129	9.748	26.2778	OK
Bin_02_2_246	hypothetical protein	Bin_02_2:278890-279061	171	108.153	0	246.576	OK	0	0	0	OK	0	0	0	OK	0	0	0	OK	0	0	0	OK	0	0	0	OK	0	0	0	OK	0	0	0	OK	0	0	0	OK	0	0	0	OK	94.9949	0	229.338	OK
Bin_02_2_247	type I site-specific deoxyribonuclease (EC:3.1.21.3) K01153 restriction enzyme, R subunit	Bin_02_2:279224-281543	2319	61.5891	52.6322	70.546	OK	10.7363	6.15834	15.3143	OK	16.6171	10.8318	22.4025	OK	54.7267	46.1582	63.2953	OK	40.0452	31.9958	48.0945	OK	11.8222	7.6424	16.0019	OK	54.8256	45.1757	64.4755	OK	38.8892	31.1113	46.667	OK	34.6974	27.4625	41.9323	OK	22.8459	17.0893	28.6026	OK	4.95035	2.30428	7.59643	OK
Bin_02_2_248	hsdM type I restriction-modification system subunit M K03427 restriction enzyme M protein	Bin_02_2:281549-284520	1491	42.4241	33.8687	50.9794	OK	5.61431	1.37029	9.85833	OK	16.5515	9.14945	23.9536	OK	53.3725	43.101	63.644	OK	45.8701	34.8259	56.9143	OK	10.3219	5.31507	15.3288	OK	26.4218	17.96	34.8835	OK	26.8438	18.5596	35.1279	OK	21.6941	14.3602	29.0281	OK	19.6674	12.8201	26.5148	OK	8.13582	3.78704	12.4846	OK
Bin_02_2_249	type I restriction-modification system, S subunit K01154 restriction enzyme, subunit	Bin_02_2:281549-284520	1488	41.1291	32.6808	49.5775	OK	17.6862	10.1448	25.2276	OK	26.5443	17.1595	35.9291	OK	37.1508	28.5712	45.7305	OK	38.6476	28.4982	48.7969	OK	16.432	10.1073	22.7567	OK	33.9532	24.3498	43.5567	OK	16.6564	10.1232	23.1896	OK	24.2299	16.4702	31.9897	OK	16.7265	10.4045	23.0486	OK	28.5419	20.3871	36.6968	OK
Bin_02_2_25	trpS tryptophanyl-tRNA synthetase II (EC:6.1.1.2) K01867	Bin_02_2:26371-27418	1047	303.182	265.36	341.003	OK	115.112	91.3666	138.858	OK	145.312	118.211	172.413	OK	255.039	222.011	288.068	OK	201.99	171.337	232.643	OK	197.464	168.148	226.781	OK	169.644	142.042	197.245	OK	181.511	153.295	209.727	OK	146.691	122.304	171.077	OK	157.426	132.34	182.512	OK	70.0966	54.3236	85.8696	OK
Bin_02_2_250	hypothetical protein	Bin_02_2:284589-287619	3030	35.7041	30.1153	41.2928	OK	14.2437	9.68205	18.8053	OK	28.2637	21.7365	34.7909	OK	29.0297	23.8588	34.2007	OK	27.2447	21.501	32.9884	OK	16.3126	12.0652	20.5601	OK	23.1376	17.7942	28.481	OK	18.6266	13.9699	23.2832	OK	24.838	19.5425	30.1335	OK	29.3101	23.6694	34.9508	OK	52.1314	44.1926	60.0702	OK
Bin_02_2_251	hypothetical protein	Bin_02_2:287683-288400	717	59.9759	43.9282	76.0236	OK	42.2677	23.8206	60.7148	OK	31.1523	15.0653	47.2393	OK	24.8036	13.7111	35.8961	OK	40.039	23.6931	56.3848	OK	45.7114	29.02	62.4029	OK	49.3045	30.9933	67.6158	OK	32.0786	17.7326	46.4246	OK	52.8864	34.7465	71.0263	OK	34.3996	20.054	48.7452	OK	103.544	78.9668	128.12	OK
Bin_02_2_252	Iron-sulfur flavoprotein	Bin_02_2:288556-289231	675	193.216	161.638	224.793	OK	144.693	109.072	180.315	OK	117.63	85.0053	150.255	OK	170.205	139.639	200.77	OK	116.297	87.2225	145.371	OK	257.248	214.481	300.014	OK	103.703	75.9874	131.419	OK	127.533	97.6801	157.387	OK	116.904	88.757	145.051	OK	122.181	93.9642	150.397	OK	49.2427	31.5542	66.9312	OK
Bin_02_2_253	Predicted transcriptional regulators	Bin_02_2:289273-289858	585	224.818	187.164	262.471	OK	119.264	83.3045	155.223	OK	64.3271	37.5009	91.1534	OK	120.25	91.9067	148.593	OK	101.1	70.9578	131.242	OK	213.405	171.553	255.257	OK	153.402	115.92	190.884	OK	114.48	83.0297	145.93	OK	106.832	76.9133	136.751	OK	68.4812	44.9923	91.9701	OK	15.7117	4.60184	26.8215	OK
Bin_02_2_254	ABC transporter permease K06147 ATP-binding cassette, subfamily B, bacterial	Bin_02_2:290301-294467	1761	106.912	92.3769	121.448	OK	56.3498	44.1258	68.5737	OK	68.4042	54.7234	82.085	OK	95.9923	82.2005	109.784	OK	103.853	87.8136	119.891	OK	108.403	92.4062	124.4	OK	127.115	108.645	145.586	OK	141.581	122.07	161.091	OK	132.181	113.737	150.625	OK	173.401	151.151	195.651	OK	22.576	15.9899	29.1621	OK
Bin_02_2_255	ABC transporter permease K06147 ATP-binding cassette, subfamily B, bacterial	Bin_02_2:290301-294467	2409	100.392	87.6152	113.17	OK	55.235	45.0654	65.4046	OK	96.5988	81.9489	111.249	OK	117.099	102.54	131.658	OK	124.931	108.544	141.319	OK	116.585	101.385	131.785	OK	116.246	100.629	131.863	OK	124.215	108.058	140.371	OK	140.359	122.741	157.977	OK	154.089	135.28	172.898	OK	28.1505	21.9706	34.3303	OK
Bin_02_2_256	MULTISPECIES: membrane protein	Bin_02_2:294549-294909	360	148.49	102.767	194.214	OK	85.8462	38.2273	133.465	OK	177.158	107.671	246.645	OK	215.65	156.406	274.893	OK	246.305	172.871	319.738	OK	159.971	103.413	216.53	OK	167.339	106.236	228.443	OK	115.77	66.4055	165.135	OK	142.893	88.8847	196.902	OK	215.907	150.808	281.005	OK	71.7702	34.7082	108.832	OK
Bin_02_2_257	putative enzyme poly-gamma-glutamate biosynthesis (capsule formation)	Bin_02_2:295217-296354	1137	88.444	73.4339	103.454	OK	35.4061	22.8881	47.924	OK	34.2498	21.7436	46.7561	OK	55.9033	43.5563	68.2502	OK	68.7814	52.8971	84.6658	OK	50.2566	37.2804	63.2328	OK	45.7955	32.7111	58.88	OK	59.0743	44.6401	73.5084	OK	90.6378	73.0308	108.245	OK	83.0395	66.5141	99.565	OK	20.8438	12.6682	29.0194	OK
Bin_02_2_258	hypothetical protein	Bin_02_2:296505-296982	477	461.054	393.353	528.754	OK	155.138	106.681	203.595	OK	226.45	166.981	285.918	OK	342.726	284.673	400.779	OK	404.582	332.515	476.648	OK	166.141	122.51	209.772	OK	520.98	435.935	606.025	OK	398.019	327.691	468.347	OK	318.74	257.681	379.8	OK	264.3	209.779	318.821	OK	71.2825	43.3232	99.2418	OK
Bin_02_2_259	nitroreductase	Bin_02_2:297115-297634	519	566.302	489.873	642.731	OK	229.525	174.658	284.392	OK	240.215	183.198	297.231	OK	634.391	550.699	718.084	OK	543.556	461.122	625.99	OK	282.977	229.971	335.984	OK	487.466	410.113	564.819	OK	525.199	445.773	604.625	OK	458.655	386.625	530.686	OK	350.857	290.977	410.738	OK	116.414	83.1525	149.675	OK
Bin_02_2_26	ferredoxin hydrogenase (EC:1.12.7.2) K00533 large subunit	Bin_02_2:27584-29066	1482	508.19	453.04	563.341	OK	206.769	177.873	235.666	OK	244.188	211.355	277.02	OK	521.061	465.616	576.506	OK	362.181	319.608	404.754	OK	303.891	267.593	340.188	OK	369.782	326.331	413.232	OK	331.474	292.154	370.794	OK	342.685	302.503	382.867	OK	322.297	284.357	360.237	OK	124.653	106.146	143.159	OK
Bin_02_2_260	hypothetical protein	Bin_02_2:297764-298190	426	36.6409	16.9817	56.3001	OK	18.616	0	37.2319	OK	24.0107	2.53488	45.4865	OK	45.8818	22.9409	68.8228	OK	34.7176	11.5725	57.8627	OK	28.1858	8.25542	48.1161	OK	51.1056	22.7573	79.4538	OK	29.6696	8.69001	50.6491	OK	64.7402	34.2214	95.259	OK	38.0412	15.1015	60.9809	OK	16.8605	1.78001	31.941	OK
Bin_02_2_261	Na+-driven multidrug efflux pump	Bin_02_2:298199-299537	1338	56.7429	46.0804	67.4054	OK	21.8467	12.9278	30.7656	OK	30.0563	19.4298	40.6827	OK	30.8485	22.5293	39.1677	OK	39.9883	29.0027	50.974	OK	31.6991	22.3516	41.0467	OK	52.2858	39.6046	64.967	OK	39.171	28.51	49.832	OK	48.5401	36.853	60.2271	OK	45.3196	34.2462	56.3929	OK	5.27644	1.54543	9.00744	OK
Bin_02_2_262	putative integral membrane protein	Bin_02_2:299675-300491	816	106.073	86.1518	125.995	OK	50.6106	32.1302	69.091	OK	74.8511	52.0218	97.6805	OK	90.4347	71.0435	109.826	OK	65.7204	46.5478	84.8931	OK	93.2304	71.4068	115.054	OK	92.626	69.6483	115.604	OK	79.3173	58.6649	99.9698	OK	89.9592	68.2995	111.619	OK	90.2586	68.9845	111.533	OK	31.7811	19.3155	44.2467	OK
Bin_02_2_263	PGH1 enolase (EC:4.2.1.11) K01689	Bin_02_2:300604-301903	1299	241.315	211.815	270.816	OK	94.2709	75.4167	113.125	OK	85.5993	67.3494	103.849	OK	188.78	164.082	213.479	OK	185.186	158.665	211.707	OK	145.587	123.66	167.514	OK	221.372	191.154	251.589	OK	213.35	184.41	242.289	OK	201.077	173.585	228.569	OK	187.036	161.24	212.831	OK	21.8576	14.1298	29.5855	OK
Bin_02_2_264	malY2 bifunctional PLP-dependent enzyme K14155 cystathione beta-lyase	Bin_02_2:302079-303294	1215	209.878	182.853	236.902	OK	67.3896	50.7994	83.9798	OK	68.4813	51.4932	85.4694	OK	111.357	93.7413	128.973	OK	113.406	93.5222	133.29	OK	85.7998	69.5123	102.087	OK	163.009	137.834	188.183	OK	152.155	128.573	175.737	OK	179.123	153.095	205.151	OK	152.504	129.441	175.567	OK	15.5362	8.75563	22.3167	OK
Bin_02_2_265	protein unknown function DUF1113	Bin_02_2:303302-304208	906	250.946	217.345	284.547	OK	91.1807	68.0208	114.341	OK	81.9435	59.6413	104.246	OK	126.863	104.965	148.761	OK	152.371	124.897	179.846	OK	126.92	103.146	150.694	OK	192.55	160.539	224.56	OK	171.104	142.017	200.191	OK	202.305	170.401	234.21	OK	174.851	146.103	203.598	OK	50.0823	35.4718	64.6929	OK
Bin_02_2_266	hypothetical protein	Bin_02_2:304277-305018	741	71.6213	54.5109	88.7316	OK	38.455	21.2574	55.6526	OK	73.4064	49.2705	97.5423	OK	71.0836	52.7299	89.4373	OK	76.4973	54.4145	98.5802	OK	55.3122	37.3665	73.2578	OK	58.4689	38.9792	77.9585	OK	68.9495	48.3927	89.5063	OK	92.1277	68.7273	115.528	OK	102.871	78.6237	127.117	OK	75.2301	54.7551	95.7052	OK
Bin_02_2_267	COG1496: Uncharacterized conserved protein	Bin_02_2:305126-306005	879	147.094	123.74	170.448	OK	38.2376	22.9426	53.5327	OK	15.7819	5.80057	25.7633	OK	81.9909	64.4102	99.5716	OK	68.4585	49.8264	87.0905	OK	70.631	52.5442	88.7177	OK	108.525	84.8429	132.207	OK	97.5072	75.704	119.311	OK	70.9216	52.6097	89.2334	OK	76.1486	57.5425	94.7546	OK	2.21644	0	5.35097	OK
Bin_02_2_268	thiD phosphomethylpyrimidine kinase (EC:2.7.4.7) K00941 hydroxymethylpyrimidine/phosphomethylpyrimidine	Bin_02_2:306319-308298	807	211.438	180.645	242.23	OK	80.4739	56.9972	103.951	OK	91.8692	66.3893	117.349	OK	127.655	104.445	150.865	OK	140.499	112.258	168.741	OK	139.989	113.048	166.93	OK	182.233	149.507	214.959	OK	207.394	172.661	242.127	OK	195.837	162.783	228.891	OK	211.203	176.969	245.438	OK	27.2932	15.6554	38.9311	OK
Bin_02_2_269	cytX hydroxymethylpyrimidine transporter CytX	Bin_02_2:306319-308298	1176	291.031	255.956	326.106	OK	130.63	106.882	154.378	OK	180.814	151.491	210.137	OK	185.191	160.051	210.332	OK	206.866	177.144	236.587	OK	243.61	211.17	276.05	OK	237.73	204.842	270.618	OK	251.357	217.674	285.04	OK	302.038	263.682	340.395	OK	355.919	312.607	399.23	OK	41.5535	30.2441	52.8629	OK
Bin_02_2_27	hypothetical protein	Bin_02_2:29529-29673	144	2573.58	1737.22	3409.94	OK	1902.16	919.891	2884.44	OK	2616.96	1446.62	3787.29	OK	2187.81	1360.9	3014.73	OK	2732.83	1660.92	3804.73	OK	2784	1750.05	3817.95	OK	1499.63	698.044	2301.22	OK	1717.91	884.603	2551.23	OK	2842.04	1786.53	3897.55	OK	2638.46	1641.22	3635.7	OK	2940.24	1900.71	3979.77	OK
Bin_02_2_270	integral membrane protein	Bin_02_2:308514-309357	843	41.6016	29.6574	53.5458	OK	66.2441	45.5529	86.9353	OK	78.3557	55.497	101.214	OK	34.8439	23.0645	46.6233	OK	33.48	20.088	46.872	OK	78.2812	58.7109	97.8515	OK	36.8491	22.6659	51.0323	OK	46.3513	30.9008	61.8017	OK	41.2053	26.8595	55.5512	OK	48.0241	32.8375	63.2106	OK	69.0702	51.0858	87.0545	OK
Bin_02_2_271	hypothetical protein	Bin_02_2:309931-311395	1464	133.021	115.251	150.791	OK	137.631	115.467	159.796	OK	164.836	139.646	190.026	OK	93.3846	78.8245	107.945	OK	90.9903	75.0367	106.944	OK	135.821	115.859	155.783	OK	123.176	103.751	142.602	OK	141.013	120.204	161.821	OK	165.877	142.84	188.914	OK	180.801	156.573	205.029	OK	308.665	272.112	345.217	OK
Bin_02_2_272	phosphomethylpyrimidine kinase type-1 K00868 pyridoxine	Bin_02_2:311495-312344	849	2764.35	2467.19	3061.51	OK	785.931	691.885	879.976	OK	870.408	767.582	973.235	OK	1434.04	1285.72	1582.37	OK	1596.07	1428.6	1763.53	OK	1010.61	899.947	1121.27	OK	1376.42	1229.49	1523.34	OK	1170.96	1044.38	1297.54	OK	1220.94	1090.15	1351.74	OK	1321.46	1181.73	1461.18	OK	344.457	298.298	390.616	OK
Bin_02_2_273	transcriptional regulator, GntR family K00375 family regulator / MocR aminotransferase	Bin_02_2:312472-313873	1401	110.34	94.2778	126.403	OK	33.6321	22.8612	44.403	OK	27.5842	17.6757	37.4927	OK	60.5744	49.2278	71.9211	OK	55.0379	42.4936	67.5822	OK	43.0871	32.4798	53.6944	OK	59.0029	45.8912	72.1147	OK	47.417	36.0003	58.8337	OK	51.3163	39.6203	63.0124	OK	55.7499	43.7959	67.7039	OK	6.87317	2.72849	11.0178	OK
Bin_02_2_274	hypothetical protein	Bin_02_2:313879-314698	819	86.7007	68.9699	104.431	OK	15.1091	5.03636	25.1818	OK	27.7157	13.8578	41.5735	OK	51.7203	37.0916	66.3491	OK	59.8338	41.5847	78.0829	OK	30.5015	18.0493	42.9537	OK	48.2141	31.6768	64.7514	OK	32.1072	18.9995	45.215	OK	27.2453	15.3545	39.1361	OK	26.197	14.7637	37.6302	OK	0	0	0	OK
Bin_02_2_275	AraC family transcriptional regulator	Bin_02_2:314843-316297	831	612.165	541.072	683.258	OK	149.845	118.429	181.261	OK	164.809	131.341	198.277	OK	308.439	267.401	349.477	OK	304.36	259.924	348.796	OK	248.066	210.421	285.711	OK	376.937	325.117	428.756	OK	339.856	292.545	387.168	OK	352.497	304.341	400.653	OK	313.239	269.462	357.015	OK	40.5653	26.6515	54.479	OK
Bin_02_2_276	Acyl-phosphate:glycerol-3-phosphate O-acyltransferase PlsY	Bin_02_2:314843-316297	627	605.211	530.038	680.384	OK	97.65	66.7704	128.53	OK	105.796	73.147	138.446	OK	203.068	167.472	238.664	OK	263.05	216.378	309.721	OK	164.481	129.611	199.351	OK	428.919	364.761	493.077	OK	404.643	344.116	465.169	OK	388.647	330.314	446.981	OK	270.293	224.688	315.897	OK	17.6884	6.50126	28.8755	OK
Bin_02_2_277	MULTISPECIES: alpha/beta hydrolase	Bin_02_2:316348-317197	849	44.2674	31.9599	56.5749	OK	14.4061	4.80202	24.0101	OK	11.5614	2.8218	20.301	OK	19.7255	10.904	28.547	OK	26.5348	14.6681	38.4015	OK	15.7529	7.01476	24.491	OK	22.9853	11.8358	34.1349	OK	14.0311	5.57002	22.4921	OK	28.4516	16.5865	40.3167	OK	15.4626	6.88548	24.0397	OK	2.31957	0	5.59995	OK
Bin_02_2_278	ylbA protein YlbA (EC:3.5.3.-) K14977 ureidoglycine aminohydrolase	Bin_02_2:317527-318316	789	89.2736	70.8199	107.727	OK	61.7721	40.8893	82.6549	OK	72.844	49.8087	95.8793	OK	130.497	106.672	154.323	OK	115.567	89.5623	141.572	OK	80.1659	59.4672	100.865	OK	89.4489	66.3533	112.544	OK	78.7604	57.7108	99.81	OK	84.5652	63.0856	106.045	OK	77.377	57.2298	97.5243	OK	43.4789	28.5658	58.392	OK
Bin_02_2_279	ylbC putative malate dehydrogenase K00073 ureidoglycolate dehydrogenase	Bin_02_2:318415-319468	1053	29.799	20.996	38.602	OK	13.3754	5.30972	21.441	OK	11.2919	3.76395	18.8198	OK	28.4703	19.2333	37.7073	OK	25.1962	15.1177	35.2747	OK	21.1717	12.3425	30.0009	OK	20.542	11.3553	29.7287	OK	15.5035	7.75174	23.2552	OK	18.794	10.3891	27.1989	OK	12.6496	5.88811	19.4111	OK	1.76205	0	4.25397	OK
Bin_02_2_28	hypothetical protein	Bin_02_2:29894-30080	186	1068.82	735.818	1401.82	OK	961.906	531.729	1392.08	OK	1687.3	1108.56	2266.03	OK	1541	1113.6	1968.39	OK	916.881	534.515	1299.25	OK	1128.7	723.26	1534.14	OK	893.768	512.664	1274.87	OK	613.223	306.612	919.835	OK	1338.08	892.052	1784.1	OK	1000.68	622.461	1378.91	OK	1533.31	1071	1995.62	OK
Bin_02_2_280	Putative cytoplasmic protein	Bin_02_2:319502-322517	3015	33.4567	28.0133	38.9001	OK	7.34343	4.05935	10.6275	OK	10.2292	6.29199	14.1664	OK	33.2569	27.6237	38.8902	OK	24.9554	19.4437	30.4672	OK	16.3997	12.1296	20.6698	OK	24.8118	19.2637	30.3599	OK	21.3593	16.3595	26.3592	OK	18.4441	13.8687	23.0196	OK	22.9184	17.9172	27.9196	OK	3.4585	1.54007	5.37693	OK
Bin_02_2_281	arcC-4 carbamate kinase (EC:2.7.2.2) K00926	Bin_02_2:322604-323534	930	50.109	37.8151	62.4028	OK	9.95416	2.42952	17.4788	OK	16.1402	6.40729	25.8731	OK	28.0383	18.1253	37.9514	OK	36.5385	23.4135	49.6635	OK	15.0712	7.01532	23.1272	OK	38.4376	24.8478	52.0273	OK	21.5306	11.6517	31.4095	OK	26.3751	15.6075	37.1427	OK	32.757	20.9903	44.5237	OK	2.06069	0	4.97494	OK
Bin_02_2_282	putative lactate permease family protein K03303 transporter, LctP	Bin_02_2:323607-325218	1611	345.139	306.679	383.598	OK	113.712	94.8079	132.616	OK	73.4271	58.5163	88.3379	OK	159.568	139.111	180.025	OK	215.867	188.214	243.519	OK	134.957	115.782	154.132	OK	253.453	222.001	284.905	OK	229.17	200.458	257.881	OK	239.823	210.254	269.392	OK	223.509	195.776	251.242	OK	46.2455	36.3295	56.1616	OK
Bin_02_2_283	hypothetical protein	Bin_02_2:325230-325470	240	185.301	95.4355	275.167	OK	0	0	0	OK	0	0	0	OK	111.214	37.0713	185.357	OK	99.7366	18.302	181.171	OK	60.7289	0	121.458	OK	50.8208	0	109.504	OK	95.8889	17.5959	174.182	OK	15.4988	0	46.4963	OK	44.7073	0	96.3308	OK	14.531	0	43.5931	OK
Bin_02_2_284	N-carbamoyl-L-amino acid hydrolase (EC 3.5.1.87)	Bin_02_2:325473-326724	1251	337.519	298.38	376.658	OK	91.6923	72.6762	110.708	OK	74.2647	56.8806	91.6487	OK	150.052	128.833	171.271	OK	197.764	169.645	225.884	OK	117.929	98.4658	137.393	OK	198.21	169.846	226.575	OK	168.135	143.24	193.031	OK	188.201	161.588	214.815	OK	150.922	128.27	173.575	OK	7.14373	2.62564	11.6618	OK
Bin_02_2_285	Lactate-responsive regulator LldR Firmicutes, GntR family	Bin_02_2:326805-327804	999	377.045	331.703	422.386	OK	132.453	106.224	158.683	OK	144.709	116.86	172.559	OK	280.044	244.047	316.041	OK	252.937	216.596	289.278	OK	176.95	149.145	204.755	OK	272.028	233.653	310.404	OK	258.701	222.262	295.141	OK	213.756	182.021	245.491	OK	243.164	209.021	277.307	OK	47.0444	33.7383	60.3506	OK
Bin_02_2_286	htpG heat shock protein 90 K04079 molecular chaperone HtpG	Bin_02_2:328380-330330	1950	934.298	834.837	1033.76	OK	380.711	337.302	424.121	OK	1215.7	1091.57	1339.83	OK	2092.28	1872.74	2311.83	OK	1764.96	1583.9	1946.03	OK	1029.32	924.429	1134.22	OK	1419.17	1274.41	1563.92	OK	1489.12	1336.92	1641.32	OK	1112.92	999.524	1226.31	OK	918.543	824.841	1012.25	OK	775.289	695.919	854.66	OK
Bin_02_2_287	hypothetical protein	Bin_02_2:330526-330799	273	1135.56	946.852	1324.27	OK	742.88	542.54	943.22	OK	766.528	559.811	973.246	OK	948.76	771.041	1126.48	OK	940.41	735.196	1145.62	OK	869.139	680.596	1057.68	OK	1266.42	1026.01	1506.83	OK	1237.8	1006.95	1468.65	OK	887.26	694.786	1079.73	OK	802.937	623.395	982.48	OK	244.665	146.799	342.531	OK
Bin_02_2_288	putative Fe-S oxidoreductase	Bin_02_2:331233-332658	1425	4687.89	4154.6	5221.17	OK	3426.43	3073.35	3779.51	OK	4960.88	4440.57	5481.19	OK	7398.98	6577.03	8220.93	OK	5345.84	4774.34	5917.33	OK	6276.48	5594.22	6958.74	OK	4453.9	3984.01	4923.8	OK	3966.7	3549.79	4383.61	OK	3595.35	3218.83	3971.87	OK	3663.06	3278.34	4047.79	OK	2385.27	2139.87	2630.66	OK
Bin_02_2_289	probable ATP-dependent RNA helicase	Bin_02_2:332843-335605	1977	162.637	142.769	182.505	OK	105.371	88.8233	121.92	OK	67.8785	55.1076	80.6495	OK	148.505	130.116	166.893	OK	127.871	110.181	145.561	OK	167.031	145.951	188.112	OK	99.8251	84.7805	114.87	OK	73.7628	61.6298	85.8958	OK	62.9866	52.1142	73.8591	OK	65.7542	54.7422	76.7663	OK	5.90538	2.74882	9.06194	OK
Bin_02_2_29	ISSag8, transposase	Bin_02_2:30240-30591	351	731.023	618.476	843.571	OK	559.72	434.563	684.878	OK	1393.31	1179.64	1606.98	OK	1021.7	875.384	1168.02	OK	800.281	661.102	939.46	OK	667.369	547.521	787.217	OK	537.801	425.048	650.555	OK	585.418	471.156	699.68	OK	556.922	447.172	666.672	OK	551.09	444.037	658.144	OK	1120.34	956.226	1284.45	OK
Bin_02_2_290	predicted O-methyltransferase	Bin_02_2:332843-335605	789	77.7869	60.7016	94.8723	OK	21.179	8.9513	33.4067	OK	27.3165	13.2103	41.4227	OK	41.3241	27.9168	54.7314	OK	29.2575	16.1731	42.3418	OK	73.4854	53.6679	93.303	OK	34.2887	19.9893	48.5881	OK	39.3802	24.4959	54.2645	OK	31.371	18.2884	44.4536	OK	36.7213	22.842	50.6007	OK	0	0	0	OK
Bin_02_2_291	hypothetical protein	Bin_02_2:336030-338505	2475	582.072	520.034	644.11	OK	231.334	203.839	258.83	OK	324.986	288.384	361.589	OK	467.944	419.892	515.997	OK	456.946	409.041	504.852	OK	326.515	291.367	361.663	OK	400.411	357.786	443.036	OK	351.309	313.595	389.024	OK	359.314	320.979	397.648	OK	359.673	321.476	397.87	OK	133.698	117.075	150.32	OK
Bin_02_2_292	ABC-type transporter, permease component	Bin_02_2:338597-340570	1239	53.0486	42.3583	63.7389	OK	17.9527	9.48972	26.4157	OK	22.6407	12.9867	32.2947	OK	39.3308	29.4981	49.1635	OK	40.5075	28.9339	52.0811	OK	25.6715	16.8662	34.4767	OK	42.9662	30.9333	54.9991	OK	38.15	27.137	49.1629	OK	34.6853	24.3442	45.0265	OK	34.833	24.6712	44.9948	OK	10.1172	4.70933	15.5251	OK
Bin_02_2_293	ATP binding cassette (abc) transporter, putative (EC:3.6.3.28)	Bin_02_2:338597-340570	738	44.2876	30.742	57.8332	OK	27.0698	12.6004	41.5392	OK	19.9511	7.33291	32.5693	OK	48.8468	33.5896	64.104	OK	32.053	17.7185	46.3876	OK	36.5941	21.9565	51.2318	OK	34.2985	19.3294	49.2677	OK	30.8165	17.0349	44.598	OK	32.8742	18.8566	46.8918	OK	34.4829	20.4053	48.5605	OK	5.60393	8.88178e-16	11.2079	OK
Bin_02_2_294	Probable Co/Zn/Cd efflux system membrane fusion protein	Bin_02_2:340579-341650	1071	47.307	36.3441	58.27	OK	23.8138	13.164	34.4637	OK	19.6575	9.82876	29.4863	OK	49.8889	37.7891	61.9887	OK	37.5029	25.3354	49.6705	OK	26.1404	16.4321	35.8487	OK	36.2077	24.1385	48.277	OK	36.0561	24.358	47.7542	OK	34.0469	22.8523	45.2414	OK	28.313	18.3028	38.3231	OK	6.90184	2.0215	11.7822	OK
Bin_02_2_295	putative type II fructose-1,6-bisphosphate aldolase K01624 fructose-bisphosphate aldolase, class	Bin_02_2:341802-342666	864	1561.58	1396.63	1726.53	OK	663.255	581.552	744.958	OK	803.81	707.885	899.736	OK	1095.9	980.301	1211.5	OK	838.883	743.322	934.443	OK	654.869	578.196	731.541	OK	786.196	695.341	877.052	OK	875.08	776.736	973.423	OK	757.981	671.175	844.786	OK	749.739	664.29	835.188	OK	408.03	355.942	460.118	OK
Bin_02_2_296	putative deoxyguanosinetriphosphate triphosphohydrolase K01129 dGTPase	Bin_02_2:342874-344164	1290	161.375	139.657	183.093	OK	45.6251	32.4543	58.796	OK	59.8277	44.5074	75.148	OK	96.0511	80.4233	111.679	OK	96.118	78.7138	113.522	OK	77.7143	62.7582	92.6704	OK	93.1366	75.8415	110.432	OK	93.1674	76.2301	110.105	OK	71.2542	56.7847	85.7237	OK	75.5757	60.9634	90.1881	OK	5.5097	1.61375	9.40565	OK
Bin_02_2_297	Prephenate dehydrogenase (EC:1.3.1.12) K04517 prephenate	Bin_02_2:344218-345148	930	186.112	159.459	212.765	OK	76.7892	55.8899	97.6886	OK	111.514	85.931	137.097	OK	164.725	139.21	190.24	OK	147.333	120.767	173.898	OK	113.034	90.9723	135.096	OK	133.33	108.02	158.641	OK	134.85	110.126	159.573	OK	132.974	108.797	157.152	OK	141.595	116.768	166.421	OK	36.062	23.8708	48.2532	OK
Bin_02_2_298	electron transfer flavoprotein, alpha subunit/FixB family protein K03522 flavoprotein subunit	Bin_02_2:347186-348200	1014	10582.4	9335.81	11829	OK	2282.64	2048.87	2516.42	OK	4707.98	4225.09	5190.88	OK	12195.8	10833.9	13557.6	OK	8078.22	7214.47	8941.97	OK	4283.9	3840.53	4727.28	OK	5771.49	5168.35	6374.62	OK	5143.18	4607.4	5678.96	OK	5101.11	4569.07	5633.14	OK	5282.71	4729.05	5836.37	OK	2679.88	2406.43	2953.33	OK
Bin_02_2_299	Electron transfer flavoprotein alpha/beta-subunit K03521 electron beta subunit	Bin_02_2:348220-349021	801	11643.5	10292.2	12994.8	OK	2135.84	1912.27	2359.41	OK	5895.92	5292.66	6499.18	OK	15349	13642.5	17055.5	OK	9343.26	8354.81	10331.7	OK	4460.55	4003.75	4917.35	OK	5514.66	4947.99	6081.32	OK	4437.66	3983.9	4891.41	OK	4204.72	3775.03	4634.4	OK	4217.71	3786.23	4649.19	OK	4118.86	3697.48	4540.24	OK
Bin_02_2_3	ferredoxin-NADP(+) reductase subunit alpha K00528 ferredoxin--NADP+	Bin_02_2:2660-4933	888	644.402	571.158	717.647	OK	185.653	151.902	219.403	OK	309.927	262.894	356.96	OK	730.995	650.26	811.731	OK	387.829	336.49	439.169	OK	363.361	315.588	411.134	OK	247.342	209.435	285.249	OK	229.734	194.379	265.089	OK	213.463	180.061	246.866	OK	236.655	201.472	271.837	OK	96.2398	75.7214	116.758	OK
Bin_02_2_30	hypothetical protein	Bin_02_2:30726-30816	90	0	0	0	OK	0	0	0	OK	0	0	0	OK	0	0	0	OK	0	0	0	OK	0	0	0	OK	0	0	0	OK	0	0	0	OK	0	0	0	OK	0	0	0	OK	0	0	0	OK
Bin_02_2_300	ispF, ygbF 2-C-methyl-D-erythritol 2,4-cyclodiphosphate synthase (EC:4.6.1.12) K01770	Bin_02_2:349352-349856	504	71.1897	48.1903	94.1892	OK	6.88603	0	16.6243	OK	7.10524	0	17.1536	OK	44.5506	25.1071	63.9941	OK	48.5143	24.9814	72.0473	OK	20.8518	6.10735	35.5962	OK	26.1747	8.72488	43.6244	OK	30.1806	11.981	48.3801	OK	15.9649	2.92961	29.0002	OK	17.9091	4.37108	31.447	OK	0	0	0	OK
Bin_02_2_301	hypothetical protein	Bin_02_2:349873-350578	705	53.8223	38.4317	69.2128	OK	10.3049	1.08792	19.5219	OK	12.7595	2.34142	23.1777	OK	66.0348	47.7201	84.3496	OK	40.9985	24.2609	57.736	OK	29.6444	16.0426	43.2461	OK	47.0043	28.9123	65.0962	OK	18.066	7.1718	28.9603	OK	30.2624	16.3771	44.1478	OK	38.2869	22.9721	53.6016	OK	0	0	0	OK
Bin_02_2_302	alr alanine racemase (EC:5.1.1.1) K01775	Bin_02_2:350598-352556	1269	141.64	121.816	161.464	OK	50.4021	36.2893	64.5149	OK	71.0089	54.1545	87.8634	OK	164.835	142.298	187.372	OK	112.475	93.06	131.89	OK	74.8445	60.023	89.6659	OK	108.073	88.9772	127.169	OK	96.5497	79.1407	113.959	OK	83.8956	68.0408	99.7503	OK	84.2688	68.6875	99.8501	OK	24.5804	16.2707	32.8901	OK
Bin_02_2_303	trmB, yggH tRNA (guanine-N(7)-)-methyltransferase (EC:2.1.1.33) K03439 (guanine-N7-)-methyltransferase	Bin_02_2:350598-352556	693	191.777	160.714	222.841	OK	73.9055	48.9209	98.8901	OK	100.225	70.6702	129.78	OK	197.764	164.644	230.884	OK	129.516	99.4039	159.628	OK	100.708	75.3319	126.084	OK	126.639	96.5802	156.697	OK	109.375	82.2423	136.507	OK	101.176	75.477	126.874	OK	98.8519	73.9435	123.76	OK	19.8897	8.85686	30.9224	OK
Bin_02_2_304	vmrA multidrug efflux pump VmrA	Bin_02_2:352640-354041	1401	69.5619	57.8276	81.2962	OK	19.8343	11.5628	28.1058	OK	19.5759	11.2287	27.9231	OK	47.8219	37.7402	57.9037	OK	42.8867	31.8134	53.96	OK	36.5588	26.788	46.3295	OK	58.2745	45.2439	71.3051	OK	53.6018	41.4634	65.7402	OK	56.6479	44.3593	68.9366	OK	53.1867	41.5107	64.8627	OK	6.87317	2.72849	11.0178	OK
Bin_02_2_305	ileS isoleucyl-tRNA synthetase (EC:6.1.1.5) K01870	Bin_02_2:354362-357491	3129	116.636	102.775	130.496	OK	159.14	139.774	178.505	OK	81.5568	69.6582	93.4555	OK	212.854	190.03	235.677	OK	100.318	87.3697	113.266	OK	244.955	218.473	271.437	OK	67.0632	57.3044	76.8221	OK	63.2675	54.061	72.4741	OK	67.6286	58.0881	77.169	OK	60.0446	51.3483	68.7409	OK	23.7772	18.846	28.7084	OK
Bin_02_2_306	NUDIX domain-containing protein K01515 ADP-ribose pyrophosphatase	Bin_02_2:357562-358150	588	780.733	686.742	874.724	OK	314.655	256.475	372.834	OK	527.244	445.866	608.622	OK	601.52	524.864	678.177	OK	682.106	591.504	772.707	OK	468.264	400.494	536.033	OK	640.614	553.576	727.653	OK	743.658	647.912	839.405	OK	746.137	650.803	841.471	OK	855.318	750.178	960.458	OK	454.025	388.696	519.354	OK
Bin_02_2_307	Substrate-specific component FolT folate ECF transporter	Bin_02_2:358218-358734	516	6076.49	5435.42	6717.56	OK	2274.3	2017.79	2530.82	OK	2428.68	2156.27	2701.1	OK	3261.64	2926.02	3597.26	OK	4247.61	3809.85	4685.37	OK	3824.37	3429.93	4218.82	OK	5718.53	5134.93	6302.13	OK	6566.17	5897.16	7235.18	OK	6764.39	6074.97	7453.81	OK	7131.41	6403.75	7859.08	OK	1079.39	948.013	1210.77	OK
Bin_02_2_308	Activator (R)-2-hydroxyglutaryl-CoA dehydratase	Bin_02_2:359254-362261	951	52.7956	40.3253	65.266	OK	15.2024	6.03499	24.3697	OK	28.5206	15.7658	41.2753	OK	51.0934	37.9012	64.2857	OK	35.511	22.755	48.2669	OK	35.5723	23.3711	47.7735	OK	29.1849	17.5109	40.8588	OK	33.0397	20.9753	45.104	OK	29.9056	18.6023	41.2088	OK	26.701	16.228	37.174	OK	9.01231	3.0041	15.0205	OK
Bin_02_2_309	Activator (R)-2-hydroxyglutaryl-CoA dehydratase	Bin_02_2:359254-362261	1086	98.9215	82.523	115.32	OK	42.1357	28.0905	56.1809	OK	56.7617	40.2026	73.3207	OK	99.5227	82.2144	116.831	OK	70.8195	54.2419	87.3971	OK	102.783	83.6964	121.869	OK	72.1722	55.278	89.0664	OK	49.4333	35.7254	63.1412	OK	47.0356	33.9903	60.081	OK	62.6204	47.8606	77.3802	OK	16.113	8.71985	23.5062	OK
Bin_02_2_31	SUF system FeS assembly protein, NifU family K04488 nitrogen fixation protein related proteins	Bin_02_2:31009-32711	474	875.709	765.64	985.778	OK	547.109	453.393	640.825	OK	635.584	531.436	739.732	OK	909.956	795.628	1024.28	OK	704	600.949	807.051	OK	709.607	609.107	810.107	OK	630.19	533.886	726.494	OK	557.936	470.631	645.241	OK	478.992	400.764	557.22	OK	491.835	413.46	570.211	OK	182.96	137.919	228.002	OK
Bin_02_2_310	CoA-substrate-specific enzyme activase domain-containing protein	Bin_02_2:359254-362261	978	123.638	103.817	143.459	OK	42.6818	27.5915	57.7721	OK	45.4168	29.6047	61.2289	OK	94.5119	76.8853	112.138	OK	117.187	94.4229	139.952	OK	108.042	87.1521	128.931	OK	109.286	87.0933	131.478	OK	102.038	81.2092	122.866	OK	90.7092	71.37	110.049	OK	76.3167	58.9225	93.7109	OK	6.76498	1.65113	11.8788	OK
Bin_02_2_311	Propanediol utilization transcriptional activator	Bin_02_2:362343-363408	1065	374.28	329.851	418.709	OK	112.705	89.4559	135.955	OK	218.977	184.337	253.618	OK	340.575	299.309	381.841	OK	302.115	261.918	342.312	OK	163.382	137.709	189.055	OK	284.592	245.893	323.29	OK	225.488	193.172	257.805	OK	230.723	198.2	263.247	OK	211.155	180.915	241.394	OK	137.261	114.607	159.916	OK
Bin_02_2_312	histidine kinase	Bin_02_2:363436-364795	1359	405.132	359.275	450.989	OK	81.3291	64.2779	98.3803	OK	161.381	135.758	187.004	OK	305.077	269.372	340.783	OK	231.863	201.248	262.478	OK	138.699	117.867	159.53	OK	234.027	203.047	265.006	OK	217.932	188.985	246.88	OK	187.176	161.444	212.908	OK	132.158	112.102	152.214	OK	35.6158	26.0109	45.2207	OK
Bin_02_2_313	nrdD1 anaerobic ribonucleoside triphosphate reductase NrdD1 (EC:1.17.4.2) K00527 ribonucleoside-triphosphate	Bin_02_2:365166-367895	2196	203.53	180.223	226.838	OK	134.201	115.519	152.883	OK	110.137	93.6063	126.668	OK	229.552	203.852	255.253	OK	133.997	116.289	151.704	OK	218.487	192.933	244.041	OK	84.0345	71.11	96.959	OK	79.6911	67.4702	91.9121	OK	67.6736	56.7806	78.5667	OK	61.2195	51.1497	71.2893	OK	18.3962	13.1401	23.6523	OK
Bin_02_2_314	ribonucleoside-triphosphate reductase class III activase subunit K04068 anaerobic activating protein	Bin_02_2:365166-367895	534	227.033	186.957	267.11	OK	115.802	77.7262	153.877	OK	113.029	74.8183	151.24	OK	246.842	202.697	290.986	OK	134.896	97.4824	172.309	OK	206.132	161.933	250.332	OK	97.8169	65.6549	129.979	OK	67.3399	41.4207	93.259	OK	72.5621	46.0662	99.058	OK	83.7242	55.8161	111.632	OK	6.80314	0	14.6587	OK
Bin_02_2_315	serA D-isomer specific 2-hydroxyacid dehydrogenases	Bin_02_2:368028-368979	951	2788.7	2486.99	3090.41	OK	845.804	748.55	943.058	OK	812.836	718.158	907.514	OK	1916	1720.72	2111.28	OK	1597.99	1432.28	1763.71	OK	1335.01	1195.64	1474.37	OK	1758.1	1576.63	1939.57	OK	1621.15	1453.6	1788.69	OK	1538	1378.84	1697.17	OK	1354.56	1213.53	1495.6	OK	269.368	232.277	306.459	OK
Bin_02_2_316	N-carbamoyl-L-amino acid hydrolase (EC 3.5.1.87)	Bin_02_2:369202-370450	1248	21.3386	14.6535	28.0236	OK	8.89895	2.96632	14.8316	OK	8.16199	2.39059	13.9334	OK	20.7143	13.6094	27.8193	OK	12.2933	5.94509	18.6416	OK	8.23386	3.26865	13.1991	OK	11.6929	5.4428	17.9431	OK	7.87938	2.89602	12.8627	OK	3.05656	0	6.11311	OK	9.55159	4.25332	14.8499	OK	0	0	0	OK
Bin_02_2_317	MULTISPECIES: FAD-dependent oxidoreductase	Bin_02_2:370477-371653	1176	36.174	27.1318	45.2162	OK	14.8685	6.92094	22.816	OK	20.821	11.2677	30.3743	OK	34.6825	25.1545	44.2105	OK	28.1689	18.2097	38.1282	OK	16.8839	9.51515	24.2526	OK	24.2215	14.8987	33.5444	OK	12.6948	6.13923	19.2503	OK	17.2359	9.71353	24.7582	OK	20.5186	12.4705	28.5666	OK	2.30853	0	4.97418	OK
Bin_02_2_318	electron transfer flavoprotein subunit beta	Bin_02_2:371654-373392	807	45.929	33.0141	58.8438	OK	13.6977	4.01196	23.3834	OK	7.06686	8.88178e-16	14.1337	OK	30.595	19.2323	41.9577	OK	36.8988	22.4259	51.3718	OK	24.6278	13.3278	35.9278	OK	27.4796	14.8711	40.0881	OK	10.9155	3.19707	18.6339	OK	14.5555	5.77819	23.3327	OK	21.6293	11.1375	32.121	OK	0	0	0	OK
Bin_02_2_319	hypothetical protein	Bin_02_2:371654-373392	939	41.3116	30.2098	52.4134	OK	7.02302	0.74144	13.3046	OK	17.3918	7.35065	27.433	OK	25.0985	15.7771	34.4198	OK	24.4487	13.7784	35.119	OK	20.2033	10.9334	29.4732	OK	22.5428	12.1994	32.8861	OK	15.6703	7.29418	24.0465	OK	26.052	15.4163	36.6877	OK	18.7872	9.93084	27.6436	OK	3.05317	0	6.57866	OK
Bin_02_2_32	hypothetical protein LOC100246217 K11717 cysteine desulfurase / selenocysteine lyase	Bin_02_2:31009-32711	1236	835.835	746.231	925.439	OK	427.116	374.566	479.666	OK	504.704	444.239	565.169	OK	951.615	853.527	1049.7	OK	655.809	583.435	728.182	OK	675.457	602.165	748.749	OK	526.388	466.048	586.727	OK	494.204	437.503	550.904	OK	443.717	392.115	495.319	OK	428.131	378.359	477.903	OK	130.457	109.957	150.956	OK
Bin_02_2_320	hypothetical protein	Bin_02_2:373500-374286	786	74.9895	58.1286	91.8503	OK	24.8363	11.5607	38.1118	OK	58.5757	37.8661	79.2854	OK	59.0266	42.9616	75.0915	OK	83.8137	61.6109	106.017	OK	18.8018	8.75184	28.8519	OK	73.4266	52.4476	94.4057	OK	84.8214	62.9206	106.722	OK	53.4686	36.3449	70.5922	OK	52.7295	36.055	69.4041	OK	66.8401	48.302	85.3782	OK
Bin_02_2_321	DUF2442 domain-containing protein [	Bin_02_2:374447-374699	252	150.246	75.4104	225.081	OK	51.5798	0	111.139	OK	53.2218	0	114.677	OK	74.157	18.0996	130.214	OK	114.007	33.3918	194.622	OK	104.127	30.4981	177.756	OK	116.185	34.0297	198.339	OK	150.712	59.8292	241.594	OK	132.872	48.8365	216.908	OK	51.104	0	102.208	OK	124.576	45.7872	203.365	OK
Bin_02_2_322	Nitroreductase family protein	Bin_02_2:374760-375291	531	371.855	316.637	427.074	OK	69.4872	39.8577	99.1166	OK	65.1811	36.0312	94.3309	OK	169.316	133.01	205.621	OK	230.381	181.264	279.499	OK	126.728	91.9131	161.543	OK	272.133	218.243	326.024	OK	183.739	140.729	226.749	OK	241.654	193.079	290.228	OK	201.844	158.313	245.375	OK	4.57707	0	11.05	OK
Bin_02_2_323	hypothetical protein	Bin_02_2:375361-376273	912	146.191	123.296	169.086	OK	49.5784	32.5732	66.5837	OK	39.1198	23.7758	54.4639	OK	84.4573	67.0351	101.88	OK	72.5183	53.7941	91.2424	OK	51.8831	36.7473	67.019	OK	76.3669	56.9697	95.7641	OK	90.6368	70.1116	111.162	OK	75.5031	57.0547	93.9514	OK	76.9322	58.6718	95.1925	OK	4.22619	0	8.45239	OK
Bin_02_2_324	dihydroorotase (EC:3.5.2.3) K01466 allantoinase	Bin_02_2:376697-378071	1374	17.4601	11.7158	23.2045	OK	4.41133	0.465716	8.35694	OK	12.7449	5.93247	19.5574	OK	11.9596	6.86003	17.0592	OK	6.58149	2.19383	10.9692	OK	5.34323	1.565	9.12146	OK	13.4144	7.09079	19.738	OK	14.0613	7.77289	20.3497	OK	6.81829	2.50602	11.1306	OK	13.7675	7.75886	19.7761	OK	1.91777	0	4.13222	OK
Bin_02_2_325	permease cytosine/purines, uracil, thiamine, allantoin K03457 nucleobase:cation symporter-1, NCS1 family	Bin_02_2:378110-379493	1383	18.2497	12.4012	24.0981	OK	3.50212	0	7.00424	OK	7.22721	2.1168	12.3376	OK	13.4867	8.09203	18.8814	OK	8.70832	3.68057	13.7361	OK	6.62804	2.4361	10.82	OK	8.87466	3.75087	13.9984	OK	13.9539	7.71354	20.1943	OK	13.5325	7.48056	19.5844	OK	14.9635	8.72331	21.2038	OK	3.17188	0.334864	6.00889	OK
Bin_02_2_326	dihydroorotase (EC:3.5.2.3) K01466 allantoinase	Bin_02_2:379548-380952	1404	23.2797	16.7295	29.83	OK	8.60204	3.16163	14.0425	OK	11.5386	5.13815	17.9391	OK	12.7206	7.52745	17.9138	OK	15.6858	8.99735	22.3742	OK	11.7216	6.19601	17.2473	OK	13.079	6.91349	19.2445	OK	15.7661	9.19121	22.3411	OK	19.9434	12.6611	27.2257	OK	23.0112	15.3408	30.6817	OK	1.86981	0	4.02889	OK
Bin_02_2_327	permease cytosine/purines, uracil, thiamine, allantoin K03457 nucleobase:cation symporter-1, NCS1 family	Bin_02_2:380966-382352	1386	22.8063	16.2848	29.3278	OK	7.85976	2.61992	13.0996	OK	11.7144	5.21642	18.2124	OK	11.8382	6.79037	16.886	OK	18.0963	10.8578	25.3348	OK	15.8669	9.38927	22.3446	OK	18.4419	11.0652	25.8187	OK	18.0941	10.997	25.1911	OK	15.5228	9.04936	21.9963	OK	20.1171	12.8908	27.3433	OK	5.69488	1.89829	9.49147	OK
Bin_02_2_328	beta-glucosidase-like glycosyl hydrolase K01207 beta-N-acetylhexosaminidase	Bin_02_2:382501-383725	1224	50.3278	39.9122	60.7434	OK	12.1445	5.13288	19.1562	OK	18.7967	9.93584	27.6575	OK	23.0726	15.4864	30.6588	OK	49.4918	36.6052	62.3784	OK	19.9199	12.1067	27.7331	OK	47.0177	34.338	59.6974	OK	51.6149	38.7112	64.5186	OK	42.2346	30.7398	53.7295	OK	48.8819	36.7558	61.008	OK	0.733288	0	2.19986	OK
Bin_02_2_329	thrZ threonyl-tRNA synthetase ThrZ (EC:6.1.1.3) K01868	Bin_02_2:384146-385919	1773	334.54	297.665	371.415	OK	476.296	423.029	529.563	OK	342.12	301.369	382.871	OK	455.617	407.505	503.73	OK	290.635	256.373	324.897	OK	502.509	448.814	556.204	OK	250.063	219.627	280.5	OK	225.425	197.724	253.126	OK	236.411	207.813	265.009	OK	213.627	187.465	239.788	OK	107.726	92.0616	123.391	OK
Bin_02_2_33	Iron-sulfur cluster assembly protein SufD	Bin_02_2:32721-35216	1080	716.315	637.962	794.667	OK	334.681	289.284	380.079	OK	327.096	282.056	372.136	OK	792.197	708.281	876.114	OK	629.044	557.319	700.769	OK	554.012	490.451	617.572	OK	409.123	358.405	459.842	OK	309.901	269.531	350.271	OK	285.969	248.242	323.695	OK	307.366	267.892	346.84	OK	93.0711	75.2419	110.9	OK
Bin_02_2_330	hypothetical protein	Bin_02_2:386127-386328	201	32.8547	0	109.74	OK	72.9028	0	176.003	OK	37.6118	0	112.835	OK	22.46	0	67.38	OK	0	0	0	OK	55.1898	0	133.24	OK	0	0	0	OK	0	0	0	OK	0	0	0	OK	0	0	0	OK	0	0	0	OK
Bin_02_2_331	radical SAM domain-containing protein K07139	Bin_02_2:386699-387629	930	36.4252	25.9117	46.9387	OK	11.3762	3.33201	19.4204	OK	4.40187	0	9.48472	OK	16.6478	9.00924	24.2863	OK	11.7866	4.3321	19.2411	OK	18.3008	9.42361	27.178	OK	24.0235	13.2799	34.7671	OK	29.4629	17.9066	41.0192	OK	27.474	16.4844	38.4637	OK	19.0202	10.054	27.9864	OK	0	0	0	OK
Bin_02_2_332	Adenylosuccinate synthetase (EC:6.3.4.4) K01939 adenylosuccinate synthase	Bin_02_2:387798-389070	1272	614.704	547.483	681.925	OK	221.339	189.283	253.396	OK	178.52	150.382	206.657	OK	435.943	387.268	484.618	OK	353.3	310.128	396.472	OK	294.146	257.503	330.79	OK	254.728	221.066	288.391	OK	209.502	180.724	238.28	OK	170.308	145.624	194.991	OK	184.583	158.807	210.359	OK	28.0129	19.1545	36.8714	OK
Bin_02_2_333	carbamoyl-phosphate synthase, small subunit K01956 synthase subunit	Bin_02_2:389120-393490	1119	676.857	602.625	751.09	OK	208.719	176.177	241.262	OK	256.108	218.494	293.722	OK	522.067	464.005	580.129	OK	435.772	383.104	488.439	OK	338.221	295.963	380.479	OK	252.543	217.606	287.481	OK	241.846	208.544	275.147	OK	196.177	167.63	224.725	OK	207.911	178.581	237.242	OK	68.6666	53.6823	83.6508	OK
Bin_02_2_334	hypothetical protein K01955 carbamoyl-phosphate synthase large subunit	Bin_02_2:389120-393490	3261	525.293	468.924	581.662	OK	142.139	124.609	159.669	OK	142.135	124.481	159.789	OK	410.86	368.9	452.821	OK	331.893	297.026	366.76	OK	264.537	236.352	292.721	OK	234.71	208.96	260.459	OK	185.104	164.229	205.979	OK	176.643	156.669	196.616	OK	175.366	155.643	195.088	OK	29.6	24.2182	34.9819	OK
Bin_02_2_335	dTDP-glucose 4,6-dehydratase	Bin_02_2:393642-394614	972	191.064	164.241	217.888	OK	56.4577	39.0345	73.8809	OK	84.6083	62.9424	106.274	OK	114.301	94.4222	134.179	OK	145.958	120.067	171.849	OK	112.956	91.5138	134.399	OK	203.248	171.213	235.283	OK	207.812	175.963	239.661	OK	199.458	168.781	230.134	OK	183.792	155.119	212.465	OK	6.81785	1.66404	11.9717	OK
Bin_02_2_336	Predicted transcriptional regulator pyridoxine metabolism	Bin_02_2:394698-396093	1395	62.7874	51.844	73.7307	OK	35.535	24.4357	46.6342	OK	42.0319	29.77	54.2939	OK	58.7435	47.5416	69.9455	OK	40.9477	30.1004	51.795	OK	51.8338	40.1703	63.4974	OK	30.0162	20.6407	39.3916	OK	37.2959	27.1453	47.4466	OK	38.1788	28.065	48.2927	OK	48.9465	37.7174	60.1756	OK	3.13991	0.331489	5.94833	OK
Bin_02_2_337	alh-2 ALdehyde deHydrogenase family member (alh-2) K00128 aldehyde dehydrogenase (NAD+)	Bin_02_2:396186-397677	1491	104.881	89.7271	120.034	OK	48.9247	36.3964	61.453	OK	99.3091	81.1778	117.44	OK	201.135	176.151	226.12	OK	128.968	109.203	148.734	OK	118.399	100.305	136.492	OK	115.849	97.2711	134.428	OK	94.5923	78.6266	110.558	OK	104.752	87.8904	121.613	OK	98.9332	82.8969	114.969	OK	18.015	11.5438	24.4862	OK
Bin_02_2_338	hypothetical protein	Bin_02_2:397915-399697	1782	197.122	173.644	220.6	OK	83.7267	68.7533	98.7	OK	92.4664	76.3808	108.552	OK	194.266	170.931	217.6	OK	153.977	133.091	174.862	OK	105.97	90.2793	121.66	OK	118.241	100.733	135.748	OK	109.463	93.1456	125.781	OK	111.718	95.3529	128.083	OK	119.571	102.649	136.492	OK	65.4046	54.0299	76.7793	OK
Bin_02_2_339	xenobiotic-transporting ATPase (EC:3.6.3.44) K06147 ATP-binding cassette, subfamily B, bacterial	Bin_02_2:399768-403456	1956	630.553	564.161	696.945	OK	258.633	226.995	290.272	OK	352.58	311.638	393.521	OK	394.226	352.444	436.008	OK	518.593	463.502	573.684	OK	364.827	324.767	404.888	OK	503.616	449.825	557.408	OK	593.421	531.421	655.42	OK	624.669	559.812	689.526	OK	719.272	645.356	793.188	OK	188.676	165.625	211.727	OK
Bin_02_2_34	sufB FeS assembly protein SufB K09014 Fe-S cluster SufB	Bin_02_2:32721-35216	1416	754.826	673.965	835.687	OK	412.216	362.73	461.702	OK	495.642	437.801	553.483	OK	926.757	831.797	1021.72	OK	623.336	555.611	691.061	OK	664.741	593.888	735.594	OK	384.167	338.895	429.439	OK	321.023	282.32	359.727	OK	332.389	292.81	371.969	OK	321.499	283.253	359.744	OK	165.383	142.592	188.173	OK
Bin_02_2_340	xenobiotic-transporting ATPase (EC:3.6.3.44) K06147 ATP-binding cassette, subfamily B, bacterial	Bin_02_2:399768-403456	1749	436.971	389.995	483.947	OK	193.078	167.031	219.124	OK	247.479	215.858	279.099	OK	245.756	217.367	274.145	OK	333.359	294.914	371.804	OK	290.815	256.993	324.636	OK	405.753	360.326	451.181	OK	400.357	355.84	444.875	OK	501.336	447.521	555.151	OK	495.45	442.445	548.456	OK	110.852	94.7975	126.907	OK
Bin_02_2_341	hypothetical protein	Bin_02_2:403668-404169	501	200.502	161.81	239.195	OK	86.9456	52.1673	121.724	OK	125.599	83.1386	168.059	OK	190.719	150.286	231.151	OK	239.259	186.735	291.783	OK	81.6176	52.2997	110.935	OK	223.265	172.044	274.485	OK	191.228	145.186	237.271	OK	223.08	174.108	272.053	OK	211.913	165.109	258.717	OK	113.395	79.5874	147.203	OK
Bin_02_2_342	5-nucleotidase SurE (EC 3.1.3.5)	Bin_02_2:404217-405024	807	378.881	331.107	426.654	OK	159.236	126.212	192.259	OK	190.805	154.085	227.526	OK	294.345	254.255	334.435	OK	320.736	274.097	367.375	OK	225.539	189.617	261.46	OK	253.101	212.916	293.287	OK	267.429	226.587	308.271	OK	265.968	225.745	306.19	OK	203.57	170.1	237.039	OK	24.812	13.7158	35.9083	OK
Bin_02_2_343	N-acetylmuramoyl-L-alanine amidase (EC 3.5.1.28)	Bin_02_2:405091-405916	825	273.395	236.735	310.055	OK	104.741	78.349	131.134	OK	104.645	77.8479	131.441	OK	223.321	190.476	256.166	OK	180.522	148.5	212.545	OK	152.292	124.603	179.982	OK	189.588	156.355	222.821	OK	230.527	193.812	267.243	OK	199.152	166.044	232.261	OK	214.962	180.726	249.199	OK	7.22777	1.32632	13.1292	OK
Bin_02_2_344	hypothetical protein	Bin_02_2:405932-406640	708	218.077	184.769	251.385	OK	112.679	82.2917	143.066	OK	164.886	127.547	202.226	OK	184.301	152.971	215.632	OK	220.753	181.586	259.919	OK	119.422	92.2034	146.641	OK	171.323	136.885	205.76	OK	124.076	95.6114	152.542	OK	163.077	130.94	195.214	OK	203.996	168.228	239.763	OK	173.677	141.564	205.789	OK
Bin_02_2_345	Transcriptional regulator, GntR family	Bin_02_2:406790-407537	747	39.6196	26.9204	52.3187	OK	70.3553	47.2226	93.4879	OK	31.3924	15.6962	47.0886	OK	77.3276	58.2908	96.3643	OK	47.2823	30.0172	64.5473	OK	92.1275	69.0956	115.159	OK	25.6989	12.8494	38.5483	OK	28.7902	15.5803	42	OK	33.7986	19.7036	47.8936	OK	25.4333	13.4439	37.4227	OK	9.64425	2.35388	16.9346	OK
Bin_02_2_346	lctP L-lactate permease K03303 lactate transporter, LctP family	Bin_02_2:407755-409318	1563	28064.2	24372.7	31755.6	OK	10600.2	9423.82	11776.6	OK	12553.7	11148.4	13958.9	OK	9307.64	8245.98	10369.3	OK	14567.9	12876.5	16259.4	OK	12873.1	11387.2	14358.9	OK	23510.8	20694.5	26327.1	OK	27154.2	23857.4	30451	OK	31463.7	27575.8	35351.6	OK	33809.9	29548.4	38071.4	OK	9797.08	8687.22	10907	OK
Bin_02_2_347	metallo-beta-lactamase family protein/flavodoxin	Bin_02_2:409461-410682	1221	1307.06	1166.95	1447.17	OK	534.92	471.727	598.114	OK	684.961	607.063	762.86	OK	1417.21	1272.78	1561.64	OK	1047.44	937.877	1157.01	OK	998.165	894.114	1102.22	OK	763.076	680.251	845.902	OK	662.458	589.732	735.184	OK	610.287	542.771	677.803	OK	616.221	548.54	683.902	OK	269.175	234.931	303.419	OK
Bin_02_2_348	D-lactate dehydrogenase (cytochrome) (EC:1.1.2.4) K00104 glycolate oxidase	Bin_02_2:410984-412421	1437	24297	21119.7	27474.3	OK	3403.13	3052.41	3753.85	OK	6395.78	5713.2	7078.36	OK	16567.7	14618.9	18516.4	OK	12726.2	11279.7	14172.7	OK	4174.01	3732.18	4615.84	OK	12121.4	10756.5	13486.3	OK	10462.7	9293.66	11631.7	OK	8987.9	7990.73	9985.06	OK	8165.55	7262.35	9068.76	OK	6458.93	5753.29	7164.58	OK
Bin_02_2_349	ACADM acyl-CoA dehydrogenase, C-4 to C-12 straight chain K00249 dehydrogenase	Bin_02_2:412616-413786	1170	16296	14284.7	18307.2	OK	5813.36	5205.06	6421.66	OK	7660.11	6845.69	8474.53	OK	15968.8	14104.3	17833.2	OK	12986.8	11541	14432.7	OK	8570.43	7634.55	9506.31	OK	9904.06	8819.69	10988.4	OK	8293.51	7392.25	9194.77	OK	7587.96	6766.49	8409.44	OK	7292.03	6502.61	8081.45	OK	6524.94	5822.51	7227.37	OK
Bin_02_2_35	FeS assembly ATPase SufC K09013 Fe-S cluster ATP-binding protein	Bin_02_2:35231-35987	756	679.917	600.97	758.864	OK	319.852	268.558	371.145	OK	362.844	306.641	419.047	OK	765.272	678.473	852.072	OK	542.629	472.879	612.378	OK	655.613	576.266	734.96	OK	483.474	419.256	547.692	OK	313.017	266.355	359.678	OK	329.582	281.813	377.35	OK	319.68	273.415	365.946	OK	90.8035	68.6167	112.99	OK
Bin_02_2_350	cupin	Bin_02_2:413905-414247	342	1150.14	990.922	1309.35	OK	602.275	468.436	736.114	OK	468.003	348.16	587.847	OK	792.595	666.292	918.897	OK	677.93	548.653	807.206	OK	804.934	667.054	942.813	OK	778.809	637.807	919.81	OK	746.579	612.507	880.652	OK	850.447	706.905	993.989	OK	872.976	728.898	1017.06	OK	334.023	249.181	418.865	OK
Bin_02_2_351	MATE efflux family protein	Bin_02_2:414428-415802	1374	487.35	433.709	540.991	OK	192.334	164.046	220.622	OK	135.642	112.756	158.528	OK	285.4	251.661	319.14	OK	264.722	230.988	298.456	OK	335.956	295.926	375.985	OK	315.984	277.059	354.908	OK	322.707	283.587	361.826	OK	376.37	332.287	420.452	OK	394.668	349.152	440.183	OK	26.2095	18.023	34.396	OK
Bin_02_2_352	hypothetical protein K14170 chorismate mutase / prephenate dehydratase	Bin_02_2:415806-416700	894	502.585	443.863	561.307	OK	269.324	227.004	311.644	OK	276.353	232.795	319.911	OK	413.946	363.551	464.341	OK	383.215	332.444	433.987	OK	422.499	368.985	476.012	OK	372.841	322.794	422.888	OK	414.932	361.556	468.308	OK	417.432	364.191	470.673	OK	428.054	374.225	481.883	OK	95.4026	75.0627	115.743	OK
Bin_02_2_353	protein unknown function DUF1021	Bin_02_2:417121-417409	288	3499.8	3086.14	3913.46	OK	3477.36	3013.14	3941.59	OK	3719.62	3227.65	4211.59	OK	4156.69	3674.4	4638.98	OK	5303.35	4682.2	5924.5	OK	4466.44	3935.57	4997.3	OK	4435.34	3896.21	4974.47	OK	5163.41	4559.97	5766.85	OK	4478.94	3944.76	5013.11	OK	4134.34	3637.45	4631.22	OK	5064.33	4480.28	5648.37	OK
Bin_02_2_354	DegV family protein	Bin_02_2:417488-418376	888	1572.23	1405.59	1738.88	OK	703.368	618.359	788.376	OK	672.806	590.219	755.394	OK	913.279	815.384	1011.17	OK	909.522	807.855	1011.19	OK	1090.08	972.818	1207.35	OK	989.368	879.899	1098.84	OK	915.329	813.751	1016.91	OK	937.84	834.609	1041.07	OK	963.442	858.371	1068.51	OK	122.487	99.3391	145.635	OK
Bin_02_2_355	fructose-1,6-bisphosphatase (EC:3.1.3.11) K04041 III	Bin_02_2:418434-420417	1983	196.381	173.339	219.424	OK	46.9961	36.5525	57.4397	OK	56.2749	44.6662	67.8835	OK	136.564	119.359	153.768	OK	139.462	120.664	158.261	OK	58.8567	48.5372	69.1763	OK	81.355	68.1681	94.542	OK	97.5563	83.0529	112.06	OK	90.1258	76.496	103.756	OK	84.9335	71.9995	97.8675	OK	52.9691	43.4568	62.4815	OK
Bin_02_2_356	uppP undecaprenyl pyrophosphate phosphatase (EC:3.6.1.27) K06153 undecaprenyl-diphosphatase	Bin_02_2:420839-421676	837	260.953	225.568	296.337	OK	145.162	114.387	175.936	OK	173.344	139.184	207.504	OK	196.976	166.894	227.058	OK	210.896	175.955	245.837	OK	250.653	212.877	288.429	OK	272.789	231.274	314.304	OK	283.344	241.671	325.017	OK	361.759	312.876	410.643	OK	379.352	329.263	429.441	OK	96.9061	75.5031	118.309	OK
Bin_02_2_357	hypothetical protein	Bin_02_2:421840-422812	972	88.57	72.2585	104.882	OK	20.1635	9.75109	30.5758	OK	19.4183	9.03879	29.7978	OK	24.8479	15.7748	33.9211	OK	43.4531	29.537	57.3692	OK	31.5464	20.2146	42.8782	OK	52.2313	36.8291	67.6335	OK	59.9871	43.9548	76.0193	OK	52.981	38.1433	67.8186	OK	57.9345	42.7202	73.1489	OK	0.973978	0	2.92193	OK
Bin_02_2_358	Benzoyl-CoA reductase subunit BadG (EC 1.3.99.15)	Bin_02_2:422844-424593	1749	200.335	176.323	224.346	OK	68.8131	55.2524	82.3738	OK	62.7314	49.5793	75.8835	OK	137.492	119.624	155.359	OK	134.562	115.443	153.681	OK	127.958	110.006	145.911	OK	106.658	90.1861	123.131	OK	129.903	111.461	148.346	OK	112.039	95.5172	128.561	OK	105.246	89.61	120.882	OK	14.0381	8.82446	19.2517	OK
Bin_02_2_359	2-hydroxyglutaryl-CoA dehydratase D-component	Bin_02_2:424614-425868	1254	117.655	100.281	135.029	OK	42.2742	29.3807	55.1677	OK	59.8506	44.2668	75.4344	OK	128.422	109.343	147.501	OK	82.302	65.9233	98.6807	OK	91.5433	74.9012	108.185	OK	62.2827	47.8991	76.6663	OK	53.2735	40.3528	66.1943	OK	67.6196	53.2843	81.955	OK	59.1736	46.0239	72.3232	OK	14.2466	7.87535	20.6179	OK
Bin_02_2_36	protein unknown function DUF344	Bin_02_2:36156-37635	1479	126.95	109.638	144.262	OK	29.1454	19.4303	38.8605	OK	37.5915	26.3839	48.7991	OK	51.3807	41.2553	61.5061	OK	63.749	50.668	76.83	OK	33.7089	24.6183	42.7995	OK	108.05	90.2169	125.883	OK	149.676	128.085	171.267	OK	172.058	148.515	195.602	OK	123.928	105.327	142.529	OK	53.3807	42.189	64.5723	OK
Bin_02_2_360	Permease drug/metabolite transporter (DMT) superfamily	Bin_02_2:425914-427296	888	76.9918	61.2921	92.6914	OK	37.7343	22.3417	53.127	OK	20.2465	9.01575	31.4772	OK	36.2708	24.6548	47.8867	OK	51.2935	35.2721	67.315	OK	50.2763	35.1175	65.4352	OK	35.6988	21.9671	49.4306	OK	62.5455	45.1985	79.8924	OK	55.9904	39.8274	72.1535	OK	52.7145	37.3361	68.0929	OK	1.09363	0	3.2809	OK
Bin_02_2_361	Protein unknown function DUF204	Bin_02_2:425914-427296	498	71.3662	48.1943	94.538	OK	49.1868	22.8953	75.4782	OK	72.5037	40.079	104.928	OK	43.2958	23.9333	62.6583	OK	66.9778	39.0461	94.9094	OK	31.9166	13.4895	50.3436	OK	38.5801	17.1797	59.9805	OK	47.5954	24.5083	70.6826	OK	65.164	38.5609	91.7671	OK	86.153	56.1584	116.148	OK	12.7282	1.34375	24.1126	OK
Bin_02_2_362	diguanylate cyclase/phosphodiesterase (GGDEF & EAL domains) PAS/PAC sensor(s)	Bin_02_2:427609-428887	1278	225.069	197.105	253.034	OK	75.9306	58.8448	93.0163	OK	110.083	89.1861	130.981	OK	230.967	202.002	259.931	OK	223.861	193.421	254.301	OK	133.154	112.318	153.99	OK	192.414	164.858	219.97	OK	150.887	127.909	173.865	OK	121.817	101.997	141.637	OK	140.699	119.273	162.125	OK	33.4277	23.7779	43.0774	OK
Bin_02_2_363	apurinic endonuclease Apn1 (EC:3.1.21.2) K01151 deoxyribonuclease IV	Bin_02_2:428942-429797	855	169.632	143.684	195.579	OK	66.6084	46.0526	87.1642	OK	62.1832	42.0083	82.3581	OK	159.281	133.28	185.282	OK	148.539	120.592	176.486	OK	91.2447	70.3118	112.178	OK	123.244	97.5462	148.943	OK	130.171	104.518	155.823	OK	128.69	103.572	153.808	OK	136.702	111.317	162.086	OK	10.3418	3.44728	17.2364	OK
Bin_02_2_364	cation diffusion facilitator family transporter	Bin_02_2:429848-430805	957	184.133	157.829	210.436	OK	78.148	57.4461	98.8499	OK	76.3917	55.6005	97.1829	OK	142.766	119.786	165.746	OK	140.912	115.4	166.423	OK	121.435	98.9815	143.888	OK	162.133	134.146	190.119	OK	151.864	125.552	178.175	OK	154.693	128.396	180.991	OK	171.154	143.591	198.718	OK	14.9008	7.20606	22.5955	OK
Bin_02_2_365	hypothetical protein	Bin_02_2:430893-431610	717	549.641	483.579	615.703	OK	251.593	206.228	296.958	OK	365.52	307.518	423.523	OK	555.601	487.9	623.302	OK	528.848	459.258	598.438	OK	390.071	335.557	444.585	OK	430.139	369.79	490.489	OK	405.794	348.86	462.728	OK	423.091	364.974	481.209	OK	465.142	403.621	526.663	OK	142.919	114.045	171.793	OK
Bin_02_2_366	pncB putative nicotinate phosphoribosyltransferase (EC:2.4.2.11) K00763	Bin_02_2:431661-433167	1506	485.747	432.465	539.028	OK	230.705	199.634	261.777	OK	272.407	236.976	307.839	OK	497.777	444.65	550.904	OK	413.988	366.62	461.355	OK	339.1	299.543	378.657	OK	288.63	253.194	324.066	OK	253.341	221.777	284.904	OK	257.942	226.13	289.755	OK	253.909	222.736	285.082	OK	59.1667	47.507	70.8264	OK
Bin_02_2_367	SUA5/YciO/YrdC/YwlC family protein K07566 putative translation factor	Bin_02_2:433228-434308	1080	704.225	626.695	781.755	OK	199.159	167.101	231.216	OK	203.067	170.258	235.876	OK	570.731	507.696	633.765	OK	531.367	468.975	593.758	OK	366.665	321.21	412.12	OK	532.557	469.821	595.293	OK	392.541	344.034	441.048	OK	393.435	345.14	441.729	OK	354.653	310.555	398.752	OK	33.3007	22.6359	43.9654	OK
Bin_02_2_368	Novel D-mannonate dehydrogenase (EC 1.1.1.57)	Bin_02_2:434450-435725	1275	3892.15	3456.54	4327.75	OK	562.882	497.597	628.168	OK	973.637	869.236	1078.04	OK	2238.34	2008.35	2468.34	OK	2530.08	2271.49	2788.68	OK	623.127	555.116	691.138	OK	3057.13	2743.05	3371.22	OK	2410.2	2163.91	2656.49	OK	1798.12	1614.91	1981.32	OK	1605.74	1442.08	1769.4	OK	639	569.894	708.106	OK
Bin_02_2_369	glycerol dehydrogenase K00005 dehydrogenase	Bin_02_2:435842-436961	1119	293.014	257.269	328.759	OK	69.9491	52.182	87.7162	OK	96.6225	75.4111	117.834	OK	201.597	174.423	228.771	OK	186.091	157.851	214.332	OK	119.573	98.9329	140.213	OK	176.304	148.815	203.792	OK	188.802	160.657	216.947	OK	170.892	144.794	196.991	OK	159.287	134.702	183.872	OK	10.627	4.73219	16.5217	OK
Bin_02_2_37	metG methionyl-tRNA synthetase (EC:6.1.1.10) K01874	Bin_02_2:37817-39779	1962	705.431	630.47	780.393	OK	278.3	244.756	311.844	OK	455.577	404.92	506.235	OK	768.034	689.701	846.366	OK	578.141	517.413	638.869	OK	447.588	399.75	495.427	OK	538.597	481.514	595.68	OK	437.464	390.285	484.643	OK	420.621	375.21	466.031	OK	346.411	308.206	384.615	OK	175.695	153.937	197.454	OK
Bin_02_2_370	SNF2-related:helicase, C-terminal:type III restriction enzyme	Bin_02_2:438223-442076	3240	37.8157	32.1392	43.4921	OK	20.7374	15.4271	26.0478	OK	52.9678	44.0937	61.8419	OK	59.9083	51.8064	68.0102	OK	42.2668	35.1606	49.3729	OK	33.9714	27.9688	39.974	OK	27.2803	21.6825	32.878	OK	24.9235	19.7266	30.1204	OK	19.7044	15.1538	24.2549	OK	28.0404	22.7174	33.3633	OK	35.4702	29.4165	41.5238	OK
Bin_02_2_371	hypothetical protein	Bin_02_2:438223-442076	621	50.7669	34.4352	67.0986	OK	32.1932	14.3356	50.0507	OK	76.6569	48.6658	104.648	OK	44.2501	27.5351	60.9651	OK	32.8415	16.4207	49.2622	OK	16.8724	5.62414	28.1207	OK	52.295	31.377	73.213	OK	49.3351	29.6011	69.0692	OK	44.0174	25.6609	62.3739	OK	47.8442	29.0782	66.6103	OK	86.1265	61.264	110.989	OK
Bin_02_2_372	Methyl-accepting chemotaxis protein	Bin_02_2:442099-442726	627	65.2527	46.8423	83.6632	OK	63.4725	38.5765	88.3685	OK	105.796	73.147	138.446	OK	91.7567	68.2602	115.253	OK	62.7273	40.195	85.2596	OK	53.5951	33.6904	73.4998	OK	74.236	49.4906	98.9813	OK	77.8159	53.2083	102.423	OK	66.0323	43.7093	88.3553	OK	85.2601	60.3872	110.133	OK	139.738	108.295	171.182	OK
Bin_02_2_373	type III restriction-modification system methylation subunit (EC:2.1.1.72) K07316 adenine-specific DNA-methyltransferase	Bin_02_2:442858-444805	1947	36.1834	29.3324	43.0344	OK	27.8327	19.713	35.9523	OK	65.3808	52.7396	78.022	OK	51.4484	42.6004	60.2963	OK	39.2671	30.4867	48.0475	OK	27.7948	20.7349	34.8546	OK	17.5075	11.5889	23.4261	OK	21.2356	14.9044	27.5669	OK	23.7978	17.1974	30.3981	OK	25.0823	18.4378	31.7268	OK	47.1981	38.1978	56.1985	OK
Bin_02_2_374	type III restriction enzyme, res subunit K01156 enzyme	Bin_02_2:444987-447885	2898	42.4216	35.9597	48.8836	OK	20.6884	15.0578	26.3191	OK	37.1596	29.4942	44.8251	OK	46.5046	39.4227	53.5865	OK	34.2957	27.6955	40.896	OK	23.7828	18.53	29.0355	OK	21.6825	16.3846	26.9803	OK	20.7606	15.7254	25.7957	OK	23.9825	18.6531	29.312	OK	21.6363	16.6726	26.6	OK	35.532	29.1776	41.8864	OK
Bin_02_2_375	azlC branched-chain amino acid permease AzlC	Bin_02_2:448319-449419	777	47.2386	33.6478	60.8295	OK	23.4246	10.431	36.4183	OK	31.6073	16.2755	46.9392	OK	37.7489	24.8011	50.6966	OK	26.8834	14.2104	39.5564	OK	42.2869	27.097	57.4768	OK	51.7497	33.9997	69.4997	OK	34.4617	20.3928	48.5306	OK	58.4864	40.4371	76.5357	OK	32.1349	19.0159	45.2539	OK	11.7503	3.91675	19.5838	OK
Bin_02_2_376	alzD putative branched-chain amino acid transport protein	Bin_02_2:448319-449419	327	87.8598	47.7331	127.987	OK	58.035	14.1647	101.905	OK	42.7732	4.51569	81.0307	OK	51.0843	18.7758	83.3929	OK	13.7437	0	33.1803	OK	50.2107	14.7064	85.7151	OK	63.0281	21.0094	105.047	OK	92.4945	43.0541	141.935	OK	64.072	23.5493	104.595	OK	80.0887	35.6635	124.514	OK	0	0	0	OK
Bin_02_2_377	amino acid carrier protein	Bin_02_2:449500-450943	1443	203.238	177.98	228.496	OK	61.651	47.3175	75.9846	OK	56.7365	42.7689	70.704	OK	79.5676	66.3397	92.7954	OK	95.295	78.722	111.868	OK	85.1446	70.2195	100.07	OK	139.339	118.134	160.545	OK	138.756	118.057	159.454	OK	157.099	134.796	179.403	OK	138.054	117.898	158.21	OK	36.2189	26.8672	45.5706	OK
Bin_02_2_378	mmuM homocysteine methyltransferase (EC:2.1.1.10) K00547 S-methyltransferase	Bin_02_2:450961-451921	960	199.156	171.301	227.011	OK	80.5689	59.5905	101.547	OK	73.2704	52.9488	93.5919	OK	103.494	84.6796	122.309	OK	101.869	80.3928	123.344	OK	90.973	71.5775	110.369	OK	131.498	106.866	156.13	OK	143.643	118.262	169.024	OK	127.696	104.478	150.913	OK	130.9	107.584	154.217	OK	10.8839	4.32065	17.4471	OK
Bin_02_2_379	hypothetical protein	Bin_02_2:451922-452198	276	360.829	260.248	461.411	OK	261.681	144.654	378.708	OK	324.013	191.735	456.291	OK	290.229	193.486	386.971	OK	216.897	119.898	313.897	OK	158.481	79.2404	237.721	OK	364.717	237.739	491.695	OK	312.795	198.578	427.011	OK	262.901	159.782	366.019	OK	243.062	145.837	340.287	OK	407.649	283.317	531.98	OK
Bin_02_2_38	Uroporphyrin-III C/tetrapyrrole (Corrin/Porphyrin) methyltransferase K07056	Bin_02_2:39882-40737	855	323.729	281.786	365.673	OK	95.1549	70.586	119.724	OK	157.094	125.028	189.161	OK	266.771	230.208	303.333	OK	210.321	175.742	244.9	OK	172.885	143.379	202.391	OK	180.848	149.147	212.549	OK	118.796	94.2906	143.302	OK	137.269	111.328	163.211	OK	136.702	111.317	162.086	OK	52.8583	37.2712	68.4453	OK
Bin_02_2_380	Putative membrane protein precursor	Bin_02_2:452266-454174	1908	267.996	238.082	297.911	OK	113.879	96.2397	131.518	OK	140.005	119.579	160.431	OK	139.59	121.925	157.254	OK	190.286	166.271	214.302	OK	111.89	96.0046	127.775	OK	213.364	186.995	239.734	OK	241.353	212.568	270.137	OK	267.768	236.603	298.932	OK	284.472	251.939	317.005	OK	113.235	97.4349	129.035	OK
Bin_02_2_381	LemA family protein K03744 protein	Bin_02_2:454200-454761	561	336.018	286.191	385.845	OK	147.538	106.219	188.857	OK	280.589	222.708	338.47	OK	224.594	184.261	264.928	OK	326.103	269.158	383.047	OK	166.441	128.257	204.625	OK	312.782	256.846	368.719	OK	295.079	242.308	347.85	OK	386.772	325.139	448.405	OK	378.339	318.303	438.376	OK	203.32	162.032	244.608	OK
Bin_02_2_382	dihydroxyacetone kinase subunit L K05879 kinase, C-terminal domain	Bin_02_2:454891-455542	651	2730.7	2439.63	3021.76	OK	485.121	412.804	557.439	OK	634.048	546.403	721.694	OK	1708.08	1528.82	1887.34	OK	1556.7	1385.61	1727.79	OK	575.362	500.346	650.378	OK	1637.17	1458.03	1816.31	OK	1559.23	1388.87	1729.59	OK	1408.59	1253.11	1564.06	OK	1387.01	1234.43	1539.58	OK	220.943	181.903	259.983	OK
Bin_02_2_383	dhaK1 dihydroxyacetone kinase (glycerone kinase), subunit (EC:2.7.1.29) K05878 kinase, N-terminal domain	Bin_02_2:455563-456586	1023	2252.11	2008.6	2495.62	OK	354.2	306.036	402.363	OK	517.648	453.035	582.262	OK	1520.72	1365.38	1676.07	OK	1275.67	1142.01	1409.34	OK	408.414	358.209	458.618	OK	1191.44	1065.57	1317.31	OK	1159.16	1037.06	1281.26	OK	1101.74	985.466	1218.02	OK	931.031	831.376	1030.69	OK	214.627	183.791	245.464	OK
Bin_02_2_384	phosphotransferase mannnose-specific family component IIA	Bin_02_2:456661-457063	402	718.916	617.773	820.059	OK	166.952	107.926	225.979	OK	398.367	305.749	490.986	OK	845.461	728.313	962.61	OK	614.063	508.491	719.635	OK	256.726	193.04	320.412	OK	321.71	246.403	397.017	OK	324.29	250.852	397.727	OK	334.654	261.188	408.121	OK	251.995	189.483	314.507	OK	200.352	145.311	255.393	OK
Bin_02_2_385	tpiA triosephosphate isomerase (EC:5.3.1.1) K01803 (TIM)	Bin_02_2:457310-458087	777	264.501	227.948	301.054	OK	109.916	81.7691	138.062	OK	111.555	82.7519	140.359	OK	189.855	159.408	220.301	OK	126.949	99.4102	154.489	OK	133.681	106.673	160.689	OK	111.11	85.1008	137.118	OK	142.154	113.58	170.729	OK	121.15	95.173	147.128	OK	128.539	102.301	154.777	OK	49.6122	33.5159	65.7085	OK
Bin_02_2_386	alpha/beta fold family hydrolase	Bin_02_2:458365-458875	510	288.273	240.851	335.695	OK	165.397	118.141	212.653	OK	149.765	104.087	195.443	OK	218.382	175.758	261.006	OK	165.069	122.089	208.049	OK	143.098	104.854	181.343	OK	185.329	139.355	231.304	OK	153.321	112.705	193.937	OK	177.385	134.363	220.407	OK	185.609	142.456	228.762	OK	114.949	81.4149	148.483	OK
Bin_02_2_387	hypothetical protein	Bin_02_2:458969-459730	135	1780.32	986.613	2574.03	OK	492.02	0	1060.15	OK	1015.36	186.323	1844.41	OK	1920.04	1039.07	2801.02	OK	1087.51	318.524	1856.5	OK	620.791	65.5387	1176.04	OK	692.677	73.1278	1312.23	OK	1176.25	392.083	1960.42	OK	1520.96	642.834	2399.09	OK	1218.7	447.927	1989.47	OK	2851.99	1687.67	4016.31	OK
Bin_02_2_388	Substrate-specific component ThiT thiamin ECF transporter	Bin_02_2:458969-459730	672	524.862	459.912	589.813	OK	311.101	257.598	364.603	OK	289.131	237.216	341.046	OK	278.696	236.838	320.555	OK	321.867	270.792	372.942	OK	317.358	268.375	366.341	OK	370.881	314.597	427.164	OK	383.296	326.922	439.669	OK	443.334	381.666	505.002	OK	472.183	408.431	535.935	OK	294.154	248.264	340.044	OK
Bin_02_2_389	NAD-dependent glycerol-3-phosphate dehydrogenase domain-containing protein K00057 (NAD(P)+)	Bin_02_2:459781-460822	1041	666.133	592.956	739.31	OK	2178.15	1954.97	2401.34	OK	391.975	339.998	443.951	OK	311.585	272.924	350.247	OK	387.453	338.553	436.353	OK	1397.76	1253.44	1542.09	OK	439.652	385.437	493.868	OK	469.809	413.279	526.339	OK	500.418	441.259	559.576	OK	486.663	429.251	544.074	OK	75.9612	59.4829	92.4395	OK
Bin_02_2_39	primary replicative DNA helicase (EC:3.6.1.-) K02314	Bin_02_2:40772-42149	1377	462.026	410.696	513.356	OK	187.442	159.614	215.27	OK	228.822	196.693	260.951	OK	435.41	387.472	483.347	OK	304.162	266.571	341.753	OK	336.429	296.368	376.489	OK	216.311	187.179	245.444	OK	178.823	153.812	203.834	OK	172.742	148.524	196.959	OK	180.481	155.805	205.157	OK	33.1563	23.9604	42.3522	OK
Bin_02_2_390	Deoxyribonucleoside regulator DeoR (transcriptional repressor)	Bin_02_2:461047-462013	966	63.8889	50.3164	77.4613	OK	24.3867	12.8907	35.8827	OK	15.3774	6.10449	24.6503	OK	43.409	31.3695	55.4485	OK	39.3035	26.0165	52.5905	OK	38.9744	26.3294	51.6193	OK	32.0434	19.9321	44.1547	OK	28.0705	17.0603	39.0807	OK	32.4578	20.7986	44.117	OK	35.2359	23.324	47.1478	OK	2.94495	0	6.34548	OK
Bin_02_2_391	Deoxyribonucleoside regulator DeoR (transcriptional repressor)	Bin_02_2:462024-462969	945	152.728	129.651	175.806	OK	39.0104	24.2658	53.7549	OK	64.691	45.4039	83.9782	OK	97.0054	78.7544	115.256	OK	100.467	78.9246	122.009	OK	54.8453	39.634	70.0567	OK	108.27	85.6944	130.846	OK	116.575	93.8223	139.329	OK	113.054	90.9884	135.12	OK	85.9282	67.0645	104.792	OK	5.0474	0.532868	9.56192	OK
Bin_02_2_392	NAD-dependent glycerol-3-phosphate dehydrogenase domain-containing protein K00057 (NAD(P)+)	Bin_02_2:463155-464208	1053	893.581	797.472	989.69	OK	167.8	138.618	196.983	OK	178.16	147.531	208.79	OK	194.797	167.701	221.894	OK	313.441	271.984	354.898	OK	183.181	155.382	210.98	OK	476.575	418.91	534.239	OK	438.942	385.588	492.297	OK	422.865	371.396	474.335	OK	412.92	362.808	463.032	OK	120.701	99.7033	141.698	OK
Bin_02_2_393	xylB xylulose kinase (EC:2.7.1.17) K00854 xylulokinase	Bin_02_2:464318-465824	1506	918.502	821.424	1015.58	OK	174.416	148.8	200.033	OK	211.872	182.377	241.367	OK	246.69	217.315	276.065	OK	338.419	298.275	378.562	OK	240.671	210.686	270.656	OK	512.971	456.1	569.842	OK	470.039	417.697	522.38	OK	469.32	417.289	521.352	OK	468.347	416.706	519.988	OK	109.717	92.832	126.602	OK
Bin_02_2_394	glycine betaine/L-proline ABC transporter ATPase subunit (EC:3.6.3.25) K05847 osmoprotectant transport system ATP-binding protein	Bin_02_2:466046-468780	1164	573.298	510.5	636.097	OK	208.611	176.639	240.582	OK	301.796	260.34	343.252	OK	463.135	411.049	515.221	OK	449.208	395.701	502.715	OK	403.767	355.525	452.009	OK	446.889	393.429	500.348	OK	435.306	383.522	487.09	OK	493.625	436.556	550.694	OK	482.623	426.987	538.258	OK	115.311	95.8486	134.774	OK
Bin_02_2_395	Substrate-binding region ABC-type glycine betaine transport system K05845 osmoprotectant system substrate-binding protein K05846 permease protein	Bin_02_2:466046-468780	1578	769.999	688.827	851.172	OK	330.55	290.122	370.978	OK	634.085	564.458	703.712	OK	703.134	630.591	775.676	OK	732.898	655.846	809.949	OK	546.54	487.8	605.281	OK	734.205	656.891	811.519	OK	714.8	639.75	789.85	OK	836.032	749.512	922.552	OK	947.89	850.622	1045.16	OK	461.589	411.157	512.021	OK
Bin_02_2_396	heavy metal translocating P-type ATPase K01534 Cd2+/Zn2+-exporting ATPase	Bin_02_2:468840-471024	2184	205.457	181.911	229.002	OK	96.4391	81.4027	111.475	OK	103.812	87.8922	119.732	OK	189.187	167.28	211.095	OK	178.017	155.951	200.082	OK	162.195	142.088	182.302	OK	190.224	166.874	213.574	OK	182.781	160.425	205.136	OK	206.266	181.774	230.758	OK	221.571	195.783	247.359	OK	22.2848	16.4823	28.0873	OK
Bin_02_2_397	hypothetical protein	Bin_02_2:471077-471212	135	128.015	0	373.045	OK	0	0	0	OK	338.455	0	817.102	OK	0	0	0	OK	271.878	0	656.371	OK	0	0	0	OK	0	0	0	OK	0	0	0	OK	253.494	0	611.988	OK	121.87	0	365.61	OK	0	0	0	OK
Bin_02_2_398	hypothetical protein	Bin_02_2:471439-471814	375	121.886	82.0897	161.682	OK	42.2394	10.3094	74.1694	OK	31.1315	3.28664	58.9763	OK	104.105	64.7573	143.454	OK	125.038	75.0228	175.053	OK	82.2255	43.464	120.987	OK	158.009	101.25	214.767	OK	125.023	75.9848	174.061	OK	74.6132	37.3066	111.92	OK	116.581	70.8544	162.308	OK	0	0	0	OK
Bin_02_2_399	BadM/Rrf2 family transcriptional regulator	Bin_02_2:471856-472381	525	70.6935	48.6693	92.7176	OK	25.7407	7.53929	43.9422	OK	33.2002	12.2025	54.1978	OK	85.2501	59.2491	111.251	OK	69.3404	42.1429	96.538	OK	41.409	21.3227	61.4953	OK	62.5113	36.4423	88.5803	OK	48.717	26.3641	71.0699	OK	37.2991	18.0379	56.5603	OK	31.0821	13.8408	48.3233	OK	4.66269	0	11.2567	OK
Bin_02_2_4	ilvH acetolactate synthase 3 regulatory subunit (EC:2.2.1.6) K01653 I/III small	Bin_02_2:5011-5503	492	589.755	509.576	669.935	OK	197.263	144.065	250.461	OK	277.558	213.459	341.657	OK	585.632	504.614	666.649	OK	338.899	275.417	402.381	OK	358.403	295.075	421.731	OK	233.278	180.109	286.447	OK	185.777	139.692	231.863	OK	160.763	118.545	202.982	OK	229.201	179.771	278.632	OK	132.534	95.4174	169.651	OK
Bin_02_2_40	rplI 50S ribosomal protein L9 K02939 large subunit L9	Bin_02_2:42163-44577	447	586.432	503.765	669.098	OK	284.85	215.25	354.449	OK	386.041	303.736	468.345	OK	657.522	564.979	750.065	OK	405.248	329.669	480.827	OK	418.407	344.171	492.642	OK	341.164	271.159	411.17	OK	315.079	249.384	380.774	OK	295.705	233.365	358.046	OK	259.054	201.839	316.27	OK	218.713	166.8	270.626	OK
Bin_02_2_400	Glycosyltransferase	Bin_02_2:472506-473772	1266	7.53078	3.42469	11.6369	OK	1.94402	0	4.69328	OK	8.02361	2.35006	13.6972	OK	8.38483	3.90295	12.8667	OK	9.66794	4.08615	15.2497	OK	10.3018	4.79525	15.8083	OK	8.21051	3.01773	13.4033	OK	5.42206	1.32337	9.52075	OK	5.25829	1.2834	9.23318	OK	11.5565	5.77825	17.3347	OK	3.5214	0.371764	6.67104	OK
Bin_02_2_41	phosphoesterase domain-containing protein	Bin_02_2:42163-44577	1971	326	290.525	361.475	OK	169.401	146.567	192.234	OK	321.86	283.931	359.79	OK	394.478	352.708	436.248	OK	309.87	274.502	345.237	OK	308.664	273.946	343.383	OK	249.67	219.95	279.39	OK	253.693	223.902	283.485	OK	259.122	228.988	289.257	OK	273.46	242.171	304.748	OK	157.024	137.118	176.93	OK
Bin_02_2_42	hypothetical protein	Bin_02_2:44579-45545	966	486.321	430.154	542.489	OK	219.481	183.635	255.326	OK	392.823	339.408	446.239	OK	436.595	384.946	488.244	OK	427.847	373.945	481.749	OK	423.59	371.132	476.048	OK	402.831	351.143	454.52	OK	376.793	328.365	425.22	OK	413.575	361.856	465.294	OK	430.884	377.918	483.851	OK	278.788	240.973	316.604	OK
Bin_02_2_43	acyP acylphosphatase AcyP (EC:3.6.1.7) K01512	Bin_02_2:45725-45998	273	234.056	150.891	317.221	OK	270.138	149.329	390.948	OK	390.233	242.739	537.727	OK	366.188	255.778	476.598	OK	145.54	64.8088	226.271	OK	347.656	228.411	466.9	OK	159.729	74.3502	245.108	OK	215.269	118.998	311.54	OK	240.082	139.961	340.203	OK	270.991	166.687	375.296	OK	185.945	100.628	271.263	OK
Bin_02_2_44	ssb single strand DNA binding protein, K03111 single-strand DNA-binding protein	Bin_02_2:46358-46796	438	3497.93	3126.93	3868.93	OK	2256.16	1988.17	2524.14	OK	4255.05	3796.12	4713.99	OK	4165.04	3735.52	4594.57	OK	3048.43	2714.54	3382.31	OK	3743.53	3348.04	4139.01	OK	2226.5	1969.3	2483.7	OK	2125.11	1880.13	2370.09	OK	2132.58	1888.23	2376.92	OK	1945.54	1720.52	2170.55	OK	1318.02	1154.65	1481.39	OK
Bin_02_2_45	rpsF 30S ribosomal protein S6 K02990 small subunit S6	Bin_02_2:46830-47118	288	4553.09	4033	5073.18	OK	2596.43	2217.63	2975.24	OK	6697.71	5915.26	7480.17	OK	6206.46	5530.72	6882.21	OK	4659.65	4100.76	5218.54	OK	5651.05	5006.71	6295.4	OK	2516.29	2164.91	2867.68	OK	2484.72	2142.58	2826.86	OK	2293.22	1972.73	2613.7	OK	2403.08	2075.78	2730.39	OK	3485.4	3054.2	3916.6	OK
Bin_02_2_46	FIG001891: protein involved chromosome partitioning	Bin_02_2:47278-48344	183	393.63	184.923	602.336	OK	153.082	0	329.846	OK	579.168	229.917	928.42	OK	377.293	159.463	595.124	OK	169.178	0	338.357	OK	309.034	90.5141	527.555	OK	172.41	0	344.82	OK	447.292	177.565	717.019	OK	315.477	92.4012	538.554	OK	455.008	192.309	717.708	OK	0	0	0	OK
Bin_02_2_47	Potassium efflux system KefA protein / Small-conductance mechanosensitive channel	Bin_02_2:47278-48344	903	130.333	109.118	151.548	OK	91.5722	68.3128	114.832	OK	149.351	119.177	179.524	OK	115.577	94.8245	136.329	OK	130.99	105.663	156.317	OK	146.473	120.49	172.456	OK	127.254	102.054	152.454	OK	116.521	93.0992	139.942	OK	160.941	133.263	188.619	OK	151.456	125.116	177.796	OK	51.3675	36.539	66.1961	OK
Bin_02_2_48	hypothetical protein	Bin_02_2:48416-49331	915	854.983	763.059	946.906	OK	376.077	323.723	428.431	OK	714.669	628.653	800.685	OK	727.383	647.439	807.326	OK	713.697	631.152	796.242	OK	707.909	627.191	788.626	OK	802.147	710.921	893.373	OK	852.786	757.678	947.894	OK	945.977	842.543	1049.41	OK	1017.48	907.866	1127.09	OK	674.389	597.45	751.328	OK
Bin_02_2_49	chromosome segregation DNA-binding protein K03497 partitioning protein, ParB family	Bin_02_2:49340-51009	903	421.645	371.15	472.14	OK	189.052	155.243	222.862	OK	312.418	265.495	359.341	OK	360.382	315.355	405.409	OK	314.621	270.686	358.556	OK	370.096	321.874	418.318	OK	319.383	274.748	364.018	OK	350.739	303.837	397.641	OK	359.549	312.156	406.943	OK	387.42	337.753	437.088	OK	258.978	222.155	295.801	OK
Bin_02_2_5	ilvB thiamine pyrophosphate-requiring enzymes K01652 acetolactate synthase I/II/III large subunit	Bin_02_2:5517-7158	1641	552.769	493.529	612.01	OK	167.366	143.284	191.448	OK	238.658	207.353	269.964	OK	523.147	468.166	578.129	OK	354.846	313.838	395.853	OK	323.551	286.16	360.941	OK	265.757	233.24	298.273	OK	199.198	173.574	224.823	OK	178.749	155.302	202.195	OK	190.553	166.186	214.919	OK	59.8528	48.6902	71.0154	OK
Bin_02_2_50	F0F1 ATP synthase subunit I K03496 chromosome partitioning protein	Bin_02_2:49340-51009	777	425.941	373.102	478.779	OK	225.237	184.624	265.85	OK	362.555	307.15	417.959	OK	433.002	378.701	487.302	OK	324.094	276.302	371.887	OK	376.49	325.014	427.965	OK	281.579	237.677	325.482	OK	310.155	264.386	355.924	OK	356.488	306.668	406.309	OK	330.721	283.954	377.489	OK	314.646	269.797	359.494	OK
Bin_02_2_51	ParB-like partition protein K03497 chromosome partitioning protein, ParB family	Bin_02_2:51045-51888	843	339.749	296.446	383.051	OK	201.964	165.547	238.38	OK	405.116	347.557	462.674	OK	473.877	416.827	530.928	OK	290.606	247.752	333.461	OK	347.373	300.254	394.492	OK	203.352	169.042	237.662	OK	235.619	198.75	272.488	OK	189.794	158.009	221.579	OK	211.306	177.775	244.837	OK	296.182	254.627	337.737	OK
Bin_02_2_52	rRNA small subunit methyltransferase, glucose inhibited division protein GidB	Bin_02_2:51933-54533	720	84.6366	65.6175	103.656	OK	64.0333	41.3941	86.6725	OK	68.1364	44.4144	91.8585	OK	139.325	113.112	165.538	OK	94.5394	69.2766	119.802	OK	119.673	92.7447	146.602	OK	74.3717	51.9478	96.7956	OK	57.4056	38.2704	76.5408	OK	58.7645	39.6988	77.8303	OK	55.0165	36.9272	73.1059	OK	42.0464	26.1638	57.929	OK
Bin_02_2_53	GIDA1 tRNA uridine 5-carboxymethylaminomethyl modification enzyme K03495 glucose inhibited division protein A	Bin_02_2:51933-54533	1884	81.9125	70.2513	93.5736	OK	68.8122	55.8079	81.8165	OK	93.825	77.9889	109.661	OK	105.62	91.2347	120.006	OK	71.804	59.4554	84.1526	OK	135.349	117.12	153.578	OK	49.8216	39.6518	59.9914	OK	65.6067	54.1036	77.1097	OK	44.6325	35.4255	53.8395	OK	52.9592	43.1249	62.7934	OK	27.1552	20.2014	34.1089	OK
Bin_02_2_54	trmE, mnmE, thdF tRNA modification GTPase TrmE K03650	Bin_02_2:54551-55943	1392	53.7543	43.6179	63.8906	OK	43.4448	31.1567	55.7328	OK	55.5864	41.4675	69.7054	OK	76.0241	62.9538	89.0944	OK	52.5742	40.2675	64.8809	OK	98.6673	82.0786	115.256	OK	28.6241	19.457	37.7911	OK	23.5419	15.4671	31.6168	OK	28.8743	20.0677	37.6809	OK	24.535	16.5748	32.4953	OK	10.7027	5.51111	15.8942	OK
Bin_02_2_55	single-stranded nucleic acid binding R3H domain-containing protein K06346 spoIIIJ-associated protein	Bin_02_2:56042-56735	693	1310.57	1168.98	1452.15	OK	863.638	756.466	970.81	OK	1525.16	1353.66	1696.67	OK	1399.96	1251.46	1548.47	OK	1226.9	1088.95	1364.84	OK	1421.1	1266.84	1575.36	OK	1300.28	1155.02	1445.53	OK	1273.8	1132.33	1415.26	OK	1462.15	1303.6	1620.7	OK	1543.97	1378.51	1709.43	OK	1822.2	1630.84	2013.56	OK
Bin_02_2_56	60 kDa inner membrane insertion protein K03217 preprotein translocase subunit YidC	Bin_02_2:56748-57651	903	1311.66	1173.22	1450.09	OK	791.657	698.432	884.881	OK	1627.62	1454.82	1800.42	OK	1333.23	1195.39	1471.07	OK	1253.59	1119.86	1387.31	OK	1450.19	1299.01	1601.38	OK	1146.53	1022.63	1270.44	OK	1264.07	1129.94	1398.21	OK	1455.32	1303.38	1607.26	OK	1513.46	1356.39	1670.54	OK	1945.54	1746.39	2144.7	OK
Bin_02_2_57	Protein YidD	Bin_02_2:57701-57944	243	2509.11	2148.41	2869.82	OK	1715.47	1351.79	2079.15	OK	2704.84	2232.51	3177.17	OK	2042.76	1716.21	2369.31	OK	2252.66	1865.25	2640.06	OK	3035.09	2581.1	3489.08	OK	1628.14	1302.52	1953.77	OK	2119.67	1751.03	2488.31	OK	2770.65	2339.96	3201.35	OK	2893.21	2455.96	3330.47	OK	2150.75	1793.05	2508.45	OK
Bin_02_2_58	dnaA, dnaH chromosomal replication initiator protein K02313 protein	Bin_02_2:58857-60222	1365	119.062	102.029	136.094	OK	70.2394	54.4343	86.0445	OK	85.3191	67.6248	103.013	OK	174.759	151.776	197.742	OK	120.122	100.513	139.731	OK	92.8854	76.7314	109.039	OK	103.641	85.6166	121.666	OK	61.6409	48.4237	74.8581	OK	61.8404	48.8033	74.8775	OK	50.2115	38.6922	61.7308	OK	47.0275	36.0192	58.0358	OK
Bin_02_2_59	DNA polymerase III subunit beta (EC:2.7.7.7) K02338	Bin_02_2:60401-61511	1110	261.502	228.901	294.102	OK	125.336	101.436	149.237	OK	156.367	128.845	183.89	OK	228.875	198.956	258.793	OK	189.829	161.121	218.537	OK	173.378	147.158	199.599	OK	167.469	140.796	194.141	OK	145.278	121.393	169.164	OK	185.799	158.177	213.421	OK	127.849	106.429	149.269	OK	78.4303	62.3367	94.5238	OK
Bin_02_2_6	iron-sulfur cluster-binding protein	Bin_02_2:7159-8344	1185	382.518	337.7	427.337	OK	103.124	82.29	123.958	OK	108.579	86.8629	130.294	OK	326.136	287.276	364.995	OK	184.907	157.436	212.378	OK	196.764	168.94	224.589	OK	163.55	138.035	189.066	OK	96.4336	78.4486	114.419	OK	91.8944	74.605	109.184	OK	82.1031	66.0782	98.128	OK	12.9616	6.6743	19.2489	OK
Bin_02_2_60	RNA-binding S4 domain protein K14761 ribosome-associated protein	Bin_02_2:61779-63119	228	319.135	191.489	446.782	OK	237.007	87.1105	386.903	OK	269.007	106.79	431.224	OK	569.535	387.138	751.933	OK	216.09	85.783	346.398	OK	466.496	283.521	649.471	OK	160.159	46.9093	273.408	OK	151.094	44.2543	257.933	OK	109.897	20.1666	199.628	OK	246.561	114.769	378.353	OK	154.553	51.5178	257.589	OK
Bin_02_2_61	DNA replication repair protein RecF K03629 RecF	Bin_02_2:61779-63119	1116	140.498	119.824	161.171	OK	53.2004	37.6803	68.7206	OK	77.0852	58.1081	96.0622	OK	172.968	148.567	197.368	OK	82.5624	64.96	100.165	OK	155.956	131.538	180.374	OK	71.7097	55.1491	88.2704	OK	55.9249	41.7199	70.1298	OK	57.7347	43.5214	71.948	OK	51.3077	38.1692	64.4463	OK	6.56119	1.92173	11.2007	OK
Bin_02_2_62	DNA gyrase subunit B, putative (EC:5.99.1.3) K02470 B	Bin_02_2:63187-65107	1920	211.244	186.426	236.062	OK	78.1954	64.3217	92.0692	OK	109.235	91.9007	126.568	OK	252.024	223.556	280.492	OK	137.105	118.344	155.866	OK	215.384	189.417	241.351	OK	89.9312	75.7048	104.158	OK	70.4614	58.5262	82.3966	OK	62.29	51.3685	73.2116	OK	63.0221	52.1838	73.8604	OK	23.0988	16.7531	29.4445	OK
Bin_02_2_63	DNA gyrase, A subunit (EC:5.99.1.3) K02469 gyrase	Bin_02_2:65129-67682	2553	227.384	202.106	252.662	OK	86.5607	73.3789	99.7426	OK	146.442	127.25	165.635	OK	289.961	259.183	320.74	OK	158.426	139.017	177.835	OK	211.224	187.09	235.358	OK	86.4789	74.0355	98.9222	OK	77.3825	66.0473	88.7178	OK	67.2351	57.0028	77.4674	OK	85.871	73.9725	97.7694	OK	20.3756	15.2817	25.4695	OK
Bin_02_2_64	rpe ribulose-5-phosphate 3-epimerase (EC:5.1.3.1) K01783 ribulose-phosphate	Bin_02_2:67702-68353	651	363.295	313.958	412.633	OK	159.397	121.019	197.775	OK	266.968	216.516	317.42	OK	311.724	265.91	357.539	OK	241.259	197.933	284.585	OK	341.02	288.906	393.134	OK	238.062	194.956	281.168	OK	169.362	134.047	204.676	OK	216.019	176.743	255.295	OK	259.205	215.779	302.632	OK	30.1286	15.9258	44.3314	OK
Bin_02_2_65	hypothetical protein	Bin_02_2:68532-69438	906	29.837	20.1361	39.5378	OK	8.82394	1.61922	16.0287	OK	1.51747	0	4.55242	OK	14.4986	7.24931	21.7479	OK	18.2846	8.84246	27.7267	OK	18.9267	9.7459	28.1075	OK	13.6648	5.42462	21.905	OK	11.7195	4.30742	19.1315	OK	13.6386	5.76433	21.5128	OK	19.6707	10.3978	28.9436	OK	3.19675	0	6.88803	OK
Bin_02_2_66	ABC-1 domain-containing protein K03688 ubiquinone biosynthesis protein	Bin_02_2:69494-71126	1632	162.424	142.026	182.823	OK	70.838	56.5265	85.1494	OK	87.2641	71.1289	103.399	OK	119.363	102.914	135.812	OK	104.848	88.2012	121.495	OK	74.9678	61.9263	88.0094	OK	86.0912	71.2855	100.897	OK	98.499	82.7031	114.295	OK	98.8756	83.2343	114.517	OK	125.687	107.616	143.759	OK	36.6618	27.8979	45.4256	OK
Bin_02_2_67	COG family: chaperonin GroEL (Hsp60 family)	Bin_02_2:71135-71492	357	1420.64	1241.14	1600.15	OK	491.278	376.279	606.278	OK	1229.1	1034.67	1423.53	OK	1239.86	1074.2	1405.52	OK	1550.71	1339.04	1762.39	OK	606.27	495.116	717.423	OK	1654.23	1431.44	1877.03	OK	1710.77	1485.78	1935.75	OK	1404.25	1211.04	1597.46	OK	1450.23	1254.75	1645.71	OK	1594.51	1386.26	1802.76	OK
Bin_02_2_68	methylated-DNA--protein-cysteine methyltransferase (EC:2.1.1.63) K00567 methylated-DNA--cysteine S-methyltransferase	Bin_02_2:71565-72057	492	481.113	412.831	549.396	OK	71.732	39.6525	103.812	OK	177.637	126.358	228.917	OK	229.833	184.759	274.907	OK	270.525	213.807	327.242	OK	138.474	99.6934	177.254	OK	490.792	410.637	570.947	OK	580.196	492.755	667.638	OK	440.713	368.222	513.205	OK	426.421	356.313	496.53	OK	314.444	257.273	371.616	OK
Bin_02_2_69	hypothetical protein	Bin_02_2:72537-74217	1680	1760.02	1571.99	1948.05	OK	723.802	646.686	800.918	OK	1260.61	1131.39	1389.83	OK	824.309	740.059	908.558	OK	1200.44	1077.96	1322.92	OK	865.059	776.143	953.975	OK	1477.38	1326.85	1627.91	OK	1746.52	1568.06	1924.99	OK	2045.6	1835.38	2255.83	OK	2108.76	1891.45	2326.07	OK	2435.73	2182.7	2688.75	OK
Bin_02_2_7	S1 RNA binding domain	Bin_02_2:8364-9228	864	413.265	362.639	463.892	OK	150.171	119.517	180.824	OK	159.794	127.674	191.913	OK	333.493	290.517	376.468	OK	260.611	221.199	300.024	OK	209.605	176.447	242.763	OK	198.201	164.878	231.524	OK	129.641	104.217	155.066	OK	119.681	95.6243	143.738	OK	75.5551	56.8122	94.298	OK	17.0013	8.22185	25.7807	OK
Bin_02_2_70	ATPase	Bin_02_2:74510-76524	978	105.262	87.1092	123.414	OK	61.3551	43.2625	79.4477	OK	56.4269	38.8021	74.0517	OK	99.4429	81.2878	117.598	OK	69.6491	52.0992	87.1991	OK	73.7106	56.4563	90.965	OK	67.5995	50.1454	85.0536	OK	68.025	51.0188	85.0313	OK	58.7548	43.1903	74.3194	OK	70.3699	53.6672	87.0727	OK	22.2278	12.9582	31.4974	OK
Bin_02_2_71	DNA replication protein DnaD	Bin_02_2:74510-76524	1074	86.3807	70.9787	101.783	OK	37.9707	24.546	51.3954	OK	31.8333	19.3473	44.3194	OK	72.3818	57.8325	86.9311	OK	73.7636	56.7287	90.7986	OK	55.6935	41.5474	69.8397	OK	51.1174	36.8016	65.4331	OK	48.2242	34.7187	61.7296	OK	46.7676	33.67	59.8651	OK	43.2047	30.8605	55.5489	OK	24.9329	15.673	34.1927	OK
Bin_02_2_72	UDP-N-acetylglucosamine 1-carboxyvinyltransferase (EC 2.5.1.7)	Bin_02_2:76791-78072	1281	298.469	263.392	333.547	OK	152.396	127.329	177.464	OK	166.149	139.391	192.906	OK	276.979	243.529	310.428	OK	249.454	216.544	282.363	OK	309.828	271.708	347.947	OK	178.924	152.715	205.134	OK	171.089	146.128	196.05	OK	174.81	149.756	199.863	OK	168.084	143.994	192.173	OK	31.2511	21.9338	40.5684	OK
Bin_02_2_73	putative metal dependent hydrolase	Bin_02_2:78170-78959	789	537.731	473.837	601.624	OK	211.79	173.123	250.457	OK	231.28	189.752	272.807	OK	434.991	380.747	489.234	OK	491.525	427.76	555.29	OK	315.319	270.128	360.51	OK	377.176	324.257	430.095	OK	282.694	239.942	325.446	OK	233.236	195.833	270.64	OK	246.557	208.367	284.748	OK	46.0365	30.691	61.382	OK
Bin_02_2_74	hypothetical protein	Bin_02_2:78991-80152	1161	588.632	524.109	653.156	OK	177.983	149.119	206.847	OK	204.796	172.846	236.746	OK	356.25	314.298	398.202	OK	418.43	367.885	468.975	OK	286.626	249.816	323.437	OK	401.821	352.72	450.922	OK	320.626	280.016	361.237	OK	357.625	313.671	401.578	OK	350.277	307.381	393.173	OK	116.454	96.806	136.103	OK
Bin_02_2_75	rbr2 rubrerythrin Rbr2	Bin_02_2:80330-80891	561	16099.5	14276.7	17922.2	OK	7593.85	6819.96	8367.75	OK	19121.8	17101.3	21142.4	OK	20051.3	17853.7	22248.9	OK	19702.8	17585.7	21820	OK	12918.9	11560.9	14276.9	OK	13923.7	12463.3	15384.1	OK	11478.1	10283.5	12672.7	OK	9535.16	8549.95	10520.4	OK	9383.24	8412.57	10353.9	OK	8616.99	7728.5	9505.49	OK
Bin_02_2_76	hypothetical protein	Bin_02_2:81067-83242	2175	1253.46	1119.26	1387.66	OK	548.809	490.42	607.198	OK	973.699	874	1073.4	OK	783.76	703.905	863.615	OK	1024.8	920.38	1129.22	OK	750.852	674.087	827.618	OK	1117.8	1003.91	1231.7	OK	1228.55	1103.17	1353.93	OK	1431.84	1285.04	1578.64	OK	1570.53	1408.72	1732.34	OK	960.725	862.835	1058.62	OK
Bin_02_2_77	Hydrolase (HAD superfamily) cluster DUF1447	Bin_02_2:83335-84202	867	157.436	132.82	182.052	OK	32.7012	18.4292	46.9732	OK	30.5286	16.5211	44.5361	OK	75.7996	58.7434	92.8558	OK	78.7329	58.5715	98.8944	OK	70.731	52.4683	88.9937	OK	99.9671	77.0331	122.901	OK	62.0455	44.4964	79.5946	OK	81.8331	61.9857	101.681	OK	83.313	63.6759	102.95	OK	10.1546	3.38486	16.9243	OK
Bin_02_2_78	Isochorismatase hydrolase	Bin_02_2:84214-84787	573	81.2488	59.1296	103.368	OK	19.5913	4.78166	34.4009	OK	17.3271	3.17958	31.4746	OK	72.4285	50.0766	94.7804	OK	30.1572	13.429	46.8853	OK	55.0874	33.4804	76.6945	OK	54.3741	31.6985	77.0497	OK	53.5269	31.6746	75.3791	OK	45.4213	25.5978	65.2448	OK	29.1158	13.5527	44.6788	OK	0	0	0	OK
Bin_02_2_79	hypothetical protein	Bin_02_2:84944-85445	501	2063.77	1838.94	2288.61	OK	876.411	753.354	999.469	OK	1313.4	1146.32	1480.49	OK	1420.75	1259.59	1581.91	OK	1259.71	1105.44	1413.98	OK	1150.54	1009.65	1291.44	OK	1433.6	1261.8	1605.39	OK	1158.46	1015.3	1301.61	OK	989.08	863.474	1114.69	OK	979.451	855.836	1103.07	OK	461.141	388.982	533.3	OK
Bin_02_2_8	Archaeal/vacuolar-type H+-ATPase subunit H	Bin_02_2:9260-10197	450	448.011	379.296	516.725	OK	214.179	154.197	274.161	OK	203.664	144.249	263.079	OK	540.814	460.14	621.489	OK	309.798	244.121	375.475	OK	321.101	257.2	385.003	OK	198.652	145.56	251.744	OK	170.676	122.877	218.475	OK	120.084	80.6004	159.567	OK	102.981	67.1275	138.834	OK	39.5572	17.6148	61.4995	OK
Bin_02_2_80	transcriptional regulator, Crp/Fnr family K01420 CRP/FNR family anaerobic regulatory protein	Bin_02_2:85532-86234	702	362.067	313.492	410.642	OK	93.3032	65.4855	121.121	OK	139.061	104.565	173.558	OK	283.617	242.101	325.133	OK	219.976	180.637	259.316	OK	194.635	159.396	229.873	OK	257.455	213.845	301.064	OK	198.272	162.072	234.471	OK	224.33	185.608	263.053	OK	228.024	189.538	266.511	OK	15.0231	5.52165	24.5245	OK
Bin_02_2_81	pflA pyruvate formate lyase-activating enzyme 1 (EC:1.97.1.4) K04069 lyase activating	Bin_02_2:86456-87203	747	99.2085	78.9239	119.493	OK	119.794	89.6088	149.979	OK	98.1013	70.354	125.848	OK	230.811	195.662	265.96	OK	111.901	85.3409	138.462	OK	194.331	160.267	228.396	OK	93.1585	68.6939	117.623	OK	71.2178	50.4414	91.9942	OK	105.804	80.866	130.743	OK	76.3	55.5338	97.0662	OK	5.511	0	11.022	OK
Bin_02_2_82	formate acetyltransferase (EC:2.3.1.54) K00656 C-acetyltransferase	Bin_02_2:87300-89565	2265	278.362	247.675	309.049	OK	382.613	340.178	425.048	OK	217.549	190.719	244.38	OK	453.298	406.443	500.153	OK	296.794	263.534	330.053	OK	364.338	325.18	403.496	OK	234.356	206.928	261.784	OK	206.325	181.867	230.784	OK	203.964	179.868	228.059	OK	178.625	157.157	200.094	OK	55.1551	45.9181	64.392	OK
Bin_02_2_83	flavin reductase domain protein FMN-binding	Bin_02_2:89757-90504	747	35.552	23.5033	47.6006	OK	19.0149	6.98884	31.041	OK	15.6962	4.59731	26.7951	OK	39.8354	26.172	53.4989	OK	17.3368	6.88233	27.7913	OK	35.9873	21.5924	50.3822	OK	33.7298	19.0089	48.4507	OK	27.2749	14.4174	40.1324	OK	17.6341	7.45303	27.8151	OK	29.6722	16.7222	42.6222	OK	2.7555	0	6.65236	OK
Bin_02_2_84	5'-methylthioadenosine nucleosidase (EC 3.2.2.16) @ S-adenosylhomocysteine 3.2.2.9)	Bin_02_2:90695-91529	834	548.495	483.917	613.072	OK	145.853	114.932	176.774	OK	147.114	115.57	178.659	OK	372.604	325.328	419.88	OK	357.243	307.743	406.744	OK	270.456	230.679	310.234	OK	402.827	348.574	457.08	OK	352.603	304.089	401.116	OK	372.348	322.326	422.371	OK	342.191	295.66	388.721	OK	13.0615	5.18513	20.9379	OK
Bin_02_2_85	oxidoreductase	Bin_02_2:91662-92355	693	1332.84	1188.8	1476.88	OK	339.965	284.258	395.673	OK	291.96	240.769	343.15	OK	660.949	582.322	739.575	OK	813.849	715.4	912.297	OK	391.642	336.175	447.109	OK	1120.13	991.904	1248.35	OK	1129.09	1001.25	1256.93	OK	1178.21	1046.36	1310.06	OK	1161.12	1031.69	1290.54	OK	76.4987	54.8616	98.1358	OK
Bin_02_2_86	Maebl	Bin_02_2:92513-93916	1005	210.92	182.042	239.798	OK	81.1964	60.7369	101.656	OK	79.7916	59.1895	100.394	OK	212.827	183.498	242.156	OK	128.192	104.787	151.596	OK	113.18	92.1628	134.197	OK	102.335	81.2248	123.445	OK	69.8395	52.9009	86.7781	OK	77.6903	60.0969	95.2837	OK	67.0394	51.0139	83.0649	OK	11.2061	4.73624	17.6759	OK
Bin_02_2_87	UPF0047 protein Bsu YugU	Bin_02_2:92513-93916	402	342.894	279.581	406.208	OK	83.4762	41.7381	125.214	OK	156.117	98.1366	214.097	OK	385.762	315.332	456.192	OK	363.249	283.981	442.516	OK	229.079	168.92	289.238	OK	198.314	139.189	257.44	OK	153.83	103.251	204.409	OK	96.7675	57.2624	136.273	OK	155.074	106.035	204.112	OK	7.56045	0	18.2525	OK
Bin_02_2_88	metal dependent phosphohydrolase K03698 CMP-binding protein	Bin_02_2:93935-95218	963	314.933	274.963	354.903	OK	142.818	114.943	170.694	OK	192.276	158.827	225.725	OK	350.321	307.032	393.611	OK	268.321	229.923	306.718	OK	212.117	180.28	243.955	OK	188.425	157.768	219.082	OK	139.824	114.917	164.73	OK	132.447	108.662	156.232	OK	134.426	110.765	158.086	OK	38.4357	26.1264	50.745	OK
Bin_02_2_89	hypothetical protein	Bin_02_2:93935-95218	324	218.423	155.699	281.148	OK	16.9669	0	40.9617	OK	35.014	0	70.028	OK	109.771	61.8629	157.679	OK	112.506	56.2528	168.758	OK	122.022	66.0347	178.01	OK	100.323	46.698	153.947	OK	87.8843	39.1348	136.634	OK	52.4491	15.362	89.5362	OK	44.1271	10.7702	77.4841	OK	0	0	0	OK
Bin_02_2_9	coaD phosphopantetheine adenylyltransferase (EC:2.7.7.3) K00954 pantetheine-phosphate	Bin_02_2:9260-10197	495	330.379	277.228	383.531	OK	166.831	118.161	215.5	OK	186.792	134.48	239.104	OK	345.566	288.533	402.6	OK	241.254	187.97	294.538	OK	201.537	154.994	248.08	OK	143.919	102.373	185.465	OK	59.401	33.4763	85.3257	OK	90.525	59.0082	122.042	OK	129.244	92.3172	166.171	OK	10.2876	0	20.5752	OK
Bin_02_2_90	hypothetical protein	Bin_02_2:95275-95803	528	126.677	97.3238	156.03	OK	15.9389	1.68271	30.195	OK	26.314	7.7072	44.9209	OK	115.887	85.7127	146.062	OK	103.047	70.0454	136.048	OK	72.3975	45.9617	98.8333	OK	75.3955	46.8987	103.892	OK	76.2088	48.3813	104.036	OK	64.0527	38.9291	89.1762	OK	78.1695	50.9544	105.385	OK	2.30974	0	6.92922	OK
Bin_02_2_91	hypothetical protein	Bin_02_2:95816-96017	201	1601.43	1248.62	1954.25	OK	473.868	211.013	736.723	OK	902.682	534.164	1271.2	OK	920.86	633.231	1208.49	OK	1057.46	699.974	1414.95	OK	1296.96	918.597	1675.32	OK	985.289	636.937	1333.64	OK	1190.95	818.96	1562.94	OK	704.255	422.553	985.957	OK	1029.28	695.337	1363.22	OK	633.871	375.094	892.647	OK
Bin_02_2_92	regulatory protein, ArsR K03892 ArsR family transcriptional regulator	Bin_02_2:96157-96505	348	186.236	132.935	239.537	OK	149.885	84.4697	215.3	OK	206.208	128.269	284.148	OK	321.038	245.889	396.188	OK	242.552	166.791	318.312	OK	194.516	129.677	259.355	OK	120.578	66.6538	174.502	OK	119.441	67.3127	171.569	OK	176.508	114.103	238.913	OK	185.627	122.874	248.381	OK	46.5432	15.5144	77.572	OK
Bin_02_2_93	hypothetical protein	Bin_02_2:96576-98690	768	197.788	167.649	227.927	OK	54.9198	34.866	74.9737	OK	52.8903	32.8996	72.8809	OK	163.558	135.653	191.463	OK	121.389	94.2458	148.533	OK	66.5218	47.3186	85.7249	OK	100.513	75.5786	125.447	OK	109.412	84.1444	134.68	OK	90.5449	67.9087	113.181	OK	104.745	80.8716	128.619	OK	3.97928	0	8.57416	OK
Bin_02_2_94	protein unknown function DUF111 K09121 hypothetical	Bin_02_2:96576-98690	1350	223.071	195.499	250.642	OK	50.4418	36.8408	64.0428	OK	44.6122	31.7338	57.4906	OK	124.877	106.705	143.048	OK	122.442	102.52	142.363	OK	72.2808	58.2397	86.3219	OK	130.106	109.242	150.971	OK	117.718	98.5648	136.871	OK	107.897	89.9597	125.835	OK	94.3751	78.1448	110.605	OK	4.56853	1.11505	8.02201	OK
Bin_02_2_95	ATP-dependent metalloprotease FtsH (EC:3.6.1.3) K03798 cell division protease	Bin_02_2:98869-100744	1875	1294.03	1156.1	1431.96	OK	528.755	471.06	586.45	OK	888.491	796.347	980.634	OK	969.024	870.286	1067.76	OK	1087.47	976.563	1198.38	OK	888.949	798.076	979.822	OK	1174.51	1054.8	1294.21	OK	1299.02	1166.63	1431.41	OK	1427.34	1281.63	1573.05	OK	1421.08	1275.91	1566.25	OK	302.554	268.339	336.768	OK
Bin_02_2_96	lytic transglycosylase [	Bin_02_2:100797-101493	696	406.238	353.838	458.638	OK	178.39	139.692	217.088	OK	244.703	198.663	290.742	OK	350.442	302.264	398.619	OK	377.479	321.814	433.144	OK	343.178	292.535	393.82	OK	374.053	318.443	429.662	OK	428.141	368.306	487.975	OK	366.552	313.25	419.853	OK	447.578	387.098	508.058	OK	48.6605	31.4564	65.8645	OK
Bin_02_2_97	metA homoserine O-succinyltransferase (EC:2.3.1.46) K00651	Bin_02_2:101650-102610	960	518.288	458.525	578.05	OK	188.449	155.676	221.223	OK	315.626	269.578	361.674	OK	610.027	541.815	678.239	OK	509.343	447.348	571.338	OK	404.21	353.565	454.854	OK	414.104	361.194	467.014	OK	409.166	357.433	460.898	OK	423.19	370.466	475.915	OK	366.318	319.596	413.04	OK	174.142	146.508	201.776	OK
Bin_02_2_98	hypothetical protein	Bin_02_2:102669-102846	177	1929.4	1442.09	2416.71	OK	749.727	333.853	1165.6	OK	1190.14	657.896	1722.39	OK	1492.47	1031.88	1953.05	OK	1577.45	1028.25	2126.65	OK	785.863	415.404	1156.32	OK	925.578	500.894	1350.26	OK	1332.77	837.789	1827.74	OK	1114.23	668.54	1559.93	OK	1499.91	992.845	2006.97	OK	459.651	182.471	736.831	OK
Bin_02_2_99	protein EbsC K03976 putative transcription regulator	Bin_02_2:102877-103375	498	392.005	332.635	451.376	OK	108.914	69.7907	148.037	OK	112.381	72.0124	152.749	OK	274.928	225.564	324.293	OK	279.559	222.495	336.624	OK	226.076	177.033	275.118	OK	234.448	181.693	287.203	OK	288.372	231.544	345.201	OK	255.226	202.577	307.875	OK	248.016	197.124	298.908	OK	61.0952	36.1532	86.0372	OK
Bin_02_2_tRNA	tRNA-Gln	Bin_02_2:74350-74422	72	0	0	0	OK	0	0	0	OK	0	0	0	OK	0	0	0	OK	0	0	0	OK	0	0	0	OK	0	0	0	OK	0	0	0	OK	0	0	0	OK	0	0	0	OK	0	0	0	OK
Bin_02_20_0	IS1480b transposase	Bin_02_20:635-860	225	533.932	366.441	701.423	OK	3739.58	3113.06	4366.1	OK	2708.7	2182.52	3234.89	OK	1159.72	893.665	1425.78	OK	1560.06	1202.16	1917.96	OK	2118.55	1719.96	2517.14	OK	1527.1	1169.63	1884.57	OK	1420.93	1086.02	1755.85	OK	1320.6	1002.64	1638.56	OK	1582.63	1241.31	1923.95	OK	2530.11	2094.99	2965.23	OK
Bin_02_20_1	trehalose-6-phosphate hydrolase K01187 alpha-glucosidase	Bin_02_20:898-1501	603	7.79253	1.10227	14.4828	OK	25.8819	9.51274	42.251	OK	8.01173	0	17.2629	OK	11.1632	2.72462	19.6018	OK	8.581	0	17.162	OK	15.6747	4.59102	26.7584	OK	10.9311	1.15403	20.7082	OK	2.06249	0	6.18746	OK	18.0017	6.00057	30.0029	OK	23.0788	9.75424	36.4033	OK	22.5036	9.51115	35.4961	OK
Bin_02_20_2	alpha amylase K01187 alpha-glucosidase	Bin_02_20:1554-2473	747	9.33143	2.9804	15.6825	OK	45.6359	27.0051	64.2666	OK	21.5823	8.56767	34.5969	OK	15.2312	6.78245	23.6799	OK	26.7933	13.7966	39.79	OK	47.5032	30.9647	64.0417	OK	24.0927	11.6513	36.5341	OK	34.8513	20.3173	49.3853	OK	29.3901	16.2464	42.5337	OK	19.7815	9.20783	30.3551	OK	41.3325	26.24	56.425	OK
Bin_02_20_3	hypothetical protein	Bin_02_20:1554-2473	183	0	0	0	OK	51.0273	0	153.082	OK	0	0	0	OK	0	0	0	OK	0	0	0	OK	154.517	0	309.034	OK	43.1024	0	129.307	OK	0	0	0	OK	39.4347	0	118.304	OK	75.8347	0	183.081	OK	36.9724	0	110.917	OK
Bin_02_20_4	amino-acid transporter transmembrane protein K03294 basic amino acid/polyamine antiporter, APA family	Bin_02_20:2761-4189	1428	50.4355	40.8441	60.0269	OK	196.497	168.223	224.771	OK	168.815	142.943	194.687	OK	73.268	60.6676	85.8684	OK	105.55	87.8665	123.234	OK	155.139	133.097	177.181	OK	97.5932	80.6158	114.571	OK	122.311	103.161	141.462	OK	117.965	99.4393	136.491	OK	119.693	101.273	138.113	OK	116.71	98.749	134.671	OK
Bin_02_20_5	UspA family nucleotide-binding protein	Bin_02_20:4194-4623	429	188.302	145.481	231.123	OK	528.071	429.585	626.556	OK	696.5	578.522	814.478	OK	311.231	251.881	370.58	OK	331.128	260.127	402.129	OK	524.911	436.968	612.853	OK	473.209	387.525	558.894	OK	534.248	443.428	625.068	OK	525.209	436.562	613.855	OK	501.588	416.626	586.55	OK	705.351	600.56	810.143	OK
Bin_02_21_0	hypothetical protein	Bin_02_21:136-790	654	81.5268	61.5403	101.513	OK	679.229	588.132	770.326	OK	393.045	329.336	456.754	OK	117.354	91.5915	143.117	OK	233.944	191.414	276.474	OK	436.026	374.658	497.395	OK	251.981	207.273	296.688	OK	292.577	244.474	340.68	OK	303.247	254.616	351.878	OK	308.631	260.161	357.1	OK	412.336	354.167	470.505	OK
Bin_02_21_1	hypothetical protein	Bin_02_21:1305-1569	264	126.534	61.6229	191.445	OK	760.767	547.71	973.825	OK	338.621	194.233	483.01	OK	174.635	94.5069	254.763	OK	482.201	327.773	636.63	OK	496.877	347.063	646.691	OK	428.41	281.467	575.354	OK	368.501	236.132	500.871	OK	357.371	229	485.742	OK	498.804	350.089	647.519	OK	702.539	528.26	876.817	OK
Bin_02_21_10	site-specific recombinase, DNA invertase Pin related proteins	Bin_02_21:14858-15428	570	327.724	279.407	376.041	OK	1884.9	1671.35	2098.46	OK	1441.21	1268.96	1613.46	OK	603.306	525.63	680.982	OK	853.665	745.068	962.263	OK	961.257	844.256	1078.26	OK	939.092	821.646	1056.54	OK	872.449	762.936	981.962	OK	767.593	669.101	866.086	OK	886.929	777.575	996.282	OK	1410.71	1251.71	1569.71	OK
Bin_02_21_11	drug resistance transporter EmrB/QacA subfamily precursor	Bin_02_21:15522-16437	915	282.117	245.995	318.238	OK	1916.69	1717.13	2116.24	OK	1459.3	1302.71	1615.9	OK	552.918	489.427	616.41	OK	874.971	777.166	972.776	OK	1277.31	1142.86	1411.76	OK	945.651	840.914	1050.39	OK	953.454	848.879	1058.03	OK	902.213	802.904	1001.52	OK	889.078	791.563	986.593	OK	1617.06	1450.34	1783.78	OK
Bin_02_21_12	hypothetical protein	Bin_02_21:16741-16918	177	10300	8956.14	11643.8	OK	40427.6	35882.2	44973	OK	42666.7	37886.8	47446.5	OK	21782.9	19278.3	24287.6	OK	35421	31473.4	39368.6	OK	30736	27282.8	34189.2	OK	35123.2	31192.1	39054.4	OK	32124.3	28511.4	35737.1	OK	35254.3	31363.8	39144.9	OK	37197.7	33146.6	41248.7	OK	79477.8	71353.2	87602.5	OK
Bin_02_21_13	hypothetical protein	Bin_02_21:17051-17729	678	1811.02	1621.81	2000.23	OK	7729.11	6936.59	8521.64	OK	6932.18	6224.08	7640.29	OK	2548.98	2288.4	2809.56	OK	3925.44	3525.21	4325.67	OK	5579.08	5007.86	6150.3	OK	4973.84	4466.78	5480.9	OK	4770.44	4283.94	5256.95	OK	5097.74	4577.22	5618.27	OK	5456.83	4898.19	6015.48	OK	7881.03	7060.67	8701.39	OK
Bin_02_21_14	Cobyrinic acid ac-diamide synthase K03496 chromosome partitioning protein	Bin_02_21:18081-18888	807	821.609	731.425	911.793	OK	3881.58	3485.99	4277.17	OK	4369.09	3923.95	4814.23	OK	2181.74	1959.13	2404.35	OK	3126.47	2807.75	3445.19	OK	3427.15	3077.86	3776.44	OK	3456.64	3104.46	3808.83	OK	3600.75	3233.78	3967.71	OK	3742.08	3360.42	4123.73	OK	4245.7	3811.16	4680.24	OK	6845.64	6128.61	7562.67	OK
Bin_02_21_15	hypothetical protein	Bin_02_21:18901-19150	249	3735.64	3259.56	4211.72	OK	12314.6	10926.6	13702.5	OK	22521.9	20162.5	24881.4	OK	10293	9183.02	11403	OK	15754.4	14081.3	17427.5	OK	13011	11612.9	14409.1	OK	17261.4	15441.8	19080.9	OK	16867.5	15095.5	18639.5	OK	18840.7	16884.1	20797.3	OK	21073.2	18904	23242.3	OK	41884.8	37601.5	46168.1	OK
Bin_02_21_16	replication initiator A domain protein	Bin_02_21:19753-20848	1095	191.123	165.695	216.551	OK	2452.78	2202.61	2702.94	OK	1493.17	1337.02	1649.32	OK	562.547	500.443	624.652	OK	903.669	806.301	1001.04	OK	1290.22	1156.87	1423.58	OK	879.825	784.456	975.194	OK	894.658	798.601	990.714	OK	886.438	791.51	981.367	OK	897.1	801.602	992.598	OK	1348.21	1209.52	1486.91	OK
Bin_02_21_17	hypothetical protein	Bin_02_21:21002-21200	198	432.936	242.58	623.292	OK	5266.02	4349.94	6182.11	OK	3172.94	2463.45	3882.43	OK	1610.52	1219.91	2001.13	OK	2739.95	2149.04	3330.86	OK	2648	2092.83	3203.17	OK	2013.04	1501.73	2524.36	OK	1837.85	1363.32	2312.38	OK	1217.93	837.512	1598.35	OK	1685.19	1246.41	2123.98	OK	3258.54	2656.04	3861.05	OK
Bin_02_21_18	orfb	Bin_02_21:21250-22340	822	429.622	377.467	481.778	OK	2699.75	2422.1	2977.39	OK	2689.15	2412.12	2966.19	OK	993.355	886.656	1100.05	OK	1632.59	1460.98	1804.21	OK	1683.35	1508.19	1858.5	OK	1545.24	1381.61	1708.86	OK	1562.95	1398.6	1727.3	OK	1681	1505.79	1856.21	OK	1756.6	1574.61	1938.6	OK	3441.39	3090.36	3792.42	OK
Bin_02_21_19	hypothetical protein	Bin_02_21:21250-22340	279	794.414	646.488	942.339	OK	6683.58	5894.01	7473.15	OK	4998.87	4369.1	5628.63	OK	1977.04	1699.65	2254.42	OK	2922.31	2523.41	3321.2	OK	3926.78	3439.49	4414.07	OK	2945.99	2542.87	3349.1	OK	2425.52	2079.54	2771.51	OK	3195.16	2777.49	3612.83	OK	2921.43	2534.71	3308.16	OK	4465.91	3930.41	5001.41	OK
Bin_02_21_2	kdpA potassium-transporting ATPase subunit A (EC:3.6.3.10) K01546 K+-transporting chain	Bin_02_21:1683-3456	1773	51.6088	42.8775	60.3401	OK	414.456	367.035	461.878	OK	280.348	245.629	315.067	OK	125.66	109.025	142.294	OK	176.671	153.537	199.805	OK	266.444	235.057	297.832	OK	208.386	182.039	234.734	OK	199.737	174.574	224.901	OK	217.6	190.851	244.348	OK	218.515	191.883	245.147	OK	336.049	298.311	373.787	OK
Bin_02_21_20	hypothetical protein	Bin_02_21:22362-22572	210	2076.4	1701.15	2451.66	OK	15521.1	13666.6	17375.5	OK	5133.89	4289.44	5978.35	OK	2313.75	1891.32	2736.18	OK	4279.63	3585.6	4973.66	OK	8528.19	7439.51	9616.88	OK	7057.5	6084.15	8030.85	OK	6782.74	5851.03	7714.44	OK	6819.7	5893.13	7746.27	OK	6673.57	5771.79	7575.34	OK	6076.46	5239.08	6913.84	OK
Bin_02_21_21	putative nickase	Bin_02_21:22833-24906	2073	407.493	364.68	450.306	OK	2301.8	2064.32	2539.29	OK	2360.83	2117.32	2604.34	OK	956.526	858.974	1054.08	OK	1652.46	1482.92	1821.99	OK	1658.92	1488.13	1829.72	OK	1489.03	1336.81	1641.25	OK	1481.33	1329.68	1632.97	OK	1530.05	1373.11	1686.99	OK	1433.43	1286.51	1580.34	OK	2500.1	2236.3	2763.89	OK
Bin_02_21_22	trsI protein TrsI, topoisomerase 1A-like protein K03169 DNA III	Bin_02_21:25175-25646	471	366.681	308.764	424.597	OK	3010.05	2677.05	3343.05	OK	2207.65	1949.17	2466.12	OK	1029.85	903.435	1156.26	OK	1487.97	1307.93	1668.01	OK	2067.82	1835.64	2300.01	OK	1303.97	1141.22	1466.72	OK	1569.31	1382.79	1755.83	OK	1345.5	1181.73	1509.27	OK	1302.35	1144.05	1460.66	OK	2360.38	2102.23	2618.53	OK
Bin_02_21_3	Potassium-translocating P-type ATPase, B subunit K01547 K+-transporting ATPase chain	Bin_02_21:3504-5586	2082	78.9964	68.0929	89.8998	OK	645.791	577.888	713.694	OK	423.06	375.967	470.154	OK	171.018	150.654	191.382	OK	271.052	239.729	302.376	OK	395.684	353.107	438.262	OK	262.766	232.126	293.407	OK	311.839	276.866	346.811	OK	283.731	251.584	315.877	OK	299.36	265.941	332.779	OK	468.314	419.075	517.552	OK
Bin_02_21_4	kdpC potassium-transporting ATPase subunit C (EC:3.6.3.12) K01548 K+-transporting chain	Bin_02_21:5604-6204	600	274.032	232.272	315.792	OK	1804.6	1601.33	2007.88	OK	1560.68	1379.45	1741.9	OK	480.443	416.25	544.636	OK	845.151	739.259	951.043	OK	1127.26	996.014	1258.52	OK	949.406	832.845	1065.97	OK	939.312	825.109	1053.51	OK	1021.78	900.193	1143.38	OK	997.972	879.591	1116.35	OK	1500.28	1334.82	1665.74	OK
Bin_02_21_5	kdpD sensor histidine kinase KdpD K07646 two-component system, OmpR family, KdpD	Bin_02_21:6420-9796	2685	95.4666	83.6133	107.32	OK	888.607	797.988	979.226	OK	575.635	515.772	635.497	OK	213.525	190.138	236.912	OK	317.923	283.572	352.273	OK	498.859	447.506	550.212	OK	373.192	333.547	412.837	OK	362.015	323.668	400.362	OK	369.728	330.769	408.687	OK	388.888	348.242	429.534	OK	551.915	495.433	608.397	OK
Bin_02_21_6	kdpE osmosensitive K+ channel response regulator K07667 two-component system, OmpR family, KDP operon regulator KdpE	Bin_02_21:6420-9796	702	84.3285	64.9911	103.666	OK	1051.22	926.122	1176.31	OK	663.216	575.422	751.01	OK	215.907	181.153	250.66	OK	371.21	316.431	425.989	OK	538.384	468.894	607.875	OK	362.538	308.273	416.803	OK	396.544	339.979	453.108	OK	392.578	336.978	448.178	OK	371.31	318.385	424.235	OK	644.491	565.28	723.701	OK
Bin_02_21_7	K+ transporter K03549 KUP system potassium uptake protein	Bin_02_21:9961-11998	2037	392.248	350.662	433.834	OK	4083.07	3648.09	4518.04	OK	2497.26	2239.12	2755.41	OK	935.761	840.372	1031.15	OK	1431.94	1285.69	1578.2	OK	2409.81	2157.1	2662.51	OK	1660.5	1490.31	1830.68	OK	1633.82	1466.15	1801.49	OK	1624.95	1458.04	1791.86	OK	1594.22	1430.35	1758.1	OK	2194.24	1964.87	2423.62	OK
Bin_02_21_8	transcription regulator	Bin_02_21:12381-12819	438	665.976	574.728	757.223	OK	6600.7	5919.1	7282.3	OK	4122.94	3676.48	4569.4	OK	1781.91	1579.35	1984.47	OK	2719.07	2416.23	3021.91	OK	3723.47	3329.92	4117.03	OK	2401.78	2127.93	2675.64	OK	2403.06	2131.8	2674.32	OK	2623.92	2333.19	2914.65	OK	2709.97	2412.81	3007.13	OK	4801.81	4306.08	5297.53	OK
Bin_02_21_9	putative transposase	Bin_02_21:13053-14346	1293	405.229	360.312	450.146	OK	6047.63	5408.81	6686.44	OK	2649.62	2379.48	2919.75	OK	1194.41	1072.52	1316.3	OK	1657	1487.99	1826.02	OK	3326.77	2981.78	3671.76	OK	1739.1	1561.78	1916.41	OK	1778.14	1596.96	1959.33	OK	1758.13	1579.01	1937.26	OK	1771.49	1590.99	1951.98	OK	1822.81	1637.03	2008.59	OK
Bin_02_22_0	membrane associated protein	Bin_02_22:165-492	327	32.849	6.58726	59.1108	OK	132.651	66.3257	198.977	OK	128.32	62.0556	194.584	OK	35.759	8.72775	62.7903	OK	96.2061	44.7818	147.63	OK	112.974	59.7176	166.231	OK	35.0156	3.6967	66.3345	OK	13.2135	0	31.9002	OK	44.8504	10.9467	78.7541	OK	24.6427	0	49.2854	OK	54.0642	18.0214	90.1071	OK
Bin_02_22_1	gshA bifunctional glutamate--cysteine ligase/glutathione synthetase (EC:6.3.2.2) K01919 ligase	Bin_02_22:611-2879	2268	89.9573	78.2935	101.621	OK	530.079	473.75	586.408	OK	384.931	342.082	427.78	OK	157.761	139.029	176.494	OK	225.484	199.008	251.96	OK	357.751	319.218	396.284	OK	284.282	252.112	316.452	OK	301.267	267.793	334.742	OK	306.853	273.012	340.695	OK	351.158	313.335	388.98	OK	481.181	431.105	531.256	OK
Bin_02_23_0	small multidrug resistance protein K03297 protein, SMR family	Bin_02_23:267-591	324	3867.09	3440.84	4293.33	OK	24678.3	22160.1	27196.6	OK	14434.5	12951.4	15917.7	OK	6283.07	5623.78	6942.36	OK	9717.67	8709.23	10726.1	OK	13923.4	12503.8	15343.1	OK	12898.6	11577.9	14219.4	OK	13439.5	12067.2	14811.9	OK	14344.8	12882.4	15807.2	OK	15658.8	14063.4	17254.2	OK	22761.5	20424.2	25098.8	OK
Bin_02_23_1	copB cation transporting ATPase, copper transport K01533 Cu2+-exporting ATPase	Bin_02_23:719-1274	555	801.908	706.198	897.618	OK	6749.83	6061.97	7437.69	OK	3767.74	3373.52	4161.96	OK	1470.33	1308.66	1632	OK	2551.02	2279.53	2822.51	OK	3811.22	3420.25	4202.19	OK	3228.55	2892	3565.1	OK	3374.09	3024.88	3723.29	OK	3563.23	3196.24	3930.23	OK	3498.29	3138.33	3858.24	OK	5014.32	4503.4	5525.24	OK
Bin_02_23_2	integrase catalytic subunit	Bin_02_23:1340-3836	1566	626.527	560.864	692.19	OK	5874.25	5245.56	6502.94	OK	2480.49	2226.96	2734.03	OK	1079.17	969.204	1189.14	OK	1750.71	1572.15	1929.26	OK	3202	2866.4	3537.6	OK	2061.34	1850.57	2272.12	OK	2153.03	1932.23	2373.83	OK	2096.2	1881.2	2311.2	OK	2240.81	2010.08	2471.54	OK	2263.49	2030.08	2496.9	OK
Bin_02_23_3	IstB ATP binding domain-containing protein	Bin_02_23:1340-3836	756	365.093	318.268	411.918	OK	3727.86	3347.22	4108.5	OK	1742.81	1554.02	1931.6	OK	723.782	640.928	806.635	OK	1041.85	923.897	1159.8	OK	2075.87	1861.27	2290.47	OK	1226.07	1090.41	1361.72	OK	1261.01	1123.2	1398.82	OK	1267.73	1129.87	1405.6	OK	1300.96	1160.67	1441.25	OK	1524.69	1363.69	1685.68	OK
Bin_02_23_4	hypothetical protein	Bin_02_23:1340-3836	201	1136.43	838.278	1434.59	OK	13341.2	11644	15038.4	OK	7183.85	6078.29	8289.4	OK	2650.28	2160.26	3140.3	OK	4713.26	3932.37	5494.14	OK	6788.34	5827.66	7749.02	OK	4649.33	3870.39	5428.27	OK	5112.37	4301.12	5923.63	OK	4901.62	4120.94	5682.29	OK	5579.78	4742.29	6417.27	OK	6550	5625.98	7474.01	OK
Bin_02_23_5	copB cation transporting ATPase, copper transport K01533 Cu2+-exporting ATPase	Bin_02_23:3913-4972	1059	332.709	293.084	372.334	OK	4003.77	3594.06	4413.47	OK	1853.82	1662.34	2045.29	OK	711.97	635.418	788.522	OK	1100.85	984.332	1217.37	OK	2166.29	1945.57	2387.01	OK	1371.75	1229.13	1514.38	OK	1407.65	1262.11	1553.19	OK	1455.64	1305.68	1605.6	OK	1396.05	1252.2	1539.89	OK	1932.53	1735.52	2129.53	OK
Bin_02_24_0	hypothetical protein	Bin_02_24:0-776	234	0	0	0	OK	0	0	0	OK	0	0	0	OK	0	0	0	OK	0	0	0	OK	0	0	0	OK	0	0	0	OK	0	0	0	OK	0	0	0	OK	0	0	0	OK	0	0	0	OK
Bin_02_24_1	transcriptional regulator, ArsR family	Bin_02_24:0-776	546	36.7226	21.1076	52.3376	OK	178.173	131.78	224.565	OK	137.104	95.7658	178.443	OK	50.2398	30.9025	69.5771	OK	80.0979	51.779	108.417	OK	98.3041	68.3216	128.287	OK	68.8735	42.3641	95.3829	OK	89.0402	59.764	118.316	OK	81.6832	54.0692	109.297	OK	89.7603	61.3756	118.145	OK	87.5234	59.8461	115.201	OK
Bin_02_24_2	alpha-L-arabinofuranosidase (EC:3.2.1.55) K01209 alpha-N-arabinofuranosidase	Bin_02_24:1016-2561	1545	120.226	103.908	136.544	OK	200.902	172.979	228.826	OK	254.158	220.762	287.554	OK	120.943	104.027	137.858	OK	211.819	184.244	239.394	OK	206.282	179.834	232.73	OK	244.473	213.564	275.383	OK	349.022	308.352	389.691	OK	289.701	254.973	324.428	OK	368.355	326.354	410.355	OK	503.625	449.071	558.18	OK
Bin_02_24_3	sugar (glycoside-pentoside-hexuronide) transporter	Bin_02_24:2589-3897	1308	54.3937	43.9449	64.8425	OK	124.358	102.47	146.246	OK	170.767	143.753	197.781	OK	86.995	72.4201	101.57	OK	124.776	104.33	145.222	OK	155.725	132.854	178.596	OK	164.28	139.707	188.853	OK	181.806	155.995	207.617	OK	195.825	168.903	222.746	OK	221.64	192.492	250.789	OK	222.214	193.216	251.211	OK
Bin_02_25_0	two component transcriptional regulator	Bin_02_25:288-2333	693	45.3537	31.0787	59.6288	OK	399.089	337.454	460.725	OK	211.344	168.426	254.261	OK	88.4734	67.0155	109.931	OK	136.517	105.602	167.431	OK	182.233	148.098	216.369	OK	144.475	112.369	176.581	OK	158.173	125.544	190.802	OK	151.764	120.289	183.238	OK	155.339	124.114	186.563	OK	281.515	237.597	325.434	OK
Bin_02_25_1	periplasmic sensor signal transduction histidine kinase	Bin_02_25:288-2333	1356	33.1185	25.147	41.09	OK	339.605	296.744	382.466	OK	160.877	135.254	186.499	OK	49.6904	39.2147	60.166	OK	98.0371	80.7144	115.36	OK	150.592	128.548	172.635	OK	99.1528	81.5642	116.741	OK	77.8317	62.9219	92.7416	OK	97.6404	80.8485	114.432	OK	113.193	95.0312	131.355	OK	162.312	139.449	185.174	OK
Bin_02_25_2	lgt prolipoprotein diacylglyceryl transferase (EC:2.4.99.-) K13292 phosphatidylglycerol:prolipoprotein diacylglycerol	Bin_02_25:2347-3151	804	85.4673	67.7545	103.18	OK	571.297	496.925	645.67	OK	294.742	246.967	342.517	OK	118.751	96.3093	141.193	OK	178.286	146.139	210.432	OK	291.801	249.229	334.373	OK	267.449	225.725	309.173	OK	230.372	193.272	267.472	OK	227.403	190.935	263.871	OK	269.8	229.69	309.911	OK	331.651	285.806	377.495	OK
Bin_02_25_3	Arsenate reductase related protein, glutaredoxin family	Bin_02_25:3182-3844	417	43.4923	20.0208	66.9637	OK	464.957	365.55	564.365	OK	257.407	183.849	330.964	OK	148.966	105.04	192.891	OK	139.343	89.7751	188.91	OK	231.814	170.81	292.819	OK	230.502	165.46	295.544	OK	211.202	151.822	270.583	OK	164.042	112.1	215.984	OK	221.797	162.791	280.803	OK	291.724	224.303	359.144	OK
Bin_02_25_4	hypothetical protein	Bin_02_25:3182-3844	414	22.6901	3.95929	41.4208	OK	310.685	227.194	394.177	OK	68.967	28.3557	109.578	OK	24.7834	4.67543	44.8914	OK	70.7976	33.4237	108.171	OK	129.912	82.8008	177.023	OK	123.65	73.7812	173.518	OK	95.555	54.0642	137.046	OK	111.223	67.5404	154.906	OK	115.068	70.5928	159.542	OK	178.245	123.483	233.006	OK
Bin_02_26_0	hypothetical protein	Bin_02_26:34-205	171	647.196	345.557	948.835	OK	3146.56	2238.23	4054.89	OK	2502.69	1679.81	3325.56	OK	727.048	384.314	1069.78	OK	1195.36	685.659	1705.07	OK	1290.28	784.188	1796.36	OK	1107.45	612.184	1602.72	OK	1567.16	994.911	2139.4	OK	1165.2	679.275	1651.12	OK	1071.65	614.698	1528.6	OK	2897.34	2155.41	3639.28	OK
Bin_02_26_1	plasmid replication initiation protein	Bin_02_26:217-1174	957	67.185	53.1466	81.2234	OK	778.738	688.002	869.474	OK	507.863	442.974	572.753	OK	179.936	153.222	206.65	OK	306.824	264.609	349.038	OK	422.427	369.954	474.9	OK	338.162	292.657	383.668	OK	303.727	262.268	345.186	OK	265.945	228.515	303.376	OK	345.365	300.632	390.098	OK	486.759	428.462	545.057	OK
Bin_02_26_2	hypothetical protein	Bin_02_26:1616-1943	327	1747.62	1527.71	1967.52	OK	6508.21	5789.26	7227.17	OK	7083.24	6306.89	7859.6	OK	2513.35	2212.69	2814.01	OK	4068.14	3597.63	4538.65	OK	5152.88	4587.31	5718.44	OK	6281.8	5600.66	6962.94	OK	5417.54	4822.93	6012.14	OK	6247.02	5576.86	6917.18	OK	6345.49	5669.05	7021.93	OK	9719.55	8720.05	10719	OK
Bin_02_26_3	recombination protein	Bin_02_26:2368-2716	348	784.057	666.088	902.026	OK	6544.97	5837.4	7252.54	OK	5678.09	5049.2	6306.97	OK	2172.5	1912.77	2432.23	OK	3306.99	2920.5	3693.47	OK	4506.29	4012.84	4999.73	OK	4220.23	3745.66	4694.79	OK	3913.11	3471.82	4354.41	OK	4329.96	3851.63	4808.28	OK	4375.5	3895.59	4855.42	OK	5331.78	4763.48	5900.08	OK
Bin_02_27_0	hypothetical protein	Bin_02_27:40-1069	1029	0.923174	0	2.7952	OK	0	0	0	OK	0	0	0	OK	0	0	0	OK	0	0	0	OK	0	0	0	OK	0	0	0	OK	0	0	0	OK	0	0	0	OK	0	0	0	OK	0	0	0	OK
Bin_02_27_1	hypothetical protein	Bin_02_27:1185-1299	114	0	0	0	OK	0	0	0	OK	0	0	0	OK	0	0	0	OK	0	0	0	OK	0	0	0	OK	0	0	0	OK	0	0	0	OK	0	0	0	OK	0	0	0	OK	0	0	0	OK
Bin_02_27_2	hypothetical protein	Bin_02_27:1585-2074	489	0	0	0	OK	0	0	0	OK	0	0	0	OK	0	0	0	OK	0	0	0	OK	0	0	0	OK	0	0	0	OK	0	0	0	OK	0	0	0	OK	0	0	0	OK	0	0	0	OK
Bin_02_27_3	Retron-type RNA-directed DNA polymerase (EC 2.7.7.49)	Bin_02_27:2326-2824	498	0	0	0	OK	0	0	0	OK	0	0	0	OK	0	0	0	OK	0	0	0	OK	0	0	0	OK	0	0	0	OK	0	0	0	OK	0	0	0	OK	0	0	0	OK	0	0	0	OK
Bin_02_27_4	hypothetical protein	Bin_02_27:2898-3576	678	2.15446	0	6.1431	OK	0	0	0	OK	0	0	0	OK	0	0	0	OK	1.80563	0	5.41689	OK	0	0	0	OK	1.84012	0	5.52035	OK	5.20791	0	11.2215	OK	1.68353	0	5.0506	OK	0	0	0	OK	0	0	0	OK
Bin_02_27_5	hypothetical protein	Bin_02_27:4192-4941	456	8.69712	0	18.3807	OK	0	0	0	OK	4.22999	0	12.69	OK	2.52596	0	7.57787	OK	0	0	0	OK	0	0	0	OK	17.3141	1.8279	32.8003	OK	22.8678	5.58136	40.1542	OK	3.16815	0	9.50446	OK	6.09251	0	14.7086	OK	0	0	0	OK
Bin_02_27_6	hypothetical protein	Bin_02_27:4192-4941	354	11.894	0	26.3891	OK	13.7215	0	33.1266	OK	7.07914	0	21.2374	OK	0	0	0	OK	0	0	0	OK	5.1938	0	15.5814	OK	5.79523	0	17.3857	OK	10.9344	0	26.3981	OK	10.6042	0	25.6007	OK	20.3923	0	40.7847	OK	0	0	0	OK
Bin_02_27_7	hypothetical protein	Bin_02_27:5638-5740	102	0	0	0	OK	0	0	0	OK	0	0	0	OK	0	0	0	OK	0	0	0	OK	0	0	0	OK	0	0	0	OK	0	0	0	OK	0	0	0	OK	0	0	0	OK	0	0	0	OK
Bin_02_28_0	hypothetical protein	Bin_02_28:0-93	93	0	0	0	OK	0	0	0	OK	0	0	0	OK	0	0	0	OK	0	0	0	OK	635.595	0	1906.79	OK	0	0	0	OK	0	0	0	OK	0	0	0	OK	0	0	0	OK	0	0	0	OK
Bin_02_28_1	conserved domain protein	Bin_02_28:106-313	207	1962.43	1586.72	2338.15	OK	7992.3	6856.76	9127.85	OK	5972.94	5025.12	6920.75	OK	2979.06	2474.44	3483.67	OK	4498.13	3768.66	5227.59	OK	5801.44	4966.68	6636.21	OK	5278.6	4463.87	6093.33	OK	6185.48	5298.99	7071.97	OK	5795.31	4955.36	6635.26	OK	7869.69	6837.4	8901.97	OK	13607.5	12023.1	15191.8	OK
Bin_02_28_2	recombination protein	Bin_02_28:691-1783	1092	304.281	267.535	341.028	OK	2806.34	2520.41	3092.26	OK	2414.66	2168.16	2661.16	OK	901.112	806.929	995.294	OK	1360.57	1219.58	1501.55	OK	1841.1	1653.29	2028.92	OK	1586.88	1423.68	1750.07	OK	1576.73	1414.94	1738.52	OK	1683.64	1511.46	1855.81	OK	1655.14	1485.97	1824.3	OK	2685.32	2410.82	2959.82	OK
Bin_02_28_3	truncated replication protein pUB110 plasmid	Bin_02_28:2390-2624	234	148.573	62.601	234.545	OK	1958.8	1545.85	2371.76	OK	1639.38	1255.63	2023.14	OK	429.135	277.413	580.857	OK	775.709	539.12	1012.3	OK	1054.49	790.868	1318.11	OK	864.063	611.99	1116.14	OK	763.127	533.036	993.218	OK	639.157	431.787	846.527	OK	630.738	428.74	832.735	OK	1466.58	1162.43	1770.74	OK
Bin_02_3_0	DeoR-family transcriptional regulator K02081 DeoR family regulator, aga operon repressor	Bin_02_3:1181-1949	768	17.7585	9.33512	26.1819	OK	12.8146	3.12768	22.5016	OK	47.2234	28.3341	66.1128	OK	47.3754	32.755	61.9958	OK	15.1737	5.57699	24.7703	OK	38.8044	24.1377	53.471	OK	9.27809	1.70256	16.8536	OK	11.6706	3.41825	19.923	OK	12.7329	4.24429	21.2215	OK	24.4859	12.9431	36.0287	OK	33.1607	19.8964	46.425	OK
Bin_02_3_1	glpK glycerol kinase (EC:2.7.1.30) K00864	Bin_02_3:2101-3601	1500	14.7659	9.72037	19.8115	OK	13.54	6.97216	20.1079	OK	23.0112	14.3138	31.7086	OK	22.5748	15.9179	29.2318	OK	17.8245	10.9638	24.6851	OK	7.23547	3.05807	11.4129	OK	5.38221	1.57641	9.18801	OK	6.98168	2.77157	11.1918	OK	8.00185	3.56322	12.4405	OK	2.95922	0.312413	5.60602	OK	12.119	6.82982	17.4081	OK
Bin_02_3_10	echC ech hydrogenase subunit C EchC K14088	Bin_02_3:14307-16215	462	177.699	138.711	216.688	OK	60.0609	29.0456	91.0762	OK	123.946	78.6872	169.204	OK	66.6132	40.9737	92.2526	OK	102.883	65.9265	139.84	OK	78.8113	47.899	109.724	OK	131.906	89.6623	174.15	OK	102.105	66.0054	138.204	OK	105.21	69.123	141.296	OK	151.742	109.246	194.239	OK	20.3083	4.95667	35.66	OK
Bin_02_3_100	methylthioadenosine phosphorylase K00772 5'-methylthioadenosine phosphorylase	Bin_02_3:101343-103133	762	776.042	687.622	864.461	OK	401.527	342.316	460.738	OK	347.485	293.08	401.89	OK	741.078	656.74	825.416	OK	630.346	552.203	708.489	OK	456.654	396.96	516.347	OK	414.191	356.891	471.491	OK	411.391	355.36	467.423	OK	388.956	335.527	442.384	OK	394.614	341.291	447.937	OK	113.959	89.238	138.68	OK
Bin_02_3_101	eiF2B translation initiation factor, putative, aIF-2BI family K08963 methylthioribose-1-phosphate isomerase	Bin_02_3:101343-103133	1032	687.928	611.894	763.963	OK	279.281	238.536	320.027	OK	297.177	254.277	340.077	OK	554.66	492.59	616.73	OK	496.041	436.424	555.658	OK	381.32	333.864	428.777	OK	407.572	356.367	458.778	OK	349.73	304.855	394.605	OK	320.859	279.125	362.593	OK	337.234	294.295	380.173	OK	57.8162	43.3621	72.2702	OK
Bin_02_3_102	xylose isomerase domain protein TIM barrel	Bin_02_3:103175-103952	777	125.262	102.743	147.78	OK	63.0663	41.746	84.3866	OK	61.3554	39.9942	82.7166	OK	124.349	100.849	147.849	OK	77.6632	56.1233	99.203	OK	120.04	94.4475	145.633	OK	62.404	42.9123	81.8958	OK	60.308	41.6965	78.9194	OK	50.1312	33.4208	66.8416	OK	61.5918	43.4294	79.7543	OK	9.13909	2.23059	16.0476	OK
Bin_02_3_103	MIP family channel protein K02440 glycerol uptake facilitator protein	Bin_02_3:104195-104921	726	60694.9	52914.7	68475.1	OK	27304.7	24276.5	30332.9	OK	37523.7	33257.8	41789.6	OK	28809.7	25455	32164.4	OK	39509	34898.8	44119.2	OK	31669.2	28063.5	35274.9	OK	59322.8	52242.1	66403.5	OK	70460.5	61908.8	79012.1	OK	79315.6	69530.2	89101	OK	88281.2	77148.7	99413.6	OK	85245.5	74515	95976	OK
Bin_02_3_104	hypothetical protein	Bin_02_3:105210-112075	3348	73.2184	63.9736	82.4633	OK	24.9492	19.2255	30.673	OK	22.3561	16.8524	27.8598	OK	66.7502	58.0548	75.4456	OK	41.0868	34.2032	47.9704	OK	44.2362	37.26	51.2124	OK	36.603	30.1354	43.0706	OK	24.5905	19.5179	29.6631	OK	21.057	16.4344	25.6797	OK	21.4665	16.8898	26.0432	OK	3.56788	1.72543	5.41032	OK
Bin_02_3_105	ATP-dependent nuclease, subunit A	Bin_02_3:105210-112075	3534	79.1987	69.4662	88.9313	OK	29.4444	23.4026	35.4863	OK	35.8185	29.0494	42.5875	OK	96.2511	84.7863	107.716	OK	61.6557	52.8609	70.4505	OK	57.2511	49.1231	65.3791	OK	32.7257	26.8249	38.6265	OK	29.6385	24.2273	35.0498	OK	31.3781	25.812	36.9442	OK	27.4071	22.3823	32.4319	OK	14.5972	10.9761	18.2183	OK
Bin_02_3_106	hypothetical protein	Bin_02_3:112125-112470	345	781.517	662.351	900.684	OK	284.061	193.088	375.033	OK	353.227	250.18	456.274	OK	462.253	371.158	553.347	OK	555.414	439.602	671.225	OK	419.058	322.92	515.197	OK	732.138	597.908	866.368	OK	592.028	474.789	709.267	OK	562.889	450.311	675.466	OK	465.458	365.075	565.842	OK	21.1097	0	42.2194	OK
Bin_02_3_107	hypothetical protein	Bin_02_3:112558-113860	1302	250.021	219.711	280.331	OK	125.038	103.03	147.046	OK	130.958	108.002	153.914	OK	194.636	169.386	219.886	OK	151.173	128.004	174.341	OK	150.883	128.467	173.299	OK	145.325	122.585	168.065	OK	120.618	100.853	140.382	OK	132.232	111.529	152.935	OK	146.006	124.226	167.786	OK	68.1184	54.4947	81.7421	OK
Bin_02_3_108	UDP-N-acetylmuramate--L-alanine ligase (EC:6.3.2.8) K01924 UDP-N-acetylmuramate--alanine	Bin_02_3:113932-115420	1488	246.208	216.832	275.584	OK	124.607	103.892	145.323	OK	152.63	128.818	176.441	OK	285.814	252.6	319.028	OK	177.912	153.375	202.449	OK	189.881	164.788	214.974	OK	114.762	96.2894	133.235	OK	117.876	99.4865	136.266	OK	86.358	71.3956	101.32	OK	100.957	84.7062	117.207	OK	69.3161	56.6077	82.0245	OK
Bin_02_3_109	spoVG septation protein SpoVG (stage V sporulation g) K06412 stage G	Bin_02_3:115641-115974	333	1999.79	1755.99	2243.59	OK	428.117	311.599	544.636	OK	736.243	581.029	891.457	OK	605.74	496.072	715.408	OK	1051.41	878.544	1224.27	OK	366.111	272.36	459.863	OK	2397.46	2091.16	2703.76	OK	3310.52	2919.02	3702.02	OK	2438.53	2134.15	2742.91	OK	2032.47	1770.33	2294.61	OK	2412.65	2114.82	2710.47	OK
Bin_02_3_11	echD ech hydrogenase subunit D EchD K14089	Bin_02_3:14307-16215	375	197.722	147.138	248.306	OK	42.2394	10.3094	74.1694	OK	68.4892	27.1887	109.79	OK	96.6693	58.7525	134.586	OK	120.036	71.0318	169.041	OK	63.9532	29.7688	98.1376	OK	81.5529	40.7764	122.329	OK	52.8942	20.9978	84.7907	OK	83.9399	44.3702	123.509	OK	116.581	70.8544	162.308	OK	17.4886	0	34.9772	OK
Bin_02_3_110	glmU bifunctional N-acetylglucosamine-1-phosphate uridyltransferase/glucosamine-1-phosphate acetyltransferase K04042 UDP-N-acetylglucosamine pyrophosphorylase / Glucosamine-1-phosphate N-acetyltransferase	Bin_02_3:116151-117099	948	330.024	289.23	370.819	OK	198.428	164.439	232.417	OK	157.496	127.463	187.529	OK	315.492	275.462	355.522	OK	242.679	206.6	278.757	OK	251.061	215.222	286.9	OK	167.611	138.9	196.321	OK	140.432	115.217	165.647	OK	123.322	100.322	146.322	OK	130.95	107.437	154.463	OK	46.2487	32.6107	59.8867	OK
Bin_02_3_111	probable phosphoribosyl diphosphate synthetase ribose-phosphate pyrophosphokinase K00948 pyrophosphokinase	Bin_02_3:117136-118096	960	858.765	765.623	951.908	OK	486.145	423.925	548.364	OK	464.985	404.412	525.558	OK	780.834	696.542	865.127	OK	515.002	452.431	577.573	OK	644.047	570.22	717.874	OK	462.551	404.922	520.179	OK	361.285	314.252	408.317	OK	355.649	309.551	401.747	OK	394.731	345.227	444.235	OK	149.406	124.375	174.437	OK
Bin_02_3_112	pth peptidyl-tRNA hydrolase (EC:3.1.1.29) K01056 hydrolase, PTH1 family	Bin_02_3:118097-118661	564	380.398	325.185	435.611	OK	263.927	208.894	318.96	OK	266.409	210.245	322.572	OK	470.19	405.195	535.185	OK	247.293	198.795	295.791	OK	423.492	358.775	488.209	OK	181.743	139.771	223.714	OK	148.595	111.733	185.457	OK	188.448	147.568	229.328	OK	162.011	124.843	199.179	OK	83.1441	56.8516	109.437	OK
Bin_02_3_113	transcription-repair coupling factor K03723 factor (superfamily II helicase)	Bin_02_3:118675-122119	3444	114.597	101.339	127.855	OK	80.9121	69.5688	92.2554	OK	89.0756	76.8299	101.321	OK	121.89	107.906	135.874	OK	70.7615	61.01	80.5129	OK	106.59	93.5677	119.612	OK	54.623	46.3907	62.8552	OK	62.9546	54.0735	71.8357	OK	81.4861	70.8689	92.1034	OK	72.6698	63.0255	82.3141	OK	31.8518	26.3124	37.3913	OK
Bin_02_3_114	Foldase protein PrsA precursor (EC 5.2.1.8)	Bin_02_3:122166-123681	1515	635.357	568.254	702.46	OK	385.018	338.892	431.144	OK	753.928	672.54	835.317	OK	490.478	438.082	542.873	OK	527.31	469.305	585.315	OK	491.746	437.81	545.682	OK	510.779	454.173	567.385	OK	584.141	521.11	647.173	OK	694.888	621.616	768.159	OK	761.762	682.365	841.159	OK	924.764	829.672	1019.86	OK
Bin_02_3_115	polysaccharide biosynthesis protein K06409 stage V sporulation protein B	Bin_02_3:123704-126028	1626	504.339	450.753	557.926	OK	275.837	241.055	310.619	OK	321.319	281.827	360.81	OK	292.511	259.245	325.777	OK	308.652	272.015	345.289	OK	375.322	332.955	417.689	OK	375.862	332.645	419.08	OK	424.581	377.191	471.972	OK	509.928	454.735	565.121	OK	579.847	518.328	641.366	OK	283.487	250.14	316.834	OK
Bin_02_3_116	MazG family protein K02499 tetrapyrrole methylase protein /	Bin_02_3:123704-126028	702	371.936	323.222	420.65	OK	180.386	141.707	219.065	OK	305.935	253.531	358.34	OK	309.168	265.208	353.128	OK	269.815	225.265	314.365	OK	317.066	269.147	364.985	OK	290.731	243.606	337.856	OK	325.496	275.928	375.064	OK	392.578	336.978	448.178	OK	372.851	319.836	425.865	OK	112.673	86.6524	138.694	OK
Bin_02_3_117	hupB transcriptional regulator HU subunit beta K03530 DNA-binding protein HU-beta	Bin_02_3:126125-126398	273	2179.06	1886.4	2471.71	OK	2161.1	1805.79	2516.42	OK	3121.86	2666.4	3577.32	OK	1964.1	1682.61	2245.59	OK	1757.67	1467.45	2047.89	OK	2811.92	2427.15	3196.69	OK	2350.3	1997.53	2703.06	OK	2002	1690.79	2313.21	OK	1920.66	1621.02	2220.29	OK	2027.42	1721.01	2333.82	OK	2338.99	2005.1	2672.89	OK
Bin_02_3_118	RNA-binding S4 domain protein	Bin_02_3:126450-126696	246	453.901	319.661	588.142	OK	444.963	263.307	626.618	OK	593.039	380.013	806.065	OK	456.949	312.449	601.449	OK	491.75	317.89	665.61	OK	659.667	467.222	852.111	OK	422.839	260.088	585.59	OK	325.035	186.44	463.631	OK	286.562	158.407	414.716	OK	247.982	131.082	364.882	OK	40.3004	0	86.8352	OK
Bin_02_3_119	hypothetical protein	Bin_02_3:126739-128073	399	496.284	416.77	575.799	OK	614.477	500.372	728.583	OK	573.914	461.897	685.931	OK	518.968	433.605	604.331	OK	540.052	441.873	638.23	OK	673.708	565.211	782.205	OK	393.759	309.809	477.708	OK	341.923	265.94	417.906	OK	372.533	294.429	450.638	OK	373.945	297.213	450.676	OK	406.845	327.813	485.878	OK
Bin_02_3_12	ech hydrogenase subunit E (EC:1.6.5.3) K14090	Bin_02_3:14307-16215	1089	116.619	98.3464	134.892	OK	20.9964	11.0986	30.8942	OK	19.2576	9.6288	28.8864	OK	30.9056	21.4795	40.3317	OK	35.7731	24.011	47.5352	OK	14.1289	7.06443	21.1933	OK	56.1626	41.2847	71.0404	OK	37.1816	25.4238	48.9395	OK	45.0732	32.3246	57.8218	OK	38.1383	26.6392	49.6374	OK	6.76142	1.98037	11.5425	OK
Bin_02_3_120	Exopolyphosphatase (EC 3.6.1.11)	Bin_02_3:126739-128073	939	238.743	206.685	270.801	OK	251.424	211.795	291.053	OK	189.861	156.182	223.54	OK	268.294	232.779	303.81	OK	185.112	154.663	215.56	OK	318.999	276.413	361.586	OK	173.223	143.776	202.671	OK	148.868	122.666	175.07	OK	184.535	154.927	214.144	OK	201.441	170.549	232.332	OK	23.4076	13.646	33.1693	OK
Bin_02_3_121	hypothetical protein	Bin_02_3:128615-130578	1437	60.3807	49.7342	71.0271	OK	40.1845	28.5842	51.7848	OK	63.0594	48.2983	77.8205	OK	73.2489	60.6557	85.8421	OK	65.9209	52.3942	79.4476	OK	64.6446	51.843	77.4461	OK	43.8438	32.7075	54.9802	OK	36.0253	26.2204	45.8301	OK	45.9358	35.0327	56.839	OK	37.9475	28.2301	47.6648	OK	41.2479	31.2438	51.252	OK
Bin_02_3_122	hpt Hypoxanthine phosphoribosyltransferase K00760 hypoxanthine phosphoribosyltransferase	Bin_02_3:128615-130578	534	293.613	246.752	340.474	OK	219.084	166.713	271.455	OK	277.729	217.832	337.625	OK	314.337	263.025	365.65	OK	249.038	198.204	299.873	OK	329.338	272.277	386.399	OK	232.646	183.045	282.246	OK	214.49	168.232	260.748	OK	275.736	224.086	327.386	OK	269.778	219.681	319.874	OK	192.756	150.941	234.57	OK
Bin_02_3_123	ATP-dependent metalloprotease FtsH (EC:3.6.4.3) K03798 cell division protease	Bin_02_3:130608-132714	2106	824.753	738.599	910.908	OK	441.193	392.704	489.683	OK	816.405	731.981	900.829	OK	676.106	607.092	745.121	OK	672.003	602.611	741.395	OK	695.52	624.136	766.904	OK	712.342	638.942	785.743	OK	765.001	686.619	843.383	OK	915.101	821.805	1008.4	OK	987.156	886.579	1087.73	OK	456.112	408.09	504.134	OK
Bin_02_3_124	MULTISPECIES: thioesterase	Bin_02_3:132736-133153	417	991.092	864.576	1117.61	OK	494.758	396.781	592.735	OK	770.767	642.577	898.957	OK	911.566	790.384	1032.75	OK	828.214	703.904	952.523	OK	675.655	570.248	781.062	OK	749.796	632.469	867.124	OK	819.454	697.711	941.197	OK	817.194	697.005	937.383	OK	1009.22	871.877	1146.57	OK	569.355	476.369	662.341	OK
Bin_02_3_125	Baf family transcriptional activator K03525 type III pantothenate kinase	Bin_02_3:133177-133960	783	971.427	865.079	1077.78	OK	479.685	413.633	545.736	OK	995.429	878.42	1112.44	OK	998.764	890.661	1106.87	OK	900.126	796.536	1003.71	OK	753.272	665.204	841.341	OK	677.822	595.32	760.324	OK	736.087	648.859	823.315	OK	814.455	720.219	908.691	OK	802.993	710.466	895.521	OK	779.105	689.255	868.956	OK
Bin_02_3_126	tRNA-dihydrouridine synthase	Bin_02_3:133960-135684	975	118.6	99.3151	137.885	OK	66.9499	48.0136	85.8862	OK	67.6995	48.3568	87.0423	OK	148.507	125.172	171.843	OK	85.4581	65.9804	104.936	OK	119.612	97.59	141.635	OK	71.2558	53.301	89.2105	OK	66.1557	49.3522	82.9593	OK	69.3315	52.3911	86.2719	OK	55.7191	40.8275	70.6106	OK	23.2845	13.7786	32.7903	OK
Bin_02_3_127	hypothetical protein	Bin_02_3:133960-135684	753	103.036	82.5875	123.484	OK	73.3474	49.8574	96.8374	OK	71.8012	48.1931	95.4092	OK	122.835	98.9733	146.696	OK	81.0599	58.5779	103.542	OK	130.985	103.673	158.298	OK	58.7789	39.4525	78.1053	OK	56.9508	38.4735	75.428	OK	59.5909	40.9778	78.204	OK	54.503	37.0481	71.958	OK	34.0671	20.4403	47.694	OK
Bin_02_3_128	murE UDP-N-acetylmuramoylalanyl-D-glutamate--2,6-diaminopimelate ligase (EC:6.3.2.13) K01928	Bin_02_3:135755-137234	1479	392.144	348.563	435.725	OK	187.826	160.732	214.92	OK	253.116	219.41	286.822	OK	413.041	367.77	458.312	OK	315.39	277.335	353.444	OK	310.122	273.206	347.038	OK	254.396	222.174	286.617	OK	223.868	195.045	252.692	OK	202.716	176.171	229.261	OK	201.534	175.366	227.701	OK	68.6323	55.9422	81.3224	OK
Bin_02_3_129	Rrf2 family/BadM/Rrf2 family transcriptional regulator/Rrf2	Bin_02_3:137286-137733	447	384.808	322.265	447.35	OK	267.844	200.353	335.334	OK	416.748	331.233	502.263	OK	293.396	237.949	348.843	OK	317.151	250.289	384.012	OK	286.448	225.721	347.174	OK	348.347	277.608	419.085	OK	210.053	156.699	263.406	OK	266.135	206.994	325.276	OK	315.92	252.736	379.103	OK	197.15	147.862	246.437	OK
Bin_02_3_13	Energy-conserving hydrogenase (ferredoxin), subunit F	Bin_02_3:16223-16697	474	219.87	177.107	262.633	OK	26.7815	6.5366	47.0265	OK	78.9545	43.645	114.264	OK	80.1516	52.6598	107.643	OK	72.937	42.5201	103.354	OK	52.1344	27.558	76.7108	OK	87.2571	53.6718	120.842	OK	103.66	68.1051	139.215	OK	85.7455	53.9004	117.591	OK	96.6612	63.5067	129.816	OK	24.9491	8.31638	41.5819	OK
Bin_02_3_130	DegV family protein	Bin_02_3:137873-138764	891	255.556	221.407	289.706	OK	258.478	217.158	299.798	OK	249.65	208.741	290.558	OK	267.602	231.501	303.702	OK	246.628	209.095	284.162	OK	270.761	232.014	309.508	OK	158.674	130.063	187.284	OK	155.681	128.059	183.302	OK	168.399	139.668	197.13	OK	179.786	150.326	209.247	OK	191.639	161.229	222.049	OK
Bin_02_3_131	RNA binding S1 domain protein K06959 uncharacterized protein	Bin_02_3:138890-141047	2157	69.7996	59.7365	79.8628	OK	34.881	26.2939	43.4681	OK	39.2633	30.0089	48.5178	OK	71.6413	61.1195	82.1631	OK	42.4912	33.8626	51.1199	OK	54.4125	44.9108	63.9141	OK	34.3744	26.5398	42.2091	OK	33.6923	26.1585	41.2262	OK	29.4072	22.4759	36.3385	OK	27.883	21.2648	34.5012	OK	9.19034	5.4384	12.9423	OK
Bin_02_3_132	CarD family transcriptional regulator K07736 regulator	Bin_02_3:141148-141628	480	393.049	332.584	453.513	OK	232.046	173.107	290.986	OK	274.19	209.109	339.27	OK	387.425	325.033	449.818	OK	400.18	328.897	471.462	OK	249.333	196.175	302.491	OK	306.658	244.385	368.931	OK	307.197	246.659	367.735	OK	205.361	156.617	254.105	OK	203.021	155.498	250.545	OK	309.146	251.238	367.054	OK
Bin_02_3_133	pilT pili retraction protein PilT	Bin_02_3:141790-142903	1113	164.963	141.955	187.97	OK	88.5815	68.5218	108.641	OK	96.0887	74.8662	117.311	OK	117.558	98.6262	136.491	OK	128.959	106.525	151.393	OK	133.258	111.105	155.412	OK	160.201	134.318	186.084	OK	138.464	115.355	161.572	OK	155.345	130.771	179.92	OK	154.431	130.266	178.597	OK	100.388	82.211	118.566	OK
Bin_02_3_134	RNA methylase	Bin_02_3:142904-144329	1425	240.132	211.144	269.119	OK	122.584	101.67	143.498	OK	117.763	97.1202	138.406	OK	179.713	156.534	202.892	OK	155.561	132.79	178.332	OK	157.44	135.159	179.721	OK	189.239	163.059	215.419	OK	156.97	134.384	179.557	OK	241.084	210.495	271.673	OK	194.744	168.964	220.523	OK	82.6942	68.1986	97.1897	OK
Bin_02_3_135	hypothetical protein	Bin_02_3:144439-145090	651	240.621	203.46	277.783	OK	161.707	123.052	200.363	OK	190.691	148.051	233.331	OK	216.357	180.123	252.59	OK	166.584	130.864	202.303	OK	215.105	176	254.21	OK	173.668	136.851	210.486	OK	178.566	142.305	214.827	OK	210.663	171.877	249.45	OK	243.756	201.849	285.663	OK	123.862	95.0647	152.659	OK
Bin_02_3_136	hisI bifunctional phosphoribosyl-AMP cyclohydrolase/phosphoribosyl-ATP pyrophosphatase protein (EC:3.6.1.31 3.5.4.19) K11755 phosphoribosyl-ATP pyrophosphohydrolase / cyclohydrolase	Bin_02_3:145142-145841	699	474.909	415.017	534.8	OK	250.317	204.616	296.019	OK	275.505	226.234	324.775	OK	510.265	446.516	574.013	OK	508.322	440.033	576.612	OK	315.83	267.932	363.728	OK	340.068	287.917	392.219	OK	217.759	179.131	256.387	OK	225.691	186.733	264.648	OK	249.558	208.665	290.451	OK	148.119	118.194	178.044	OK
Bin_02_3_137	imidazole glycerol phosphate synthase subunit (IGP cyclase subunit) K01663 glutamine amidotransferase /	Bin_02_3:145864-146623	759	485.518	426.183	544.852	OK	238.126	195.541	280.712	OK	178.521	141.498	215.545	OK	482.586	423.068	542.105	OK	459.511	398.063	520.959	OK	328.146	280.93	375.363	OK	317.43	269.456	365.404	OK	257.954	216.87	299.038	OK	231.472	193.543	269.402	OK	239.155	201.045	277.265	OK	74.1371	54.1438	94.1304	OK
Bin_02_3_138	hisA 1-(5-phosphoribosyl)-5- imidazole-4-carboxamide isomerase (EC:5.3.1.16) K01814 phosphoribosylformimino-5-aminoimidazole carboxamide ribotide	Bin_02_3:146636-150909	720	441.229	384.912	497.546	OK	216.112	174.521	257.703	OK	276.675	228.165	325.186	OK	430.305	375	485.61	OK	439.525	378.721	500.33	OK	299.941	254.294	345.588	OK	240.018	198.753	281.283	OK	208.893	171.837	245.948	OK	188.665	154.503	222.827	OK	185.867	152.353	219.38	OK	120.34	93.9218	146.758	OK
Bin_02_3_139	hisH imidazole glycerol phosphate synthase subunit HisH (EC:2.4.2.-) K02501 glutamine amidotransferase	Bin_02_3:146636-150909	627	661.591	580.46	742.722	OK	231.919	184.33	279.508	OK	269.529	217.416	321.642	OK	598.675	523.947	673.402	OK	556.452	480.309	632.594	OK	384.406	326.906	441.905	OK	371.18	312.854	429.505	OK	252.902	208.031	297.772	OK	252.809	208.483	297.135	OK	217.685	177.942	257.429	OK	129.125	98.8992	159.351	OK
Bin_02_3_14	hydrogenase assembly chaperone HypC/HupF K04653 expression/formation protein HypC	Bin_02_3:16697-17946	216	451.207	284.128	618.286	OK	56.8274	0	137.194	OK	58.6365	0	141.561	OK	122.552	29.9115	215.193	OK	235.511	86.5606	384.461	OK	193.591	64.5303	322.652	OK	288.011	121.728	454.294	OK	113.212	11.9522	214.473	OK	241.544	95.8876	387.201	OK	190.023	63.341	316.705	OK	20.5875	0	61.7625	OK
Bin_02_3_140	hisB imidazoleglycerol-phosphate dehydratase (EC:4.2.1.19) K01693	Bin_02_3:146636-150909	588	517.012	449.076	584.949	OK	150.604	110.353	190.854	OK	174.823	130.423	219.222	OK	447.412	385.854	508.97	OK	412.384	348.087	476.682	OK	270.778	223.119	318.438	OK	254.428	206.346	302.511	OK	167.162	129.308	205.017	OK	128.859	96.129	161.59	OK	131.895	99.4246	164.365	OK	38.9721	21.5432	56.4009	OK
Bin_02_3_141	histidinol-phosphate aminotransferase K00817 aminotransferase	Bin_02_3:146636-150909	1068	231.913	201.494	262.332	OK	107.534	84.8642	130.205	OK	107.259	84.2603	130.258	OK	195.831	168.761	222.901	OK	167.369	140.428	194.309	OK	135.678	112.867	158.49	OK	90.8337	71.6843	109.983	OK	59.9848	44.8701	75.0996	OK	56.3263	41.9026	70.7499	OK	71.0282	55.1458	86.9106	OK	44.152	31.787	56.5171	OK
Bin_02_3_142	hisD histidinol dehydrogenase (EC:1.1.1.23) K00013	Bin_02_3:146636-150909	1293	281.581	247.599	315.563	OK	110.905	90.311	131.499	OK	91.9395	72.9738	110.905	OK	178.139	154.458	201.821	OK	168.922	143.928	193.916	OK	170.787	146.347	195.228	OK	133.715	112.111	155.319	OK	116.327	96.9802	135.674	OK	90.8369	74.391	107.283	OK	82.4112	67.1734	97.649	OK	27.4726	18.785	36.1602	OK
Bin_02_3_143	hisG ATP phosphoribosyltransferase catalytic subunit (EC:2.4.2.17) K00765	Bin_02_3:150934-151573	639	121.69	96.6169	146.764	OK	71.216	45.2116	97.2204	OK	73.483	46.6508	100.315	OK	86.2986	63.8284	108.769	OK	72.8015	48.8645	96.7385	OK	91.6518	65.9841	117.319	OK	68.1765	44.7921	91.5608	OK	18.917	6.95284	30.8811	OK	33.0221	17.4553	48.5889	OK	26.4596	12.7959	40.1233	OK	25.8002	12.477	39.1233	OK
Bin_02_3_144	histidine-tRNA ligase (histidyl-tRNA synthetase) K02502 ATP phosphoribosyltransferase regulatory subunit	Bin_02_3:151582-152848	1266	95.1423	80.089	110.196	OK	72.9007	56.065	89.7364	OK	61.1801	45.5135	76.8467	OK	113.195	95.7134	130.677	OK	83.7888	67.3565	100.221	OK	74.3201	59.5298	89.1103	OK	50.9051	37.9752	63.835	OK	27.1103	17.9453	36.2753	OK	32.3009	22.4492	42.1526	OK	39.7255	29.0123	50.4386	OK	32.3969	22.8436	41.9502	OK
Bin_02_3_145	Phosphoglycolate phosphatase (EC 3.1.3.18)	Bin_02_3:153060-153774	714	101.424	80.4757	122.372	OK	62.7624	40.2175	85.3073	OK	81.4727	55.3805	107.565	OK	98.5509	76.3752	120.727	OK	62.09	41.6749	82.5051	OK	62.84	43.2121	82.4679	OK	63.276	42.471	84.081	OK	35.4941	20.3594	50.6289	OK	35.9867	20.9792	50.9941	OK	24.071	12.0355	36.1065	OK	26.405	13.9575	38.8524	OK
Bin_02_3_146	hypothetical protein	Bin_02_3:153777-155924	1260	110.835	94.1878	127.482	OK	61.5846	46.0667	77.1025	OK	118.012	96.1918	139.833	OK	149.978	128.836	171.119	OK	94.7981	77.27	112.326	OK	90.283	73.8684	106.698	OK	75.1402	59.3866	90.8939	OK	59.9816	46.3105	73.6527	OK	67.2353	52.9815	81.4892	OK	59.5637	46.4082	72.7191	OK	23.3734	15.2358	31.5109	OK
Bin_02_3_147	ksgA dimethyladenosine transferase (EC:2.1.1.-) K02528 16S rRNA (adenine1518-N6/adenine1519-N6)-dimethyltransferase	Bin_02_3:153777-155924	891	170.647	145.055	196.239	OK	93.1723	69.5065	116.838	OK	229.491	190.757	268.226	OK	229.637	197.242	262.033	OK	156.945	128.761	185.13	OK	137.656	112.628	162.684	OK	132.016	106.126	157.907	OK	119.754	95.8034	143.705	OK	119.621	96.048	143.195	OK	97.1517	76.3202	117.983	OK	118.685	95.9494	141.421	OK
Bin_02_3_148	microcompartments protein K04026 ethanolamine utilization protein EutL	Bin_02_3:155971-156616	645	392.842	339.859	445.826	OK	177.958	137.131	218.784	OK	248.857	199.816	297.898	OK	373.679	321.659	425.699	OK	298.887	249.177	348.596	OK	230.442	189.556	271.328	OK	249.215	204.46	293.969	OK	167.935	132.531	203.339	OK	211.722	172.574	250.869	OK	210.535	172.256	248.814	OK	64.4707	43.5536	85.3878	OK
Bin_02_3_149	Cell envelope-associated transcriptional attenuator LytR-CpsA-Psr, subfamily F2 (as PMID19099556)	Bin_02_3:156704-157991	1287	358.27	317.546	398.994	OK	254.493	219.394	289.592	OK	476.997	419.785	534.209	OK	342.983	303.203	382.764	OK	428.989	378.6	479.379	OK	327.593	287.782	367.404	OK	375.994	330.563	421.425	OK	388.893	342.716	435.07	OK	468.487	414.962	522.012	OK	491.541	436.187	546.895	OK	685.096	611.747	758.445	OK
Bin_02_3_15	hydrogenase formation HypD protein K04654 expression/formation protein	Bin_02_3:16697-17946	1044	108.437	90.7357	126.139	OK	11.0608	3.68693	18.4346	OK	12.681	4.66082	20.7011	OK	26.5037	17.5438	35.4636	OK	48.8953	34.7804	63.0101	OK	24.1897	14.7017	33.6777	OK	35.2957	23.1894	47.402	OK	41.1328	28.439	53.8267	OK	45.589	32.4286	58.7495	OK	27.3968	17.3929	37.4007	OK	4.45234	0.470046	8.43464	OK
Bin_02_3_150	sigma 54 modulation protein/30S ribosomal protein S30EA K05808 putative sigma-54	Bin_02_3:158218-158857	639	1917.77	1715.39	2120.14	OK	363.202	302.587	423.816	OK	1165.93	1025.56	1306.3	OK	1165.76	1037.28	1294.25	OK	2485.09	2225.45	2744.72	OK	420.52	360.056	480.983	OK	5632.58	5058.13	6207.03	OK	5313.78	4771.84	5855.72	OK	3102.24	2783.85	3420.63	OK	1977.41	1768.52	2186.31	OK	2913.7	2614.68	3212.73	OK
Bin_02_3_151	hypothetical protein	Bin_02_3:159090-160935	1845	347.683	309.962	385.405	OK	195.619	169.745	221.492	OK	388.764	343.892	433.636	OK	326.33	290.64	362.02	OK	336.794	298.412	375.176	OK	283.799	251.001	316.596	OK	331.007	293.064	368.95	OK	316.783	280.555	353.012	OK	340.27	302.007	378.533	OK	374.385	333.148	415.622	OK	479.447	428.46	530.434	OK
Bin_02_3_152	secA, div, azi preprotein translocase subunit SecA K03070 SecA	Bin_02_3:161078-163592	2514	280.384	249.823	310.945	OK	131.363	113.716	149.011	OK	195.019	170.974	219.064	OK	287.974	257.327	318.622	OK	210.357	185.847	234.867	OK	219.864	194.843	244.886	OK	175.501	154.271	196.73	OK	142.068	124.336	159.799	OK	148.136	129.929	166.342	OK	150.072	131.826	168.318	OK	121.404	106.054	136.754	OK
Bin_02_3_153	peptide chain release factor, putative K02836 factor 2	Bin_02_3:163627-164731	1104	317.231	278.982	355.48	OK	131.907	107.307	156.508	OK	281.681	241.371	321.991	OK	303.903	266.559	341.248	OK	243.385	209.371	277.399	OK	298.706	260.185	337.227	OK	220.905	188.888	252.922	OK	231.253	198.808	263.698	OK	238.451	205.617	271.285	OK	245.471	212.328	278.613	OK	163.724	138.792	188.657	OK
Bin_02_3_154	pyrE orotate phosphoribosyltransferase (EC:2.4.2.10) K00762	Bin_02_3:164800-165469	669	432.731	376.542	488.919	OK	230.945	185.653	276.238	OK	371.194	310.571	431.816	OK	487.104	424.761	549.447	OK	454.627	390.338	518.916	OK	384.969	329.214	440.725	OK	328.257	276.139	380.374	OK	244.203	201.733	286.673	OK	228.246	188.073	268.42	OK	232.665	192.652	272.678	OK	196.296	160.752	231.84	OK
Bin_02_3_155	membrane spanning protein	Bin_02_3:166285-166885	600	55.3538	37.7159	72.9917	OK	36.5093	16.9943	56.0243	OK	80.7247	51.2482	110.201	OK	89.9827	65.9338	114.032	OK	67.0069	42.9373	91.0765	OK	92.7871	65.7183	119.856	OK	59.4756	36.5834	82.3677	OK	54.0312	32.8384	75.224	OK	40.3071	22.2812	58.333	OK	71.699	48.1245	95.2735	OK	18.8952	6.94481	30.8455	OK
Bin_02_3_156	hemolysin A K06442 putative	Bin_02_3:166887-168635	867	99.2613	80.8757	117.647	OK	62.288	42.5908	81.9852	OK	120.508	92.6777	148.338	OK	100.746	81.0826	120.41	OK	65.8259	47.391	84.2608	OK	88.4138	67.9955	108.832	OK	64.4525	46.0375	82.8675	OK	44.6727	29.7818	59.5637	OK	54.1543	38.0086	70.3	OK	60.1705	43.4822	76.8588	OK	38.3618	25.2038	51.5197	OK
Bin_02_3_157	ATP-NAD/AcoX kinase K00858 NAD+ kinase	Bin_02_3:166887-168635	885	72.5258	57.2534	87.7981	OK	34.8686	20.3274	49.4098	OK	61.0071	41.4692	80.545	OK	83.1365	65.5116	100.761	OK	32.671	19.8564	45.4856	OK	95.2574	74.3457	116.169	OK	42.259	27.5463	56.9718	OK	44.6996	30.0025	59.3968	OK	23.4322	12.953	33.9113	OK	49.5672	34.6222	64.5123	OK	25.2644	14.7284	35.8004	OK
Bin_02_3_158	arginine repressor, argr K03402 transcriptional regulator metabolism	Bin_02_3:168673-169132	459	143.973	108.692	179.253	OK	44.5634	17.6906	71.4361	OK	121.225	76.2033	166.247	OK	142.284	104.592	179.976	OK	90.6633	55.767	125.56	OK	141.077	99.476	182.679	OK	92.395	56.8322	127.958	OK	61.3387	33.1946	89.4829	OK	97.0561	62.1925	131.92	OK	81.2802	49.9955	112.565	OK	70.4485	41.688	99.209	OK
Bin_02_3_159	DNA repair genetic recombination K03631 protein RecN (Recombination N)	Bin_02_3:169159-171666	1743	191.251	168.299	214.204	OK	65.7279	52.4489	79.007	OK	135.641	114.925	156.356	OK	178.94	156.995	200.885	OK	138.422	118.91	157.935	OK	165.014	143.425	186.604	OK	129.169	110.448	147.89	OK	123.462	105.639	141.284	OK	146.685	126.772	166.599	OK	158.983	138.075	179.891	OK	56.3712	45.9033	66.8391	OK
Bin_02_3_16	putative hydrogenase expression/formation protein HypE K04655 HypE	Bin_02_3:17961-18954	993	100.792	83.3654	118.218	OK	17.0097	7.57443	26.445	OK	13.5009	4.96219	22.0397	OK	27.4112	18.0093	36.8132	OK	26.0284	15.4024	36.6545	OK	12.8769	5.73409	20.0197	OK	30.9465	19.2498	42.6432	OK	36.4937	24.1566	48.8308	OK	29.3243	18.4335	40.2151	OK	24.3069	14.5842	34.0297	OK	1.89609	0	4.57757	OK
Bin_02_3_160	lgt prolipoprotein diacylglyceryl transferase (EC:2.4.99.-) K13292 phosphatidylglycerol:prolipoprotein diacylglycerol	Bin_02_3:169159-171666	768	297.221	257.036	337.405	OK	146.453	113.705	179.201	OK	202.116	163.038	241.195	OK	224.469	190.405	258.534	OK	191.188	156.854	225.522	OK	250.842	211.449	290.236	OK	222.674	184.671	260.678	OK	240.707	201.671	279.742	OK	273.049	231.176	314.923	OK	329.2	282.392	376.008	OK	281.203	239.425	322.98	OK
Bin_02_3_161	hypothetical protein	Bin_02_3:171861-173352	1491	23.721	17.3265	30.1155	OK	12.8327	6.41635	19.2491	OK	14.0688	7.24442	20.8932	OK	23.7211	16.8734	30.5688	OK	20.6083	13.2056	28.011	OK	17.0008	10.5751	23.4266	OK	14.2271	8.01789	20.4363	OK	8.30878	3.6999	12.9177	OK	9.29748	4.49628	14.0987	OK	5.95983	2.1905	9.72916	OK	18.5962	12.0214	25.1709	OK
Bin_02_3_162	hypothetical protein	Bin_02_3:173354-174212	858	12.8133	6.1439	19.4826	OK	4.73591	0	10.2045	OK	9.77334	1.79344	17.7532	OK	16.5359	8.51479	24.5569	OK	13.0847	4.80922	21.3602	OK	19.1213	9.56063	28.6819	OK	9.33426	2.27822	16.3903	OK	13.8379	5.49334	22.1825	OK	13.42	5.32742	21.5125	OK	10.5575	3.51916	17.5958	OK	16.0135	7.45392	24.573	OK
Bin_02_3_163	hypothetical protein	Bin_02_3:174246-175299	1053	70.8384	57.3117	84.3652	OK	53.5015	37.3702	69.6328	OK	77.7884	58.0301	97.5467	OK	74.9219	59.9376	89.9063	OK	57.4474	42.2292	72.6656	OK	49.7075	36.1788	63.2361	OK	60.5989	44.8203	76.3775	OK	52.3243	38.0834	66.5651	OK	52.6232	38.5591	66.6874	OK	63.2481	48.1289	78.3673	OK	125.987	104.406	147.567	OK
Bin_02_3_164	hypothetical protein	Bin_02_3:175303-178778	1476	107.054	91.7962	122.312	OK	51.1247	38.2425	64.007	OK	99.6431	81.3746	117.912	OK	66.5025	54.7973	78.2076	OK	74.6614	60.4883	88.8344	OK	68.8055	55.8025	81.8085	OK	95.9662	79.401	112.531	OK	98.2947	81.833	114.756	OK	92.8172	77.1511	108.483	OK	116.984	99.0556	134.913	OK	156.992	135.34	178.644	OK
Bin_02_3_165	hypothetical protein	Bin_02_3:175303-178778	2007	86.1843	74.353	98.0157	OK	34.921	25.9786	43.8633	OK	60.842	48.8521	72.8318	OK	50.0888	41.4773	58.7002	OK	58.8383	48.1858	69.4909	OK	51.5724	42.1172	61.0277	OK	63.3471	52.1101	74.5842	OK	66.1485	54.8628	77.4342	OK	70.3444	58.7737	81.9151	OK	81.2504	68.7464	93.7544	OK	118.216	102.194	134.238	OK
Bin_02_3_166	hypothetical protein	Bin_02_3:178781-179102	321	81.8312	42.9217	120.741	OK	34.7373	0	69.4746	OK	89.6078	32.9349	146.281	OK	32.1058	5.89152	58.32	OK	50.3868	12.298	88.4756	OK	59.1689	19.723	98.6148	OK	117.37	58.6848	176.054	OK	96.8858	45.0982	148.673	OK	67.1139	24.6673	109.56	OK	167.782	101.973	233.592	OK	151.016	89.364	212.668	OK
Bin_02_3_167	hypothetical protein	Bin_02_3:179129-180806	1677	92.9822	79.6816	106.283	OK	40.6435	29.97	51.317	OK	77.3671	62.4084	92.3259	OK	56.1309	46.1719	66.0899	OK	85.9621	71.4531	100.471	OK	53.049	42.4392	63.6588	OK	55.6404	44.1627	67.1182	OK	77.0616	63.6596	90.4636	OK	88.8143	74.3639	103.265	OK	102.581	86.9592	118.202	OK	182.785	159.451	206.119	OK
Bin_02_3_168	hypothetical protein	Bin_02_3:180841-182317	1476	123.766	106.887	140.646	OK	68.1663	53.2912	83.0414	OK	118.902	98.4598	139.344	OK	61.5023	50.3215	72.683	OK	95.5127	79.0919	111.934	OK	84.7782	70.0341	99.5222	OK	135.038	114.474	155.602	OK	120.282	101.584	138.979	OK	139.853	119.435	160.271	OK	174.874	151.302	198.445	OK	254.009	222.83	285.189	OK
Bin_02_3_169	lactose phosphotransferase system repressor K03436 DeoR family transcriptional regulator, fructose operon repressor	Bin_02_3:182507-184186	762	120.262	98.1541	142.369	OK	25.905	12.0582	39.7518	OK	40.0944	22.5958	57.5931	OK	82.0887	62.7402	101.437	OK	85.8866	62.9324	108.841	OK	32.2179	18.7821	45.6537	OK	68.7713	48.036	89.5066	OK	70.777	50.3454	91.2086	OK	67.2092	47.6023	86.8162	OK	57.7484	39.9269	75.57	OK	46.9244	31.061	62.7877	OK
Bin_02_3_17	hypB hydrogenase accessory protein HypB K04652 nickel incorporation HypB	Bin_02_3:18968-20654	687	96.567	75.628	117.506	OK	49.1701	28.6647	69.6754	OK	30.8824	14.375	47.3897	OK	35.5658	21.8765	49.2551	OK	23.0356	10.2577	35.8134	OK	29.1313	15.3987	42.8639	OK	25.2814	11.7679	38.7948	OK	35.7757	20.1619	51.3895	OK	37.9994	22.1526	53.8463	OK	20.6515	9.19612	32.1069	OK	1.54899	0	4.64697	OK
Bin_02_3_170	fruK fructose-1-phosphate kinase (EC:2.7.1.56) K00882 1-phosphofructokinase	Bin_02_3:182507-184186	921	324.724	284.179	365.27	OK	83.513	61.5814	105.445	OK	182.743	149.521	215.965	OK	222.687	191.345	254.029	OK	170.665	141.431	199.899	OK	126.444	102.964	149.924	OK	257.847	219.539	296.154	OK	224.894	190.548	259.24	OK	206.974	174.8	239.148	OK	206.5	174.832	238.167	OK	142.93	118.065	167.794	OK
Bin_02_3_171	heat-responsive suppressor HrsA (EC:2.7.1.- 2.7.1.69) K02768 PTS system, fructose-specific IIA component K02769 IIB K02770 IIC	Bin_02_3:184232-186227	1995	1433.98	1279.94	1588.02	OK	557.293	497.445	617.14	OK	702.29	628.476	776.104	OK	600.121	538.526	661.717	OK	852.185	764.896	939.474	OK	609.492	546.292	672.691	OK	1129.88	1014.74	1245.01	OK	1238.61	1112.35	1364.87	OK	1419.88	1274.73	1565.02	OK	1523.7	1367.44	1679.95	OK	752.884	675.797	829.971	OK
Bin_02_3_172	phosphotransferase system, phosphocarrier protein HPr K11189	Bin_02_3:186314-186572	258	11651.7	10410.6	12892.9	OK	5741.1	5007.56	6474.64	OK	7507.96	6595.77	8420.15	OK	7508.47	6675.39	8341.56	OK	9079.75	8055.07	10104.4	OK	5907.93	5199.94	6615.92	OK	10104.2	8979.84	11228.6	OK	9608.78	8540.73	10676.8	OK	8935.43	7935.96	9934.89	OK	9649.23	8588.49	10710	OK	11598.7	10358.3	12839.1	OK
Bin_02_3_173	hypothetical protein	Bin_02_3:186703-190936	4233	128.251	114.025	142.477	OK	43.5482	36.5609	50.5354	OK	65.5514	56.304	74.7989	OK	153.894	137.385	170.403	OK	98.3069	86.4091	110.205	OK	82.8062	72.6182	92.9943	OK	67.7274	58.7848	76.67	OK	57.3618	49.5619	65.1618	OK	65.1317	56.6398	73.6237	OK	58.6283	50.8541	66.4025	OK	29.1404	24.3289	33.9519	OK
Bin_02_3_174	hypothetical protein	Bin_02_3:191059-191521	462	3269.06	2926.74	3611.38	OK	2206.24	1947.74	2464.74	OK	2949.91	2619.28	3280.53	OK	2013.2	1792.03	2234.36	OK	2651.73	2359.53	2943.94	OK	2676.55	2385.75	2967.36	OK	3558.08	3179.7	3936.47	OK	3363.08	3005.48	3720.67	OK	3806.11	3407.57	4204.66	OK	3930.42	3521.25	4339.6	OK	4522.95	4056.99	4988.92	OK
Bin_02_3_175	ribonuclease III K11145 III family protein	Bin_02_3:191586-193436	459	411.03	347.284	474.776	OK	174.202	121.071	227.333	OK	246.631	182.413	310.848	OK	451.814	380.858	522.769	OK	228.337	172.957	283.717	OK	325.091	261.94	388.243	OK	195.056	143.385	246.728	OK	171.103	124.097	218.108	OK	172.196	125.758	218.634	OK	171.592	126.136	217.047	OK	52.8364	27.9291	77.7437	OK
Bin_02_3_176	cysteine-tRNA ligase (EC:6.1.1.16) K01883 cysteinyl-tRNA synthetase	Bin_02_3:191586-193436	1407	293.727	259.652	327.802	OK	182.767	155.632	209.901	OK	278.007	241.331	314.684	OK	404.459	359.609	449.308	OK	283.774	248.356	319.192	OK	320.892	282.528	359.255	OK	199.319	172.045	226.593	OK	161.371	138.243	184.498	OK	163.128	140.042	186.214	OK	154.938	132.925	176.952	OK	85.7969	70.8757	100.718	OK
Bin_02_3_177	TrpR like protein, YerC/YecD	Bin_02_3:193598-193889	291	260.137	181.233	339.042	OK	67.5706	12.3994	122.742	OK	139.443	58.9356	219.951	OK	381.649	278.726	484.573	OK	242.696	147.503	337.889	OK	179.036	100.898	257.174	OK	76.102	22.2897	129.914	OK	107.692	45.516	169.868	OK	78.3294	26.1098	130.549	OK	66.9472	19.6084	114.286	OK	73.4386	24.4795	122.398	OK
Bin_02_3_178	aminotransferase AlaT (EC:2.6.1.2) K14260 alanine-synthesizing transaminase	Bin_02_3:193908-195126	1218	552.915	492.266	613.563	OK	193.426	163.572	223.281	OK	206.937	175.424	238.45	OK	434.074	385.179	482.969	OK	366.213	321.309	411.118	OK	299.025	261.491	336.56	OK	279.476	242.912	316.041	OK	201.191	172.809	229.574	OK	228.158	197.404	258.912	OK	197.441	169.999	224.884	OK	126.872	106.591	147.153	OK
Bin_02_3_179	TsaE protein, required threonylcarbamoyladenosine t(6)A37 formation tRNA	Bin_02_3:195128-195599	471	456.761	389.125	524.397	OK	116.069	73.6865	158.451	OK	195.614	139.724	251.504	OK	338.516	280.317	396.714	OK	291.822	230.64	353.005	OK	254.817	200.178	309.455	OK	173.209	125.625	220.793	OK	120.242	81.7335	158.75	OK	152.49	109.784	195.195	OK	135.123	95.7034	174.542	OK	64.476	37.5876	91.3643	OK
Bin_02_3_18	hypB1 hydrogenase accessory protein HypB1 K04652 nickel incorporation HypB	Bin_02_3:18968-20654	669	94.1626	73.0543	115.271	OK	37.7507	19.4389	56.0625	OK	43.5351	23.5598	63.5103	OK	41.0481	26.0594	56.0367	OK	40.4931	23.2268	57.7594	OK	47.0705	29.2795	64.8614	OK	52.5211	32.67	72.3722	OK	30.083	15.4906	44.6754	OK	27.4582	13.7291	41.1873	OK	37.9524	22.1252	53.7797	OK	1.60898	0	4.82695	OK
Bin_02_3_180	2-C-methyl-D-erythritol 4-phosphate cytidylyltransferase (EC 2.7.7.60)	Bin_02_3:195660-197315	699	292.386	250.815	333.957	OK	112.643	81.9853	143.3	OK	116.229	84.5951	147.862	OK	277.625	236.656	318.594	OK	186.731	150.794	222.667	OK	105.803	79.9513	131.655	OK	111.007	83.0357	138.978	OK	76.4651	53.9167	99.0134	OK	87.0521	63.3595	110.745	OK	88.3527	64.9475	111.758	OK	36.274	21.4652	51.0829	OK
Bin_02_3_181	acoA acetoin:2,6-dichlorophenolindophenol oxidoreductase subunit alpha (EC:1.1.1.-) K00161 pyruvate dehydrogenase E1 component	Bin_02_3:195660-197315	960	356.91	312.83	400.991	OK	126.998	100.66	153.337	OK	83.1337	61.3048	104.963	OK	288.606	251.355	325.857	OK	244.485	208.406	280.563	OK	148.865	123.458	174.272	OK	148.801	122.295	175.306	OK	119.703	96.7728	142.633	OK	119.253	96.8164	141.69	OK	127.856	104.895	150.817	OK	36.6094	24.5723	48.6465	OK
Bin_02_3_182	transketolase central region (EC:1.2.4.1) K00162 pyruvate dehydrogenase E1 component subunit beta	Bin_02_3:197327-201450	975	400.217	352.238	448.196	OK	103.103	79.6035	126.602	OK	125.728	99.368	152.087	OK	269.788	234.552	305.025	OK	248.605	212.335	284.875	OK	161.173	134.662	187.683	OK	147.036	120.948	173.123	OK	138.714	114.103	163.325	OK	135.559	111.512	159.605	OK	128.353	105.49	151.216	OK	34.9267	23.2845	46.569	OK
Bin_02_3_183	hypothetical protein	Bin_02_3:197327-201450	1689	327.153	290.395	363.911	OK	105.653	87.9591	123.347	OK	112.603	94.0102	131.195	OK	295.089	261.826	328.353	OK	230.452	201.715	259.19	OK	161.018	139.631	182.405	OK	157.939	136.192	179.687	OK	96.9332	81.5431	112.323	OK	90.7824	76.1697	105.395	OK	99.169	83.9168	114.421	OK	36.7652	28.1591	45.3713	OK
Bin_02_3_184	fatty acid/phospholipid biosynthesis enzyme	Bin_02_3:197327-201450	1464	299.452	264.669	334.235	OK	140.089	117.623	162.555	OK	120.034	99.3977	140.671	OK	288.735	255.13	322.34	OK	239.698	208.969	270.428	OK	181.715	157.282	206.147	OK	151.548	129.275	173.822	OK	92.7027	76.7649	108.64	OK	102.565	85.8143	119.316	OK	90.7048	75.4009	106.009	OK	43.9253	33.7129	54.1378	OK
Bin_02_3_185	YALI0B16104p K01951 GMP synthase (glutamine-hydrolysing)	Bin_02_3:201478-203071	1593	327.764	290.818	364.711	OK	141.939	120.095	163.783	OK	157.959	134.251	181.668	OK	299.004	264.996	333.012	OK	246.383	215.659	277.107	OK	210.404	183.778	237.03	OK	183.923	159.193	208.652	OK	129.098	110.111	148.085	OK	160.232	138.408	182.055	OK	154.619	133.577	175.661	OK	62.9984	51.35	74.6468	OK
Bin_02_3_186	serine acetyltransferase K00640 O-acetyltransferase	Bin_02_3:203956-204928	972	261.418	227.374	295.462	OK	49.7365	33.3833	66.0898	OK	73.5122	53.3168	93.7075	OK	173.107	147.285	198.93	OK	145.958	120.067	171.849	OK	122.115	99.82	144.41	OK	120.359	96.9785	143.74	OK	98.5502	78.001	119.099	OK	109.078	87.7885	130.368	OK	88.8995	70.0529	107.746	OK	33.1152	21.7568	44.4737	OK
Bin_02_3_187	shikimate dehydrogenase substrate-binding domain-containing protein K05887 quinate/shikimate	Bin_02_3:204940-205792	852	289.364	251.14	327.588	OK	100.375	75.0832	125.668	OK	64.1152	43.5819	84.6485	OK	203.214	172.796	233.631	OK	200.73	167.113	234.347	OK	138.707	112.838	164.576	OK	169.573	139.121	200.025	OK	120.616	95.8664	145.366	OK	142.83	116.307	169.353	OK	126.679	102.186	151.173	OK	3.46325	0	7.46226	OK
Bin_02_3_188	MTH1855 coenzyme F390 synthetase II K01912 phenylacetate-CoA ligase	Bin_02_3:205888-207190	1302	444.252	394.229	494.276	OK	129.738	107.175	152.302	OK	163.94	137.552	190.329	OK	327.87	289.637	366.102	OK	288.319	251.736	324.902	OK	180.063	154.8	205.326	OK	254.914	221.448	288.38	OK	202.278	174.447	230.109	OK	212.152	183.604	240.701	OK	211.674	183.487	239.861	OK	81.7421	66.8181	96.6661	OK
Bin_02_3_189	amino acid-binding ACT domain-containing protein	Bin_02_3:207202-207640	438	645.362	554.938	735.785	OK	194.268	135.694	252.842	OK	277.9	206.737	349.062	OK	405.35	336.959	473.742	OK	325.702	256.654	394.751	OK	264.052	204.636	323.469	OK	384.136	308.436	459.836	OK	348.321	278.306	418.336	OK	348.036	279.115	416.958	OK	403.543	330.181	476.904	OK	79.9768	47.9861	111.968	OK
Bin_02_3_19	hydrogenase nickel incorporation protein HypA	Bin_02_3:18968-20654	351	268.01	204.874	331.146	OK	69.965	25.7153	114.215	OK	28.8769	3.55271e-15	57.7538	OK	68.9758	34.4879	103.464	OK	69.5896	29.412	109.767	OK	90.0418	46.3651	133.719	OK	106.378	56.2311	156.525	OK	94.782	48.806	140.758	OK	102.733	55.5959	149.87	OK	135.173	82.1538	188.192	OK	0	0	0	OK
Bin_02_3_190	Substrate-specific component RibU riboflavin ECF transporter	Bin_02_3:207900-208485	585	8738.44	7789.81	9687.06	OK	3030.39	2710.18	3350.6	OK	4365.85	3916.09	4815.61	OK	5623.35	5047.68	6199.02	OK	5776.18	5187.59	6364.78	OK	3968.51	3563.01	4374.01	OK	7022.15	6304.94	7739.35	OK	8108.62	7275.56	8941.67	OK	9533.22	8545.66	10520.8	OK	9976.1	8938.16	11014	OK	1592.77	1417.64	1767.9	OK
Bin_02_3_191	hypothetical protein	Bin_02_3:208591-209233	642	524.438	458.279	590.597	OK	174.462	133.901	215.024	OK	287.052	234.202	339.903	OK	475.021	412.98	537.062	OK	383.008	324.515	441.501	OK	298.058	249.902	346.214	OK	364.435	307.409	421.461	OK	409.564	349.327	469.801	OK	468.251	402.862	533.64	OK	478.264	412.715	543.814	OK	280.149	234.568	325.73	OK
Bin_02_3_192	hypothetical protein	Bin_02_3:209422-210286	864	64.723	50.0399	79.4061	OK	62.5712	42.7845	82.358	OK	61.3349	41.4352	81.2346	OK	62.6504	47.1087	78.192	OK	53.1595	36.5553	69.7637	OK	76.9737	57.8789	96.0685	OK	73.995	54.219	93.7709	OK	63.5742	45.7698	81.3785	OK	91.8764	70.7985	112.954	OK	80.2046	60.8936	99.5157	OK	55.5375	39.6696	71.4053	OK
Bin_02_3_193	hypothetical protein	Bin_02_3:210380-211491	732	13.2614	5.81491	20.7079	OK	5.86662	0	12.6408	OK	10.089	1.06512	19.1128	OK	8.43452	2.05862	14.8104	OK	6.48349	0	12.967	OK	14.8041	5.44115	24.167	OK	9.911	1.8187	18.0033	OK	10.9084	2.66242	19.1544	OK	7.55636	0.797746	14.315	OK	14.5312	5.34087	23.7216	OK	2.83382	0	6.84144	OK
Bin_02_3_194	hypothetical protein	Bin_02_3:210380-211491	420	11.4279	0.131971	22.7238	OK	4.78325	0	14.3497	OK	4.93551	0	14.8065	OK	5.89452	0	14.2306	OK	11.894	0	25.6279	OK	14.4843	0	28.9686	OK	8.08076	0	19.5087	OK	11.4351	0	24.6392	OK	40.6622	16.142	65.1825	OK	0	0	0	OK	3.46576	0	10.3973	OK
Bin_02_3_195	hsdM type I restriction-modification system DNA methylase K03427 restriction enzyme M protein	Bin_02_3:211798-214610	1569	41.5019	33.2793	49.7246	OK	5.29343	1.29197	9.29489	OK	16.3858	9.23446	23.5372	OK	25.161	18.3131	32.009	OK	35.1002	25.7193	44.4811	OK	15.4567	9.50742	21.406	OK	19.8016	12.6887	26.9145	OK	19.2835	12.4657	26.1012	OK	15.1946	9.23477	21.1544	OK	20.7911	13.955	27.6271	OK	6.02708	2.39262	9.66155	OK
Bin_02_3_196	type I restriction modification DNA specificity domain-containing protein K01154 enzyme, S subunit	Bin_02_3:211798-214610	1251	26.6965	19.1877	34.2053	OK	4.92969	0.520441	9.33894	OK	26.4504	16.0757	36.8251	OK	27.3374	19.187	35.4879	OK	19.613	11.606	27.6199	OK	8.95665	3.78552	14.1278	OK	14.1579	7.2903	21.0255	OK	10.9995	5.12003	16.879	OK	12.9531	6.66994	19.2363	OK	16.1179	9.2452	22.9906	OK	28.5749	19.5387	37.6111	OK
Bin_02_3_197	hypothetical protein	Bin_02_3:214643-214838	195	94.3879	0	190.194	OK	40.5798	0	121.74	OK	83.7433	0	202.174	OK	75.0114	0	161.627	OK	0	0	0	OK	92.1607	0	198.579	OK	34.2776	0	102.833	OK	0	0	0	OK	0	0	0	OK	30.1541	0	90.4623	OK	29.4026	0	88.2078	OK
Bin_02_3_198	type I restriction-modification system specificity determinant K01154 restriction enzyme, S subunit	Bin_02_3:214840-215245	405	19.0228	3.67539	34.3703	OK	10.2793	0	24.8163	OK	10.6065	0	25.6063	OK	53.8365	27.7219	79.951	OK	8.52009	0	20.5693	OK	27.2361	6.64754	47.8246	OK	8.68283	0	20.9622	OK	8.19139	0	19.7758	OK	19.8599	2.09667	37.6232	OK	22.915	4.20497	41.6249	OK	18.6199	1.96576	35.274	OK
Bin_02_3_199	hypothetical protein	Bin_02_3:215257-215779	522	54.3761	34.9784	73.7737	OK	12.9919	0	25.9838	OK	13.4055	1.77636e-15	26.8109	OK	42.0269	23.6848	60.3689	OK	37.6897	17.5437	57.8357	OK	17.2117	4.20089	30.2226	OK	10.9742	0	21.9483	OK	44.0004	22.6571	65.3438	OK	32.6311	14.5306	50.7316	OK	24.135	8.8707	39.3994	OK	2.35336	0	7.06007	OK
Bin_02_3_2	FAD dependent oxidoreductase K00111 glycerol-3-phosphate dehydrogenase	Bin_02_3:3616-6594	1728	21.2759	15.7347	26.8171	OK	10.8367	5.41837	16.2551	OK	19.568	12.172	26.964	OK	32.134	24.81	39.458	OK	15.1574	9.32331	20.9915	OK	18.9712	12.7335	25.2089	OK	12.0143	6.77081	17.2577	OK	10.7945	5.96708	15.622	OK	9.42165	4.98024	13.8631	OK	12.0788	7.14768	17.01	OK	22.0834	15.4994	28.6674	OK
Bin_02_3_20	cysE serine acetyltransferase CysE (EC:2.3.1.30) K00640 O-acetyltransferase	Bin_02_3:20735-21713	978	282.051	246.334	317.768	OK	126.712	100.711	152.712	OK	133.498	106.389	160.607	OK	257.237	223.272	291.202	OK	200.103	168.678	231.528	OK	164.587	137.719	191.454	OK	193.785	162.807	224.763	OK	164.748	137.359	192.137	OK	154.618	128.623	180.613	OK	166.509	139.694	193.324	OK	65.7169	49.7782	81.6556	OK
Bin_02_3_200	putative transcriptional regulator K03655 ATP-dependent DNA helicase RecG	Bin_02_3:215887-217258	1371	43.0215	34.0127	52.0304	OK	15.0371	7.74303	22.3311	OK	13.6904	6.6207	20.7601	OK	23.9808	16.7503	31.2112	OK	21.2616	13.3652	29.1579	OK	21.4279	13.852	29.0038	OK	22.4148	14.2301	30.5996	OK	13.3926	7.24764	19.5375	OK	10.9373	5.46866	16.406	OK	17.0893	10.3863	23.7923	OK	16.6634	10.1275	23.1993	OK
Bin_02_3_201	HsdR family type I site-specific deoxyribonuclease (EC:3.1.21.3) K01153 restriction enzyme, R subunit	Bin_02_3:217513-220726	3213	60.4561	52.3469	68.5654	OK	24.0106	18.271	29.7502	OK	20.1739	14.8297	25.5181	OK	54.9508	47.3071	62.5945	OK	39.2344	32.411	46.0577	OK	35.0553	28.9104	41.2002	OK	28.3943	22.6578	34.1308	OK	18.8604	14.3193	23.4014	OK	19.351	14.8213	23.8808	OK	16.8223	12.6809	20.9636	OK	10.1898	7.00702	13.3725	OK
Bin_02_3_202	hypothetical protein	Bin_02_3:221051-224471	3420	249.008	222.184	275.833	OK	91.4648	79.0684	103.861	OK	123.848	108.176	139.521	OK	189.242	168.894	209.589	OK	144.441	127.475	161.407	OK	120.505	106.107	134.903	OK	133.917	117.907	149.927	OK	124.036	109.159	138.913	OK	106.648	93.543	119.753	OK	101.591	89.0896	114.092	OK	62.7839	54.1457	71.4221	OK
Bin_02_3_203	hypothetical protein	Bin_02_3:224489-225728	1239	291.399	256.657	326.142	OK	125.669	103.101	148.237	OK	171.863	144.096	199.631	OK	162.24	139.777	184.702	OK	192.617	164.902	220.333	OK	154.029	130.83	177.227	OK	223.256	192.37	254.141	OK	213.004	183.651	242.358	OK	234.319	203.142	265.495	OK	248.278	216.041	280.515	OK	105.508	87.5721	123.444	OK
Bin_02_3_204	arsenical pump membrane protein	Bin_02_3:225736-227092	1356	339.514	300.565	378.463	OK	116.487	95.8195	137.155	OK	133.139	110.417	155.862	OK	173.364	150.493	196.235	OK	188.647	162.2	215.094	OK	155.34	132.842	177.838	OK	199.063	171.48	226.645	OK	223.498	193.988	253.009	OK	278.379	243.699	313.059	OK	255.017	222.918	287.116	OK	49.3427	38.0227	60.6627	OK
Bin_02_3_205	cytidylate kinase	Bin_02_3:227110-227719	609	401.579	347.258	455.9	OK	117.292	82.7042	151.879	OK	192.062	147.104	237.021	OK	287.512	242.522	332.502	OK	249.387	203.471	295.303	OK	202.681	163.122	242.24	OK	277.842	228.351	327.333	OK	298.691	248.097	349.286	OK	269.964	223.001	316.927	OK	276.629	229.603	323.655	OK	110.85	82.2287	139.471	OK
Bin_02_3_206	PfpI family intracellular peptidase K05520 protease I	Bin_02_3:227740-228247	507	753.018	656.808	849.228	OK	197.716	145.793	249.639	OK	263.806	202.883	324.729	OK	382.279	322.426	442.133	OK	418.175	347.594	488.756	OK	265.806	213.425	318.188	OK	469.354	392.737	545.972	OK	480.821	404.759	556.883	OK	518.987	439.953	598.02	OK	504.084	427.586	580.581	OK	32.1094	14.2983	49.9205	OK
Bin_02_3_207	hypothetical protein	Bin_02_3:228599-229001	402	107.877	73.025	142.729	OK	57.3899	22.7825	91.9972	OK	75.3668	35.0816	115.652	OK	80.367	48.2202	112.514	OK	99.4609	57.9829	140.939	OK	59.2445	28.6508	89.8382	OK	83.7328	45.3135	122.152	OK	49.8907	21.0863	78.6951	OK	44.3518	17.6067	71.0969	OK	93.0442	55.0591	131.029	OK	75.6045	41.7932	109.416	OK
Bin_02_3_208	transposase, partial	Bin_02_3:230299-230653	354	0	0	0	OK	0	0	0	OK	0	0	0	OK	0	0	0	OK	0	0	0	OK	0	0	0	OK	0	0	0	OK	0	0	0	OK	0	0	0	OK	0	0	0	OK	0	0	0	OK
Bin_02_3_209	polysaccharide deacetylase	Bin_02_3:230713-235257	2721	0.262603	0	0.875636	OK	0	0	0	OK	0	0	0	OK	0.505332	0	1.21998	OK	0	0	0	OK	0	0	0	OK	0	0	0	OK	0	0	0	OK	0	0	0	OK	0.30471	0	0.914131	OK	0.297117	0	0.89135	OK
Bin_02_3_21	hypothetical protein	Bin_02_3:21735-22188	453	304.853	251.183	358.523	OK	74.6808	39.4759	109.886	OK	68.4962	34.2481	102.744	OK	253.086	202.213	303.958	OK	199.456	147.076	251.836	OK	172.748	126.162	219.335	OK	224.293	168.22	280.366	OK	198.374	147.154	249.593	OK	189.175	139.918	238.432	OK	114.071	76.5645	151.577	OK	12.0246	0	24.0493	OK
Bin_02_3_210	glycosyl transferase family 2 K00752 hyaluronan synthase	Bin_02_3:230713-235257	1827	0.221699	0	0.89399	OK	0	0	0	OK	0	0	0	OK	1.17559	0	2.53305	OK	0	0	0	OK	0	0	0	OK	0	0	0	OK	0	0	0	OK	0	0	0	OK	0	0	0	OK	0	0	0	OK
Bin_02_3_211	Polysaccharide deacetylase	Bin_02_3:235262-237170	1908	0.315978	0	0.955223	OK	0.60574	0	1.81722	OK	0	0	0	OK	0	0	0	OK	0.502075	0	1.50622	OK	0.458564	0	1.37569	OK	0	0	0	OK	0	0	0	OK	0	0	0	OK	0.450113	0	1.35034	OK	0.438896	0	1.31669	OK
Bin_02_3_212	hypothetical protein	Bin_02_3:237200-238256	1056	0	0	0	OK	0	0	0	OK	3.7507	0	8.08163	OK	0	0	0	OK	0	0	0	OK	0	0	0	OK	0	0	0	OK	0	0	0	OK	0	0	0	OK	0	0	0	OK	0	0	0	OK
Bin_02_3_213	wbtE UDP-glucose/GDP-mannose dehydrogenase (EC:1.1.1.-) K02474 UDP-N-acetyl-D-galactosamine	Bin_02_3:238288-239605	1317	0.723926	0	2.10957	OK	0.92746	0	2.78238	OK	0.956984	0	2.87095	OK	0.571466	0	1.7144	OK	0	0	0	OK	2.10635	0	4.53855	OK	0	0	0	OK	0.739079	0	2.21724	OK	0	0	0	OK	0.689177	0	2.06753	OK	0	0	0	OK
Bin_02_3_214	putative DNA-binding protein	Bin_02_3:239804-240659	855	71.8946	56.2703	87.5189	OK	26.9606	13.8828	40.0383	OK	44.1828	27.1768	61.1888	OK	66.4484	50.3323	82.5645	OK	57.8382	40.3993	75.2771	OK	37.2183	23.8491	50.5874	OK	84.3956	63.1299	105.661	OK	55.6069	38.8408	72.373	OK	60.0554	42.8967	77.2141	OK	65.9939	48.3563	83.6315	OK	12.64	5.0178	20.2622	OK
Bin_02_3_215	6-phosphogluconate dehydrogenase NAD-binding domain-containing protein	Bin_02_3:240782-241935	909	73.6521	58.4197	88.8844	OK	38.0743	23.1403	53.0083	OK	33.2423	19.0677	47.4169	OK	71.2822	55.2425	87.322	OK	63.1167	45.6113	80.6221	OK	85.3619	65.9061	104.818	OK	77.9289	58.2927	97.5652	OK	72.3513	53.974	90.7285	OK	78.0879	59.2865	96.8893	OK	79.436	60.8414	98.0306	OK	6.36627	1.16823	11.5643	OK
Bin_02_3_216	hypothetical protein	Bin_02_3:240782-241935	252	172.994	91.7859	254.201	OK	137.546	40.2864	234.806	OK	141.925	41.5688	242.281	OK	211.877	117.123	306.632	OK	199.512	92.8684	306.156	OK	312.381	184.852	439.91	OK	232.369	116.185	348.554	OK	164.413	69.4891	259.337	OK	345.468	209.964	480.972	OK	242.744	131.365	354.122	OK	0	0	0	OK
Bin_02_3_217	cooS carbon-monoxide dehydrogenase, catalytic subunit (EC:1.2.99.2) K00198 dehydrogenase	Bin_02_3:242117-245199	2118	684.265	611.793	756.736	OK	233.504	204.867	262.141	OK	188.632	164.2	213.065	OK	377.801	337.949	417.652	OK	381.275	339.65	422.899	OK	274.749	243.658	305.84	OK	461.44	412.16	510.72	OK	383.755	342.126	425.384	OK	384.25	342.733	425.767	OK	395.913	353.504	438.321	OK	61.3453	51.2163	71.4743	OK
Bin_02_3_218	Exfoliative toxin A	Bin_02_3:242117-245199	987	908.386	810.547	1006.23	OK	330.936	284.358	377.514	OK	214.95	179.474	250.426	OK	336.331	294.684	377.977	OK	415.275	362.911	467.64	OK	380.285	332.376	428.195	OK	692.724	613.283	772.165	OK	638.807	565.26	712.354	OK	650.08	575.845	724.316	OK	595.676	527.095	664.257	OK	13.3744	6.22548	20.5233	OK
Bin_02_3_219	GCN5-related N-acetyltransferase K03823 phosphinothricin acetyltransferase	Bin_02_3:245454-245946	492	81.4021	56.279	106.525	OK	78.9052	45.2599	112.551	OK	55.5116	26.8455	84.1777	OK	88.3972	60.4436	116.351	OK	80.2656	49.3713	111.16	OK	122.183	85.7549	158.611	OK	81.7987	50.3144	113.283	OK	62.8784	36.067	89.6899	OK	69.2946	41.5767	97.0124	OK	55.9678	31.5415	80.3942	OK	2.59871	0	7.79614	OK
Bin_02_3_22	putative oxidoreductase	Bin_02_3:22303-23227	924	191.146	163.634	218.658	OK	65.9584	46.5083	85.4084	OK	65.099	45.4709	84.7271	OK	177.584	150.728	204.44	OK	137.864	112.264	163.465	OK	87.9248	68.386	107.464	OK	94.4727	73.0788	115.866	OK	99.4093	78.0937	120.725	OK	73.1361	55.1313	91.141	OK	92.6973	72.8209	112.574	OK	36.3626	24.0698	48.6555	OK
Bin_02_3_220	hypothetical protein	Bin_02_3:245949-246760	354	1918.07	1687.69	2148.45	OK	1454.48	1238.39	1670.56	OK	2909.53	2548.84	3270.22	OK	3221.23	2863.83	3578.63	OK	2917.23	2570.95	3263.51	OK	2035.97	1780.89	2291.05	OK	1628.46	1407.02	1849.89	OK	1230.13	1051.12	1409.13	OK	959.678	808.964	1110.39	OK	1147.07	980.15	1313.99	OK	2241.93	1969.12	2514.75	OK
Bin_02_3_221	preprotein translocase subunit SecE	Bin_02_3:245949-246760	498	1120.86	989.259	1252.46	OK	632.402	533.029	731.774	OK	906.296	778.64	1033.95	OK	1350.83	1195.99	1505.67	OK	975.546	848.879	1102.21	OK	1063.89	931.219	1196.55	OK	643.991	549.024	738.957	OK	559.946	475.026	644.866	OK	545.748	463.214	628.282	OK	616.124	527.822	704.426	OK	221.47	173.982	268.958	OK
Bin_02_3_222	NusG antitermination factor K02601 transcriptional antiterminator	Bin_02_3:246778-247315	537	1889.28	1683.51	2095.05	OK	1076.24	937.672	1214.81	OK	1052.89	915.617	1190.17	OK	1775.38	1583.77	1966.98	OK	1485.9	1313.29	1658.5	OK	1481.57	1312.06	1651.08	OK	1129.16	990.531	1267.79	OK	966.389	845.307	1087.47	OK	970.757	850.05	1091.46	OK	1044.03	917.126	1170.94	OK	278.661	228.21	329.112	OK
Bin_02_3_223	similar to Plastid ribosomal protein L11 large subunit	Bin_02_3:247452-247878	426	5934.9	5307.93	6561.88	OK	3160.06	2802.94	3517.17	OK	5109.48	4566.77	5652.18	OK	6664.34	5985.25	7343.42	OK	5392.81	4833.64	5951.97	OK	5175.61	4640.64	5710.58	OK	4304.66	3848.84	4760.48	OK	4190.83	3748.51	4633.14	OK	4632.52	4149.28	5115.76	OK	5004.14	4486.41	5521.87	OK	3702.57	3310.59	4094.54	OK
Bin_02_3_224	similar to 50S ribosomal protein L1	Bin_02_3:247965-248655	690	4498.23	4018.08	4978.38	OK	2164.99	1933.93	2396.06	OK	3224.81	2891.5	3558.12	OK	4691.87	4210.61	5173.13	OK	3909.47	3510.96	4307.97	OK	4037.11	3625.77	4448.45	OK	3196.29	2868.87	3523.7	OK	3352.3	3009.95	3694.66	OK	3556.45	3193.84	3919.06	OK	3732.21	3351.92	4112.49	OK	1810.36	1620.02	2000.7	OK
Bin_02_3_225	ribosomal protein L10 K02864 large subunit L10	Bin_02_3:248897-249431	534	2508.24	2240.44	2776.04	OK	1424.05	1251.03	1597.06	OK	3197.11	2854.73	3539.49	OK	4350.58	3907.17	4793.99	OK	2474.82	2208.59	2741.04	OK	4037.35	3623.1	4451.6	OK	1995.99	1774.17	2217.81	OK	1798.22	1596.96	1999.49	OK	1971.27	1754.72	2187.83	OK	1844.26	1640.82	2047.7	OK	1498.96	1328.83	1669.08	OK
Bin_02_3_226	LSU ribosomal protein l12p K02935 large subunit L7/L12	Bin_02_3:249485-249863	378	3796.68	3385.38	4207.98	OK	1909.92	1659.4	2160.45	OK	4008.77	3553.07	4464.47	OK	4608.62	4127.03	5090.21	OK	3180.88	2818.53	3543.22	OK	5065.05	4530.35	5599.75	OK	3106.36	2749.96	3462.75	OK	3095.97	2744.04	3447.91	OK	3447.1	3063.8	3830.4	OK	3283.62	2918.03	3649.2	OK	820.86	694.534	947.186	OK
Bin_02_3_227	NUDIX hydrolase	Bin_02_3:250023-250683	660	220.336	185.513	255.159	OK	88.3148	60.0314	116.598	OK	114.492	81.7799	147.204	OK	159.063	129.268	188.858	OK	127.632	96.6768	158.587	OK	130.286	100.396	160.175	OK	181.715	144.428	219.003	OK	119.099	89.779	148.419	OK	110.252	82.4709	138.033	OK	99.2788	73.4288	125.129	OK	8.20379	0.866097	15.5415	OK
Bin_02_3_228	alcetaldehyde dehydrogenase or NADPH-dependent butanol	Bin_02_3:251196-252360	1164	733.237	653.885	812.589	OK	259.15	222.212	296.089	OK	291.81	251.376	332.244	OK	788.456	705.648	871.264	OK	698.768	621.56	775.976	OK	396.441	348.918	443.963	OK	582.227	515.802	648.652	OK	445.589	392.821	498.356	OK	379.776	333.686	425.865	OK	361.967	317.969	405.965	OK	96.6122	79.1207	114.104	OK
Bin_02_3_229	UvrD/REP helicase K03657 DNA helicase II / ATP-dependent PcrA	Bin_02_3:252476-255074	2157	58.7577	49.8439	67.6714	OK	24.311	17.1421	31.4799	OK	26.1756	18.6193	33.7318	OK	58.6156	49.405	67.8261	OK	44.2434	35.4387	53.0482	OK	50.4115	41.3585	59.4646	OK	48.6599	39.3383	57.9814	OK	26.5327	19.8471	33.2183	OK	25.7313	19.2476	32.215	OK	22.3849	16.455	28.3148	OK	2.68052	0.654237	4.7068	OK
Bin_02_3_23	hypothetical protein	Bin_02_3:23537-24560	1023	144.084	122.371	165.797	OK	64.2854	46.2819	82.2889	OK	118.357	93.5424	143.171	OK	128.151	107.369	148.933	OK	112.836	91.1208	134.551	OK	100.195	80.6389	119.751	OK	117.121	94.7868	139.455	OK	119.532	97.6172	141.447	OK	137.353	113.731	160.974	OK	114.271	93.5801	134.963	OK	53.8852	39.8547	67.9157	OK
Bin_02_3_230	lipoprotein signal peptidase K03101 peptidase II	Bin_02_3:252476-255074	462	202.602	160.736	244.468	OK	60.0609	29.0456	91.0762	OK	82.6305	45.677	119.584	OK	103.62	71.6425	135.598	OK	109.521	71.3906	147.651	OK	139.435	98.3181	180.553	OK	114.995	75.5521	154.438	OK	137.203	95.3568	179.05	OK	145.437	103.009	187.865	OK	151.742	109.246	194.239	OK	11.6048	0	23.2095	OK
Bin_02_3_231	histidine--tRNA ligase (EC:6.1.1.21) K01892 histidyl-tRNA synthetase	Bin_02_3:255227-256475	1248	272.149	239.175	305.122	OK	116.675	95.1935	138.157	OK	143.855	119.115	168.595	OK	291.828	256.724	326.933	OK	200.791	172.354	229.229	OK	241.776	210.089	273.463	OK	162.031	137.198	186.863	OK	130.798	109.596	151.999	OK	119.97	100.161	139.779	OK	128.579	108.164	148.994	OK	10.03	4.66873	15.3912	OK
Bin_02_3_232	nucleic acid methylase K07444 putative N6-adenine-specific DNA methylase	Bin_02_3:256476-259013	1182	347.327	306.29	388.364	OK	129.829	106.226	153.431	OK	120.892	97.8398	143.944	OK	284.212	249.406	319.017	OK	224.844	193.445	256.242	OK	265.288	230.752	299.824	OK	238.054	205.222	270.886	OK	168.225	142.713	193.738	OK	189.247	161.948	216.546	OK	178.044	152.173	203.915	OK	13.7662	7.27673	20.2556	OK
Bin_02_3_233	RNA methyltransferase K03218 methyltransferase, TrmH family	Bin_02_3:256476-259013	810	314.022	272.517	355.526	OK	149.928	117.963	181.893	OK	117.784	89.0046	146.563	OK	297.086	256.755	337.418	OK	237.242	199.036	275.449	OK	199.916	166.68	233.151	OK	169.817	138.419	201.216	OK	161.564	131.818	191.309	OK	150.1	121.984	178.217	OK	168.379	138.743	198.016	OK	12.3446	4.53718	20.152	OK
Bin_02_3_234	hypothetical protein	Bin_02_3:256476-259013	567	277.392	233.537	321.247	OK	91.0415	58.8535	123.23	OK	67.5191	39.3617	95.6766	OK	210.361	171.955	248.768	OK	162.712	123.536	201.889	OK	176.611	137.604	215.618	OK	180.24	138.615	221.864	OK	126.962	92.7283	161.195	OK	158.306	120.993	195.619	OK	133.188	99.6279	166.748	OK	6.18424	0	13.3252	OK
Bin_02_3_235	transketolase, thiamine diphosphate binding domain K00615 transketolase	Bin_02_3:259249-260053	804	870.785	774.588	966.983	OK	443.96	382.012	505.908	OK	170.453	135.66	205.247	OK	325.505	282.306	368.704	OK	356.571	306.347	406.796	OK	415.556	360.905	470.206	OK	508.735	443.342	574.128	OK	438.803	381.145	496.462	OK	390.974	338.449	443.498	OK	338.849	291.972	385.726	OK	89.7702	68.6111	110.929	OK
Bin_02_3_236	transketolase, pyridine binding domain (EC:2.2.1.7) K00615 transketolase	Bin_02_3:260080-261016	936	875.933	779.973	971.894	OK	466.83	406.004	527.656	OK	199.371	164.688	234.053	OK	261.573	226.682	296.464	OK	299.263	257.44	341.086	OK	416.399	364.181	468.618	OK	540.862	475.133	606.59	OK	504.63	443.195	566.065	OK	505.737	444.544	566.93	OK	464.27	407.6	520.94	OK	102.19	81.7516	122.627	OK
Bin_02_3_237	transaldolase (EC:2.2.1.2) K00616	Bin_02_3:261089-261746	657	1649.16	1470.89	1827.43	OK	658.772	569.901	747.643	OK	359.864	299.806	419.922	OK	633.446	556.362	710.529	OK	768.978	673.457	864.499	OK	631.586	551.237	711.935	OK	1008.95	889.629	1128.26	OK	951.841	839.277	1064.4	OK	951.277	839.417	1063.14	OK	785.943	690.846	881.04	OK	89.188	64.9141	113.462	OK
Bin_02_3_238	hypothetical protein	Bin_02_3:262183-262759	576	550.595	480.237	620.953	OK	247.079	194.698	299.46	OK	641.658	548.044	735.272	OK	456.723	393.733	519.713	OK	713.329	618.901	807.756	OK	304.739	252.747	356.731	OK	665.984	575.647	756.32	OK	776.513	676.788	876.238	OK	716.586	623.462	809.71	OK	882.928	774.394	991.462	OK	1937.08	1728.93	2145.23	OK
Bin_02_3_239	plasmid maintenance system antidote protein, XRE family	Bin_02_3:262924-263221	297	1096.38	927.327	1265.43	OK	479.171	336.31	622.032	OK	329.616	209.258	449.975	OK	439.591	332.182	547	OK	511.904	377.471	646.336	OK	362.748	254.597	470.898	OK	881.462	703.38	1059.54	OK	1272.81	1058.82	1486.81	OK	1316.66	1100.19	1533.14	OK	965.325	790.532	1140.12	OK	246.89	159.601	334.179	OK
Bin_02_3_24	Nitroreductase family protein	Bin_02_3:24561-25152	591	518.69	451.465	585.915	OK	101.403	68.5034	134.302	OK	154.193	112.983	195.402	OK	295.961	249.455	342.467	OK	287.536	236.52	338.551	OK	197.973	157.977	237.97	OK	333.601	277.295	389.907	OK	301.961	250.047	353.875	OK	344.396	288.754	400.039	OK	360.889	304.385	417.393	OK	88.9405	62.7133	115.168	OK
Bin_02_3_240	hypothetical protein	Bin_02_3:263388-263529	141	423.77	38.5565	808.984	OK	413.485	0	890.935	OK	853.294	156.582	1550.01	OK	594.472	145.093	1043.85	OK	342.722	0	738.463	OK	104.34	0	313.021	OK	349.268	0	752.568	OK	109.833	0	329.5	OK	319.547	0	688.529	OK	204.835	0	494.515	OK	998.65	367.048	1630.25	OK
Bin_02_3_241	hypothetical protein	Bin_02_3:263546-263789	243	1614.27	1346.54	1882	OK	520.424	320.113	720.735	OK	894.984	628.152	1161.82	OK	1211.4	971.51	1451.3	OK	1517.75	1206.31	1829.18	OK	1167.34	906.316	1428.37	OK	1921.21	1567.49	2274.93	OK	2165.75	1793.29	2538.21	OK	2070.54	1711.8	2429.29	OK	2535.14	2134.1	2936.18	OK	446.909	288.903	604.915	OK
Bin_02_3_242	hypothetical protein	Bin_02_3:263896-264295	399	298.128	239.722	356.534	OK	90.0527	46.3707	133.735	OK	185.839	122.097	249.581	OK	414.522	340.092	488.951	OK	434.676	347.303	522.049	OK	216.549	157.612	275.486	OK	308.743	234.406	383.079	OK	270.162	202.621	337.702	OK	274.283	207.265	341.301	OK	283.411	216.61	350.211	OK	19.1908	2.02603	36.3556	OK
Bin_02_3_243	hypothetical protein	Bin_02_3:264585-266132	1017	34.7071	25.0377	44.3765	OK	17.7772	8.27491	27.2796	OK	31.4454	18.6079	44.2829	OK	37.5555	26.7141	48.3968	OK	26.3123	15.7874	36.8372	OK	15.3805	7.69026	23.0708	OK	37.5408	24.8497	50.2319	OK	33.3923	21.7666	45.018	OK	47.1035	33.5059	60.7012	OK	41.5169	28.9991	54.0347	OK	34.9619	23.6188	46.3051	OK
Bin_02_3_244	hypothetical protein	Bin_02_3:264585-266132	534	84.3405	60.5077	108.173	OK	25.0382	7.33351	42.7428	OK	51.6705	25.8352	77.5057	OK	42.4259	24.3354	60.5163	OK	46.6947	24.6826	68.7068	OK	21.324	7.10801	35.5401	OK	81.9547	52.5157	111.394	OK	34.917	16.2531	53.5809	OK	72.5621	46.0662	99.058	OK	39.5364	20.3584	58.7144	OK	2.26771	0	6.80314	OK
Bin_02_3_245	hypothetical protein	Bin_02_3:266223-266991	768	328.455	285.138	371.772	OK	148.284	115.332	181.235	OK	128.448	97.2946	159.601	OK	184.99	154.891	215.088	OK	262.504	220.673	304.335	OK	184.321	151.878	216.763	OK	343.289	293.039	393.54	OK	265.507	223.936	307.077	OK	381.986	329.43	434.542	OK	391.775	338.879	444.67	OK	21.2228	10.6114	31.8343	OK
Bin_02_3_246	hypothetical protein	Bin_02_3:267214-268681	1467	1140.61	1017.91	1263.31	OK	330.184	289.092	371.277	OK	239.499	207.012	271.985	OK	388.262	345.26	431.265	OK	472.161	419.028	525.294	OK	432.481	383.842	481.119	OK	787.008	704.016	870.001	OK	692.967	619.363	766.571	OK	661.299	590.931	731.666	OK	629.781	562.701	696.861	OK	46.1897	35.7298	56.6496	OK
Bin_02_3_247	fumarate reductase/succinate dehydrogenase flavoprotein domain protein K00394 adenylylsulfate reductase, subunit A	Bin_02_3:268729-270457	1728	2676	2373.9	2978.1	OK	816.141	730.523	901.76	OK	509.466	452.553	566.379	OK	1188.96	1067.68	1310.24	OK	1195.75	1073.8	1317.7	OK	1104.43	991.811	1217.05	OK	1627.65	1461.62	1793.67	OK	1328.27	1192.94	1463.6	OK	1254.13	1126.35	1381.91	OK	1160.07	1041.86	1278.29	OK	77.0466	64.3251	89.7681	OK
Bin_02_3_248	4Fe-4S ferredoxin iron-sulfur binding domain-containing protein	Bin_02_3:270460-270775	315	2208.27	1931.65	2484.89	OK	628.763	477.375	780.152	OK	291.481	186.778	396.183	OK	1044.35	882.007	1206.7	OK	1049.87	867.969	1231.77	OK	896.801	737.687	1055.91	OK	1223.87	1022.56	1425.18	OK	907.704	744.035	1071.37	OK	774.652	626.932	922.373	OK	873.502	717.908	1029.1	OK	6.60258	0	19.8077	OK
Bin_02_3_249	cysD sulfate adenylyltransferase subunit 2 (EC:2.7.7.4) K00957	Bin_02_3:270797-271697	900	2768.5	2470.28	3066.72	OK	1561.96	1395.85	1728.06	OK	1414.24	1261.49	1566.99	OK	2582.9	2319.48	2846.33	OK	2074.14	1861.24	2287.04	OK	1697.88	1522.67	1873.09	OK	1714.06	1536.07	1892.05	OK	1288.44	1151.93	1424.94	OK	1066.1	951.057	1181.15	OK	1085.71	969.37	1202.04	OK	454.628	398.575	510.681	OK
Bin_02_3_25	hypothetical protein	Bin_02_3:25200-25632	432	127.217	92.0511	162.383	OK	67.972	32.8714	103.073	OK	51.4329	20.4177	82.4481	OK	128.438	90.5634	166.312	OK	112.679	71.5344	153.823	OK	85.7617	51.457	120.066	OK	72.7264	39.3572	106.096	OK	101.11	62.8938	139.326	OK	101.558	63.8401	139.275	OK	94.2829	58.6473	129.918	OK	13.1333	0	26.2666	OK
Bin_02_3_250	sulfate adenylyltransferase, large subunit (EC:2.7.7.4) K00955 bifunctional enzyme CysN/CysC	Bin_02_3:271698-273348	1650	2834.89	2517.02	3152.76	OK	1301.32	1168.13	1434.52	OK	824.211	737.135	911.288	OK	2221.19	1989.85	2452.53	OK	1883.88	1691.31	2076.46	OK	1690.9	1518.13	1863.68	OK	1877.66	1685.82	2069.5	OK	1485.83	1334.41	1637.24	OK	1427.16	1281.73	1572.59	OK	1347.84	1210.51	1485.18	OK	92.5822	77.9896	107.175	OK
Bin_02_3_251	LysR family transcriptional regulator	Bin_02_3:273352-274270	918	2405.62	2147.87	2663.38	OK	1576.07	1409.09	1743.04	OK	1107.03	983.679	1230.39	OK	2124.87	1908.36	2341.37	OK	1688.65	1513.64	1863.67	OK	1815.97	1629.43	2002.5	OK	1636.64	1466.43	1806.84	OK	1338.9	1197.97	1479.84	OK	1353.22	1211.33	1495.11	OK	1383.88	1239.52	1528.24	OK	128.863	105.436	152.29	OK
Bin_02_3_252	pdxA 4-hydroxythreonine-4-phosphate dehydrogenase (EC:1.1.1.262) K00097	Bin_02_3:274572-275589	1017	141.257	119.671	162.843	OK	44.4431	29.4186	59.4676	OK	40.617	26.0269	55.207	OK	58.6804	45.1288	72.2321	OK	57.887	42.2761	73.498	OK	34.6061	23.0708	46.1415	OK	66.5009	49.6097	83.3921	OK	69.8202	53.0095	86.631	OK	62.8047	47.1035	78.5059	OK	60.3882	45.2912	75.4853	OK	23.0013	13.8008	32.2018	OK
Bin_02_3_253	protein-N(pi)-phosphohistidine--sugar phosphotransferase (EC:2.7.1.69)	Bin_02_3:275616-276963	1347	115.647	98.9076	132.386	OK	21.6747	12.826	30.5233	OK	29.8195	19.2767	40.3623	OK	38.396	29.1513	47.6407	OK	44.1647	32.6652	55.6643	OK	30.7658	21.5932	39.9384	OK	64.8425	50.7762	78.9088	OK	56.1347	43.4227	68.8468	OK	64.2104	50.8216	77.5991	OK	57.7133	45.2665	70.16	OK	6.5436	2.40506	10.6821	OK
Bin_02_3_254	2-keto-3-deoxygluconate permease K02526 permease	Bin_02_3:277024-278107	1083	145.071	123.877	166.266	OK	42.2795	28.1864	56.3727	OK	60.5909	43.4532	77.7286	OK	62.2332	48.8116	75.6547	OK	89.5567	70.8828	108.231	OK	50.6777	37.2529	64.1026	OK	91.2673	72.2367	110.298	OK	111.371	90.952	131.789	OK	116.175	95.3989	136.952	OK	142.25	119.029	165.471	OK	34.8889	23.9914	45.7863	OK
Bin_02_3_255	hypothetical protein	Bin_02_3:278133-278691	558	175.816	142.347	209.285	OK	58.3486	32.2543	84.4429	OK	138.474	97.6402	179.308	OK	118.642	89.4347	147.85	OK	152.343	113.956	190.73	OK	81.7178	54.8492	108.586	OK	98.5735	67.4018	129.745	OK	120.893	87.363	154.422	OK	164.588	126.061	203.116	OK	169.095	130.803	207.388	OK	183.906	144.472	223.339	OK
Bin_02_3_256	transcriptional regulators sugar metabolism	Bin_02_3:278719-279508	789	504.898	444.852	564.944	OK	172.962	138.018	207.905	OK	223.995	183.274	264.716	OK	368.654	320.904	416.404	OK	399.364	344.629	454.1	OK	277.909	236.339	319.478	OK	454.698	394.252	515.145	OK	426.15	369.403	482.898	OK	362.812	312.66	412.964	OK	376.393	325.532	427.254	OK	94.6305	72.6294	116.632	OK
Bin_02_3_257	transposase	Bin_02_3:279958-280198	240	1487.18	1228.66	1745.7	OK	1123.08	822.921	1423.23	OK	2131.41	1711.39	2551.44	OK	1631.14	1342.92	1919.35	OK	1629.03	1299.92	1958.15	OK	1578.95	1269.29	1888.61	OK	1338.28	1037.14	1639.42	OK	1422.35	1120.81	1723.89	OK	1146.91	880.258	1413.56	OK	1087.88	833.224	1342.53	OK	2688.24	2269.1	3107.38	OK
Bin_02_3_258	hypothetical protein	Bin_02_3:281214-281409	195	465.836	264.794	666.878	OK	121.74	0	262.312	OK	544.331	242.391	846.272	OK	575.087	335.259	814.915	OK	538.161	269.081	807.242	OK	337.923	134.148	541.698	OK	239.943	58.5631	421.323	OK	226.362	55.2485	397.476	OK	94.0822	0	202.719	OK	392.003	174.559	609.447	OK	176.416	32.3729	320.458	OK
Bin_02_3_259	hypothetical protein	Bin_02_3:281486-281986	171	1148.86	745.194	1552.53	OK	327.767	34.6033	620.93	OK	135.28	0	326.596	OK	565.482	263.219	867.744	OK	434.678	127.314	742.041	OK	297.756	54.6392	540.873	OK	553.725	203.519	903.932	OK	679.101	302.403	1055.8	OK	405.285	118.705	691.865	OK	633.248	281.985	984.511	OK	47.4975	0	142.492	OK
Bin_02_3_26	hypothetical protein	Bin_02_3:25667-26705	1038	119.264	100.364	138.164	OK	32.1833	19.56	44.8067	OK	30.6534	18.1392	43.1676	OK	72.4564	57.5886	87.3241	OK	59.507	43.8797	75.1342	OK	49.6647	36.0207	63.3086	OK	83.6463	64.9424	102.35	OK	54.252	39.6213	68.8827	OK	56.4398	41.7441	71.1355	OK	71.7444	55.4975	87.9913	OK	8.96877	3.29642	14.6411	OK
Bin_02_3_260	hypothetical protein	Bin_02_3:281486-281986	333	244.209	179.898	308.52	OK	110.993	51.6649	170.322	OK	32.7219	7.10543e-15	65.4438	OK	107.47	61.6446	153.295	OK	105.141	52.5704	157.711	OK	138.042	80.4745	195.609	OK	180.814	111.219	250.409	OK	214.805	141.127	288.482	OK	269.586	188.303	350.869	OK	141.389	83.6673	199.111	OK	22.9776	3.55271e-15	45.9552	OK
Bin_02_3_261	trpE anthranilate synthase component I TrpE (EC:4.1.3.27) K01657	Bin_02_3:282479-284518	1467	155.492	134.918	176.066	OK	66.2003	51.4891	80.9115	OK	33.7322	23.0651	44.3993	OK	173.232	150.892	195.572	OK	111.774	93.6476	129.901	OK	107.037	89.9806	124.094	OK	156.021	133.333	178.708	OK	120.488	101.702	139.274	OK	98.5316	82.2071	114.856	OK	83.2015	68.7277	97.6754	OK	13.0279	7.47276	18.583	OK
Bin_02_3_262	Bifunctional enzyme exhibiting indole-3-glycerol-phosphate synthase anthranilate activi K01656 / indole-3-glycerol phosphate	Bin_02_3:282479-284518	576	154.253	123.639	184.868	OK	66.628	39.4272	93.8288	OK	22.9163	6.71204	39.1206	OK	152.241	119.966	184.516	OK	101.247	70.7196	131.774	OK	105.082	75.3606	134.804	OK	112.561	80.0672	145.054	OK	106.19	75.5354	136.844	OK	111.564	80.6219	142.507	OK	68.0762	44.3751	91.7773	OK	8.04602	1.77636e-15	16.092	OK
Bin_02_3_263	trpD anthranilate phosphoribosyltransferase TrpD (EC:2.4.2.18) K00766	Bin_02_3:284528-285548	1020	172.246	147.643	196.848	OK	70.8475	51.9127	89.7822	OK	53.5217	36.8043	70.239	OK	180.071	154.076	206.066	OK	112.202	90.5084	133.896	OK	105.352	85.2623	125.442	OK	113.277	91.2721	135.282	OK	88.7186	69.8038	107.634	OK	84.0835	65.9496	102.217	OK	84.6086	66.7716	102.446	OK	8.25	2.75	13.75	OK
Bin_02_3_264	trpC indole-3-glycerol phosphate synthase TrpC (EC:4.1.1.48) K01609	Bin_02_3:285549-286335	786	198.922	168.766	229.078	OK	79.8308	56.0299	103.632	OK	40.2708	23.0993	57.4423	OK	161.776	134.471	189.082	OK	113.222	87.4164	139.028	OK	87.2943	65.6392	108.949	OK	137.862	109.116	166.609	OK	115.923	90.3195	141.526	OK	106.937	82.7207	131.154	OK	73.8213	54.0918	93.5509	OK	26.9931	15.2123	38.7739	OK
Bin_02_3_265	trpF phosphoribosylanthranilate isomerase TrpF (EC:5.3.1.24) K01817	Bin_02_3:286336-286960	624	176.961	145.693	208.229	OK	44.2566	23.3938	65.1193	OK	27.9066	11.0783	44.735	OK	93.9275	70.0699	117.785	OK	116.162	85.3896	146.934	OK	93.0657	66.7427	119.389	OK	149.533	114.288	184.778	OK	82.2906	56.8952	107.686	OK	91.2058	64.877	117.535	OK	67.5994	45.3729	89.8259	OK	12.4704	3.04365	21.8971	OK
Bin_02_3_266	TRP1 bifunctional tryptophan synthase K01694	Bin_02_3:287011-288986	1191	233.533	203.934	263.133	OK	96.2218	76.1582	116.285	OK	77.7012	59.3869	96.0156	OK	232.642	202.97	262.314	OK	163.844	138.54	189.148	OK	165.48	140.795	190.165	OK	171.391	145.124	197.658	OK	107.516	88.3642	126.667	OK	118.817	98.6911	138.943	OK	129.012	108.1	149.924	OK	30.3125	20.7268	39.8981	OK
Bin_02_3_267	trpA tryptophan synthase, alpha subunit (EC:4.2.1.20) K01695 synthase chain	Bin_02_3:287011-288986	792	328.103	284.887	371.318	OK	124.669	95.0784	154.261	OK	121.391	91.7304	151.051	OK	314.84	272.438	357.243	OK	283.804	240.434	327.174	OK	220.66	184.893	256.428	OK	281.809	238.313	325.305	OK	215.486	179.647	251.324	OK	246.973	208.304	285.641	OK	224.422	188.547	260.298	OK	58.5241	41.2663	75.782	OK
Bin_02_3_268	Esterase/lipase	Bin_02_3:289099-290266	1167	199.23	172.945	225.515	OK	60.0299	43.9862	76.0735	OK	55.3043	39.6619	70.9467	OK	99.736	83.0264	116.446	OK	101.29	82.3166	120.263	OK	120.915	100.514	141.316	OK	137.633	114.583	160.683	OK	144.365	121.127	167.603	OK	120.122	99.628	140.616	OK	131.431	110.117	152.746	OK	17.8642	10.4143	25.314	OK
Bin_02_3_269	transcriptional regulator, XRE family	Bin_02_3:290375-290645	270	1356.63	1143.11	1570.15	OK	585.997	405.154	766.84	OK	834.995	615.714	1054.28	OK	1074.61	880.848	1268.38	OK	1376.18	1123.87	1628.49	OK	760.489	581.24	939.738	OK	2180.31	1840.36	2520.25	OK	2190.32	1856.77	2523.88	OK	1703.65	1422.47	1984.82	OK	1150.81	932.353	1369.27	OK	1182.79	964.091	1401.49	OK
Bin_02_3_27	metal-dependent hydrolases beta-lactamase superfamily III K00784 ribonuclease Z	Bin_02_3:26707-27517	810	92.3659	74.1062	110.626	OK	59.6306	39.4718	79.7894	OK	45.7071	27.7793	63.6349	OK	103.928	83.0375	124.818	OK	91.7902	69.0199	114.561	OK	83.8356	63.0386	104.633	OK	57.5652	39.3615	75.769	OK	63.8109	45.1953	82.4264	OK	55.3001	38.2341	72.3661	OK	63.3004	45.3964	81.2045	OK	20.9858	10.8062	31.1654	OK
Bin_02_3_270	hypothetical protein	Bin_02_3:290770-290995	225	1549.1	1259.02	1839.17	OK	619.135	371.481	866.789	OK	996.597	677.431	1315.76	OK	1464.91	1165.89	1763.94	OK	1354.79	1021.26	1688.32	OK	918.663	656.188	1181.14	OK	1129.64	822.188	1437.08	OK	967.025	690.732	1243.32	OK	1052.65	768.772	1336.53	OK	901.732	644.094	1159.37	OK	71.7763	0	143.553	OK
Bin_02_3_271	FeoA family protein K04758 ferrous iron transport protein A	Bin_02_3:291297-291519	222	278.992	153.659	404.326	OK	129.509	13.6726	245.345	OK	320.715	135.55	505.88	OK	271.315	139.708	402.922	OK	193.221	64.4069	322.034	OK	176.476	58.8253	294.127	OK	240.669	95.5403	385.798	OK	268.329	119.487	417.171	OK	320.276	160.138	480.414	OK	211.718	84.0471	339.388	OK	544.255	342.123	746.386	OK
Bin_02_3_272	feoB-2 ferrous iron transport protein B K04759 B	Bin_02_3:291540-293706	2166	186.211	164.803	207.62	OK	98.9022	83.5826	114.222	OK	112.364	95.5455	129.183	OK	92.7064	80.1689	105.244	OK	140.406	121.989	158.824	OK	111.512	96.3361	126.687	OK	145.754	126.734	164.774	OK	163.916	143.378	184.453	OK	187.424	164.715	210.133	OK	217.74	192.274	243.207	OK	128.075	111.46	144.69	OK
Bin_02_3_273	hypothetical protein	Bin_02_3:293752-293965	213	589.696	395.687	783.706	OK	59.6067	0	143.903	OK	215.264	52.5398	377.989	OK	146.91	43.0288	250.79	OK	370.543	179.195	561.89	OK	315.869	147.03	484.708	OK	604.193	357.532	850.853	OK	522.496	299.703	745.29	OK	598.845	363.958	833.731	OK	575.803	349.954	801.652	OK	0	0	0	OK
Bin_02_3_274	FeoA family protein K04758 ferrous iron transport protein A	Bin_02_3:294354-294564	210	250.872	118.745	382.999	OK	156.462	16.5182	296.407	OK	161.443	17.044	305.842	OK	57.8438	0	124.636	OK	129.686	13.6913	245.68	OK	189.515	55.5078	323.523	OK	370.056	172.253	567.86	OK	374.048	180.89	567.206	OK	314.383	139.995	488.772	OK	302.287	134.608	469.966	OK	294.753	131.254	458.253	OK
Bin_02_3_275	heavy metal translocating P-type ATPase	Bin_02_3:294603-294930	327	254.804	187.568	322.04	OK	99.4886	42.0488	156.928	OK	119.765	55.7479	183.782	OK	86.8434	44.7181	128.969	OK	213.028	136.506	289.55	OK	175.738	109.315	242.16	OK	266.119	179.778	352.459	OK	231.236	153.064	309.408	OK	294.731	207.82	381.643	OK	301.873	215.623	388.122	OK	114.136	61.7666	166.505	OK
Bin_02_3_276	fld flavodoxin	Bin_02_3:295079-295508	429	48.0597	25.8348	70.2846	OK	22.9596	2.42391	43.4953	OK	14.2143	0	30.6275	OK	31.1231	12.3552	49.891	OK	19.0303	2.00909	36.0516	OK	20.8574	3.8274	37.8874	OK	62.0603	31.0301	93.0904	OK	29.2739	8.57412	49.9736	OK	21.2922	3.9072	38.6773	OK	34.1216	12.5412	55.7021	OK	3.32713	0	9.98139	OK
Bin_02_3_277	cell surface protein	Bin_02_3:295526-296072	546	52.8435	34.2457	71.4413	OK	12.0795	0	24.159	OK	34.2761	13.6068	54.9453	OK	26.0503	12.1258	39.9747	OK	30.0367	12.695	47.3784	OK	16.003	3.90587	28.1001	OK	30.6104	12.9375	48.2834	OK	24.0649	8.84493	39.2849	OK	18.6704	5.46845	31.8724	OK	38.1481	19.6436	56.6527	OK	32.8213	15.8724	49.7701	OK
Bin_02_3_278	transcriptional regulator	Bin_02_3:296204-297044	840	141.162	117.97	164.354	OK	71.4267	49.8907	92.9626	OK	118.926	90.6979	147.153	OK	101.024	80.9195	121.129	OK	121.097	95.5673	146.626	OK	130.265	104.96	155.57	OK	109.698	85.1685	134.227	OK	117.719	93.0381	142.399	OK	135.49	109.415	161.565	OK	147.165	120.517	173.812	OK	29.4051	17.6431	41.1672	OK
Bin_02_3_279	hypothetical protein	Bin_02_3:297975-299469	1494	1009.37	903.505	1115.23	OK	440.898	389.239	492.558	OK	701.803	625.164	778.442	OK	611.37	547.396	675.344	OK	777.314	695.556	859.073	OK	612.424	547.002	677.846	OK	884.085	791.973	976.197	OK	960.302	861.18	1059.42	OK	1116.19	1001.91	1230.47	OK	1182.65	1061.89	1303.41	OK	353.665	312.965	394.365	OK
Bin_02_3_28	ferrous iron transport protein FeoA/B K04759 B	Bin_02_3:27646-30004	2358	249.467	222.169	276.764	OK	120.753	103.798	137.708	OK	147.835	128.082	167.587	OK	180.989	160.179	201.8	OK	162.443	142.285	182.602	OK	187.18	164.984	209.377	OK	224.236	197.992	250.48	OK	207.726	183.336	232.117	OK	233.669	206.935	260.404	OK	264.558	235.093	294.024	OK	64.578	54.5394	74.6167	OK
Bin_02_3_280	glycosyl transferase	Bin_02_3:299636-300914	1278	1094	979.422	1208.57	OK	607.444	537.975	676.913	OK	927.28	827.276	1027.28	OK	740.278	662.872	817.685	OK	992.636	888.813	1096.46	OK	804.746	719.618	889.875	OK	1027.83	920.469	1135.2	OK	1126.67	1010.22	1243.12	OK	1274.63	1143.88	1405.37	OK	1385.57	1244	1527.13	OK	800.871	716.482	885.261	OK
Bin_02_3_281	Substrate-specific component PanT predicted pantothenate ECF transporter	Bin_02_3:301154-301790	636	4567.71	4086.44	5048.98	OK	2232.6	1991.8	2473.4	OK	3228.59	2892.25	3564.93	OK	2609.89	2342.52	2877.27	OK	2890.69	2591.76	3189.62	OK	4402.71	3954.12	4851.3	OK	5031.66	4518.99	5544.32	OK	5266.89	4729.73	5804.06	OK	6184.79	5551.74	6817.84	OK	6467.26	5803.55	7130.96	OK	1884.38	1684.7	2084.06	OK
Bin_02_3_282	hypothetical protein K05592 ATP-dependent RNA helicase DeaD	Bin_02_3:301858-303592	1734	117.039	101.412	132.665	OK	87.7031	72.1425	103.264	OK	98.1523	81.2724	115.032	OK	114.314	98.6719	129.956	OK	114.073	96.8927	131.254	OK	154.749	134.142	175.356	OK	120.241	102.365	138.117	OK	126.338	108.187	144.49	OK	120.437	103.051	137.823	OK	139.365	120.341	158.388	OK	38.1278	29.4935	46.762	OK
Bin_02_3_283	Desulfoferrodoxin ferrous iron-binding region K05919 superoxide reductase	Bin_02_3:303626-304001	375	17344.2	15473	19215.3	OK	3469.67	3066.14	3873.19	OK	5890.07	5255.84	6524.3	OK	6841.21	6141.19	7541.24	OK	11608.5	10425.6	12791.4	OK	3832.62	3413.25	4251.99	OK	19684.8	17660.3	21709.3	OK	17594.5	15788.6	19400.5	OK	12586.3	11303.3	13869.4	OK	9685.22	8697.66	10672.8	OK	8377.04	7520.86	9233.22	OK
Bin_02_3_284	catalase	Bin_02_3:304153-306090	570	60.8752	41.7941	79.9563	OK	39.5039	18.3882	60.6197	OK	81.523	50.7102	112.336	OK	88.6703	63.8377	113.503	OK	70.1643	44.5439	95.7846	OK	83.3089	56.6287	109.989	OK	47.6696	26.3511	68.9882	OK	53.9659	31.9344	75.9974	OK	76.3232	50.5212	102.125	OK	62.9027	39.9339	85.8716	OK	59.2906	37.2706	81.3106	OK
Bin_02_3_285	MATE efflux family protein	Bin_02_3:304153-306090	1371	67.4864	55.8564	79.1164	OK	39.804	27.9368	51.6713	OK	24.6427	15.1577	34.1277	OK	59.9519	48.5195	71.3843	OK	43.2563	31.9933	54.5192	OK	66.2925	52.9672	79.6178	OK	63.5087	49.7317	77.2856	OK	62.0288	48.8042	75.2534	OK	65.6239	52.2285	79.0193	OK	70.9863	57.3249	84.6476	OK	10.8953	5.6103	16.1803	OK
Bin_02_3_286	hypothetical protein	Bin_02_3:306266-308123	1857	151.062	132.422	169.702	OK	90.5426	75.095	105.99	OK	134.016	113.97	154.063	OK	114.271	98.9583	129.584	OK	116.97	99.9613	133.979	OK	129.051	111.364	146.738	OK	139.248	119.969	158.527	OK	147.29	127.536	167.044	OK	187.237	163.735	210.74	OK	195.345	171.253	219.438	OK	63.7939	52.8229	74.765	OK
Bin_02_3_287	atpB2 ATP synthase F0 A subunit AtpB2 (EC:3.6.3.14) K02108 F-type H+-transporting ATPase	Bin_02_3:308359-309106	747	524.093	460.909	587.278	OK	494.388	425.618	563.158	OK	706.329	616.161	796.497	OK	670.172	592.173	748.172	OK	502.768	436.648	568.888	OK	957.262	848.736	1065.79	OK	457.761	395.72	519.802	OK	418.215	361.035	475.395	OK	445.26	385.968	504.552	OK	481.82	419.522	544.119	OK	414.703	359.386	470.019	OK
Bin_02_3_288	atpH ATP synthase CF0 C subunit (EC:3.6.3.14) K02110 F-type H+-transporting ATPase c	Bin_02_3:309178-309403	225	1651.89	1350.25	1953.53	OK	1634.52	1232.13	2036.91	OK	2606.49	2090.32	3122.65	OK	1983.74	1631.78	2335.7	OK	1457.42	1111.5	1803.35	OK	2718.49	2254.69	3182.3	OK	1945.49	1542.01	2348.96	OK	1697.23	1331.19	2063.26	OK	1511.99	1171.76	1852.21	OK	1711.45	1356.51	2066.39	OK	1004.87	736.306	1273.43	OK
Bin_02_3_289	ATP synthase F0 sector subunit b	Bin_02_3:309423-310384	459	781.18	680.025	882.334	OK	721.116	607.393	834.839	OK	1182.99	1022.39	1343.59	OK	1322.99	1166.86	1479.12	OK	822.685	706.17	939.2	OK	1220.63	1068.27	1372.99	OK	626.233	528.241	724.225	OK	629.529	533.326	725.732	OK	582.337	491.813	672.861	OK	659.273	562.378	756.168	OK	525.429	442.612	608.245	OK
Bin_02_3_29	hypothetical protein	Bin_02_3:30105-30741	636	20.5804	10.1709	30.9899	OK	14.3422	2.63184	26.0525	OK	34.5304	16.0731	52.9876	OK	11.7828	3.45111	20.1145	OK	5.94384	0	12.8072	OK	18.0958	6.65101	29.5406	OK	18.1721	6.05737	30.2869	OK	28.5727	13.8178	43.3275	OK	22.1677	9.36917	34.9662	OK	24.8672	11.5751	38.1593	OK	36.3712	20.4975	52.245	OK
Bin_02_3_290	F-type H+-transporting ATPase subunit delta	Bin_02_3:309423-310384	519	620.797	540.106	701.488	OK	472.166	391.582	552.75	OK	879.66	757.299	1002.02	OK	1068.77	942.597	1194.94	OK	611.501	522.517	700.485	OK	1025.17	898.212	1152.13	OK	481.926	405.17	558.682	OK	454.65	382.238	527.062	OK	410.509	343.466	477.553	OK	487.302	413.399	561.205	OK	237.579	190.063	285.094	OK
Bin_02_3_291	atpA ATP synthase CF1 alpha chain K02111 F-type H+-transporting ATPase subunit	Bin_02_3:310388-311903	1515	491.981	438.503	545.46	OK	410.214	361.652	458.775	OK	599.568	532.712	666.424	OK	835.898	750.167	921.629	OK	505.121	449.21	561.033	OK	798.119	715.115	881.122	OK	393.726	348.188	439.263	OK	311.835	274.588	349.081	OK	363.873	321.857	405.889	OK	348.117	307.887	388.347	OK	163.16	141.095	185.226	OK
Bin_02_3_292	atpG2 ATP synthase F1 gamma subunit AtpG2 (EC:3.6.3.14) K02115 F-type H+-transporting ATPase	Bin_02_3:311908-312799	891	465.849	410.756	520.941	OK	458.348	397.416	519.28	OK	643.506	563.895	723.118	OK	923.179	824.401	1021.96	OK	472.081	412.501	531.662	OK	782.705	694.436	870.974	OK	307.192	263.513	350.871	OK	281.423	240.989	321.856	OK	342.605	296.617	388.593	OK	364.04	316.453	411.627	OK	210.149	177.922	242.376	OK
Bin_02_3_293	ATP synthase F1, beta subunit, putative K02133 F-type H+-transporting ATPase subunit	Bin_02_3:312806-314207	1401	413.405	367.533	459.278	OK	370.815	325.249	416.382	OK	477.829	421.581	534.078	OK	730.082	654.293	805.87	OK	441.733	391.009	492.457	OK	718.771	642.706	794.837	OK	347.462	305.642	389.281	OK	312.677	274.688	350.667	OK	332.557	292.882	372.231	OK	310.149	272.916	347.382	OK	130.59	111.11	150.071	OK
Bin_02_3_294	F-type H+-transporting ATPase epsilon chain K02114 subunit	Bin_02_3:314219-314618	399	599.612	509.754	689.469	OK	545.614	438.092	653.135	OK	623.107	506.388	739.825	OK	1047.73	910.177	1185.28	OK	636.646	528.027	745.265	OK	1054.67	908.536	1200.81	OK	581.689	478.483	684.894	OK	460.119	371.976	548.262	OK	446.221	360.741	531.702	OK	499.905	410.144	589.666	OK	118.983	76.2431	161.723	OK
Bin_02_3_295	hypothetical protein	Bin_02_3:314718-315369	651	159.514	130.853	188.175	OK	39.2717	20.2221	58.3213	OK	38.1382	19.0691	57.2074	OK	99.6379	75.8199	123.456	OK	95.7378	68.6591	122.817	OK	64.7064	43.4311	85.9817	OK	113.177	83.4553	142.899	OK	66.2719	44.1813	88.3625	OK	46.4174	28.211	64.6237	OK	51.4977	32.6934	70.3021	OK	6.69525	0	13.3905	OK
Bin_02_3_296	PhoH-like ATP-binding protein K06217 phosphate starvation-inducible protein PhoH related proteins	Bin_02_3:315388-317281	1038	336.655	295.561	377.749	OK	169.581	140.081	199.082	OK	125.168	99.8802	150.456	OK	263.894	229.887	297.9	OK	201.092	170.381	231.803	OK	178.043	150.563	205.523	OK	153.7	127.665	179.735	OK	142.042	117.799	166.284	OK	123.402	101.421	145.383	OK	110.376	90.2242	130.528	OK	18.8344	10.6144	27.0544	OK
Bin_02_3_297	FIG000233: metal-dependent hydrolase	Bin_02_3:315388-317281	516	412.291	351.932	472.649	OK	185.387	135.84	234.934	OK	201.536	149.061	254.012	OK	369.203	311.221	427.185	OK	263.418	209.368	317.467	OK	205.504	160.116	250.892	OK	218.115	168.722	267.508	OK	145.094	105.965	184.223	OK	186.763	143.045	230.481	OK	152.517	113.467	191.568	OK	79.1554	51.597	106.714	OK
Bin_02_3_298	diacylglycerol kinase K00901 kinase	Bin_02_3:315388-317281	357	588.615	491.937	685.294	OK	249.004	167.132	330.876	OK	298.595	207.524	389.666	OK	451.988	365.403	538.573	OK	306.796	224.059	389.533	OK	295.493	217.893	373.093	OK	443.403	342.992	543.814	OK	289.597	210.779	368.415	OK	197.635	133.514	261.756	OK	290.047	213.877	366.217	OK	180.419	121.097	239.74	OK
Bin_02_3_299	era GTP-binding protein Era K03595 Era	Bin_02_3:317303-318209	906	380.071	333.449	426.694	OK	214.716	178.215	251.217	OK	218.516	181.222	255.81	OK	327.125	285.402	368.848	OK	263.298	224.443	302.152	OK	226.007	191.945	260.068	OK	200.003	167.23	232.776	OK	157.041	129.506	184.575	OK	180.711	150.986	210.436	OK	165.015	137.369	192.662	OK	76.7219	58.6384	94.8054	OK
Bin_02_3_3	FAD-dependent pyridine nucleotide-disulphide oxidoreductase	Bin_02_3:3616-6594	1254	30.3181	22.3421	38.2941	OK	17.6962	9.35412	26.0382	OK	29.4181	18.4925	40.3437	OK	35.1342	25.9075	44.3609	OK	34.2246	23.6627	44.7865	OK	31.2587	21.612	40.9053	OK	26.574	17.1786	35.9693	OK	15.6687	8.66144	22.6759	OK	13.6759	7.22901	20.1228	OK	14.6108	8.07663	21.1449	OK	20.6576	12.9856	28.3297	OK
Bin_02_3_30	membrane protein	Bin_02_3:30757-31117	360	27.9244	7.00416	48.8446	OK	39.6213	7.27065	71.972	OK	13.6275	0	32.8998	OK	32.5509	9.53395	55.5679	OK	38.3141	9.35135	67.2768	OK	44.9919	14.9973	74.9866	OK	27.8899	2.94442	52.8354	OK	42.0982	12.3303	71.8661	OK	25.5167	2.69386	48.3394	OK	34.3488	8.38355	60.3141	OK	9.56937	0	23.1025	OK
Bin_02_3_300	DNA repair protein RecO K03584 RecO (recombination O)	Bin_02_3:318209-318965	756	272.54	234.49	310.59	OK	130.933	99.6343	162.232	OK	200.722	161.357	240.087	OK	230.504	195.546	265.461	OK	159.688	128.219	191.157	OK	172.753	141.473	204.034	OK	140.618	110.807	170.429	OK	93.905	70.2432	117.567	OK	117.088	91.0686	143.108	OK	130.652	103.701	157.603	OK	77.2507	56.7865	97.7149	OK
Bin_02_3_301	hypothetical protein	Bin_02_3:318987-320433	1446	634.88	567.09	702.67	OK	265.124	230.257	299.991	OK	335.309	293.297	377.321	OK	509.026	454.541	563.511	OK	493.923	438.59	549.257	OK	364.293	321.993	406.593	OK	414.902	366.896	462.908	OK	411.288	364.101	458.474	OK	440.614	390.912	490.316	OK	460.716	409.43	512.001	OK	122.847	104.345	141.349	OK
Bin_02_3_302	Aminoacyl-histidine dipeptidase (Peptidase D) (EC 3.4.13.3)	Bin_02_3:320499-321960	1461	195.8	171.222	220.379	OK	68.9799	53.9273	84.0326	OK	52.5345	39.1907	65.8783	OK	116.377	99.5343	133.22	OK	108.224	90.4224	126.025	OK	106.927	89.8337	124.02	OK	106.823	89.0565	124.589	OK	85.7256	70.5189	100.932	OK	104.714	87.7322	121.695	OK	72.0048	58.7476	85.2619	OK	12.4951	7.04177	17.9483	OK
Bin_02_3_303	hypothetical protein	Bin_02_3:322076-322679	603	157.481	127.662	187.301	OK	54.3519	30.6308	78.073	OK	109.494	75.2936	143.694	OK	127.58	99.0519	156.107	OK	133.005	99.2221	166.789	OK	115.601	85.5011	145.701	OK	157.408	120.307	194.51	OK	123.749	91.7974	155.701	OK	140.013	106.544	173.483	OK	159.628	124.585	194.671	OK	144.398	111.487	177.31	OK
Bin_02_3_304	mnmA tRNA-specific 2-thiouridylase MnmA (EC:2.1.1.61) K00566	Bin_02_3:322697-323807	1110	145.707	124.588	166.827	OK	58.1105	41.8363	74.3847	OK	71.7173	53.3524	90.0823	OK	162.178	138.766	185.59	OK	122.775	100.992	144.558	OK	87.1205	69.7829	104.458	OK	104.909	84.8117	125.005	OK	88.9829	71.0057	106.96	OK	103.906	84.7758	123.037	OK	104.989	85.9807	123.997	OK	37.1512	26.0748	48.2275	OK
Bin_02_3_305	Putative Nudix hydrolase YfcD (EC 3.6.-.-)	Bin_02_3:323819-324869	1050	99.5008	82.5471	116.454	OK	57.3521	40.6208	74.0834	OK	61.696	44.0686	79.3234	OK	126.315	105.973	146.658	OK	95.0739	75.4617	114.686	OK	92.3774	73.9019	110.853	OK	80.398	62.1914	98.6046	OK	56.3995	41.5883	71.2107	OK	44.3226	31.3924	57.2528	OK	47.1509	34.0736	60.2283	OK	22.1038	13.2623	30.9453	OK
Bin_02_3_306	COG2110, Macro domain, possibly ADP-ribose binding module	Bin_02_3:324959-325490	531	222.454	182.848	262.061	OK	104.231	67.9423	140.519	OK	87.9945	54.1254	121.864	OK	225.754	183.833	267.675	OK	164.932	123.373	206.491	OK	176.941	135.803	218.079	OK	122.727	86.5366	158.917	OK	120.814	85.9384	155.691	OK	112.283	79.1729	145.394	OK	119.698	86.1761	153.221	OK	64.0789	39.8594	88.2985	OK
Bin_02_3_307	hypothetical protein	Bin_02_3:325506-326924	669	170.239	140.948	199.53	OK	62.1776	38.6767	85.6786	OK	73.3222	47.3989	99.2456	OK	161.456	131.729	191.182	OK	141.726	109.424	174.028	OK	112.633	85.1123	140.153	OK	90.0361	64.0449	116.027	OK	74.3227	51.3862	97.2591	OK	77.2262	54.2018	100.251	OK	100.656	74.881	126.432	OK	11.2629	2.74894	19.7768	OK
Bin_02_3_308	hypothetical protein	Bin_02_3:325506-326924	753	135.898	111.981	159.814	OK	62.0632	40.4556	83.6708	OK	50.4549	30.6648	70.2449	OK	121.676	97.9273	145.425	OK	104.443	78.9231	129.962	OK	95.3914	72.0836	118.699	OK	71.4878	50.1743	92.8014	OK	52.4547	34.7217	70.1876	OK	77.0322	55.6711	98.3932	OK	53.1055	35.8758	70.3352	OK	6.81343	0.719313	12.9075	OK
Bin_02_3_309	predicted thioesterase	Bin_02_3:326925-327363	438	258.578	208.789	308.368	OK	128.04	80.4873	175.593	OK	195.896	136.149	255.644	OK	435.275	363.711	506.84	OK	311.064	243.585	378.543	OK	250.683	192.79	308.575	OK	205.121	149.804	260.438	OK	133.699	90.3213	177.077	OK	133.073	90.4554	175.69	OK	141.076	98.0482	184.104	OK	83.1759	50.5516	115.8	OK
Bin_02_3_31	RelA/SpoT domain protein	Bin_02_3:31363-32353	990	94.8987	77.9634	111.834	OK	64.3584	45.9703	82.7465	OK	69.1176	49.7608	88.4744	OK	105.208	86.5414	123.874	OK	76.206	57.9893	94.4228	OK	73.5792	56.4724	90.686	OK	82.0994	63.0117	101.187	OK	57.5662	42.0418	73.0907	OK	64.9628	48.7221	81.2036	OK	56.6074	41.7415	71.4732	OK	47.5833	34.1247	61.0419	OK
Bin_02_3_310	Oxidoreductase, aldo/keto reductase family	Bin_02_3:327379-328525	1146	510.822	454.03	567.613	OK	273.966	235.377	312.556	OK	316.61	273.523	359.698	OK	505.749	449.481	562.016	OK	461.427	406.536	516.319	OK	383.278	336.85	429.706	OK	355.458	310.718	400.197	OK	303.901	264.808	342.995	OK	294.722	256.81	332.634	OK	284.196	247.67	320.723	OK	207.24	178.435	236.044	OK
Bin_02_3_311	chloride ion channel protein	Bin_02_3:328696-330025	1329	275.962	243.317	308.607	OK	91.7564	73.4052	110.108	OK	136.335	113.067	159.604	OK	223.321	195.394	251.248	OK	203.823	175.735	231.912	OK	162.542	139.172	185.913	OK	200.741	172.796	228.686	OK	252.993	220.391	285.595	OK	238.969	207.995	269.944	OK	266.593	233.191	299.996	OK	65.1535	51.9905	78.3165	OK
Bin_02_3_312	monovalent cation:proton antiporter-2 (CPA2) family protein	Bin_02_3:330061-331408	1347	831.612	744.02	919.205	OK	333.248	290.966	375.531	OK	551.661	487.858	615.465	OK	499.704	445.536	553.873	OK	625.792	557.284	694.3	OK	449.181	398.147	500.215	OK	775.058	692.304	857.813	OK	903.913	809.43	998.397	OK	998.75	895.342	1102.16	OK	1149.57	1031.64	1267.5	OK	524.142	466.41	581.875	OK
Bin_02_3_313	ISSag8, transposase	Bin_02_3:332429-333026	597	292.998	248.857	337.139	OK	149.78	110.103	189.458	OK	284.695	229.128	340.261	OK	270.391	226.705	314.077	OK	348.484	291.189	405.779	OK	206.884	166.311	247.458	OK	241.939	195.592	288.286	OK	272.22	223.921	320.518	OK	213.229	171.611	254.847	OK	212.835	172.063	253.606	OK	365.558	309.335	421.781	OK
Bin_02_3_314	Shikimate kinase I (EC 2.7.1.71) # AroE	Bin_02_3:333295-333871	576	464.615	402.282	526.948	OK	288.721	232.099	345.344	OK	409.63	339.463	479.796	OK	557.646	484.751	630.542	OK	444.105	375.999	512.21	OK	340.467	284.863	396.071	OK	436.172	368.369	503.975	OK	369.452	309.761	429.143	OK	433.384	367.886	498.882	OK	396.08	335.163	456.997	OK	309.772	258.252	361.291	OK
Bin_02_3_315	hypothetical protein	Bin_02_3:333925-334681	756	189.579	159.946	219.213	OK	95.3943	68.6786	122.11	OK	90.711	64.2479	117.174	OK	126.777	102.602	150.952	OK	96.1228	71.7076	120.538	OK	143.017	114.556	171.479	OK	135.878	106.574	165.183	OK	90.9239	67.6407	114.207	OK	95.4052	71.9181	118.892	OK	100.074	76.4862	123.662	OK	25.7502	13.9352	37.5653	OK
Bin_02_3_316	ATPase, P-type (transporting), HAD superfamily, subfamily IC	Bin_02_3:334778-337151	2373	455.044	406.612	503.477	OK	168.456	146.857	190.054	OK	198.369	173.681	223.056	OK	282.361	252.019	312.702	OK	315.54	280.777	350.303	OK	231.997	205.544	258.45	OK	407.184	363.698	450.67	OK	427.747	382.591	472.903	OK	397.91	355.723	440.098	OK	433.873	388.43	479.316	OK	152.053	133.473	170.634	OK
Bin_02_3_317	hypothetical protein	Bin_02_3:337176-337692	516	753.995	660.123	847.868	OK	231.734	176.339	287.129	OK	529.459	441.439	617.48	OK	677.213	589.052	765.373	OK	913.73	794.883	1032.58	OK	388.452	323.873	453.031	OK	894.831	777.251	1012.41	OK	720.195	621.487	818.902	OK	596.106	510.333	681.879	OK	612.529	526.185	698.873	OK	551.689	471.846	631.532	OK
Bin_02_3_318	Alkaline phosphatase like protein	Bin_02_3:337776-338520	744	272.469	234.642	310.297	OK	193.118	154.686	231.55	OK	274.237	226.723	321.752	OK	233.272	197.771	268.773	OK	226.632	187.811	265.452	OK	266.339	224.788	307.89	OK	234.191	194.235	274.146	OK	254.457	213.346	295.569	OK	239.383	200.287	278.478	OK	279.901	237.276	322.525	OK	303.404	258.812	347.996	OK
Bin_02_3_319	nifH3 nitrogenase iron protein (EC:1.18.6.1) K02588 NifH	Bin_02_3:338806-344232	750	242.42	207.311	277.528	OK	117.245	87.4644	147.025	OK	111.221	81.7576	140.684	OK	348.392	301.842	394.941	OK	341.696	291.441	391.951	OK	184.674	151.779	217.569	OK	370.586	317.128	424.043	OK	281.798	238.123	325.474	OK	182.678	149.739	215.617	OK	163.003	132.734	193.272	OK	21.9228	10.9614	32.8842	OK
Bin_02_3_32	hypothetical protein K11754 dihydrofolate synthase / folylpolyglutamate	Bin_02_3:32381-33692	1311	122.387	104.769	140.005	OK	57.8142	43.1294	72.4991	OK	41.3734	28.7546	53.9922	OK	93.654	78.3658	108.942	OK	71.1071	56.2803	85.934	OK	76.2397	61.5674	90.9121	OK	48.0477	35.7439	60.3514	OK	52.7591	40.2364	65.2818	OK	42.5178	31.4471	53.5885	OK	38.8031	28.4326	49.1737	OK	6.0808	2.02693	10.1347	OK
Bin_02_3_320	nitrogenase iron-molybdenum cofactor biosynthesis protein (EC:1.18.6.1)	Bin_02_3:338806-344232	1314	246.945	216.751	277.138	OK	106.016	86.1576	125.875	OK	122.825	100.859	144.791	OK	359.851	318.658	401.044	OK	322.971	283.097	362.845	OK	204.164	176.645	231.684	OK	325.998	285.667	366.329	OK	251.966	219.359	284.574	OK	173.205	148.517	197.893	OK	129.225	109.196	149.253	OK	38.4076	28.2332	48.5821	OK
Bin_02_3_321	Nitrogenase molybdenum-iron protein, alpha beta chains	Bin_02_3:338806-344232	1041	209.979	181.768	238.189	OK	90.0369	68.9608	111.113	OK	118.356	93.8101	142.902	OK	325.265	285.282	365.248	OK	279.089	240.838	317.34	OK	172.736	145.804	199.669	OK	313.591	271.762	355.42	OK	202.47	172.081	232.859	OK	144.883	120.619	169.147	OK	135.642	112.748	158.537	OK	9.83027	3.9024	15.7582	OK
Bin_02_3_322	hypF putative hydrogenase maturation protein HypF K04656 HypF	Bin_02_3:338806-344232	2337	268.96	239.3	298.62	OK	96.2952	81.6819	110.909	OK	118.833	101.828	135.839	OK	323.502	289.215	357.789	OK	304.823	270.989	338.657	OK	185.727	163.625	207.828	OK	316.368	281.349	351.386	OK	230.98	204.32	257.64	OK	203.061	179.21	226.913	OK	181.585	159.962	203.207	OK	17.5306	12.5722	22.489	OK
Bin_02_3_323	hydrogenase assembly chaperone HypC/HupF K04653 expression/formation protein HypC	Bin_02_3:344265-346558	213	588.44	394.41	782.47	OK	149.017	15.7321	282.301	OK	215.264	52.5398	377.989	OK	844.73	595.633	1093.83	OK	1259.85	907.018	1612.67	OK	609.176	374.704	843.648	OK	528.669	297.939	759.398	OK	379.997	189.999	569.996	OK	437.617	236.825	638.41	OK	243.609	96.7072	390.511	OK	21.5944	0	64.7831	OK
Bin_02_3_324	hypD putative hydrogenase expression/formation protein HypD K04654 HypD	Bin_02_3:344265-346558	1071	370.904	326.999	414.809	OK	145.264	118.854	171.675	OK	203.947	170.889	237.005	OK	556.848	495.029	618.667	OK	478.656	421.245	536.067	OK	314.586	274.154	355.018	OK	412.366	361.2	463.532	OK	295.091	256.061	334.12	OK	229.126	196.828	261.425	OK	244.199	210.811	277.587	OK	59.5283	45.1956	73.8611	OK
Bin_02_3_325	hydrogenase expression/formation protein HypE K04655 HypE	Bin_02_3:344265-346558	1017	293.24	256.563	329.918	OK	104.124	81.1267	127.121	OK	90.4056	68.6385	112.173	OK	435.8	384.829	486.771	OK	316.8	274.543	359.057	OK	204.753	174.355	235.151	OK	296.036	255.561	336.512	OK	178.092	149.832	206.353	OK	166.825	140.058	193.592	OK	122.664	100.9	144.427	OK	16.5609	8.75402	24.3678	OK
Bin_02_3_326	putative iron-only hydrogenase system regulator	Bin_02_3:346569-352313	261	485.675	359.361	611.99	OK	231.596	112	351.192	OK	238.969	115.566	362.371	OK	732.531	565.572	899.491	OK	678.263	491.93	864.596	OK	350.651	222.612	478.691	OK	391.256	248.389	534.122	OK	270.681	155.262	386.1	OK	262.506	150.573	374.438	OK	137.676	54.9429	220.408	OK	100.683	33.5611	167.806	OK
Bin_02_3_327	nifH2 nitrogenase iron protein (EC:1.18.6.1) K02588 NifH	Bin_02_3:346569-352313	768	368.775	321.021	416.529	OK	135.469	103.973	166.965	OK	134.115	102.282	165.948	OK	518.873	455.989	581.758	OK	459.762	398.538	520.985	OK	307.663	262.628	352.699	OK	335.558	286.075	385.041	OK	227.577	189.873	265.281	OK	183.919	151.288	216.551	OK	171.401	140.621	202.182	OK	25.2021	13.6386	36.7656	OK
Bin_02_3_328	Nitrogenase molybdenum-iron protein, alpha beta chains	Bin_02_3:346569-352313	1329	272.186	239.494	304.878	OK	117.448	96.4442	138.452	OK	178.94	151.305	206.576	OK	522.401	465.977	578.825	OK	377.225	332.154	422.296	OK	239.646	208.737	270.555	OK	227.093	196.559	257.627	OK	149.164	126.698	171.629	OK	117.003	98.0284	135.977	OK	117.956	99.159	136.752	OK	32.5768	23.2691	41.8844	OK
Bin_02_3_329	nitrogenase molybdenum-iron protein alpha beta chains [	Bin_02_3:346569-352313	1179	181.584	157.187	205.981	OK	71.996	54.5344	89.4576	OK	87.3976	67.8549	106.94	OK	347.714	306.724	388.705	OK	261.516	226.545	296.487	OK	173.93	148.281	199.578	OK	161.874	136.453	187.296	OK	80.9966	64.4632	97.53	OK	69.5496	54.4622	84.637	OK	70.0205	55.1762	84.8649	OK	13.0414	6.71539	19.3674	OK
Bin_02_3_33	5-formyltetrahydrofolate cyclo-ligase (EC 6.3.3.2)	Bin_02_3:33727-34309	582	76.6951	55.4907	97.8995	OK	16.3924	3.00807	29.7768	OK	50.7428	26.8224	74.6632	OK	102.687	76.3919	128.983	OK	56.6128	33.9677	79.2579	OK	41.3653	22.8662	59.8645	OK	46.1553	25.514	66.7966	OK	23.9486	9.50706	38.3902	OK	38.005	20.0893	55.9207	OK	22.3316	8.86515	35.7981	OK	9.89777	1.04494	18.7506	OK
Bin_02_3_330	iron-only hydrogenase maturation protein HydF	Bin_02_3:346569-352313	1194	212.888	185.4	240.376	OK	109.486	88.1161	130.855	OK	135.565	111.22	159.91	OK	395.771	350.304	441.238	OK	267.924	232.457	303.391	OK	201.29	173.137	229.443	OK	184.083	156.623	211.543	OK	134.61	112.626	156.595	OK	132.962	111.399	154.524	OK	125.522	105.022	146.021	OK	53.6415	40.9094	66.3737	OK
Bin_02_3_331	radical SAM domain-containing protein K01012 biotin synthetase	Bin_02_3:346569-352313	1062	180.317	155.254	205.381	OK	92.6453	71.5294	113.761	OK	110.492	86.9368	134.048	OK	292.836	256.216	329.457	OK	234.36	200.688	268.031	OK	163.042	137.344	188.74	OK	176.84	148.675	205.005	OK	136.15	112.742	159.557	OK	145.985	121.881	170.089	OK	115.334	94.7902	135.878	OK	38.3584	26.7929	49.9239	OK
Bin_02_3_332	hydrolase (NUDIX family) K03426 NAD+ diphosphatase	Bin_02_3:352334-352838	504	167.091	132.027	202.156	OK	92.9614	57.1806	128.742	OK	135	91.1999	178.799	OK	367.012	308.528	425.497	OK	313.916	254.055	373.778	OK	224.157	175.814	272.5	OK	165.773	121.859	209.687	OK	148.159	107.835	188.483	OK	125.058	88.5751	161.542	OK	122.805	87.3542	158.256	OK	77.335	49.5554	105.115	OK
Bin_02_3_333	hypothetical protein	Bin_02_3:352862-353951	1089	137.111	116.719	157.504	OK	61.8228	44.8387	78.8068	OK	77.0304	57.7728	96.288	OK	226.401	196.559	256.244	OK	145.993	121.534	170.452	OK	130.692	108.633	152.751	OK	144.84	120.306	169.374	OK	102.249	82.7513	121.748	OK	113.585	93.1867	133.982	OK	103.147	84.2358	122.058	OK	18.5939	10.6654	26.5224	OK
Bin_02_3_334	ribD riboflavin biosynthesis protein (EC:3.5.4.26 1.1.1.193) K11752 diaminohydroxyphosphoribosylaminopyrimidine deaminase / 5-amino-6-(5-phosphoribosylamino)uracil reductase	Bin_02_3:354188-355307	1119	72.8278	59.2935	86.3622	OK	11.2821	4.14668	18.4176	OK	38.4162	25.0414	51.791	OK	170.315	146.194	194.436	OK	59.8484	44.8863	74.8106	OK	22.2064	13.4963	30.9165	OK	24.7778	15.0592	34.4965	OK	23.3754	14.2068	32.544	OK	28.7727	18.7553	38.7901	OK	26.8273	17.3424	36.3121	OK	9.80951	4.14599	15.473	OK
Bin_02_3_335	ribE riboflavin synthase subunit alpha (EC:2.5.1.9) K00793	Bin_02_3:355322-355982	660	59.4667	42.559	76.3745	OK	9.05793	0	18.1159	OK	39.7217	20.4538	58.9895	OK	113.018	87.9033	138.134	OK	50.6775	31.1717	70.1832	OK	30.8571	16.3109	45.4033	OK	17.2152	5.73838	28.6919	OK	18.0453	6.63246	29.4582	OK	14.0002	4.10057	23.8999	OK	16.8269	6.18464	27.4692	OK	13.1261	3.84453	22.4076	OK
Bin_02_3_336	GTP cyclohydrolase II/ 3,4-dihydroxy-2-butanone-4-phosphate synthase (EC:3.5.4.25) K14652 3,4-dihydroxy 2-butanone 4-phosphate / II	Bin_02_3:356019-357312	1293	106.714	90.6645	122.763	OK	20.8539	11.9618	29.746	OK	45.9697	32.559	59.3805	OK	212.599	185.53	239.668	OK	68.3543	53.6976	83.011	OK	33.0093	23.2754	42.7433	OK	32.8283	22.5744	43.0821	OK	27.1934	18.1289	36.2578	OK	29.3022	20.036	38.5684	OK	42.2621	31.3501	53.1742	OK	20.6045	13.0808	28.1281	OK
Bin_02_3_337	ribH 6,7-dimethyl-8-ribityllumazine synthase K00794 synthase	Bin_02_3:357328-357796	468	228.272	183.951	272.593	OK	82.1724	46.3094	118.035	OK	52.488	23.3729	81.603	OK	344.777	285.719	403.835	OK	126.489	85.9803	166.998	OK	56.2827	30.4584	82.1069	OK	89.2421	54.8928	123.591	OK	81.0729	49.2735	112.872	OK	127.008	87.8127	166.204	OK	168.644	124.356	212.932	OK	28.3519	10.4206	46.2832	OK
Bin_02_3_338	phosphoribosylaminoimidazole-succinocarboxamide synthase K01923 synthase	Bin_02_3:357857-358730	873	496.547	437.985	555.108	OK	304.016	257.719	350.313	OK	437.898	377.978	497.817	OK	585.742	518.451	653.033	OK	466.88	407.487	526.273	OK	478.992	419.559	538.425	OK	264.622	224.741	304.503	OK	271.781	231.969	311.592	OK	240.911	204.502	277.321	OK	285.539	245.288	325.789	OK	184.497	154.577	214.417	OK
Bin_02_3_339	thrB homoserine kinase (EC:2.7.1.39) K00872	Bin_02_3:358838-359777	939	130.158	109.231	151.085	OK	84.2763	62.5162	106.036	OK	81.1618	59.4704	102.853	OK	200.788	171.824	229.752	OK	135.05	109.972	160.128	OK	129.726	106.237	153.216	OK	74.7471	55.9126	93.5815	OK	58.2041	42.0612	74.347	OK	65.13	48.3135	81.9465	OK	64.7115	48.2748	81.1483	OK	22.3899	12.8428	31.937	OK
Bin_02_3_34	Cell division protein FtsX	Bin_02_3:34469-35414	945	661.672	588.118	735.225	OK	337.161	289.221	385.101	OK	439.899	381.469	498.329	OK	442.963	390.435	495.49	OK	486.168	426.208	546.128	OK	500.991	440.66	561.322	OK	681.397	602.276	760.517	OK	691.681	612.394	770.968	OK	798.917	709.895	887.94	OK	791.989	704.167	879.811	OK	505.749	445.45	566.048	OK
Bin_02_3_340	thrC threonine synthase (EC:4.2.3.1) K01733	Bin_02_3:359817-361332	1515	124.77	107.789	141.75	OK	90.5462	73.6593	107.433	OK	90.1789	73.0601	107.298	OK	196.482	172.051	220.913	OK	105.723	88.4566	122.99	OK	154.974	133.417	176.532	OK	55.2014	43.0831	67.3197	OK	59.6063	47.3753	71.8372	OK	48.0702	37.2535	58.8868	OK	47.9758	37.3797	58.5719	OK	25.1015	17.5331	32.6699	OK
Bin_02_3_341	hypothetical protein K00003 homoserine dehydrogenase	Bin_02_3:361466-362711	1245	480.974	427.254	534.693	OK	271.705	234.496	308.914	OK	318.212	276.124	360.3	OK	469.249	417.245	521.252	OK	373.151	327.804	418.498	OK	412.88	364.485	461.274	OK	273.901	238.128	309.674	OK	233.112	201.821	264.402	OK	201.548	173.621	229.475	OK	176.108	150.969	201.248	OK	152.32	129.691	174.95	OK
Bin_02_3_342	lysC aspartate kinase (EC:2.7.2.4) K00928	Bin_02_3:362722-363934	1212	617.619	550.222	685.017	OK	315.421	273.596	357.246	OK	341.312	296.58	386.045	OK	467.578	415.467	519.689	OK	397.254	349.267	445.241	OK	490.748	434.627	546.868	OK	358.994	314.581	403.408	OK	306.032	267.339	344.725	OK	308.66	269.953	347.368	OK	299.067	261.631	336.502	OK	238.93	207.589	270.271	OK
Bin_02_3_343	thyX FAD-dependent thymidylate synthase (EC:2.1.1.148) K03465 (FAD)	Bin_02_3:363999-364770	771	145.842	121.138	170.546	OK	94.6905	68.4281	120.953	OK	99.5838	72.226	126.942	OK	121.178	97.857	144.498	OK	87.5414	64.5519	110.531	OK	108.904	84.3988	133.41	OK	67.6792	47.2731	88.0852	OK	85.6152	63.3229	107.908	OK	90.0656	67.5492	112.582	OK	81.1877	60.2251	102.15	OK	35.624	21.9123	49.3356	OK
Bin_02_3_344	Zinc metalloprotease( EC:3.4.24.- )	Bin_02_3:364834-365410	576	129.547	101.884	157.21	OK	119.375	82.9661	155.784	OK	126.04	88.0374	164.042	OK	162.504	129.159	195.849	OK	126.558	92.4281	160.689	OK	113.489	82.6012	144.377	OK	110.216	78.0624	142.369	OK	70.7932	45.764	95.8224	OK	75.0913	49.7058	100.477	OK	51.5729	30.9437	72.2021	OK	46.2646	26.9709	65.5583	OK
Bin_02_3_345	quorum-sensing autoinducer 2 (AI-2), LuxS (EC:4.4.1.21) K07173 S-ribosylhomocysteine lyase	Bin_02_3:365494-365983	489	923.012	810.507	1035.52	OK	228.337	170.801	285.872	OK	433.813	353.256	514.37	OK	605.201	522.001	688.401	OK	838.149	723.993	952.306	OK	296.328	239.3	353.357	OK	1028.66	895.216	1162.11	OK	1002.21	873.177	1131.25	OK	686.241	589.051	783.432	OK	614.053	525.054	703.051	OK	241.601	191.223	291.978	OK
Bin_02_3_346	Holliday junction resolvase RecU K03700 recombination protein U	Bin_02_3:365983-366529	546	458.296	395.314	521.279	OK	120.795	82.5962	158.994	OK	215.004	163.237	266.771	OK	295.857	247.192	344.521	OK	332.907	274.312	391.502	OK	134.882	99.762	170.003	OK	397.936	332.007	463.865	OK	377.819	315.436	440.203	OK	249.717	201.435	297.999	OK	258.061	209.932	306.19	OK	170.671	132.021	209.32	OK
Bin_02_3_347	pseudouridine synthase	Bin_02_3:366550-367501	951	296.6	259.219	333.98	OK	73.2477	53.125	93.3704	OK	89.8398	67.2023	112.477	OK	241.842	209.038	274.647	OK	226.812	192.294	261.33	OK	88.9307	69.6389	108.222	OK	239.316	203.372	275.26	OK	190.529	160.167	220.89	OK	175.161	146.662	203.661	OK	127.343	104.288	150.398	OK	55.0752	40.2226	69.9279	OK
Bin_02_3_348	223.t00001 fructose-1,6-bisphosphate aldolase K01624 fructose-bisphosphate aldolase, class II	Bin_02_3:367504-368422	918	314.631	274.751	354.511	OK	59.2832	40.7662	77.8001	OK	83.5498	61.2202	105.879	OK	183.531	155.985	211.078	OK	207.337	174.297	240.376	OK	82.0962	63.1369	101.056	OK	219.847	185.301	254.392	OK	224.687	190.351	259.023	OK	215.666	182.592	248.739	OK	160.092	133.081	187.103	OK	63.9077	47.5426	80.2727	OK
Bin_02_3_349	deoxyuridine 5'-triphosphate nucleotidohydrolase Dut (EC:3.6.1.23) K01520 dUTP pyrophosphatase	Bin_02_3:368721-370118	429	138.969	102.039	175.898	OK	114.798	68.8788	160.717	OK	61.5952	27.4283	95.7621	OK	155.615	113.649	197.582	OK	137.018	91.3456	182.691	OK	163.383	115.719	211.047	OK	124.121	80.2373	168.004	OK	131.732	87.8216	175.643	OK	110.01	70.4932	149.527	OK	160.372	113.587	207.157	OK	6.65426	0	16.0648	OK
Bin_02_3_35	peptidase M23B	Bin_02_3:35516-36464	948	391.791	344.83	438.752	OK	195.653	162.005	229.3	OK	299.242	254.604	343.88	OK	340.287	297.812	382.762	OK	339.29	293.747	384.833	OK	293.079	253.162	332.997	OK	407.892	355.422	460.363	OK	371.537	323.338	419.736	OK	490.071	430.596	549.546	OK	527.925	465.24	590.611	OK	297.601	257.687	337.514	OK
Bin_02_3_350	hypothetical protein	Bin_02_3:368721-370118	972	180.93	155.339	206.52	OK	118.292	93.0723	143.512	OK	216.375	180.527	252.224	OK	225.288	194.342	256.235	OK	160.442	133.06	187.825	OK	222.86	190.106	255.614	OK	128.307	104.167	152.448	OK	137.113	112.592	161.634	OK	168.292	140.807	195.778	OK	146.834	121.962	171.706	OK	176.29	148.604	203.976	OK
Bin_02_3_351	ABC transporter (iron.B12.siderophore.hemin) , periplasmic substrate-binding component	Bin_02_3:370346-371366	1020	57.4512	44.9898	69.9126	OK	36.6889	23.063	50.3148	OK	49.6055	33.5113	65.6996	OK	30.4016	20.6653	40.1379	OK	54.5283	39.4049	69.6517	OK	37.3521	25.3899	49.3144	OK	53.4325	38.3195	68.5455	OK	36.294	24.196	48.392	OK	56.7075	41.8154	71.5996	OK	59.226	44.3025	74.1496	OK	79.75	62.6498	96.8502	OK
Bin_02_3_352	iron chelate uptake ABC transporter, FeCT family, permease protein K02015 complex transport system protein	Bin_02_3:371451-373301	1074	32.7936	23.6707	41.9164	OK	21.3585	11.29	31.427	OK	29.3846	17.3884	41.3808	OK	27.0518	18.1572	35.9464	OK	32.456	21.1563	43.7557	OK	19.7622	11.3356	28.1889	OK	29.0667	18.2716	39.8618	OK	27.4216	17.2375	37.6057	OK	40.3485	28.183	52.514	OK	41.4412	29.3516	53.5309	OK	21.4938	12.8963	30.0914	OK
Bin_02_3_353	ABC transporter related K02013 iron complex transport system ATP-binding protein	Bin_02_3:371451-373301	777	30.5147	19.5832	41.4462	OK	23.4246	10.431	36.4183	OK	33.4666	17.6903	49.2429	OK	37.7489	24.8011	50.6966	OK	37.3381	22.4028	52.2733	OK	31.3741	18.2902	44.458	OK	31.963	18.0132	45.9129	OK	20.1027	8.98019	31.2251	OK	48.7386	32.262	65.2153	OK	52.2192	35.4956	68.9427	OK	49.6122	33.5159	65.7085	OK
Bin_02_3_354	DNA-directed DNA polymerase (EC:2.7.7.7) K02346 IV	Bin_02_3:375231-376476	1245	80.6264	67.0117	94.2412	OK	22.8073	13.296	32.3186	OK	41.9508	28.8475	55.054	OK	97.1492	81.1694	113.129	OK	46.0274	33.7261	58.3288	OK	57.8031	44.6286	70.9777	OK	46.9066	34.3703	59.4429	OK	35.5594	24.9577	46.1612	OK	26.0556	17.1186	34.9926	OK	32.4216	22.6461	42.1971	OK	12.2144	6.28952	18.1392	OK
Bin_02_3_355	proposed amino acid ligase found clustered amidotransferase	Bin_02_3:376507-377887	1380	223.603	196.055	251.15	OK	142.198	118.974	165.421	OK	191.104	162.693	219.515	OK	255.82	224.977	286.662	OK	214.626	185.816	243.435	OK	241.876	211.079	272.673	OK	141.615	119.822	163.409	OK	141.294	119.94	162.648	OK	147.202	125.495	168.909	OK	131.754	111.842	151.667	OK	136.103	115.951	156.255	OK
Bin_02_3_356	CobB/CobQ domain protein glutamine amidotransferase K07009	Bin_02_3:377900-378635	735	320.502	276.838	364.167	OK	163.337	127.694	198.98	OK	250.798	205.577	296.02	OK	330.681	285.469	375.893	OK	278.826	234.394	323.258	OK	307.656	261.762	353.55	OK	182.317	147.708	216.927	OK	176.647	143.558	209.736	OK	183.333	150.137	216.529	OK	192.173	158.349	225.997	OK	193.019	159.441	226.597	OK
Bin_02_3_357	FIG145533: Methyltransferase (EC 2.1.1.-)	Bin_02_3:378655-379399	744	294.222	253.58	334.863	OK	175.91	139.23	212.589	OK	288.048	239.081	337.015	OK	298.07	256.25	339.89	OK	234.556	194.967	274.145	OK	233.046	194.859	271.234	OK	192.198	156.96	227.435	OK	210.27	173.701	246.839	OK	186.187	152.751	219.623	OK	207.439	172.175	242.703	OK	228.592	191.521	265.663	OK
Bin_02_3_358	Holliday junction DNA helicase RuvA K03550 holliday RuvA	Bin_02_3:379964-380573	609	146.973	118.476	175.47	OK	147.889	109.052	186.727	OK	192.062	147.104	237.021	OK	317.363	269.399	365.327	OK	188.097	148.22	227.973	OK	233.566	191.099	276.032	OK	135.69	101.5	169.881	OK	136.138	102.874	169.402	OK	120.203	89.4221	150.984	OK	100.42	72.8326	128.008	OK	24.0175	10.695	37.34	OK
Bin_02_3_359	ruvB Holliday junction DNA helicase RuvB (EC:3.1.22.4) K03551 holliday	Bin_02_3:380582-382662	1053	235.475	204.979	265.972	OK	165.368	136.491	194.245	OK	178.16	147.531	208.79	OK	284.703	248.803	320.603	OK	192.499	162.875	222.124	OK	342.429	299.058	385.801	OK	148.93	123.52	174.339	OK	130.811	107.881	153.741	OK	121.221	99.6287	142.814	OK	135.532	112.745	158.318	OK	32.598	21.8798	43.3161	OK
Bin_02_3_36	molybdopterin oxidoreductase, 4Fe-4S cluster-binding subunit	Bin_02_3:36693-37053	360	8422.67	7525.15	9320.2	OK	2793.3	2448.9	3137.7	OK	3652.18	3222.1	4082.26	OK	7063.55	6339.29	7787.81	OK	8067.84	7234.08	8901.61	OK	5314.05	4749.52	5878.57	OK	6810.72	6097.08	7524.35	OK	6146.34	5499.7	6792.98	OK	6215.86	5564.39	6867.33	OK	6236.76	5585.48	6888.04	OK	5827.74	5216.95	6438.54	OK
Bin_02_3_360	queA S-adenosylmethionine:tRNAribosyltransferase-isome rase (EC:5.-.-.-) K07568 S-adenosylmethionine:tRNA ribosyltransferase-isomerase	Bin_02_3:380582-382662	1044	367.332	323.684	410.981	OK	205.239	172.079	238.399	OK	258.692	219.73	297.654	OK	406.643	358.774	454.512	OK	272.999	235.377	310.62	OK	434.485	381.987	486.983	OK	203.469	172.395	234.543	OK	183.139	154.755	211.523	OK	211.799	180.877	242.721	OK	237.439	204.411	270.467	OK	137.132	114.325	159.939	OK
Bin_02_3_361	GF15174 gene product from transcript GF15174-RA K00773 queuine tRNA-ribosyltransferase	Bin_02_3:382669-384248	1137	423.598	375.45	471.745	OK	261.12	223.697	298.543	OK	464.656	406.937	522.375	OK	436.318	386.518	486.118	OK	352.161	307.836	396.486	OK	487.489	430.927	544.051	OK	274.773	237.859	311.687	OK	281.264	244.274	318.254	OK	333.479	291.659	375.299	OK	352.713	309.363	396.062	OK	218.86	188.863	248.856	OK
Bin_02_3_362	Preprotein translocase subunit YajC (TC 3.A.5.1.1)	Bin_02_3:382669-384248	450	3761.92	3366.49	4157.35	OK	1826.82	1603.02	2050.62	OK	4012.61	3579.37	4445.85	OK	3231.95	2893.97	3569.93	OK	3251.14	2900.48	3601.79	OK	2918.52	2603.03	3234.02	OK	4427.11	3964.1	4890.12	OK	4414.15	3954.56	4873.74	OK	4264.59	3820.45	4708.74	OK	4428.17	3969.45	4886.89	OK	5352.39	4803.9	5900.88	OK
Bin_02_3_363	radical sam family protein K06871	Bin_02_3:384472-385855	1383	923.461	825.284	1021.64	OK	512.185	452.803	571.566	OK	751.629	669.286	833.973	OK	820.532	735.885	905.179	OK	706.1	630.321	781.878	OK	755.597	675.917	835.277	OK	660.422	588.781	732.064	OK	666.998	595.261	738.735	OK	723.987	647.137	800.836	OK	718.25	642.256	794.244	OK	647.697	578.588	716.806	OK
Bin_02_3_364	metal dependent phosphohydrolase	Bin_02_3:386145-386598	453	389.523	327.247	451.8	OK	236.489	173.842	299.137	OK	432.382	346.335	518.429	OK	416.696	348.675	484.718	OK	288.867	225.831	351.903	OK	358.06	290.989	425.131	OK	304.899	239.521	370.276	OK	264.498	205.354	323.642	OK	262.922	204.852	320.991	OK	336.046	271.671	400.421	OK	135.277	94.9453	175.609	OK
Bin_02_3_365	Transcriptional regulator, LysR family	Bin_02_3:386639-387524	885	39.8374	28.5141	51.1607	OK	39.4166	23.9562	54.8771	OK	31.2857	17.2943	45.2771	OK	44.8377	31.8942	57.7812	OK	22.6184	11.956	33.2808	OK	50.4979	35.2722	65.7236	OK	26.8921	15.1554	38.6288	OK	27.7863	16.1986	39.3739	OK	32.805	20.4059	45.2041	OK	34.9224	22.3779	47.4669	OK	25.2644	14.7284	35.8004	OK
Bin_02_3_366	ABC-type multidrug transport system, ATPase permease	Bin_02_3:387626-389381	1755	169.293	148.526	190.06	OK	91.174	75.3132	107.035	OK	105.063	87.5293	122.597	OK	75.8608	64.0329	87.6887	OK	96.5318	81.2054	111.858	OK	100.258	85.043	115.472	OK	132.104	113.124	151.085	OK	158.569	137.382	179.755	OK	160.465	139.26	181.671	OK	177.534	154.85	200.217	OK	97.404	82.6832	112.125	OK
Bin_02_3_367	ABC-type multidrug transport system, ATPase permease K06147 ATP-binding cassette, subfamily B, bacterial	Bin_02_3:389385-391137	1752	182.798	160.788	204.808	OK	97.3518	80.8024	113.901	OK	138.292	117.378	159.206	OK	92.8529	79.3508	106.355	OK	132.643	113.722	151.564	OK	114.586	97.9358	131.236	OK	166.718	144.358	189.078	OK	192.883	168.302	217.464	OK	201.486	176.241	226.73	OK	237.335	208.786	265.885	OK	88.8965	75.0279	102.765	OK
Bin_02_3_368	membrane spanning protein	Bin_02_3:391674-392211	537	9012.76	8037.83	9987.69	OK	3386.9	3028.13	3745.66	OK	4281.98	3836.6	4727.36	OK	3063.43	2748.25	3378.61	OK	5848.48	5252.46	6444.5	OK	4094.87	3675.09	4514.65	OK	8417.62	7556.97	9278.28	OK	9448.86	8477.46	10420.3	OK	9822.62	8809.94	10835.3	OK	10710	9599.2	11820.7	OK	3883.28	3485.06	4281.49	OK
Bin_02_3_369	probable electron transfer protein	Bin_02_3:392278-394081	1803	193.79	170.792	216.787	OK	65.1978	52.2229	78.1726	OK	52.6197	40.7793	64.46	OK	87.9021	75.0259	100.778	OK	81.3275	67.7074	94.9476	OK	87.474	73.6866	101.261	OK	118.323	100.875	135.772	OK	118.828	101.674	135.982	OK	100.273	85.1085	115.437	OK	103.13	87.8708	118.39	OK	18.7088	12.7926	24.6251	OK
Bin_02_3_37	pyridine nucleotide-disulphide oxidoreductase	Bin_02_3:37058-38327	1269	3888.82	3454.35	4323.29	OK	1229.04	1100.67	1357.4	OK	1467.18	1315.52	1618.85	OK	3035.12	2718.87	3351.37	OK	3013.52	2703.93	3323.11	OK	2579.93	2315.47	2844.39	OK	2712.48	2434.91	2990.04	OK	2277.8	2045.34	2510.27	OK	2169.3	1947.96	2390.64	OK	2277.42	2044.65	2510.18	OK	1620.9	1455.72	1786.08	OK
Bin_02_3_370	putative cation transporting ATPase	Bin_02_3:394187-396320	2133	121.22	105.941	136.499	OK	56.7181	45.7002	67.736	OK	60.7321	49.1509	72.3132	OK	85.0611	73.1921	96.9301	OK	78.0568	65.6704	90.4432	OK	109.369	94.3212	124.417	OK	70.9602	59.2437	82.6768	OK	74.1927	62.3761	86.0092	OK	71.9517	60.492	83.4114	OK	59.6407	49.6135	69.6679	OK	29.8526	23.0485	36.6566	OK
Bin_02_3_371	hypothetical protein	Bin_02_3:396354-396681	327	147.476	96.433	198.518	OK	82.9072	30.4721	135.342	OK	119.765	55.7479	183.782	OK	204.337	139.72	268.954	OK	192.412	119.687	265.137	OK	207.119	135.01	279.229	OK	224.1	144.869	303.331	OK	231.236	153.064	309.408	OK	198.623	127.276	269.971	OK	283.391	199.823	366.958	OK	198.236	129.219	267.252	OK
Bin_02_3_372	pyrophosphate-energized vacuolar membrane proton pump K01507 inorganic pyrophosphatase	Bin_02_3:396875-398858	1983	621.358	556.593	686.123	OK	275.014	241.867	308.162	OK	350.221	309.618	390.825	OK	229.156	203.012	255.299	OK	364.526	324.05	405.002	OK	330.74	293.97	367.509	OK	568.505	508.65	628.36	OK	804.955	722.433	887.477	OK	876.148	786.646	965.65	OK	937.718	842.111	1033.32	OK	455.282	407.02	503.545	OK
Bin_02_3_373	glycyl tRNA synthetase (EC:6.1.1.14)	Bin_02_3:399028-400414	1386	421.038	374.108	467.968	OK	358.929	314.433	403.425	OK	537.06	474.995	599.125	OK	676.391	605.697	747.085	OK	431.415	381.559	481.272	OK	567.242	505.365	629.12	OK	303.185	265.6	340.771	OK	283.242	248.058	318.426	OK	253.089	221.09	285.089	OK	286.181	251.211	321.152	OK	222.733	194.154	251.313	OK
Bin_02_3_374	sodium-dependent phosphate transport protein K03324 phosphate:Na+ symporter	Bin_02_3:400679-402398	1719	225.489	199.13	251.848	OK	122.638	103.367	141.908	OK	218.636	189.718	247.553	OK	180.516	158.334	202.698	OK	201.605	175.825	227.385	OK	200.639	175.476	225.801	OK	219.268	191.644	246.892	OK	237.805	208.709	266.901	OK	304.337	268.985	339.69	OK	323.004	286.119	359.889	OK	340.624	302.233	379.016	OK
Bin_02_3_375	Tat pathway signal sequence domain-containing protein 22	Bin_02_3:402476-403421	945	62.4698	48.8235	76.1161	OK	27.8645	15.4031	40.3259	OK	15.8134	6.27755	25.3492	OK	61.8088	47.2403	76.3772	OK	46.1917	31.5846	60.7988	OK	35.8604	23.5604	48.1604	OK	25.8907	14.8509	36.9306	OK	35.5278	22.9668	48.0887	OK	30.1478	18.753	41.5426	OK	25.882	15.5292	36.2348	OK	5.0474	0.532868	9.56192	OK
Bin_02_3_376	fhs formate-tetrahydrofolate ligase (EC:6.3.4.3) K01938 formate--tetrahydrofolate	Bin_02_3:403495-405169	1674	543.838	485.378	602.298	OK	160.799	137.511	184.088	OK	220.983	191.605	250.36	OK	424.87	379.327	470.412	OK	385.873	342.102	429.644	OK	249.839	219.694	279.985	OK	295.378	260.128	330.627	OK	247.884	217.626	278.141	OK	250.164	219.853	280.476	OK	238.452	209.513	267.39	OK	106.334	90.4716	122.196	OK
Bin_02_3_377	bifunctional protein FolD (EC:1.5.1.5 3.5.4.9)	Bin_02_3:405170-406022	852	571.085	505.292	636.878	OK	159.326	127.461	191.191	OK	318.932	270.053	367.811	OK	488.89	430.547	547.234	OK	382.972	331.35	434.593	OK	244.848	207.947	281.749	OK	380.866	329.162	432.571	OK	269.165	229.176	309.154	OK	238.872	202.262	275.481	OK	264.014	225.469	302.56	OK	41.5589	27.706	55.4119	OK
Bin_02_3_378	MULTISPECIES: sugar ABC transporter substrate-binding protein	Bin_02_3:406039-406690	651	245.676	208.117	283.235	OK	76.2334	49.6923	102.774	OK	176.389	135.38	217.399	OK	216.357	180.123	252.59	OK	185.731	148.015	223.448	OK	131.162	100.871	161.452	OK	124.885	93.6638	156.106	OK	106.771	78.7319	134.811	OK	126.755	96.669	156.841	OK	101.279	74.9081	127.65	OK	48.5405	30.513	66.568	OK
Bin_02_3_379	NCAIR mutase (PurE)-related protein K06898	Bin_02_3:406704-407451	747	373.649	325.497	421.801	OK	110.287	81.324	139.249	OK	290.38	241.368	339.391	OK	311.654	268.573	354.734	OK	307.335	260.369	354.301	OK	204.408	169.265	239.55	OK	260.201	217.706	302.697	OK	218.199	180.959	255.439	OK	254.224	213.713	294.736	OK	275.528	233.422	317.633	OK	148.797	120.161	177.433	OK
Bin_02_3_38	FAD dependent oxidoreductase K00111 glycerol-3-phosphate dehydrogenase	Bin_02_3:38344-39823	1479	3706.01	3287.38	4124.63	OK	1339.07	1201.5	1476.63	OK	1525.38	1369.26	1681.5	OK	3171.14	2836.26	3506.01	OK	3025.73	2712.43	3339.03	OK	2485.88	2229.71	2742.04	OK	2560.37	2297.35	2823.38	OK	2122.56	1905.4	2339.71	OK	1847.59	1659.03	2036.16	OK	1971.42	1769.75	2173.1	OK	1725.19	1549.13	1901.26	OK
Bin_02_3_380	mraW putative S-adenosyl-methyltransferase (EC:2.1.1.-) K03438	Bin_02_3:407580-408540	960	143.901	121.697	166.105	OK	94.2246	71.538	116.911	OK	121.178	95.044	147.312	OK	177.539	151.145	203.933	OK	117.715	94.629	140.801	OK	163.338	136.38	190.296	OK	95.7399	74.7223	116.758	OK	96.8504	76.3181	117.383	OK	69.6523	52.5051	86.7995	OK	83.208	64.8304	101.586	OK	35.62	23.7466	47.4933	OK
Bin_02_3_381	hypothetical protein	Bin_02_3:408542-411465	489	110.412	81.2611	139.563	OK	94.2341	57.2725	131.196	OK	138.371	92.8751	183.868	OK	131.76	97.4524	166.067	OK	138.189	97.4396	178.939	OK	159.139	117.347	200.931	OK	91.845	58.3079	125.382	OK	77.982	47.4159	108.548	OK	95.2335	62.5687	127.898	OK	78.1032	49.0964	107.11	OK	131.305	94.1661	168.443	OK
Bin_02_3_382	Cell division protein FtsI (EC 2.4.1.129)	Bin_02_3:408542-411465	2454	199.918	177.438	222.397	OK	91.746	77.8321	105.66	OK	162.353	141.398	183.309	OK	164.221	145.159	183.283	OK	157.413	137.921	176.905	OK	163.913	144.146	183.68	OK	165.457	145.1	185.814	OK	142.201	124.367	160.035	OK	155.277	136.278	174.276	OK	184.753	163.044	206.463	OK	172.172	151.769	192.575	OK
Bin_02_3_383	UDP-N-acetylmuramoyl-tripeptide--D-alanyl-D-alanine ligase K01929 UDP-N-acetylmuramoylalanyl-D-glutamyl-2,6-diaminopimelate--D-alanyl-D-alanine ligase	Bin_02_3:411489-412851	1362	360.891	319.964	401.818	OK	155.997	131.229	180.765	OK	262.139	226.611	297.667	OK	286.711	252.781	320.64	OK	248.995	216.721	281.268	OK	253.06	221.064	285.056	OK	252.998	220.176	285.819	OK	233.706	203.235	264.177	OK	232.847	202.692	263.001	OK	266.943	233.718	300.168	OK	168.575	145.145	192.006	OK
Bin_02_3_384	mraY phospho-N-acetylmuramoyl-pentapeptide-transferase (EC:2.7.8.13) K01000	Bin_02_3:412887-413856	969	391.693	344.988	438.398	OK	197.028	163.534	230.521	OK	217.224	181.235	253.213	OK	243.634	210.876	276.392	OK	220.355	186.798	253.911	OK	281.967	243.415	320.518	OK	241.663	205.76	277.565	OK	258.096	221.28	294.912	OK	309.747	268.239	351.254	OK	326.909	284.176	369.643	OK	176.004	148.347	203.66	OK
Bin_02_3_385	UDP-N-acetylmuramoylalanine/D-glutamate ligase K01925 UDP-N-acetylmuramoylalanine--D-glutamate ligase	Bin_02_3:413883-417577	1377	473.902	421.891	525.914	OK	174.242	147.724	200.759	OK	364.117	318.752	409.482	OK	522.166	466.057	578.276	OK	438.373	387.796	488.95	OK	364.409	321.648	407.17	OK	333.016	292.437	373.594	OK	267.884	234.135	301.632	OK	284.275	249.147	319.404	OK	316.496	278.501	354.491	OK	279.916	245.673	314.158	OK
Bin_02_3_386	Cell division protein FtsW	Bin_02_3:413883-417577	1200	217.726	189.992	245.46	OK	118.154	96.0215	140.286	OK	163.623	136.316	190.93	OK	238.841	208.617	269.066	OK	170.094	144.208	195.981	OK	218.908	189.092	248.723	OK	135.698	113.139	158.257	OK	103.24	84.6248	121.855	OK	112.937	93.5148	132.36	OK	114.753	95.3918	134.115	OK	73.5943	58.726	88.4626	OK
Bin_02_3_387	undecaprenyldiphospho-muramoylpentapeptide beta-N-acetylglucosaminyltransferase K02563 UDP-N-acetylglucosamine--N-acetylmuramyl-(pentapeptide) pyrophosphoryl-undecaprenol N-acetylglucosamine transferase	Bin_02_3:413883-417577	1122	164.913	142.007	187.819	OK	98.9581	77.8602	120.056	OK	134.597	109.496	159.699	OK	163.522	140.086	186.958	OK	138.879	115.447	162.311	OK	166.855	141.373	192.337	OK	114.935	94.038	135.833	OK	110.222	90.1846	130.26	OK	110.369	90.5519	130.187	OK	123.671	102.797	144.544	OK	53.7759	40.5372	67.0147	OK
Bin_02_3_388	hypothetical protein	Bin_02_3:417599-418385	786	232.411	199.214	265.609	OK	156.114	122.83	189.397	OK	283.726	236.558	330.895	OK	360.718	313.728	407.708	OK	263.205	221.719	304.69	OK	261.883	221.863	301.903	OK	166.334	134.758	197.909	OK	159.747	129.691	189.802	OK	189.197	156.293	222.1	OK	164.78	135.068	194.491	OK	226.228	190.329	262.127	OK
Bin_02_3_389	FTSZ1-1 protein binding / structural molecule K03531 cell division FtsZ	Bin_02_3:418594-419713	1119	981.951	876.98	1086.92	OK	556.208	489.692	622.725	OK	615.823	543.123	688.523	OK	1027.45	921.283	1133.62	OK	769.614	685.182	854.045	OK	775.516	691.571	859.461	OK	589.903	522.194	657.613	OK	482.793	425.96	539.626	OK	479.545	423.336	535.754	OK	480.376	424.488	536.263	OK	203.547	174.855	232.24	OK
Bin_02_3_39	glycerol-3-phosphate responsive antiterminator, GlpP K02443 glycerol uptake operon antiterminator	Bin_02_3:39964-40594	630	2056.78	1833.73	2279.82	OK	307.854	252.577	363.131	OK	602.793	516.873	688.712	OK	1907.34	1708.25	2106.43	OK	1579.23	1404.81	1753.65	OK	337.655	284.978	390.332	OK	1468.11	1303.64	1632.58	OK	1039.25	916.956	1161.54	OK	786.804	689.679	883.929	OK	772.742	677.769	867.715	OK	1073.14	949.697	1196.59	OK
Bin_02_3_390	nrdR transcriptional regulator NrdR K07738 repressor NrdR	Bin_02_3:419720-420173	453	1289.26	1136.65	1441.87	OK	780	659.181	900.819	OK	881.888	749.522	1014.25	OK	1285.88	1132.66	1439.09	OK	894.113	769.741	1018.48	OK	1215.52	1062.81	1368.23	OK	721.944	613.585	830.303	OK	631.489	534.306	728.672	OK	702.193	598.99	805.396	OK	669.009	570.354	767.665	OK	865.774	748.881	982.667	OK
Bin_02_3_391	ADP-ribose pyrophosphatase (EC 3.6.1.13)	Bin_02_3:420176-420710	534	1194.49	1056.8	1332.17	OK	751.145	643.999	858.291	OK	894.545	772.338	1016.75	OK	1506.12	1339.6	1672.64	OK	1086.95	952.753	1221.14	OK	961.951	842.353	1081.55	OK	727.017	627.536	826.499	OK	685.869	592.018	779.72	OK	640.965	552.293	729.638	OK	788.403	686.285	890.521	OK	696.188	603.794	788.581	OK
Bin_02_3_392	diaminopimelate decarboxylase (EC:4.1.1.20) K01586	Bin_02_3:420807-422076	1269	436.785	387.831	485.739	OK	318.89	277.313	360.467	OK	339.043	295.128	382.957	OK	545.27	486.292	604.247	OK	363.133	318.983	407.283	OK	461.541	408.709	514.372	OK	293.108	255.66	330.556	OK	274.201	239.076	309.326	OK	268.166	233.905	302.427	OK	244.884	213.193	276.574	OK	167.849	143.888	191.809	OK
Bin_02_3_393	peptidase M50	Bin_02_3:422091-424769	639	387.638	335.047	440.229	OK	367.949	306.779	429.119	OK	289.033	235.818	342.249	OK	438.806	380.226	497.387	OK	234.145	191.217	277.073	OK	436.694	374.648	498.739	OK	220.571	178.51	262.632	OK	204.304	164.985	243.622	OK	192.629	155.032	230.226	OK	254.012	210.66	297.364	OK	199.521	162.471	236.572	OK
Bin_02_3_394	Segregation condensation protein A	Bin_02_3:422091-424769	753	356.831	310.121	403.541	OK	257.656	212.834	302.479	OK	347.362	292.612	402.113	OK	473.957	415.142	532.772	OK	271.239	228.039	314.439	OK	337.429	289.106	385.753	OK	220.818	182.559	259.077	OK	199.328	164.244	234.411	OK	181.68	148.921	214.438	OK	192.857	159.317	226.397	OK	222.118	185.859	258.376	OK
Bin_02_3_395	segregation condensation protein B K06024 B	Bin_02_3:422091-424769	594	159.217	128.837	189.596	OK	124.454	88.1469	160.761	OK	95.6286	63.3003	127.957	OK	181.104	146.725	215.484	OK	61.4541	38.2266	84.6815	OK	158.362	122.728	193.997	OK	69.338	44.4311	94.245	OK	52.7529	31.6517	73.854	OK	53.2059	32.3368	74.0749	OK	37.3852	20.2317	54.5387	OK	11.5116	2.11242	20.9108	OK
Bin_02_3_396	rluB ribosomal large subunit pseudouridine synthase B (EC:5.4.99.-) K06178	Bin_02_3:422091-424769	717	157.076	130.103	184.049	OK	100.637	72.1728	129.102	OK	91.3801	63.828	118.932	OK	166.184	137.047	195.322	OK	71.7365	49.8571	93.6159	OK	141.705	112.317	171.094	OK	42.5039	25.5023	59.5055	OK	41.7022	25.3452	58.0591	OK	55.9974	37.3316	74.6632	OK	52.3472	34.6506	70.0437	OK	33.5423	19.5542	47.5304	OK
Bin_02_3_397	putative rRNA methylase	Bin_02_3:424769-425339	570	175.792	142.739	208.844	OK	84.6513	53.741	115.562	OK	160.134	116.949	203.319	OK	186.034	150.065	222.003	OK	130.973	95.9692	165.977	OK	138.848	104.404	173.292	OK	66.7375	41.5131	91.9619	OK	62.9602	39.1635	86.757	OK	47.9746	27.5181	68.431	OK	100.644	71.5909	129.698	OK	49.0681	29.0361	69.1	OK
Bin_02_3_398	FAD dependent oxidoreductase K07007	Bin_02_3:425364-426591	1227	185.375	160.886	209.864	OK	129.162	106.063	152.26	OK	149.932	124.343	175.521	OK	230.671	201.429	259.913	OK	138.003	115.623	160.383	OK	210.073	181.328	238.819	OK	98.0213	79.7403	116.302	OK	89.257	72.3132	106.201	OK	95.9189	78.4814	113.356	OK	87.7294	71.5082	103.951	OK	53.373	40.8793	65.8667	OK
Bin_02_3_399	cytidylate kinase (EC:2.7.4.14) K00945	Bin_02_3:426592-427252	660	215.584	181.258	249.91	OK	122.282	89.0011	155.563	OK	179.916	138.909	220.922	OK	249.757	210.391	289.123	OK	157.663	123.258	192.068	OK	234.857	194.001	275.713	OK	128.157	96.8434	159.471	OK	99.2493	72.4838	126.015	OK	150.502	118.044	182.961	OK	149.76	118.011	181.509	OK	101.727	75.8883	127.566	OK
Bin_02_3_4	protein unknown function DUF1667	Bin_02_3:6596-6956	360	46.4729	20.378	72.5677	OK	6.60355	0	19.8107	OK	61.3239	20.4413	102.207	OK	73.2396	38.7141	107.765	OK	38.3141	9.35135	67.2768	OK	34.9937	8.54096	61.4465	OK	27.8899	2.94442	52.8354	OK	5.26228	0	15.7868	OK	25.5167	2.69386	48.3394	OK	14.7209	0	31.7192	OK	38.2775	11.2112	65.3437	OK
Bin_02_3_40	glycerol kinase (EC:2.7.1.30) K00864	Bin_02_3:40718-42227	1509	6290.62	5555.68	7025.56	OK	1201.5	1077.54	1325.46	OK	1557.23	1398.06	1716.4	OK	4630.03	4127.63	5132.44	OK	4700.09	4199.56	5200.61	OK	1204.78	1081.79	1327.77	OK	5671.8	5060.88	6282.73	OK	5421.38	4836.94	6005.82	OK	4269.8	3815.67	4723.93	OK	3657.05	3271.28	4042.82	OK	2760.69	2473.87	3047.5	OK
Bin_02_3_400	1-acyl-sn-glycerol-3-phosphate acyltransferase K00655 acyltransferase	Bin_02_3:427263-427845	582	359.947	308.825	411.07	OK	251.351	198.94	303.761	OK	310.095	250.962	369.228	OK	405.7	347.873	463.526	OK	303.444	250.24	356.648	OK	370.22	311.867	428.573	OK	288.471	236.456	340.485	OK	248.195	201.704	294.686	OK	295.594	244.57	346.618	OK	300.462	249.749	351.175	OK	285.056	236.406	333.706	OK
Bin_02_3_401	hypothetical protein K02945 small subunit ribosomal protein S1 K03527 4-hydroxy-3-methylbut-2-enyl diphosphate reductase	Bin_02_3:427938-430116	2178	1160.76	1035.97	1285.54	OK	1248.63	1121.41	1375.85	OK	1655.25	1486.19	1824.31	OK	1687.24	1511.16	1863.33	OK	1233.44	1107.62	1359.25	OK	1860.42	1667.39	2053.46	OK	871.417	782.419	960.416	OK	878.764	789.129	968.398	OK	912.026	819.075	1004.98	OK	940.655	844.815	1036.49	OK	1234.32	1108.07	1360.56	OK
Bin_02_3_402	Mg chelatase, subunit ChlI K07391 magnesium chelatase family protein	Bin_02_3:430344-431859	1515	61.9121	51.2948	72.5294	OK	16.5345	9.31827	23.7508	OK	13.8112	7.11178	20.5106	OK	16.9799	11.2397	22.7202	OK	28.0623	19.5034	36.6212	OK	16.0935	9.89911	22.2879	OK	40.5697	30.1809	50.9585	OK	30.1168	21.4229	38.8108	OK	27.3817	19.2181	35.5454	OK	29.2535	20.9794	37.5277	OK	14.8327	9.01486	20.6506	OK
Bin_02_3_403	DNA protecting protein DprA K04096 processing	Bin_02_3:431875-433000	1125	63.2983	50.9403	75.6563	OK	30.2632	18.6149	41.9115	OK	35.8528	22.9741	48.7315	OK	40.0567	29.5373	50.5761	OK	33.4454	22.2969	44.5938	OK	31.3955	21.0727	41.7183	OK	43.552	30.7093	56.3948	OK	41.0871	28.9711	53.203	OK	43.3109	31.0607	55.5611	OK	41.6445	29.8656	53.4233	OK	40.6066	29.1213	52.0919	OK
Bin_02_3_404	coenzyme A biosynthesis bifunctional protein coaBC (EC:4.1.1.36 6.3.2.5)	Bin_02_3:433005-434211	1206	108.294	91.5429	125.046	OK	49.451	35.1757	63.7262	OK	92.4831	72.6526	112.314	OK	135.845	115.731	155.959	OK	128.942	107.339	150.544	OK	74.8719	59.5888	90.1551	OK	84.4121	67.2706	101.554	OK	59.1101	45.1777	73.0425	OK	60.5094	46.6276	74.3912	OK	60.4779	46.8693	74.0864	OK	29.1121	19.7888	38.4354	OK
Bin_02_3_405	Protein unknown function DUF45	Bin_02_3:434322-435003	681	57.9745	41.6443	74.3048	OK	28.1415	12.5314	43.7517	OK	60.3084	37.0957	83.5212	OK	53.3532	36.4814	70.2249	OK	66.3879	44.5597	88.2161	OK	44.2469	27.2163	61.2775	OK	51.1991	31.8476	70.5505	OK	37.951	21.7686	54.1334	OK	35.1318	19.799	50.4645	OK	24.1286	11.6686	36.5885	OK	17.2533	6.84918	27.6575	OK
Bin_02_3_406	PCK1 phosphoenolpyruvate carboxykinase similar to S. cerevisiae PCK1 (YKR097W) K01610 (ATP)	Bin_02_3:435228-436806	1578	280.088	247.663	312.512	OK	264.44	230.509	298.371	OK	248.053	215.459	280.647	OK	344.855	306.46	383.25	OK	237.865	207.898	267.831	OK	543.128	484.707	601.549	OK	182.758	158.083	207.433	OK	181.993	157.778	206.207	OK	192.171	167.132	217.21	OK	173.612	150.65	196.575	OK	133.904	114.954	152.855	OK
Bin_02_3_407	MarR family transcriptional regulator	Bin_02_3:436978-437395	417	444.764	373.046	516.483	OK	174.621	116.414	232.827	OK	440.438	346.537	534.34	OK	741.208	636.645	845.771	OK	627.191	523.279	731.102	OK	367.204	293.763	440.645	OK	602.295	500.275	704.316	OK	456.111	372.134	540.088	OK	359.865	286.408	433.323	OK	327.997	259.23	396.764	OK	393.628	319.239	468.017	OK
Bin_02_3_408	lon2 Lon2 (EC:3.4.21.53) K01338 ATP-dependent Lon protease	Bin_02_3:437416-439813	2397	664.251	593.176	735.326	OK	250.388	220.861	279.916	OK	489.522	437.209	541.836	OK	831.14	746.355	915.925	OK	756.809	679.485	834.133	OK	471.742	422.64	520.845	OK	757.748	680.294	835.202	OK	655.601	588.4	722.803	OK	612.157	549.317	674.997	OK	506.066	453.708	558.423	OK	460.375	412.525	508.225	OK
Bin_02_3_409	Sel1 repeat superfamily protein	Bin_02_3:440060-440702	642	46.9841	31.635	62.3331	OK	42.4367	22.4319	62.4416	OK	46.2203	25.013	67.4276	OK	61.0119	42.1832	79.8406	OK	39.0825	21.6043	56.5607	OK	39.2651	22.5224	56.0078	OK	29.8717	14.446	45.2974	OK	39.4534	22.2345	56.6723	OK	32.7958	17.3357	48.2559	OK	24.5264	11.4165	37.6363	OK	8.54112	0.90171	16.1805	OK
Bin_02_3_41	Alcohol dehydrogenase (EC 1.1.1.1)	Bin_02_3:42676-43762	1086	283.146	247.811	318.48	OK	102.998	81.039	124.958	OK	111.108	87.9403	134.276	OK	212.027	183.542	240.511	OK	172.683	145.45	199.916	OK	132.909	110.563	155.254	OK	184.879	156.225	213.534	OK	129.646	107.183	152.108	OK	154.675	129.87	179.479	OK	125.241	103.866	146.616	OK	16.113	8.71985	23.5062	OK
Bin_02_3_410	Uncharacterized protein TM0723	Bin_02_3:440752-441169	417	99.9269	67.5223	132.332	OK	63.0574	28.0795	98.0354	OK	80.0797	40.0398	120.12	OK	86.6735	54.4838	118.863	OK	56.2864	26.2	86.3727	OK	73.4408	40.5971	106.284	OK	45.0697	17.8917	72.2478	OK	30.9228	9.05707	52.7885	OK	22.4916	4.12728	40.8559	OK	43.2524	18.2806	68.2241	OK	24.6018	6.00458	43.1989	OK
Bin_02_3_411	lacA galactoside O-acetyltransferase (EC:2.3.1.18) K00661 maltose	Bin_02_3:441334-443105	651	86.3818	65.8252	106.938	OK	50.8222	29.1516	72.4929	OK	38.1382	19.0691	57.2074	OK	68.3232	48.6	88.0464	OK	70.846	47.552	94.14	OK	64.7064	43.4311	85.9817	OK	44.8806	26.1641	63.5971	OK	66.2719	44.1813	88.3625	OK	41.0615	23.9377	58.1853	OK	63.5139	42.6306	84.3971	OK	16.7381	6.152	27.3242	OK
Bin_02_3_412	Conserved hypothetical GTPase protein	Bin_02_3:441334-443105	1173	101.175	85.106	117.244	OK	45.8089	31.8373	59.7805	OK	48.3664	33.7834	62.9494	OK	66.2977	53.1039	79.4914	OK	74.1725	57.9867	90.3582	OK	58.0668	44.3803	71.7533	OK	60.2914	45.5599	75.0229	OK	56.879	42.9812	70.7767	OK	56.8076	43.1299	70.4852	OK	60.9548	47.0619	74.8477	OK	20.0692	12.1974	27.941	OK
Bin_02_3_413	hypothetical protein	Bin_02_3:443150-443654	504	44.4641	26.2883	62.6399	OK	37.8732	15.0348	60.7115	OK	35.5262	13.0575	57.9949	OK	42.4292	23.4543	61.4041	OK	51.3681	27.153	75.5833	OK	31.2777	13.2195	49.3359	OK	37.8078	16.8358	58.7798	OK	57.6175	32.4711	82.7638	OK	50.5555	27.3591	73.752	OK	74.1947	46.6395	101.75	OK	49.8935	27.5805	72.2066	OK
Bin_02_3_414	multidrug resistance protein, MATE family	Bin_02_3:443699-445103	1404	27.7771	20.6244	34.9298	OK	10.3225	4.36278	16.2821	OK	28.4028	18.3609	38.4447	OK	16.4308	10.5287	22.3329	OK	17.1118	10.1259	24.0976	OK	25.3969	17.2634	33.5304	OK	26.8846	18.045	35.7241	OK	20.5645	13.0554	28.0736	OK	35.8981	26.1279	45.6683	OK	40.9089	30.6817	51.1361	OK	13.712	7.86516	19.5588	OK
Bin_02_3_415	hydrolase alpha/beta fold family protein	Bin_02_3:445361-446048	687	145.575	119.443	171.707	OK	68.4105	44.2238	92.5973	OK	198.53	156.676	240.383	OK	102.746	79.4783	126.013	OK	136.441	105.343	167.539	OK	100.341	74.8545	125.828	OK	130.018	99.3728	160.664	OK	155.028	122.525	187.531	OK	186.693	151.568	221.818	OK	184.275	150.056	218.494	OK	181.232	147.722	214.741	OK
Bin_02_3_416	thiamine biosynthesis protein ThiS K03154 sulfur carrier	Bin_02_3:446259-446457	198	1340.64	1008.36	1672.93	OK	230.629	42.3211	418.936	OK	713.911	377.37	1050.45	OK	1326.31	971.84	1680.78	OK	1497.42	1060.57	1934.26	OK	581.978	321.709	842.246	OK	1071.46	698.425	1444.49	OK	704.508	410.708	998.308	OK	445.584	215.485	675.682	OK	571.252	315.78	826.724	OK	1114.03	761.744	1466.32	OK
Bin_02_3_417	thiG thiazole synthase K03149 thiamine biosynthesis ThiG	Bin_02_3:446508-447883	768	578.439	509.753	647.126	OK	155.606	121.85	189.362	OK	219.117	178.428	259.806	OK	336.14	291.19	381.09	OK	392.998	338.288	447.707	OK	210.652	175.374	245.931	OK	388.134	333.506	442.762	OK	353.036	302.839	403.233	OK	308.419	263.058	353.779	OK	341.443	293.386	389.499	OK	57.0364	39.6404	74.4323	OK
Bin_02_3_418	Thiamin-phosphate pyrophosphorylase (EC 2.5.1.3)	Bin_02_3:446508-447883	615	599.545	524.675	674.415	OK	145.729	107.459	184	OK	228.145	179.504	276.786	OK	419.55	361.872	477.228	OK	351.955	295.303	408.608	OK	233.958	191.426	276.49	OK	394.758	333.393	456.123	OK	414.462	352.425	476.499	OK	330.098	277.134	383.062	OK	341.669	288.205	395.133	OK	111.051	82.614	139.489	OK
Bin_02_3_419	Membrane protein, putative	Bin_02_3:448019-448724	705	24.5691	14.1312	35.007	OK	45.3416	26.0079	64.6753	OK	19.1393	6.37977	31.8989	OK	12.699	4.66745	20.7306	OK	11.9579	2.91857	20.9972	OK	54.608	36.1472	73.0689	OK	33.0771	17.9003	48.2539	OK	18.066	7.1718	28.9603	OK	20.7059	9.22032	32.1914	OK	35.2239	20.5345	49.9133	OK	25.3862	13.0721	37.7004	OK
Bin_02_3_42	dihydroxyacetone kinase subunit DhaK (EC:2.7.1.29) K05878 kinase, N-terminal domain	Bin_02_3:43908-44889	981	4463.53	3969.98	4957.07	OK	928.73	824.28	1033.18	OK	1609.5	1440.25	1778.74	OK	3473.61	3114.83	3832.39	OK	3558.21	3194.36	3922.06	OK	1074.23	960.186	1188.28	OK	4149.17	3723.13	4575.21	OK	4307.14	3863.24	4751.04	OK	3701.63	3321.89	4081.38	OK	2920.43	2622.36	3218.49	OK	2187.24	1964.33	2410.14	OK
Bin_02_3_420	magnesium transporter K06213 transporter	Bin_02_3:448835-450185	1350	189.108	164.911	213.306	OK	109.891	89.993	129.789	OK	144.06	120.111	168.01	OK	190.367	165.796	214.939	OK	131.401	110.549	152.252	OK	201.159	174.157	228.16	OK	130.867	109.947	151.787	OK	122.742	103.059	142.426	OK	122.516	103.074	141.957	OK	128.511	108.746	148.276	OK	102.466	85.547	119.384	OK
Bin_02_3_421	lipase	Bin_02_3:450306-451649	1152	365.327	322.652	408.002	OK	197.096	166.143	228.049	OK	217.977	184.57	251.384	OK	334.137	294.261	374.012	OK	257.233	222.37	292.096	OK	295.119	257.414	332.823	OK	248.349	214.18	282.518	OK	218.673	187.969	249.377	OK	235.631	203.564	267.698	OK	188.535	161.407	215.663	OK	138.074	116.152	159.996	OK
Bin_02_3_422	hypothetical protein	Bin_02_3:450306-451649	195	677.153	434.72	919.585	OK	608.698	294.368	923.028	OK	586.203	272.864	899.542	OK	875.133	579.284	1170.98	OK	504.526	243.99	765.063	OK	890.887	560.02	1221.75	OK	479.886	223.376	736.395	OK	194.025	35.6042	352.446	OK	533.133	274.525	791.74	OK	392.003	174.559	609.447	OK	264.623	88.2078	441.039	OK
Bin_02_3_423	hypothetical protein	Bin_02_3:451654-452104	450	350.404	291.728	409.08	OK	188.981	132.638	245.325	OK	454.994	366.188	543.799	OK	468.361	394.806	541.915	OK	368.973	297.297	440.649	OK	387.865	317.634	458.096	OK	297.979	232.954	363.003	OK	224.221	169.435	279.007	OK	240.167	184.33	296.005	OK	255.892	199.375	312.409	OK	216.043	164.764	267.322	OK
Bin_02_3_424	hypothetical protein	Bin_02_3:452188-452413	225	395.288	249.696	540.88	OK	321.95	143.364	500.536	OK	102.215	1.42109e-14	204.43	OK	244.152	122.076	366.229	OK	369.488	195.31	543.666	OK	243.727	108.531	378.922	OK	376.546	199.04	554.051	OK	236.822	100.093	373.552	OK	363.643	196.792	530.494	OK	220.832	93.3347	348.33	OK	179.441	65.9524	292.929	OK
Bin_02_3_425	hypothetical protein	Bin_02_3:452580-452907	327	503.603	408.081	599.125	OK	91.1979	36.2035	146.192	OK	230.975	142.073	319.878	OK	240.096	170.053	310.14	OK	350.465	252.315	448.615	OK	131.803	74.2796	189.327	OK	623.278	491.143	755.412	OK	627.641	498.852	756.431	OK	397.246	296.346	498.147	OK	369.64	274.2	465.081	OK	264.314	184.62	344.008	OK
Bin_02_3_426	Na+:H+ antiporter, NhaC family	Bin_02_3:453064-454615	1551	182.629	160.174	205.084	OK	89.6584	73.0806	106.236	OK	136.792	114.994	158.59	OK	114.738	98.436	131.04	OK	132.75	112.947	152.552	OK	130.528	111.534	149.522	OK	172.829	148.993	196.665	OK	218.006	190.129	245.884	OK	219.12	191.318	246.923	OK	236.883	207.581	266.185	OK	192.113	167.357	216.869	OK
Bin_02_3_427	hypothetical protein	Bin_02_3:454630-455284	654	172.712	142.835	202.589	OK	73.4302	47.4687	99.3916	OK	87.6064	58.8016	116.411	OK	142.804	114.385	171.223	OK	159.767	124.903	194.631	OK	132.024	101.736	162.312	OK	180.263	142.878	217.648	OK	179.203	142.999	215.408	OK	209.258	170.731	247.786	OK	180.745	145.634	215.856	OK	93.1082	68.224	117.992	OK
Bin_02_3_428	choloylglycine hydrolase (conjugated bile acidhydrolase) (CBAH) (bile salt hydrolase) (EC:3.5.1.24) K01442	Bin_02_3:455363-456341	978	340.534	299.036	382.033	OK	182.731	150.943	214.52	OK	276.63	234.795	318.464	OK	263.811	229.177	298.446	OK	304.024	262.423	345.625	OK	194.879	164.993	224.764	OK	351.517	305.064	397.971	OK	300.798	259.963	341.633	OK	312.328	270.738	353.919	OK	307.249	266.577	347.921	OK	262.868	226.759	298.976	OK
Bin_02_3_429	RNA polymerase sigma-54 factor RpoN	Bin_02_3:456395-457790	1395	29.4758	22.0983	36.8532	OK	20.8009	12.309	29.2929	OK	16.0973	8.50898	23.6857	OK	20.8273	14.1572	27.4973	OK	17.9595	10.7757	25.1433	OK	24.2766	16.2945	32.2587	OK	30.7483	21.2591	40.2374	OK	31.0799	21.8137	40.3462	OK	36.8392	26.9044	46.774	OK	35.4218	25.8692	44.9743	OK	13.1876	7.43207	18.9432	OK
Bin_02_3_43	dihydroxyacetone kinase (EC:2.7.1.29) K05879 kinase, C-terminal domain	Bin_02_3:44984-45620	636	1711.69	1527.83	1895.54	OK	516.318	440.126	592.51	OK	744.869	645.596	844.142	OK	1433.08	1279.29	1586.88	OK	1285.85	1139.45	1432.25	OK	589.923	512.809	667.038	OK	1399.25	1241.66	1556.85	OK	1135.29	1004.09	1266.49	OK	1030.8	910.283	1151.31	OK	964.493	851.204	1077.78	OK	377.568	322.037	433.099	OK
Bin_02_3_430	hypothetical protein	Bin_02_3:457922-458027	105	350.974	0	1062.68	OK	0	0	0	OK	0	0	0	OK	0	0	0	OK	0	0	0	OK	0	0	0	OK	401.848	0	1205.54	OK	0	0	0	OK	0	0	0	OK	0	0	0	OK	0	0	0	OK
Bin_02_3_431	aroB 3-dehydroquinate synthase (EC:4.2.3.4) K01735	Bin_02_3:458523-459642	1119	191.409	165.912	216.907	OK	84.6159	65.0747	104.157	OK	112.92	89.9897	135.851	OK	214.805	186.346	243.264	OK	151.491	126.75	176.233	OK	140.925	118.071	163.779	OK	126.748	104.439	149.057	OK	85.4103	67.8845	102.936	OK	107.244	87.7474	126.74	OK	83.8352	67.0682	100.602	OK	69.484	54.4108	84.5572	OK
Bin_02_3_432	aroA 3-phosphoshikimate 1-carboxyvinyltransferase (EC:2.5.1.19) K00800	Bin_02_3:459655-462304	1275	164.79	142.674	186.906	OK	61.6857	46.2643	77.1071	OK	59.6713	44.2642	75.0784	OK	157.379	135.607	179.151	OK	128.621	107.545	149.697	OK	104.341	86.4681	122.214	OK	113.167	93.5594	132.774	OK	69.1262	54.5532	83.6993	OK	70.7627	56.2425	85.2829	OK	64.4589	50.8698	78.048	OK	6.28525	2.09508	10.4754	OK
Bin_02_3_433	aroC Chorismate synthase (EC:4.2.3.5) K01736 chorismate	Bin_02_3:459655-462304	1095	132.019	112.212	151.826	OK	56.7719	40.5514	72.9924	OK	75.316	56.3382	94.2939	OK	157.77	134.66	180.881	OK	96.9931	77.6908	116.295	OK	94.7274	76.4971	112.958	OK	67.5283	51.2694	83.7872	OK	42.4709	29.9469	54.9948	OK	50.142	36.741	63.543	OK	40.4642	28.6596	52.2688	OK	6.71588	1.96703	11.4647	OK
Bin_02_3_434	hypothetical protein	Bin_02_3:459655-462304	291	252.215	174.22	330.211	OK	135.141	57.1174	213.165	OK	162.684	75.7256	249.642	OK	340.015	242.868	437.162	OK	242.696	147.503	337.889	OK	221.663	134.72	308.607	OK	171.229	90.5111	251.948	OK	80.769	26.923	134.615	OK	43.5163	4.59414	82.4385	OK	75.3156	25.1052	125.526	OK	48.9591	8.98415	88.934	OK
Bin_02_3_435	pyc-1 PYruvate Carboxylase family member (pyc-1) K01958 pyruvate carboxylase	Bin_02_3:462387-465828	3441	150.291	133.433	167.149	OK	79.3929	68.2014	90.5843	OK	107.582	93.5311	121.633	OK	197.051	175.983	218.119	OK	148.525	131.187	165.863	OK	121.171	106.729	135.614	OK	102.614	89.6862	115.542	OK	80.7988	70.1758	91.4219	OK	67.2699	58.0501	76.4897	OK	67.7617	58.5977	76.9256	OK	68.3832	59.2118	77.5546	OK
Bin_02_3_436	protein unknown function DUF147	Bin_02_3:466397-468549	936	133.25	112.135	154.365	OK	86.0322	63.8217	108.243	OK	135.339	107.271	163.407	OK	113.841	93.6467	134.035	OK	134.435	109.362	159.507	OK	116.378	93.9822	138.774	OK	115.559	92.0922	139.025	OK	91.0357	70.8056	111.266	OK	138.424	113.569	163.278	OK	133.098	109.199	156.996	OK	171.678	144.031	199.326	OK
Bin_02_3_437	uncharacterized secreted protein, YBBR Bacillus subtilis homolog	Bin_02_3:466397-468549	1230	222.374	194.608	250.141	OK	142.87	118.307	167.432	OK	226.317	193.031	259.603	OK	158.084	135.974	180.194	OK	170.123	144.501	195.746	OK	179.754	153.992	205.516	OK	173.373	147.261	199.485	OK	214.071	184.547	243.595	OK	229.377	198.587	260.166	OK	266.157	232.092	300.221	OK	239.112	207.909	270.314	OK
Bin_02_3_438	hypothetical protein	Bin_02_3:468566-469775	1209	204.629	178.302	230.955	OK	99.6338	79.4012	119.866	OK	211.97	179.823	244.117	OK	136.072	115.938	156.206	OK	171.976	145.985	197.967	OK	153.962	130.531	177.393	OK	183.937	156.611	211.264	OK	217.727	187.63	247.824	OK	235.758	204.166	267.351	OK	270.193	235.551	304.835	OK	283.554	247.83	319.277	OK
Bin_02_3_439	leuA 2-isopropylmalate synthase (EC:2.3.3.13) K01649	Bin_02_3:469840-471529	1689	200.912	176.979	224.844	OK	114.689	96.09	133.288	OK	217.316	188.377	246.254	OK	564.91	506.093	623.727	OK	369.3	327.167	411.432	OK	159.439	138.208	180.671	OK	268.321	235.757	300.884	OK	201.621	175.95	227.293	OK	152.557	131.864	173.251	OK	159.6	138.455	180.745	OK	166.703	144.982	188.423	OK
Bin_02_3_44	hypothetical protein	Bin_02_3:45849-46599	750	2585.5	2309.7	2861.31	OK	601.351	522.288	680.414	OK	1553.19	1381.97	1724.41	OK	2195.22	1970.75	2419.68	OK	2177.14	1951.3	2402.97	OK	904.758	801.287	1008.23	OK	2159.62	1935.17	2384.07	OK	2094.65	1877.38	2311.92	OK	1984.62	1778.42	2190.82	OK	1996.78	1789.96	2203.61	OK	3840.6	3448.91	4232.3	OK
Bin_02_3_440	Exonuclease SbcD	Bin_02_3:472025-475498	1095	84.5619	69.675	99.4488	OK	45.1858	30.7148	59.6568	OK	51.4062	35.7274	67.0849	OK	94.2338	77.5831	110.885	OK	56.6594	41.9065	71.4122	OK	46.4866	33.7157	59.2574	OK	48.9336	35.0931	62.7741	OK	42.4709	29.9469	54.9948	OK	34.0249	22.9858	45.064	OK	30.1329	19.9461	40.3197	OK	44.4927	32.2696	56.7158	OK
Bin_02_3_441	SMC protein-like protein	Bin_02_3:472025-475498	2382	155.453	137.077	173.83	OK	80.5624	67.6362	93.4886	OK	136.426	117.845	155.007	OK	137.531	120.941	154.121	OK	123.338	107.066	139.609	OK	113.725	98.7605	128.69	OK	106.079	91.4037	120.754	OK	106.872	92.364	121.381	OK	118.294	102.79	133.797	OK	126.067	109.961	142.174	OK	120.865	105.357	136.374	OK
Bin_02_3_442	transporter, AEC family K07088	Bin_02_3:475510-476434	924	254.499	220.946	288.053	OK	101.805	77.6412	125.969	OK	180.502	147.818	213.186	OK	150.195	126.097	174.294	OK	184.215	153.59	214.841	OK	181.277	151.989	210.565	OK	185.312	154.385	216.239	OK	227.385	192.878	261.891	OK	233.814	199.054	268.574	OK	283.419	244.242	322.597	OK	338.692	294.418	382.966	OK
Bin_02_3_443	Proton/glutamate symporter	Bin_02_3:476660-477929	1269	410.946	365.115	456.777	OK	196.762	167.108	226.416	OK	330.042	287.048	373.035	OK	229.933	201.018	258.848	OK	331.801	290.71	372.892	OK	311.118	272.793	349.443	OK	402	353.896	450.104	OK	443.356	391.796	494.916	OK	505.621	448.436	562.805	OK	577.637	514.027	641.248	OK	648.922	578.833	719.011	OK
Bin_02_3_444	3-deoxy-D-arabino-heptulosonate 7-phosphate synthase (EC:2.5.1.54) K01626 3-deoxy-7-phosphoheptulonate	Bin_02_3:478161-479199	1038	176.018	151.529	200.507	OK	121.306	96.7988	145.814	OK	169.871	139.972	199.77	OK	215.844	186.542	245.146	OK	163.131	136.298	189.964	OK	196.785	167.45	226.12	OK	105.603	84.5876	126.619	OK	91.7353	72.7102	110.76	OK	99.4871	79.9761	118.998	OK	113.135	92.568	133.703	OK	137.222	114.321	160.123	OK
Bin_02_3_445	Amino acid-binding ACT	Bin_02_3:479308-479719	411	229.044	179.601	278.487	OK	174.684	115.63	233.739	OK	375.94	287.939	463.941	OK	381.332	312.293	450.372	OK	297.852	227.648	368.057	OK	264.484	201.26	327.707	OK	198.145	140.34	255.95	OK	186.93	132.397	241.464	OK	177.427	125.107	229.748	OK	196.561	142.562	250.561	OK	126.57	83.7813	169.358	OK
Bin_02_3_446	hypothetical protein	Bin_02_3:479848-481017	693	78.4189	59.6287	97.209	OK	35.8969	18.4844	53.3095	OK	47.9337	27.4947	68.3727	OK	66.3551	47.7719	84.9382	OK	82.26	58.2623	106.258	OK	36.7664	21.4337	52.099	OK	51.7256	32.1868	71.2645	OK	42.0673	25.2404	58.8942	OK	37.5329	21.8806	53.1852	OK	29.8125	16.1336	43.4914	OK	44.3692	27.8909	60.8475	OK
Bin_02_3_447	LSU m3Psi1915 methyltransferase RlmH ## ybeA	Bin_02_3:479848-481017	477	100.329	71.7913	128.866	OK	79.4609	43.9652	114.957	OK	132.746	87.2147	178.278	OK	121.236	87.6115	154.861	OK	87.8162	54.6248	121.008	OK	57.29	31.6691	82.9108	OK	79.9049	47.943	111.867	OK	45.2294	21.8731	68.5858	OK	38.0149	16.928	59.1017	OK	78.7278	48.9715	108.484	OK	54.8327	30.3108	79.3546	OK
Bin_02_3_448	hypothetical protein	Bin_02_3:481211-482183	972	91.2838	74.7269	107.841	OK	38.9827	24.5049	53.4605	OK	42.9977	27.5525	58.4429	OK	81.9982	65.516	98.4805	OK	72.4218	54.4562	90.3874	OK	45.7932	32.1403	59.446	OK	55.6377	39.7412	71.5342	OK	46.0615	32.0129	60.1101	OK	44.6702	31.0459	58.2945	OK	45.9481	32.3987	59.4974	OK	59.4127	44.1986	74.6267	OK
Bin_02_3_449	hypothetical protein	Bin_02_3:482189-483593	1404	59.5571	48.8857	70.2285	OK	36.9888	25.7073	48.2703	OK	47.9297	34.8849	60.9746	OK	54.0627	43.3567	64.7687	OK	52.0483	39.8647	64.2319	OK	25.3969	17.2634	33.5304	OK	42.87	31.7076	54.0324	OK	32.9033	23.4049	42.4016	OK	35.2333	25.554	44.9127	OK	35.1561	25.6752	44.6369	OK	66.0668	53.2328	78.9007	OK
Bin_02_3_45	hypothetical protein	Bin_02_3:46728-47112	384	4910.74	4390.51	5430.97	OK	1370.84	1175.15	1566.53	OK	3580.58	3167.99	3993.16	OK	4852.37	4348.64	5356.11	OK	5239.04	4684.62	5793.46	OK	1754.22	1535.9	1972.54	OK	4714.12	4208.2	5220.03	OK	4433.59	3957.62	4909.56	OK	4242.05	3785.94	4698.16	OK	4428.32	3956.71	4899.94	OK	9138.79	8207.16	10070.4	OK
Bin_02_3_450	hypothetical protein	Bin_02_3:483779-485745	1275	434.197	385.613	482.78	OK	202.406	172.233	232.579	OK	285.428	246.859	323.997	OK	261.308	229.349	293.268	OK	325.148	284.759	365.538	OK	234.22	203.47	264.97	OK	365.553	321.05	410.057	OK	399.396	352.099	446.693	OK	437.984	387.267	488.701	OK	467.685	414.492	520.878	OK	560.086	498.408	621.763	OK
Bin_02_3_451	DNA-binding response regulator, OmpR family (rec-whth domains)	Bin_02_3:483779-485745	699	340.346	294.399	386.293	OK	131.417	98.3027	164.53	OK	182.952	143.264	222.64	OK	200.507	167.287	233.727	OK	247.245	204.894	289.596	OK	135.807	106.518	165.096	OK	304.828	256.253	353.403	OK	269.29	225.31	313.27	OK	222.466	183.777	261.156	OK	275.909	232.397	319.421	OK	148.119	118.194	178.044	OK
Bin_02_3_452	guanosine 3',5'-bis-pyrophosphate (ppGpp) synthetase, putative (EC:2.7.6.5) K00951 GTP pyrophosphokinase	Bin_02_3:485757-486399	642	224.127	188.388	259.866	OK	94.3039	64.4824	124.125	OK	184.881	142.467	227.296	OK	236.784	198.131	275.437	OK	209.091	168.664	249.518	OK	142.782	110.855	174.709	OK	205.119	164.697	245.541	OK	187.873	150.299	225.448	OK	184.021	147.399	220.642	OK	138.399	107.257	169.541	OK	112.743	84.9875	140.498	OK
Bin_02_3_453	Pullulanase (EC:3.2.1.41)	Bin_02_3:486671-488624	1953	403.021	359.566	446.476	OK	127.473	108.662	146.284	OK	216.173	188.482	243.865	OK	455.628	407.994	503.263	OK	299.363	264.941	333.785	OK	178.259	156.01	200.508	OK	177.465	154.752	200.179	OK	134.971	116.733	153.21	OK	159.628	139.109	180.146	OK	146.908	127.833	165.983	OK	176.172	154.335	198.009	OK
Bin_02_3_454	glycogen/starch synthase, ADP-glucose type K00703 starch synthase	Bin_02_3:488636-490070	1434	1200.47	1072.43	1328.51	OK	286.174	249.172	323.176	OK	484.058	427.486	540.629	OK	1208.45	1085.32	1331.59	OK	836.108	748.374	923.841	OK	373.566	330.308	416.823	OK	568.525	505.918	631.132	OK	419.982	371.906	468.059	OK	397.569	351.855	443.282	OK	429.666	381.233	478.099	OK	434.159	385.499	482.82	OK
Bin_02_3_455	required glycogen biosynthesis K00975 glucose-1-phosphate adenylyltransferase	Bin_02_3:490070-491186	1116	1528.26	1364.09	1692.44	OK	400.701	349.326	452.076	OK	566.459	498.517	634.402	OK	1466.04	1316.5	1615.58	OK	965.417	862.487	1068.35	OK	520.997	461.014	580.98	OK	714.229	634.738	793.72	OK	540.306	477.943	602.669	OK	506.491	447.68	565.303	OK	530.741	470.018	591.464	OK	674.983	600.933	749.032	OK
Bin_02_3_456	glgC glucose-1-phosphate adenylyltransferase (EC:2.7.7.27) K00975	Bin_02_3:491197-492322	1125	1493.03	1332.97	1653.09	OK	381.092	331.775	430.41	OK	523.913	460.23	587.596	OK	1298.39	1165.62	1431.16	OK	938.329	838.079	1038.58	OK	548.997	486.459	611.535	OK	720.502	640.545	800.459	OK	513.588	453.857	573.319	OK	457.363	403.351	511.375	OK	483.076	426.981	539.171	OK	520.577	461.185	579.968	OK
Bin_02_3_457	GG24830 gene product from transcript GG24830-RA K00688 starch phosphorylase	Bin_02_3:492450-494889	2439	385.173	344.048	426.298	OK	373.142	332.095	414.188	OK	309.732	274.483	344.981	OK	513.612	461.027	566.198	OK	371.676	331.779	411.573	OK	433.51	388.147	478.872	OK	264.869	234.937	294.802	OK	211.237	186.671	235.803	OK	189.154	166.831	211.476	OK	176.728	155.764	197.692	OK	202.773	179.408	226.138	OK
Bin_02_3_458	glgB glycogen branching enzyme (EC:2.4.1.18) K00700 1,4-alpha-glucan	Bin_02_3:495007-497023	2016	165.99	146.074	185.907	OK	26.203	18.4762	33.9299	OK	29.976	21.581	38.3709	OK	83.5345	71.5804	95.4887	OK	82.1533	69.0688	95.2378	OK	28.0299	21.0765	34.9832	OK	115.96	99.432	132.489	OK	108.489	93.0025	123.976	OK	84.9624	71.9331	97.9917	OK	64.7621	53.9539	75.5703	OK	66.8627	55.9428	77.7826	OK
Bin_02_3_459	aconitate hydratase (EC:4.2.1.3) K01681 1	Bin_02_3:497234-499163	1929	558.894	499.549	618.239	OK	230.969	201.95	259.988	OK	339.577	299.774	379.38	OK	480.772	430.668	530.876	OK	420.575	374.625	466.526	OK	379.598	338.062	421.134	OK	429.62	382.704	476.535	OK	378.601	336.847	420.356	OK	399.998	356.422	443.574	OK	400.614	357.204	444.025	OK	270.97	239.923	302.017	OK
Bin_02_3_46	dihydroxyacetone kinase (EC:2.7.1.29) K05879 kinase, C-terminal domain	Bin_02_3:47169-47805	636	1176.64	1046.52	1306.77	OK	401.581	336.908	466.253	OK	527.821	449.669	605.973	OK	779.139	687.159	871.118	OK	798.456	699.075	897.836	OK	472.3	406.655	537.946	OK	965.141	849.011	1081.27	OK	914.325	804.437	1024.21	OK	853.457	750.073	956.84	OK	834.828	734.099	935.558	OK	434.723	373.538	495.908	OK
Bin_02_3_460	hypothetical protein	Bin_02_3:499185-499698	513	531.052	458.617	603.487	OK	190.531	140.058	241.004	OK	427.683	350.252	505.114	OK	519.024	446.147	591.9	OK	432.213	360.605	503.821	OK	344.147	284.051	404.243	OK	324.704	264.147	385.262	OK	293.008	237.134	348.882	OK	359.072	296.859	421.285	OK	457.03	385.73	528.33	OK	523.143	445.943	600.342	OK
Bin_02_3_461	hypothetical protein	Bin_02_3:499994-500504	510	197.23	159.339	235.121	OK	172.148	123.937	220.359	OK	222.906	167.179	278.632	OK	172.626	134.729	210.522	OK	221.025	171.29	270.759	OK	173.762	131.619	215.905	OK	233.8	182.162	285.438	OK	212.498	164.682	260.314	OK	234.774	185.279	284.269	OK	200.658	155.79	245.527	OK	217.669	171.523	263.815	OK
Bin_02_3_462	Cytidylate kinase (EC 2.7.4.14)	Bin_02_3:500638-501244	606	1375.49	1224.81	1526.18	OK	482.946	408.139	557.752	OK	837.601	727.288	947.913	OK	724.939	636.981	812.897	OK	1096.55	966.479	1226.63	OK	513.403	442.322	584.485	OK	2974.93	2666.04	3283.82	OK	5598.78	5027.85	6169.71	OK	5675.84	5096.86	6254.83	OK	4621.37	4150.52	5092.23	OK	7154.83	6419.11	7890.55	OK
Bin_02_3_463	hypothetical protein	Bin_02_3:501437-502676	1239	181.669	157.93	205.408	OK	134.645	111.043	158.247	OK	320.057	277.725	362.389	OK	232.912	203.517	262.308	OK	208.324	179.073	237.575	OK	210.657	181.965	239.349	OK	195.454	167.259	223.649	OK	198.698	170.71	226.685	OK	171.885	146.79	196.98	OK	188.246	161.856	214.637	OK	304.239	266.716	341.762	OK
Bin_02_3_464	Hypothetical protein YggS, proline synthase co-transcribed bacterial homolog PROSC	Bin_02_3:502693-503386	693	438.783	382.631	494.935	OK	272.394	223.874	320.915	OK	448.834	381.467	516.2	OK	415.045	360.461	469.628	OK	395.548	338.03	453.066	OK	340.489	289.938	391.039	OK	326.407	275.331	377.482	OK	316.346	267.345	365.347	OK	331.269	281.343	381.194	OK	326.368	277.55	375.186	OK	333.534	284.479	382.589	OK
Bin_02_3_465	FIG001960: FtsZ-interacting protein related to cell division	Bin_02_3:503399-503903	504	2023.57	1805.02	2242.13	OK	988.145	854.62	1121.67	OK	2234.6	1978.81	2490.39	OK	1919.92	1712.02	2127.82	OK	1940.57	1721.37	2159.78	OK	1261.53	1110.09	1412.98	OK	1643.19	1451.5	1834.87	OK	1536.47	1356.97	1715.96	OK	1471.43	1299.16	1643.71	OK	1422.49	1256.06	1588.93	OK	2140.43	1906.94	2373.92	OK
Bin_02_3_466	YlmH	Bin_02_3:503981-505678	753	144.601	119.553	169.649	OK	63.9439	42.0113	85.8765	OK	104.791	76.2704	133.311	OK	143.694	117.678	169.709	OK	101.325	76.1892	126.46	OK	116.748	90.9625	142.533	OK	73.0765	51.5274	94.6255	OK	65.943	46.0604	85.8256	OK	63.9512	44.6692	83.2332	OK	68.4782	48.913	88.0434	OK	79.0357	58.2799	99.7916	OK
Bin_02_3_467	RluA family pseudouridine synthase (EC:3.2.1.17) K06180 ribosomal large subunit D	Bin_02_3:503981-505678	948	206.528	177.659	235.397	OK	109.621	84.9543	134.288	OK	125.997	99.1341	152.859	OK	187.243	159.724	214.763	OK	133.416	108.641	158.19	OK	136.56	112.331	160.789	OK	112.522	89.5535	135.49	OK	109.471	87.4662	131.475	OK	95.4405	75.2071	115.674	OK	113.421	91.7928	135.05	OK	51.2758	36.9157	65.6359	OK
Bin_02_3_468	fibronectin-binding A domain protein	Bin_02_3:505678-507466	1788	93.4645	80.3888	106.54	OK	69.7251	56.2439	83.2063	OK	84.0475	68.8929	99.2022	OK	107.204	92.419	121.99	OK	92.9001	78.0493	107.751	OK	82.3827	69.0725	95.693	OK	72.6572	59.819	85.4954	OK	54.5244	43.8823	65.1664	OK	58.9206	48.0262	69.815	OK	61.0115	50.0549	71.9681	OK	50.048	40.3258	59.7702	OK
Bin_02_3_469	YicC domain protein	Bin_02_3:507620-508499	879	120.101	99.6697	140.532	OK	48.9442	31.6398	66.2486	OK	82.0661	59.3051	104.827	OK	137.594	114.204	160.984	OK	131.846	105.989	157.703	OK	59.0521	42.5142	75.59	OK	78.8098	58.6287	98.9909	OK	62.1609	44.7523	79.5694	OK	49.6451	34.3243	64.9659	OK	52.2811	36.8642	67.698	OK	33.2466	21.1067	45.3866	OK
Bin_02_3_47	hypothetical protein	Bin_02_3:47926-48337	411	895.336	776.647	1014.02	OK	244.558	174.684	314.432	OK	324.442	242.69	406.193	OK	488.966	408.538	569.395	OK	446.779	360.796	532.761	OK	317.38	248.122	386.638	OK	741.991	624.248	859.733	OK	596.587	496.284	696.889	OK	705.852	595.401	816.302	OK	641.606	539.364	743.848	OK	169.965	120.381	219.549	OK
Bin_02_3_470	gmk guanylate kinase (EC:2.7.4.8) K00942	Bin_02_3:508513-509122	609	195.694	162.28	229.107	OK	73.9447	46.4824	101.407	OK	163.121	121.688	204.554	OK	201.101	165.137	237.066	OK	166.962	129.393	204.532	OK	110.027	80.88	139.174	OK	139.998	105.269	174.727	OK	146.298	111.815	180.78	OK	116.262	85.9899	146.534	OK	77.6835	53.4193	101.948	OK	59.12	38.2179	80.0221	OK
Bin_02_3_471	DNA-directed RNA polymerase subunit omega	Bin_02_3:509187-511712	351	741.207	627.451	854.963	OK	475.762	360.373	591.152	OK	909.623	746.27	1072.97	OK	1056.19	906.606	1205.78	OK	933.661	780.669	1086.65	OK	619.7	505.117	734.282	OK	490.522	382.839	598.206	OK	407.005	311.732	502.278	OK	400.119	307.093	493.144	OK	353.53	267.786	439.273	OK	217.984	151.5	284.469	OK
Bin_02_3_472	hypothetical protein	Bin_02_3:509187-511712	2175	219.684	194.747	244.621	OK	136.155	117.216	155.094	OK	201.548	176.02	227.076	OK	278.785	248.406	309.164	OK	210.082	184.862	235.301	OK	200.597	176.719	224.476	OK	153.936	134.134	173.738	OK	111.004	95.6596	126.348	OK	109.674	94.5969	124.752	OK	93.7806	80.4135	107.148	OK	77.7839	66.1012	89.4665	OK
Bin_02_3_473	def peptide deformylase (EC:3.5.1.88) K01462	Bin_02_3:511735-513278	609	167.188	136.485	197.892	OK	89.2437	59.0738	119.414	OK	176.276	133.205	219.347	OK	196.388	160.977	231.799	OK	183.87	144.444	223.296	OK	142.842	109.632	176.052	OK	131.383	97.4645	165.301	OK	134.106	101.092	167.121	OK	106.409	77.4483	135.37	OK	126.946	95.9284	157.964	OK	75.7475	52.088	99.4071	OK
Bin_02_3_474	fmt methionyl-tRNA formyltransferase (EC:2.1.2.9) K00604	Bin_02_3:511735-513278	942	288.939	252.005	325.873	OK	132.895	105.625	160.164	OK	200.636	165.874	235.398	OK	313.748	273.8	353.697	OK	259.726	221.833	297.618	OK	230.864	196.909	264.818	OK	203.241	170.752	235.731	OK	207.345	175.113	239.577	OK	219.461	186.386	252.535	OK	221.411	188.54	254.283	OK	107.44	86.5689	128.311	OK
Bin_02_3_475	putative neutral zinc metallopeptidase K06973	Bin_02_3:513347-514040	693	707.019	624.996	789.041	OK	342.077	286.209	397.944	OK	642.747	556.471	729.023	OK	610.207	536.514	683.899	OK	812.099	713.837	910.36	OK	581.868	507.781	655.954	OK	827.61	727.472	927.749	OK	787.499	692.371	882.627	OK	855.098	753.975	956.221	OK	847.302	747.668	946.935	OK	578.33	505.339	651.321	OK
Bin_02_3_476	Ribosomal RNA small subunit methyltransferase B (EC 2.1.1.-)	Bin_02_3:514044-520298	1344	106.231	90.4588	122.002	OK	58.8568	44.2562	73.4573	OK	91.5627	73.0643	110.061	OK	122.186	104.228	140.144	OK	100.57	82.937	118.204	OK	90.4839	74.4958	106.472	OK	67.3078	52.9577	81.6578	OK	55.5609	42.8974	68.2244	OK	57.3816	44.7081	70.0551	OK	68.6308	55.0399	82.2217	OK	15.746	9.31771	22.1742	OK
Bin_02_3_477	hypothetical protein	Bin_02_3:514044-520298	2685	121.011	106.512	135.51	OK	50.3378	41.1854	59.4901	OK	66.9642	55.8697	78.0587	OK	124.321	109.41	139.233	OK	99.6526	86.2091	113.096	OK	93.8511	81.3009	106.401	OK	70.281	59.6224	80.9396	OK	53.0425	44.3217	61.7634	OK	50.7974	42.4136	59.1812	OK	51.6251	43.2842	59.9659	OK	19.2914	14.4686	24.1143	OK
Bin_02_3_478	glycoprotease family protein	Bin_02_3:514044-520298	732	123.199	100.201	146.197	OK	46.933	27.7727	66.0933	OK	68.6049	45.0736	92.1362	OK	138.567	112.724	164.41	OK	89.148	65.1066	113.189	OK	97.7068	73.6531	121.761	OK	66.0733	45.1791	86.9675	OK	51.4253	33.5213	69.3292	OK	63.4734	43.8851	83.0617	OK	59.5781	40.969	78.1871	OK	32.5889	18.9984	46.1794	OK
Bin_02_3_479	hypothetical protein	Bin_02_3:514044-520298	516	191.426	154.26	228.592	OK	139.04	96.1315	181.949	OK	109.308	70.6616	147.954	OK	228.457	185.283	271.632	OK	148.172	107.845	188.5	OK	160.393	120.295	200.491	OK	83.8904	53.2579	114.523	OK	55.3996	31.2212	79.578	OK	94.6606	63.5364	125.785	OK	83.6385	54.9507	112.326	OK	62.3649	37.9034	86.8264	OK
Bin_02_3_48	cbiM2 putative cobalt transport protein CbiM K02007 cobalt/nickel system permease	Bin_02_3:48456-49446	990	1407.16	1258.13	1556.19	OK	535.882	469.323	602.441	OK	604.44	530.757	678.124	OK	612.633	544.595	680.671	OK	776.213	689.202	863.224	OK	636.361	563.728	708.993	OK	1129.42	1008.86	1249.98	OK	1214.12	1086.29	1341.95	OK	1333.77	1194.86	1472.68	OK	1452.27	1302.27	1602.27	OK	372.101	325.479	418.723	OK
Bin_02_3_480	gcp DNA-binding/iron metalloprotein/AP endonuclease (EC:3.4.24.57) K01409 O-sialoglycoprotein endopeptidase	Bin_02_3:514044-520298	1026	94.9846	78.5246	111.445	OK	54.0035	37.5326	70.4744	OK	58.3144	40.9284	75.7004	OK	125.362	104.888	145.835	OK	81.1952	62.8081	99.5823	OK	74.1588	57.3651	90.9524	OK	64.7117	48.1407	81.2827	OK	57.0459	41.9341	72.1577	OK	65.9992	49.992	82.0063	OK	46.6616	33.4637	59.8595	OK	13.6496	6.60098	20.6982	OK
Bin_02_3_481	Heat shock protein 60 family co-chaperone GroES	Bin_02_3:520436-520724	288	3297.17	2902.98	3691.35	OK	1599.59	1321.4	1877.78	OK	8085.1	7170.79	8999.41	OK	9127.57	8174.81	10080.3	OK	9645.95	8614.76	10677.1	OK	4703.36	4149.49	5257.22	OK	7774.08	6916.71	8631.45	OK	10086.7	9018.21	11155.1	OK	6816.94	6060.44	7573.44	OK	6356.54	5647.75	7065.34	OK	11791.6	10569.2	13013.9	OK
Bin_02_3_482	chaperonin complex component, TCP-1 eta subunit, putative	Bin_02_3:520758-522384	1626	3248.6	2884.17	3613.02	OK	1415.48	1270.88	1560.08	OK	6765.67	6033.8	7497.54	OK	9129.12	8088.18	10170.1	OK	8276.44	7358.68	9194.19	OK	4681.36	4176.99	5185.72	OK	6569.93	5851.76	7288.09	OK	7136.32	6349.86	7922.78	OK	5581.72	4974.41	6189.03	OK	4452.68	3974.09	4931.28	OK	4599.43	4103.12	5095.74	OK
Bin_02_3_483	Hypothetical nudix hydrolase YeaB	Bin_02_3:522514-523168	654	138.144	111.819	164.47	OK	39.0098	20.0873	57.9323	OK	142.064	105.384	178.745	OK	132.907	105.49	160.324	OK	125.531	94.6273	156.434	OK	99.0179	72.7874	125.248	OK	160.88	125.562	196.198	OK	186.518	149.582	223.454	OK	191.524	154.666	228.383	OK	124.475	95.3378	153.613	OK	68.1685	46.8762	89.4608	OK
Bin_02_3_484	beta-lactamase-like protein	Bin_02_3:523189-523906	717	475.552	416.607	534.496	OK	161.02	125.015	197.025	OK	398.75	337.422	460.077	OK	538.238	472.24	604.236	OK	533.853	463.705	604	OK	280.364	236.625	324.102	OK	527.048	457.28	596.817	OK	562.979	490.678	635.281	OK	545.975	475.857	616.092	OK	441.212	381.988	500.436	OK	387.924	334.301	441.547	OK
Bin_02_3_485	rpsU 30S ribosomal protein S21 K02970 small subunit S21	Bin_02_3:524096-524282	186	15144.5	13362.4	16926.5	OK	11110	9506.2	12713.8	OK	26947.1	23781.9	30112.3	OK	15617.4	13772.4	17462.4	OK	14191.7	12375.4	16008.1	OK	16821.3	14783.6	18858.9	OK	11537.7	9972.72	13102.8	OK	12187.8	10585.4	13790.2	OK	12488.7	10868.6	14108.9	OK	12151.2	10578.7	13723.7	OK	19793.7	17487.4	22100	OK
Bin_02_3_486	Transamidase GatB domain protein	Bin_02_3:524299-524746	447	7912.31	7079.81	8744.81	OK	5803.28	5200.53	6406.03	OK	13287.7	11930.9	14644.5	OK	9312.71	8357.74	10267.7	OK	7766.67	6974.93	8558.41	OK	9307.94	8358.24	10257.6	OK	7010.03	6293.91	7726.15	OK	7033.38	6315.8	7750.95	OK	7208.64	6473.75	7943.53	OK	7550.48	6781.19	8319.77	OK	13621.8	12212.1	15031.5	OK
Bin_02_3_487	hypothetical protein	Bin_02_3:525228-525318	90	0	0	0	OK	0	0	0	OK	0	0	0	OK	0	0	0	OK	0	0	0	OK	0	0	0	OK	0	0	0	OK	0	0	0	OK	0	0	0	OK	0	0	0	OK	0	0	0	OK
Bin_02_3_488	DNA-binding protein	Bin_02_3:525701-526310	609	45.92	29.9891	61.8508	OK	43.3469	22.3206	64.3733	OK	71.0367	43.6947	98.3787	OK	64.4153	44.2953	84.5352	OK	52.8362	31.7017	73.9707	OK	100.375	72.5362	128.214	OK	43.0763	23.812	62.3407	OK	40.6383	22.4643	58.8123	OK	57.1457	35.9223	78.369	OK	49.2627	29.9403	68.5852	OK	114.545	85.4506	143.64	OK
Bin_02_3_489	phosphoserine aminotransferase, putative (EC:2.6.1.52) K00831 aminotransferase	Bin_02_3:526596-527691	1095	713.962	635.77	792.154	OK	921.095	819.533	1022.66	OK	695.777	615.048	776.506	OK	926.633	830.027	1023.24	OK	592.522	524.481	660.563	OK	1461.26	1311.18	1611.33	OK	415.935	364.707	467.164	OK	397.01	348.225	445.796	OK	419.044	368.424	469.663	OK	438.219	386.134	490.304	OK	493.617	436.458	550.776	OK
Bin_02_3_49	hypothetical protein	Bin_02_3:49493-50225	732	1293.1	1154.92	1431.27	OK	479.107	411.253	546.962	OK	659.818	573.641	745.994	OK	608.49	536.034	680.947	OK	831.508	732.807	930.208	OK	569.957	498.283	641.63	OK	1034.05	915.575	1152.52	OK	1086.16	963.936	1208.39	OK	1258.89	1121.01	1396.77	OK	1349.95	1204.26	1495.64	OK	358.478	308.183	408.773	OK
Bin_02_3_490	D-isomer specific 2-hydroxyacid dehydrogenase (EC:1.1.1.95) K00058 D-3-phosphoglycerate	Bin_02_3:527812-528988	1176	605.308	539.574	671.042	OK	627.662	555.039	700.285	OK	497.512	437.052	557.973	OK	746	667.332	824.668	OK	476.231	420.252	532.21	OK	1159.36	1039.38	1279.33	OK	374.088	327.855	420.321	OK	335.142	293.269	377.016	OK	338.972	296.993	380.952	OK	426.155	376.044	476.267	OK	384.755	338.867	430.642	OK
Bin_02_3_491	Related to HTH domain SpoOJ/ParA/ParB/repB family, involved chromosome partitioning	Bin_02_3:528989-530231	1242	596.847	531.702	661.992	OK	600.671	531.428	669.915	OK	490.498	431.479	549.517	OK	668.529	597.713	739.346	OK	406.377	357.779	454.976	OK	1145.85	1027.65	1264.06	OK	299.054	260.779	337.329	OK	320.167	280.322	360.013	OK	328.174	287.797	368.55	OK	340.672	299.395	381.95	OK	170.054	145.682	194.426	OK
Bin_02_3_492	alpha amylase catalytic region	Bin_02_3:530351-532238	1887	269.432	239.155	299.708	OK	130.633	111.238	150.027	OK	163.268	140.487	186.05	OK	203.684	179.724	227.644	OK	231.803	203.665	259.942	OK	193.608	169.68	217.535	OK	261.615	230.463	292.767	OK	231.658	203.736	259.579	OK	212.337	186.464	238.211	OK	175.456	153.392	197.52	OK	193.302	169.621	216.984	OK
Bin_02_3_493	putative alpha-isopropylmalate/homocitrate synthase family transferase (EC:2.3.3.13) K01649 2-isopropylmalate	Bin_02_3:532591-534196	1605	35.1999	27.7766	42.6233	OK	65.5725	51.6711	79.4738	OK	31.1692	21.4335	40.9048	OK	69.0034	57.4472	80.5596	OK	27.4806	19.2875	35.6737	OK	63.0267	51.1686	74.8848	OK	34.8513	25.5369	44.1657	OK	16.4394	10.2259	22.6529	OK	23.9143	16.5342	31.2944	OK	24.6366	17.2914	31.9818	OK	7.47369	3.47883	11.4685	OK
Bin_02_3_494	leuC 3-isopropylmalate dehydratase large subunit (EC:4.2.1.33) K01703 3-isopropylmalate/(R)-2-methylmalate	Bin_02_3:534283-535546	1263	369.386	326.915	411.857	OK	257.338	221.709	292.966	OK	211.217	179.73	242.703	OK	523.134	466.193	580.075	OK	327.218	286.531	367.905	OK	321.736	282.328	361.145	OK	276.655	240.765	312.545	OK	202.738	174.559	230.917	OK	170.249	145.492	195.005	OK	145.59	123.572	167.608	OK	117.242	98.2379	136.246	OK
Bin_02_3_495	leuD 3-isopropylmalate dehydratase small subunit (EC:4.2.1.33) K01704 3-isopropylmalate/(R)-2-methylmalate	Bin_02_3:535571-536066	495	434.924	371.307	498.542	OK	266.22	204.739	327.7	OK	223.418	166.206	280.629	OK	481.168	410.5	551.836	OK	314.807	253.94	375.674	OK	368.141	304.098	432.183	OK	236.867	183.568	290.167	OK	229.118	178.203	280.033	OK	241.4	189.933	292.867	OK	224.199	175.563	272.834	OK	110.592	76.8615	144.322	OK
Bin_02_3_496	3-isopropylmalate dehydrogenase, chloroplast, putative (EC:1.1.1.85) K00052 dehydrogenase	Bin_02_3:536087-537149	1062	378.771	334.244	423.297	OK	253.872	216.13	291.615	OK	228.434	192.796	264.071	OK	502.641	445.831	559.45	OK	288.212	249.331	327.093	OK	408.972	359.182	458.761	OK	234.771	200.88	268.662	OK	194.637	165.303	223.97	OK	182.249	154.416	210.082	OK	179.707	152.53	206.884	OK	88.05	70.5274	105.573	OK
Bin_02_3_497	dihydroxyacid dehydratase (EC:4.2.1.9) K01687 dihydroxy-acid	Bin_02_3:537167-538811	1644	495.835	442.083	549.587	OK	275.972	241.268	310.677	OK	233.723	202.942	264.505	OK	554.299	496.354	612.244	OK	407.579	361.603	453.554	OK	417.298	371.061	463.534	OK	353.604	312.592	394.617	OK	269.614	237.1	302.129	OK	267.01	234.938	299.083	OK	269.52	237.437	301.603	OK	116.859	99.8542	133.864	OK
Bin_02_3_498	acetolactate synthase, large subunit, biosynthetic type (EC:2.2.1.6) K01652 synthase I/II/III subunit	Bin_02_3:538833-540501	1668	534.452	476.998	591.905	OK	351.119	309.217	393.021	OK	389.942	344.022	435.861	OK	706.385	633.758	779.011	OK	495.568	441.424	549.712	OK	542.292	484.39	600.194	OK	399.62	354.373	444.867	OK	303.961	268.232	339.691	OK	324.749	287.219	362.278	OK	331.638	293.713	369.563	OK	246.745	217.115	276.374	OK
Bin_02_3_499	hypothetical protein	Bin_02_3:540629-541382	753	147.606	122.643	172.568	OK	139.172	106.815	171.529	OK	153.305	118.809	187.802	OK	143.694	117.678	169.709	OK	146.531	116.304	176.758	OK	145.223	116.464	173.981	OK	127.089	98.6714	155.508	OK	139.38	110.474	168.285	OK	133.716	105.834	161.598	OK	122.981	96.7615	149.201	OK	124.004	98.006	150.003	OK
Bin_02_3_5	hypothetical protein K00803 alkyldihydroxyacetonephosphate synthase	Bin_02_3:6968-9481	1413	40.948	32.2994	49.5966	OK	21.345	12.807	29.883	OK	37.8821	26.3282	49.436	OK	34.1952	25.7124	42.678	OK	39.6302	29.0386	50.2218	OK	35.5495	25.9625	45.1364	OK	31.0116	21.5531	40.47	OK	29.2564	20.3333	38.1795	OK	23.094	15.2868	30.9013	OK	28.5499	20.038	37.0618	OK	40.211	30.2359	50.1861	OK
Bin_02_3_50	ABC-type cobalt transport protein ATPase component K02006 cobalt/nickel system ATP-binding	Bin_02_3:50237-50906	669	1062.54	945.739	1179.34	OK	395.272	332.936	457.608	OK	758.427	659.607	857.246	OK	540.466	472.879	608.054	OK	808.021	709.176	906.867	OK	514.413	446.085	582.74	OK	823.455	722.722	924.189	OK	879.485	774.436	984.533	OK	1043.41	923.282	1163.54	OK	1098.97	974.39	1223.55	OK	786.793	692.533	881.052	OK
Bin_02_3_500	hypothetical protein	Bin_02_3:541406-542324	918	527.96	467.594	588.327	OK	296.416	251.896	340.936	OK	598.276	523.738	672.814	OK	400.918	352.12	449.716	OK	518.941	455.297	582.584	OK	371.075	323.012	419.139	OK	572.822	503.645	642	OK	659.082	582.374	735.791	OK	691.694	612.301	771.088	OK	794.014	705.491	882.536	OK	1092.72	976.392	1209.04	OK
Bin_02_3_501	hypothetical protein	Bin_02_3:542329-543373	1044	160.178	137.253	183.102	OK	105.692	82.8978	128.486	OK	166.121	136.653	195.589	OK	118.888	99.258	138.518	OK	182.339	153.599	211.078	OK	146.069	121.951	170.187	OK	158.831	132.323	185.338	OK	154.738	129.199	180.276	OK	177.607	150.08	205.134	OK	195.431	166.494	224.367	OK	144.256	120.696	167.816	OK
Bin_02_3_502	radA DNA repair protein RadA K04485 RadA/Sms	Bin_02_3:543384-544764	1380	176.88	154.078	199.682	OK	107.965	88.3375	127.592	OK	193.821	165.123	222.519	OK	155.223	134.248	176.197	OK	152.057	129.374	174.739	OK	125.59	106.194	144.986	OK	172.756	147.898	197.614	OK	156.683	133.824	179.542	OK	150.594	128.55	172.637	OK	181.977	157.192	206.763	OK	158.362	136.039	180.686	OK
Bin_02_3_503	hypothetical protein	Bin_02_3:545049-545874	825	115.171	94.4693	135.873	OK	53.2019	34.3922	72.0117	OK	96.0672	70.3922	121.742	OK	136.246	112.266	160.227	OK	90.9502	68.5598	113.341	OK	93.1373	71.4833	114.791	OK	136.222	108.56	163.885	OK	135.137	108.376	161.898	OK	134.91	108.578	161.241	OK	122.306	97.7217	146.891	OK	149.374	122.33	176.418	OK
Bin_02_3_504	hypothetical protein	Bin_02_3:545880-547017	1137	713.368	636.746	789.989	OK	313.122	270.614	355.63	OK	603.939	532.642	675.236	OK	437	387.144	486.856	OK	670.39	595.525	745.255	OK	373.574	328.034	419.114	OK	740.206	658.536	821.875	OK	763.557	680.377	846.737	OK	867.9	775.236	960.564	OK	869.86	777.41	962.31	OK	1176.87	1055.22	1298.53	OK
Bin_02_3_505	BadM/Rrf2 family transcriptional regulator	Bin_02_3:547144-548711	435	459.861	388.694	531.029	OK	277.3	206.865	347.734	OK	304.587	229.603	379.571	OK	391.329	324.05	458.607	OK	355.886	283.241	428.531	OK	301.344	237.459	365.228	OK	392.908	315.852	469.963	OK	327.9	259.528	396.272	OK	193.563	141.831	245.294	OK	216.026	162.437	269.616	OK	152.311	107.877	196.744	OK
Bin_02_3_506	Cysteine desulfurase NFS1 (ISS) K04487 cysteine	Bin_02_3:547144-548711	1146	688.815	614.167	763.462	OK	366.019	318.453	413.585	OK	528.061	464.256	591.866	OK	602.982	537.572	668.392	OK	640.367	568.454	712.279	OK	477.853	422.3	533.406	OK	554.477	490.478	618.476	OK	466.331	411.377	521.285	OK	429.379	378.284	480.475	OK	427.516	376.976	478.056	OK	495.47	438.677	552.263	OK
Bin_02_3_507	alaS alanyl-tRNA synthetase (EC:6.1.1.7) K01872	Bin_02_3:548869-551521	2652	397.234	354.842	439.626	OK	259.72	229.883	289.557	OK	391.105	348.711	433.499	OK	569.976	511.869	628.083	OK	348.419	311.139	385.699	OK	457.069	409.748	504.39	OK	231.849	205.465	258.232	OK	222.758	197.49	248.027	OK	198.761	175.887	221.634	OK	213.671	189.54	237.801	OK	217.816	193.399	242.232	OK
Bin_02_3_508	protein unknown function DUF965	Bin_02_3:551597-551876	279	3508.89	3087.49	3930.29	OK	1458.47	1186.46	1730.47	OK	2577.95	2185.37	2970.53	OK	2602.19	2263.72	2940.65	OK	2323.13	1982.83	2663.43	OK	2381.03	2045.13	2716.92	OK	3845.85	3354.47	4337.24	OK	2789.35	2407.98	3170.73	OK	2803.11	2424.02	3182.2	OK	2968.55	2577.26	3359.85	OK	3197.81	2786.45	3609.17	OK
Bin_02_3_509	Holliday junction resolvase-like protein K07447 putative holliday resolvase	Bin_02_3:551935-552358	423	182.851	139.994	225.708	OK	165.121	109.3	220.942	OK	214.189	149.608	278.769	OK	235.459	183.135	287.783	OK	132.952	87.3499	178.554	OK	232.146	174.558	289.735	OK	143.462	95.6412	191.282	OK	124.063	80.8701	167.257	OK	138.546	93.5957	183.496	OK	136.721	92.9351	180.506	OK	150.405	105.056	195.754	OK
Bin_02_3_51	NADPH-dependent FMN reductase	Bin_02_3:50991-51624	633	1515.83	1352.38	1679.27	OK	512.709	436.591	588.828	OK	869.299	757.56	981.039	OK	796.456	702.699	890.212	OK	1101.32	972.327	1230.31	OK	665.118	580.507	749.73	OK	1262.65	1117.79	1407.51	OK	1175.84	1040.64	1311.04	OK	1292.86	1147.34	1438.39	OK	1520.36	1354.33	1686.39	OK	976.686	862.586	1090.79	OK
Bin_02_3_510	hypothetical protein	Bin_02_3:552369-552528	159	676.392	323.484	1029.3	OK	776.756	258.919	1294.59	OK	801.483	267.161	1335.81	OK	1169.93	671.071	1668.79	OK	143.072	0	345.406	OK	588.03	196.01	980.049	OK	364.512	38.4825	690.541	OK	618.986	206.329	1031.64	OK	800.386	338.283	1262.49	OK	961.987	465.219	1458.76	OK	1125.62	594.995	1656.24	OK
Bin_02_3_511	DUF1292 domain-containing protein	Bin_02_3:552561-552825	264	818.521	656.331	980.71	OK	328.174	188.24	468.108	OK	708.026	499.24	916.811	OK	928.322	743.579	1113.06	OK	741.848	550.304	933.393	OK	530.755	375.918	685.592	OK	390.609	250.298	530.921	OK	439.824	295.211	584.438	OK	334.315	210.153	458.476	OK	288.198	175.157	401.238	OK	507.99	359.794	656.185	OK
Bin_02_3_512	Sugar/maltose fermentation stimulation protein homolog	Bin_02_3:552966-555332	615	742.051	653.807	830.296	OK	452.263	381.197	523.329	OK	912.58	795.483	1029.68	OK	727.632	639.837	815.428	OK	647.681	562.017	733.346	OK	542.098	468.627	615.569	OK	488.142	417.496	558.788	OK	430.48	366.785	494.175	OK	372.817	315.478	430.156	OK	423.819	362.235	485.403	OK	790.103	693.221	886.984	OK
Bin_02_3_513	putative metal-dependent hydrolase K12574 ribonuclease J	Bin_02_3:552966-555332	1755	488.441	436.362	540.521	OK	307.463	270.218	344.707	OK	468.322	415.433	521.21	OK	452.705	404.807	500.603	OK	460.043	409.668	510.418	OK	337.047	298.864	375.23	OK	342.347	302.949	381.746	OK	307.591	271.874	343.309	OK	311.673	275.759	347.586	OK	329.847	292.459	367.235	OK	443.622	395.683	491.562	OK
Bin_02_3_514	hypothetical protein	Bin_02_3:555380-555752	372	740.566	632.058	849.075	OK	423.69	321.677	525.703	OK	620.919	495.474	746.363	OK	635.629	533.265	737.994	OK	549.674	443.889	655.459	OK	460.202	367.698	552.706	OK	539.426	433.636	645.216	OK	489.322	391.458	587.187	OK	427.088	337.05	517.126	OK	561.229	459.201	663.257	OK	774.148	650.85	897.445	OK
Bin_02_3_515	FIG004453: protein YceG like	Bin_02_3:555754-556903	1149	676.426	603.943	748.908	OK	418.384	365.722	471.045	OK	523.002	459.721	586.284	OK	556.644	495.619	617.668	OK	585.818	519.085	652.551	OK	552.417	489.829	615.005	OK	566.557	501.441	631.674	OK	578.016	512.456	643.576	OK	645.823	574.209	717.437	OK	723.252	644.77	801.734	OK	1155.59	1036.1	1275.08	OK
Bin_02_3_516	peptidase U32 K08303 putative protease	Bin_02_3:556947-558195	1248	121.759	103.945	139.572	OK	88.9895	70.2289	107.75	OK	80.5996	62.4633	98.7359	OK	115.757	97.8899	133.623	OK	107.362	88.3171	126.407	OK	116.771	97.4247	136.117	OK	76.0041	60.0693	91.9389	OK	59.0954	45.4479	72.7428	OK	70.3008	55.642	84.9595	OK	62.4527	48.9048	76.0006	OK	60.8963	47.686	74.1065	OK
Bin_02_3_517	tig trigger factor (tf) K03545	Bin_02_3:558293-559664	1371	1074.71	961.484	1187.93	OK	986.256	882.016	1090.5	OK	2327.37	2090.22	2564.51	OK	2104.86	1888.38	2321.34	OK	1641.54	1474.22	1808.85	OK	1690.79	1518.52	1863.07	OK	1031.08	924.074	1138.09	OK	954.397	855.213	1053.58	OK	928.988	832.47	1025.51	OK	903.76	809.946	997.574	OK	1537.52	1380.87	1694.17	OK
[truncated: 1,076 more rows]

## Sheet: C.P.fermentans_coverage
		Pre-fed, Replicate 1						Pre-fed, Replicate 2						Pre-fed, Replicate 3						t = 1 hr						t = 4 hr						t = 6 hr						t = 8 hr						t =12 hr
[truncated: 2,141 more rows]
[truncated: 30 more columns]
