# Supplementary material for: Medium-Chain Fatty Acid Synthesis by “Candidatus Weimeria bifida” gen. nov., sp. nov., and “Candidatus Pseudoramibacter fermentans” sp. nov
Source: Appl Environ Microbiol. 2020 Jan 21;86(3):e02242-19. doi: 10.1128/AEM.02242-19 (PMC6974650; doi:10.1128/AEM.02242-19)
Supplement: Supplemental file 7 [file zam003209562sd7.xlsx]

## Sheet: TOC
Supplementary Data File 6: Other functional genome annotations used for this study
Worksheet Name	Description
Clostridium_kluyveri	Metapathways open reading frame annotations for Clostridium kluyveri
Eubacterium_limosum	Metapathways open reading frame annotations for Eubatcerium limosum
Eubatcerium_pyruvativorans	Metapathways open reading frame annotations for Eubacterium pyruvativorans
Megasphaera_elsdenii	Metapathways open reading frame annotations for Megasphaera elsdenii
Ruminococcaceae_bacterium_CPB6	Metapathways open reading frame annotations for Ruminococcaceae bacterium CPB6

## Sheet: Clostridium_kluyveri
ORF_ID	ORF_length	start	end	Contig_Name	Contig_length	strand	ec	taxonomy	product
Clostridium_kluyveri_0_0	1355	1	1356	Clostridium_kluyveri_0	3964618	+		Clostridium (1485)	dnaA chromosomal replication initiation protein K02313 initiator protein
Clostridium_kluyveri_0_1	1103	1615	2718	Clostridium_kluyveri_0	3964618	+	2.7.7.7	Clostridium (1485)	dnaN DNA polymerase III subunit beta (EC:2.7.7.7) K02338
Clostridium_kluyveri_0_2	206	2746	2952	Clostridium_kluyveri_0	3964618	+		Clostridium (1485)	S4 domain protein
Clostridium_kluyveri_0_3	1094	3033	4127	Clostridium_kluyveri_0	3964618	+		Clostridium (1485)	recF recombination protein F K03629 DNA replication repair RecF
Clostridium_kluyveri_0_4	263	4147	4410	Clostridium_kluyveri_0	3964618	+		Clostridium (1485)	OrfX
Clostridium_kluyveri_0_5	1913	4432	6345	Clostridium_kluyveri_0	3964618	+	5.99.1.3	Clostridium (1485)	DNA topoisomerase, ATP-hydrolyzing, putative / topoisomerase II, gyrase, putative K02470 gyrase subunit B
Clostridium_kluyveri_0_6	2420	6362	8782	Clostridium_kluyveri_0	3964618	+	5.99.1.3	Clostridium (1485)	similar to DNA gyrase subunit A, chloroplastic/mitochondrial K02469 A
Clostridium_kluyveri_0_7	413	14825	15238	Clostridium_kluyveri_0	3964618	+		Clostridium (1485)	HD superfamily hydrolase
Clostridium_kluyveri_0_8	515	15394	15909	Clostridium_kluyveri_0	3964618	+		Clostridium (1485)	putative transcriptional regulator K07105
Clostridium_kluyveri_0_9	2714	15946	18660	Clostridium_kluyveri_0	3964618	+		Clostridium botulinum (1491)	UPF0182 protein AF1421
Clostridium_kluyveri_0_10	1394	18709	20103	Clostridium_kluyveri_0	3964618	+		Clostridium (1485)	putative FAD-dependent oxidoreductase
Clostridium_kluyveri_0_11	347	20121	20468	Clostridium_kluyveri_0	3964618	+		Clostridium (1485)	no significant homology.
Clostridium_kluyveri_0_12	1280	20840	22120	Clostridium_kluyveri_0	3964618	+	6.1.1.11	Clostridium (1485)	serS seryl-tRNA synthetase (EC:6.1.1.11) K01875
Clostridium_kluyveri_0_13	698	23060	23758	Clostridium_kluyveri_0	3964618	+		cellular organisms (131567)	response regulator receiver
Clostridium_kluyveri_0_14	1154	23748	24902	Clostridium_kluyveri_0	3964618	+		Bacillales (1385)	vanS sensor protein VanS (EC:2.7.3.-)
Clostridium_kluyveri_0_15	704	24959	25663	Clostridium_kluyveri_0	3964618	-		Clostridiales (186802)	VanZ family protein
Clostridium_kluyveri_0_16	932	25943	26875	Clostridium_kluyveri_0	3964618	+	3.4.16.4	Clostridiales (186802)	peptidase S11 D-alanyl-D-alanine carboxypeptidase 1 K07258 (penicillin-binding protein 5/6)
Clostridium_kluyveri_0_17	173	27197	27370	Clostridium_kluyveri_0	3964618	+		root (1)	hypothetical protein
Clostridium_kluyveri_0_18	449	27578	28027	Clostridium_kluyveri_0	3964618	+	6.2.1.5	Clostridium (1485)	Succinyl-CoA ligase beta chain (EC 6.2.1.5)
Clostridium_kluyveri_0_19	1178	28448	29626	Clostridium_kluyveri_0	3964618	-		Bacteria (2)	transposase IS116/IS110/IS902 family protein
Clostridium_kluyveri_0_20	464	29947	30411	Clostridium_kluyveri_0	3964618	+		Clostridium botulinum (1491)	hypothetical protein
Clostridium_kluyveri_0_21	863	30542	31405	Clostridium_kluyveri_0	3964618	-		Firmicutes (1239)	hydrolase
Clostridium_kluyveri_0_22	170	31565	31735	Clostridium_kluyveri_0	3964618	-		root (1)	hypothetical protein
Clostridium_kluyveri_0_23	1292	32455	33747	Clostridium_kluyveri_0	3964618	+	2.7.7.49	Firmicutes (1239)	Retron-type RNA-directed DNA polymerase (EC 2.7.7.49)
Clostridium_kluyveri_0_24	470	33889	34359	Clostridium_kluyveri_0	3964618	-		Clostridium kluyveri (1534)	hypothetical protein
Clostridium_kluyveri_0_25	1259	35287	36546	Clostridium_kluyveri_0	3964618	+		Clostridiales (186802)	Conserved protein
Clostridium_kluyveri_0_26	725	36738	37463	Clostridium_kluyveri_0	3964618	+		Clostridium (1485)	putative ABC transporter ATPase K09687 antibiotic transport system ATP-binding protein
Clostridium_kluyveri_0_27	752	37450	38202	Clostridium_kluyveri_0	3964618	+		Clostridium carboxidivorans (217159)	membrane spanning protein K01992 ABC-2 type transport system permease protein
Clostridium_kluyveri_0_28	1436	38216	39652	Clostridium_kluyveri_0	3964618	+		Clostridiales (186802)	periplasmic sensor signal transduction histidine kinase
Clostridium_kluyveri_0_29	689	39739	40428	Clostridium_kluyveri_0	3964618	+		Firmicutes (1239)	two component transcriptional regulator, winged helix family
Clostridium_kluyveri_0_30	1061	40564	41625	Clostridium_kluyveri_0	3964618	+		Clostridium sp. DL-VIII (641107)	phosphoesterase, puative
Clostridium_kluyveri_0_31	866	41741	42607	Clostridium_kluyveri_0	3964618	-		Clostridium kluyveri (1534)	FRG domain-containing protein
Clostridium_kluyveri_0_32	386	42644	43030	Clostridium_kluyveri_0	3964618	-		Clostridium (1485)	GtrA family membrane protein
Clostridium_kluyveri_0_33	905	43845	44750	Clostridium_kluyveri_0	3964618	+		Clostridium (1485)	transcriptional regulator
Clostridium_kluyveri_0_34	1349	45186	46535	Clostridium_kluyveri_0	3964618	-	2.3.3.5	Clostridiales (186802)	citrate synthase (EC:2.3.3.5) K01647
Clostridium_kluyveri_0_35	728	46916	47644	Clostridium_kluyveri_0	3964618	-		Clostridiales (186802)	EcsC protein
Clostridium_kluyveri_0_36	596	47710	48306	Clostridium_kluyveri_0	3964618	-		Clostridium (1485)	putative RNA polymerase-binding protein DksA
Clostridium_kluyveri_0_37	1661	48796	50457	Clostridium_kluyveri_0	3964618	+	2.3.3.13	Firmicutes (1239)	leu3 2-isopropylmalate synthase (predicted) (EC:2.3.3.13)
Clostridium_kluyveri_0_38	503	50554	51057	Clostridium_kluyveri_0	3964618	-		Clostridium botulinum (1491)	GCN5-like N-acetyltransferase
Clostridium_kluyveri_0_39	890	51097	51987	Clostridium_kluyveri_0	3964618	-	4.1.1.65	Clostridium (1485)	psd2 phosphatidylserine decarboxylase (EC:4.1.1.65) K01613
Clostridium_kluyveri_0_40	572	52191	52763	Clostridium_kluyveri_0	3964618	+		Clostridium (1485)	tetR TetR family transcriptional regulator
Clostridium_kluyveri_0_41	1601	52775	54376	Clostridium_kluyveri_0	3964618	-		Clostridium botulinum (1491)	ABC1 family protein kinase K03688 ubiquinone biosynthesis
Clostridium_kluyveri_0_42	302	54407	54709	Clostridium_kluyveri_0	3964618	-		Clostridium (1485)	no significant homology
Clostridium_kluyveri_0_43	437	55121	55558	Clostridium_kluyveri_0	3964618	+	3.5.4.26	Clostridium (1485)	tadA tRNA-specific adenosine deaminase (EC:3.5.4.26)
Clostridium_kluyveri_0_44	419	56146	56565	Clostridium_kluyveri_0	3964618	-		Clostridium kluyveri (1534)	hypothetical protein
Clostridium_kluyveri_0_45	197	56569	56766	Clostridium_kluyveri_0	3964618	-		Firmicutes (1239)	XRE family transcriptional regulator K07729 putative regulator
Clostridium_kluyveri_0_46	545	57973	58518	Clostridium_kluyveri_0	3964618	+		Clostridium kluyveri (1534)	Lj928 prophage portal protein
Clostridium_kluyveri_0_47	236	58618	58854	Clostridium_kluyveri_0	3964618	+		Clostridium kluyveri (1534)	DUF3139 domain-containing protein
Clostridium_kluyveri_0_48	563	59148	59711	Clostridium_kluyveri_0	3964618	+		Clostridium (1485)	putative flavoredoxin
Clostridium_kluyveri_0_49	179	60074	60253	Clostridium_kluyveri_0	3964618	+		root (1)	hypothetical protein
Clostridium_kluyveri_0_50	182	60371	60553	Clostridium_kluyveri_0	3964618	+		Clostridium kluyveri (1534)	hypothetical protein
Clostridium_kluyveri_0_51	266	60943	61209	Clostridium_kluyveri_0	3964618	+		Clostridium butyricum (1492)	unknown
Clostridium_kluyveri_0_52	515	61766	62281	Clostridium_kluyveri_0	3964618	-		Clostridiaceae (31979)	hypothetical protein
Clostridium_kluyveri_0_53	2633	62299	64932	Clostridium_kluyveri_0	3964618	-	2.7.9.2	Desulfotomaculum acetoxidans (58138)	ppsA phosphoenolpyruvate synthase (EC:2.7.9.2) K01007 pyruvate, water dikinase
Clostridium_kluyveri_0_54	620	65006	65626	Clostridium_kluyveri_0	3964618	-		Clostridiales (186802)	TetR family transcriptional regulator
Clostridium_kluyveri_0_55	332	66089	66421	Clostridium_kluyveri_0	3964618	-		Peptococcaceae (186807)	hypothetical protein
Clostridium_kluyveri_0_56	476	66418	66894	Clostridium_kluyveri_0	3964618	-		Clostridium phytofermentans (66219)	RNA polymerase, sigma-24 subunit, ECF subfamily K03088 polymerase sigma-70 factor, subfamily
Clostridium_kluyveri_0_57	179	66940	67119	Clostridium_kluyveri_0	3964618	-		root (1)	hypothetical protein
Clostridium_kluyveri_0_58	1751	67437	69188	Clostridium_kluyveri_0	3964618	-	3.6.3.44	Firmicutes (1239)	xenobiotic-transporting ATPase (EC:3.6.3.44) K06147 ATP-binding cassette, subfamily B, bacterial
Clostridium_kluyveri_0_59	1823	69181	71004	Clostridium_kluyveri_0	3964618	-	3.6.3.44	Firmicutes (1239)	xenobiotic-transporting ATPase (EC:3.6.3.44) K06147 ATP-binding cassette, subfamily B, bacterial
Clostridium_kluyveri_0_60	578	71755	72333	Clostridium_kluyveri_0	3964618	+		Clostridium carboxidivorans (217159)	integrase catalytic region
Clostridium_kluyveri_0_61	473	72725	73198	Clostridium_kluyveri_0	3964618	+		Clostridium kluyveri (1534)	hypothetical protein
Clostridium_kluyveri_0_62	218	73213	73431	Clostridium_kluyveri_0	3964618	+		Monera	Cro family transporter transcriptional regulator K07727 putative regulator
Clostridium_kluyveri_0_63	827	73847	74674	Clostridium_kluyveri_0	3964618	+		Bacillus cereus group (86661)	O-methyltransferase domain-containing protein
Clostridium_kluyveri_0_64	791	74719	75510	Clostridium_kluyveri_0	3964618	+		Syntrophobotulus glycolicus (51197)	polyketide biosynthesis O-methyltransferase
Clostridium_kluyveri_0_65	434	75725	76159	Clostridium_kluyveri_0	3964618	-		Clostridium kluyveri (1534)	transcriptional regulator
Clostridium_kluyveri_0_66	1709	76184	77893	Clostridium_kluyveri_0	3964618	-		Bacteria (2)	major facilitator transporter
Clostridium_kluyveri_0_67	1433	78123	79556	Clostridium_kluyveri_0	3964618	-	3.6.3.4	Clostridiales (186802)	heavy metal translocating P-type ATPase (EC:3.6.3.4)
Clostridium_kluyveri_0_68	350	79652	80002	Clostridium_kluyveri_0	3964618	-	3.6.3.4	Clostridiales (186802)	heavy metal translocating P-type ATPase (EC:3.6.3.4)
Clostridium_kluyveri_0_69	281	80012	80293	Clostridium_kluyveri_0	3964618	-		Clostridiales (186802)	Cobalt-zinc-cadmium resistance protein CzcD
Clostridium_kluyveri_0_70	1304	80422	81726	Clostridium_kluyveri_0	3964618	-	3.4.11.21	Clostridium (1485)	apeB aminopeptidase 2 (EC:3.4.11.21) K01267 aspartyl
Clostridium_kluyveri_0_71	1403	82236	83639	Clostridium_kluyveri_0	3964618	+		Clostridium (1485)	NAD(FAD)-utilizing dehydrogenase K07137
Clostridium_kluyveri_0_72	1286	83715	85001	Clostridium_kluyveri_0	3964618	+	6.3.4.4	Clostridium (1485)	adenylosuccinate synthetase, putative (EC:6.3.4.4)
Clostridium_kluyveri_0_73	749	85129	85878	Clostridium_kluyveri_0	3964618	+	3.1.2.14	Clostridium (1485)	acyl-acyl carrier protein thioesterase (EC:3.1.2.-) K01071 oleoyl- hydrolase
Clostridium_kluyveri_0_74	1229	85892	87121	Clostridium_kluyveri_0	3964618	-		Clostridium (1485)	pyridine nucleotide-disulphide oxidoreductase family protein K07007
Clostridium_kluyveri_0_75	371	87267	87638	Clostridium_kluyveri_0	3964618	+		Clostridium (1485)	Succinyl-CoA synthetase, alpha subunit-related enzymes
Clostridium_kluyveri_0_76	986	88574	89560	Clostridium_kluyveri_0	3964618	-		Clostridium (1485)	putative DNA replication protein DnaC K02315 DnaC
Clostridium_kluyveri_0_77	992	89553	90545	Clostridium_kluyveri_0	3964618	-		Clostridium botulinum (1491)	putative DNA replication protein DnaD
Clostridium_kluyveri_0_78	1064	90760	91824	Clostridium_kluyveri_0	3964618	+		Clostridiaceae (31979)	2-nitropropane dioxygenase family oxidoreductase
Clostridium_kluyveri_0_79	476	91866	92342	Clostridium_kluyveri_0	3964618	+		Clostridium (1485)	marR MarR family transcriptional regulator K03712 regulator
Clostridium_kluyveri_0_80	971	92335	93306	Clostridium_kluyveri_0	3964618	+	2.3.1.41	Clostridium (1485)	fabH 3-oxoacyl-(acyl carrier protein) synthase III (EC:2.3.1.41) K00648 3-oxoacyl-
Clostridium_kluyveri_0_81	227	93331	93558	Clostridium_kluyveri_0	3964618	+	2.3.1.38	Clostridium (1485)	acp1 Acp1 (EC:2.3.1.38) K02078 acyl carrier protein
Clostridium_kluyveri_0_82	944	93571	94515	Clostridium_kluyveri_0	3964618	+	1.3.1.9	Clostridium (1485)	fabI FabI (EC:1.3.1.9) K02371 enoyl- reductase II
Clostridium_kluyveri_0_83	938	94531	95469	Clostridium_kluyveri_0	3964618	+	2.3.1.39	Clostridium (1485)	fabD malonyl CoA-acyl carrier protein transacylase (EC:2.3.1.39) K00645 S-malonyltransferase
Clostridium_kluyveri_0_84	746	95480	96226	Clostridium_kluyveri_0	3964618	+	1.1.1.100	Clostridium (1485)	short chain type dehydrogenase, putative (EC:1.1.1.100) K00059 3-oxoacyl- reductase
Clostridium_kluyveri_0_85	1238	96251	97489	Clostridium_kluyveri_0	3964618	+	2.3.1.179	Clostridium (1485)	hypothetical protein K09458 3-oxoacyl- synthase II
Clostridium_kluyveri_0_86	512	97491	98003	Clostridium_kluyveri_0	3964618	+		Clostridium (1485)	acetyl-CoA carboxylase, biotin carboxyl carrier protein K02160 carboxylase protein
Clostridium_kluyveri_0_87	452	98023	98475	Clostridium_kluyveri_0	3964618	+		Clostridium (1485)	fabZ (3R)-hydroxymyristoyl-ACP dehydratase (EC:4.2.1.-) K02372 3R-hydroxymyristoyl ACP dehydrase
Clostridium_kluyveri_0_88	1343	98500	99843	Clostridium_kluyveri_0	3964618	+	6.4.1.2	Clostridium (1485)	Biotin caboxylase subunit (BC) Het-ACCase (EC:6.4.1.2) K01961 acetyl-CoA carboxylase, biotin carboxylase
Clostridium_kluyveri_0_89	875	99964	100839	Clostridium_kluyveri_0	3964618	+		Clostridium (1485)	acetyl-coa carboxylase beta-carboxyltransferase subunit plastidic multimeric ACCase
Clostridium_kluyveri_0_90	845	100908	101753	Clostridium_kluyveri_0	3964618	+	6.4.1.2	Clostridium (1485)	carboxyl-tansferase, subunit Het-ACCase (EC:6.4.1.2) K01962 acetyl-CoA carboxylase carboxyl transferase alpha
Clostridium_kluyveri_0_91	509	101841	102350	Clostridium_kluyveri_0	3964618	-	1.16.3.1	Alkaliphilus oremlandii (461876)	ftnA ferric iron binding protein, ferritin-like protein K02217 ferritin
Clostridium_kluyveri_0_92	1199	102519	103718	Clostridium_kluyveri_0	3964618	-		Clostridium (1485)	putative subtilisin related protease
Clostridium_kluyveri_0_93	431	103819	104250	Clostridium_kluyveri_0	3964618	-		Clostridium (1485)	putative membrane protein
Clostridium_kluyveri_0_94	479	104386	104865	Clostridium_kluyveri_0	3964618	-	3.6.1.23	Clostridium (1485)	Dimeric dUTPase (EC 3.6.1.23)
Clostridium_kluyveri_0_95	245	105174	105419	Clostridium_kluyveri_0	3964618	-		Clostridiaceae (31979)	putative iron-only hydrogenase system regulator
Clostridium_kluyveri_0_96	1391	105448	106839	Clostridium_kluyveri_0	3964618	-	6.1.1.22	Clostridium (1485)	NS1 asparagine-tRNA ligase (EC:6.1.1.22) K01893 asparaginyl-tRNA synthetase
Clostridium_kluyveri_0_97	473	107230	107703	Clostridium_kluyveri_0	3964618	-	2.1.1.63	Bacteria (2)	ada methylated DNA-protein cysteine methyltransferase K00567 methylated-DNA--cysteine S-methyltransferase
Clostridium_kluyveri_0_98	1814	107742	109556	Clostridium_kluyveri_0	3964618	-		Clostridium kluyveri (1534)	hypothetical protein
Clostridium_kluyveri_0_99	3494	109596	113090	Clostridium_kluyveri_0	3964618	-		Clostridiales (186802)	sbcC ATPase involved DNA repair K03546 exonuclease SbcC
Clostridium_kluyveri_0_100	1244	113053	114297	Clostridium_kluyveri_0	3964618	-		Clostridium perfringens (1502)	nuclease SbcCD, D subunit K03547 exonuclease SbcD
Clostridium_kluyveri_0_101	116	114351	114467	Clostridium_kluyveri_0	3964618	-		root (1)	hypothetical protein
Clostridium_kluyveri_0_102	500	114409	114909	Clostridium_kluyveri_0	3964618	-		Clostridium (1485)	Protein export cytoplasm protein SecA ATPase RNA helicase (TC 3.A.5.1.1)
Clostridium_kluyveri_0_103	161	114966	115127	Clostridium_kluyveri_0	3964618	-		root (1)	hypothetical protein
Clostridium_kluyveri_0_104	566	115111	115677	Clostridium_kluyveri_0	3964618	-		Clostridium (1485)	putative lipoprotein
Clostridium_kluyveri_0_105	788	115693	116481	Clostridium_kluyveri_0	3964618	-		Clostridium (1485)	putative metal dependent hydrolase
Clostridium_kluyveri_0_106	1262	116504	117766	Clostridium_kluyveri_0	3964618	-	2.5.1.7	Clostridium (1485)	UDP-N-acetylglucosamine 1-carboxyvinyltransferase (EC 2.5.1.7)
Clostridium_kluyveri_0_107	164	118199	118363	Clostridium_kluyveri_0	3964618	-		root (1)	hypothetical protein
Clostridium_kluyveri_0_108	545	118581	119126	Clostridium_kluyveri_0	3964618	+		Clostridium (1485)	no significant homology
Clostridium_kluyveri_0_109	1898	119178	121076	Clostridium_kluyveri_0	3964618	-	6.3.1.2	Clostridium (1485)	glnA glutamine synthetase (EC:6.3.1.2) K01915
Clostridium_kluyveri_0_110	773	121424	122197	Clostridium_kluyveri_0	3964618	+	5.1.1.3	Clostridium (1485)	murI glutamate racemase (EC:5.1.1.3) K01776
Clostridium_kluyveri_0_111	674	122259	122933	Clostridium_kluyveri_0	3964618	+		Clostridium (1485)	putative transcriptional regulator, LacI/xre family
Clostridium_kluyveri_0_112	1799	123054	124853	Clostridium_kluyveri_0	3964618	+		Clostridium (1485)	sonO methyl-accepting chemotaxis protein
Clostridium_kluyveri_0_113	899	124904	125803	Clostridium_kluyveri_0	3964618	-	1.97.1.4	Clostridium (1485)	Radical SAM domain-containing protein K04070 putative pyruvate formate lyase activating enzyme
Clostridium_kluyveri_0_114	1040	125926	126966	Clostridium_kluyveri_0	3964618	-		Clostridium (1485)	membrane protein, putative
Clostridium_kluyveri_0_115	1100	127151	128251	Clostridium_kluyveri_0	3964618	+		Clostridium botulinum (1491)	putative phage head-tail adaptor
Clostridium_kluyveri_0_116	920	128301	129221	Clostridium_kluyveri_0	3964618	+		Clostridium (1485)	putative Fe-S oxidoreductase K07139
Clostridium_kluyveri_0_117	722	129260	129982	Clostridium_kluyveri_0	3964618	+	3.1.3.71	Clostridium (1485)	comB 2-phosphosulfolactate phosphatase (EC:3.1.3.71) K05979
Clostridium_kluyveri_0_118	404	130017	130421	Clostridium_kluyveri_0	3964618	-		Clostridium kluyveri (1534)	hypothetical protein
Clostridium_kluyveri_0_119	692	130453	131145	Clostridium_kluyveri_0	3964618	-		Clostridium (1485)	HAD family hydrolase
Clostridium_kluyveri_0_120	1343	131284	132627	Clostridium_kluyveri_0	3964618	-		Clostridium (1485)	putative iron only hydrogenase large subunit
Clostridium_kluyveri_0_121	320	132825	133145	Clostridium_kluyveri_0	3964618	-		Clostridium (1485)	FIG028593: membrane protein
Clostridium_kluyveri_0_122	1373	133228	134601	Clostridium_kluyveri_0	3964618	-	6.3.2.8	Clostridium (1485)	murC UDP-N-acetylmuramate--L-alanine ligase (EC:6.3.2.8) K01924 UDP-N-acetylmuramate--alanine
Clostridium_kluyveri_0_123	812	134894	135706	Clostridium_kluyveri_0	3964618	+		Clostridium (1485)	purR purine operon repressor, PurR K09685 repressor
Clostridium_kluyveri_0_124	290	135810	136100	Clostridium_kluyveri_0	3964618	+		Clostridia (186801)	spoVG regulatory protein SpoVG K06412 stage V sporulation G
Clostridium_kluyveri_0_125	1370	136256	137626	Clostridium_kluyveri_0	3964618	+	2.7.7.23	Clostridium (1485)	glmU bifunctional N-acetylglucosamine-1-phosphate uridyltransferase/glucosamine-1-phosphate acetyltransferase (EC:2.7.7.23 2.3.1.157) K04042 UDP-N-acetylglucosamine pyrophosphorylase / Glucosamine-1-phosphate N-acetyltransferase
Clostridium_kluyveri_0_126	959	137651	138610	Clostridium_kluyveri_0	3964618	+	2.7.6.1	Clostridium (1485)	RPPK1 ribose-phosphate pyrophosphokinase (EC:2.7.6.1) K00948
Clostridium_kluyveri_0_127	686	139094	139780	Clostridium_kluyveri_0	3964618	+		Clostridium (1485)	winged helix family two component transcriptional regulator
Clostridium_kluyveri_0_128	1415	139781	141196	Clostridium_kluyveri_0	3964618	+		Clostridium (1485)	putative sensory transduction histidine kinase
Clostridium_kluyveri_0_129	1190	141277	142467	Clostridium_kluyveri_0	3964618	+		Clostridium (1485)	periplasmic trypsin-like serine protease K01362
Clostridium_kluyveri_0_130	563	142562	143125	Clostridium_kluyveri_0	3964618	+	3.1.1.29	Clostridium (1485)	pth peptidyl-tRNA hydrolase (EC:3.1.1.29) K01056 hydrolase, PTH1 family
Clostridium_kluyveri_0_131	3521	143233	146754	Clostridium_kluyveri_0	3964618	+		Clostridium (1485)	mfd transcription-repair coupling factor (EC:3.6.1.-) K03723 (superfamily II helicase)
Clostridium_kluyveri_0_132	1025	146830	147855	Clostridium_kluyveri_0	3964618	+	5.2.1.8	Clostridium (1485)	prsA peptidylprolyl isomerase (EC:5.2.1.8) K07533 foldase protein PrsA
Clostridium_kluyveri_0_133	551	148091	148642	Clostridium_kluyveri_0	3964618	+		Clostridium (1485)	putative stage V sporulation protein T K04769 AbrB family transcriptional regulator, T
Clostridium_kluyveri_0_134	1535	148812	150347	Clostridium_kluyveri_0	3964618	+		Clostridium (1485)	spoVB stage V sporulation protein B K06409 B
Clostridium_kluyveri_0_135	1448	150361	151809	Clostridium_kluyveri_0	3964618	+		Clostridium (1485)	MazG family protein K02499 tetrapyrrole methylase protein /
Clostridium_kluyveri_0_136	275	152224	152499	Clostridium_kluyveri_0	3964618	+		Clostridium (1485)	similar to DNA binding protein hu-like
Clostridium_kluyveri_0_137	245	152597	152842	Clostridium_kluyveri_0	3964618	+		Clostridium (1485)	RNA-binding S4 domain-containing protein
Clostridium_kluyveri_0_138	290	152906	153196	Clostridium_kluyveri_0	3964618	+		Clostridium (1485)	yabP sporulation protein YabP
Clostridium_kluyveri_0_139	410	153228	153638	Clostridium_kluyveri_0	3964618	+		Clostridium (1485)	yabQ spore cortex biosynthesis protein YabQ
Clostridium_kluyveri_0_140	272	153766	154038	Clostridium_kluyveri_0	3964618	+		Clostridium (1485)	divA, divIC putative cell division protein FtsL
Clostridium_kluyveri_0_141	410	154218	154628	Clostridium_kluyveri_0	3964618	+		Clostridium (1485)	putative RNA-binding S1 domain-containing protein K07571 RNA binding domain protein
Clostridium_kluyveri_0_142	2387	155543	157930	Clostridium_kluyveri_0	3964618	+	3.1.3.16	Clostridium (1485)	spoIIE stage II sporulation protein E (EC:3.1.3.16) K06382
Clostridium_kluyveri_0_143	1397	158101	159498	Clostridium_kluyveri_0	3964618	+		Clostridium botulinum (1491)	cell cycle protein MesJ K04075 tRNA(Ile)-lysidine synthase
Clostridium_kluyveri_0_144	545	159503	160048	Clostridium_kluyveri_0	3964618	+	2.4.2.8	Clostridium (1485)	hpt hypoxanthine phosphoribosyltransferase (EC:2.4.2.8) K00760
Clostridium_kluyveri_0_145	1802	160131	161933	Clostridium_kluyveri_0	3964618	+		Clostridium (1485)	similar to Clan MA, family M41, FtsH endopeptidase-like metallopeptidase
Clostridium_kluyveri_0_146	386	162069	162455	Clostridium_kluyveri_0	3964618	+		Clostridium (1485)	MULTISPECIES: dihydrolipoamide acyltransferase
Clostridium_kluyveri_0_147	779	162607	163386	Clostridium_kluyveri_0	3964618	+	2.7.1.33	Clostridium (1485)	pantothenate kinase (EC:2.7.1.33) K03525 type III
Clostridium_kluyveri_0_148	962	163395	164357	Clostridium_kluyveri_0	3964618	+		Clostridium (1485)	tRNA-dihydrouridine synthase
Clostridium_kluyveri_0_149	821	164418	165239	Clostridium_kluyveri_0	3964618	+	2.6.1.11	Clostridium (1485)	Acetylornithine aminotransferase (EC 2.6.1.11)
Clostridium_kluyveri_0_150	479	165416	165895	Clostridium_kluyveri_0	3964618	+		Clostridium (1485)	greA transcription elongation factor GreA K03624 GreA
Clostridium_kluyveri_0_151	1508	165913	167421	Clostridium_kluyveri_0	3964618	+	6.1.1.6	Clostridium (1485)	lysine--tRNA ligase class II, chloroplast or mitochondrial K04567 lysyl-tRNA synthetase, II
Clostridium_kluyveri_0_152	1391	167965	169356	Clostridium_kluyveri_0	3964618	+	6.1.1.14	Clostridium (1485)	glycyl tRNA synthetase (EC:6.1.1.14)
Clostridium_kluyveri_0_153	1376	169982	171358	Clostridium_kluyveri_0	3964618	+	6.3.2.9	Clostridium (1485)	murD UDP-N-acetylmuramoyl-L-alanyl-D-glutamate synthetase (EC:6.3.2.9) K01925 UDP-N-acetylmuramoylalanine--D-glutamate ligase
Clostridium_kluyveri_0_154	2090	177937	180027	Clostridium_kluyveri_0	3964618	+		Clostridium (1485)	translation elongation factor 2 (ef-2/ef-g) K02355 G
Clostridium_kluyveri_0_155	239	180174	180413	Clostridium_kluyveri_0	3964618	+		Clostridium kluyveri (1534)	no significant homology.
Clostridium_kluyveri_0_156	635	180513	181148	Clostridium_kluyveri_0	3964618	+	3.1.3.73	Firmicutes (1239)	cobC1 CobC1 (EC:3.1.3.73) K01834 phosphoglycerate mutase
Clostridium_kluyveri_0_157	485	181307	181792	Clostridium_kluyveri_0	3964618	+		Clostridium (1485)	ctsR putative transcriptional repressor K03708 regulator CtsR
Clostridium_kluyveri_0_158	548	181847	182395	Clostridium_kluyveri_0	3964618	+		Clostridium (1485)	putative UvrB/UvrC domain-containing protein
Clostridium_kluyveri_0_159	1037	182398	183435	Clostridium_kluyveri_0	3964618	+	2.7.3.3	Clostridium (1485)	ATP:guanido phosphotransferase (EC:2.7.3.3) K00934 arginine kinase
Clostridium_kluyveri_0_160	2438	183456	185894	Clostridium_kluyveri_0	3964618	+		Clostridium (1485)	uaz98 LOC100383416 K03696 ATP-dependent Clp protease ATP-binding subunit ClpC
Clostridium_kluyveri_0_161	1355	186044	187399	Clostridium_kluyveri_0	3964618	+	2.1.1.63	Clostridium (1485)	DNA repair protein RadA (EC:2.1.1.63) K04485 RadA/Sms
Clostridium_kluyveri_0_162	1064	187414	188478	Clostridium_kluyveri_0	3964618	+		Clostridium (1485)	putative DNA-binding protein K07067 DNA integrity scanning protein
Clostridium_kluyveri_0_163	401	188515	188916	Clostridium_kluyveri_0	3964618	-		Clostridium (1485)	Putative uncharacterized protein
Clostridium_kluyveri_0_164	1130	189347	190477	Clostridium_kluyveri_0	3964618	+		Clostridium (1485)	PIN/TRAM domain-containing protein
Clostridium_kluyveri_0_165	695	190467	191162	Clostridium_kluyveri_0	3964618	+	2.7.7.60	Clostridium (1485)	ispD 2-C-methyl-D-erythritol 4-phosphate cytidylyltransferase (EC:2.7.7.60) K00991
Clostridium_kluyveri_0_166	1397	191375	192772	Clostridium_kluyveri_0	3964618	+	6.1.1.16	Clostridium botulinum (1491)	cysS cysteinyl-tRNA synthetase (EC:6.1.1.16) K01883
Clostridium_kluyveri_0_167	425	192806	193231	Clostridium_kluyveri_0	3964618	+		Clostridium (1485)	RNase3 domain-containing protein K11145 ribonuclease III family protein
Clostridium_kluyveri_0_168	842	193240	194082	Clostridium_kluyveri_0	3964618	+		Clostridium (1485)	yacO RNA methyltransferase, TrmH family, group 3 K03218 family
Clostridium_kluyveri_0_169	512	194079	194591	Clostridium_kluyveri_0	3964618	+		Clostridium (1485)	tetracycline resistance protein K06962
Clostridium_kluyveri_0_170	638	194669	195307	Clostridium_kluyveri_0	3964618	+		Firmicutes (1239)	sigH RNA polymerase factor sigma-70 K03091 sporulation-specific sigma
Clostridium_kluyveri_0_171	1193	195777	196970	Clostridium_kluyveri_0	3964618	+	2.7.7.4	Clostridium (1485)	elongation factor tu, putative (EC:2.7.7.4) K02358 Tu
Clostridium_kluyveri_0_172	149	197204	197353	Clostridium_kluyveri_0	3964618	+		root (1)	hypothetical protein
Clostridium_kluyveri_0_173	230	197397	197627	Clostridium_kluyveri_0	3964618	+		Clostridium tyrobutyricum (1519)	secE putative preprotein translocase SecE K03073 subunit SecE
Clostridium_kluyveri_0_174	521	197676	198197	Clostridium_kluyveri_0	3964618	+		Clostridium (1485)	nusG transcription antitermination protein NusG K02601 transcriptional antiterminator NusG
Clostridium_kluyveri_0_175	425	198279	198704	Clostridium_kluyveri_0	3964618	+		Clostridium (1485)	similar to PRPL11 (PLASTID RIBOSOMAL PROTEIN L11) structural constituent ribosome K02867 large subunit ribosomal protein L11
Clostridium_kluyveri_0_176	743	198709	199452	Clostridium_kluyveri_0	3964618	+		Clostridium (1485)	similar to 50S ribosomal protein L1
Clostridium_kluyveri_0_177	500	199665	200165	Clostridium_kluyveri_0	3964618	+		Clostridium (1485)	rplJ 50S ribosomal protein L10 K02864 large subunit L10
Clostridium_kluyveri_0_178	371	200196	200567	Clostridium_kluyveri_0	3964618	+		Clostridium (1485)	rplL 50S ribosomal protein L7/L12 K02935 large subunit L7/L12
Clostridium_kluyveri_0_179	3704	200861	204565	Clostridium_kluyveri_0	3964618	+	2.7.7.6	Clostridium (1485)	rpoB DNA-directed RNA polymerase subunit beta (EC:2.7.7.6) K03043
Clostridium_kluyveri_0_180	3524	204583	208107	Clostridium_kluyveri_0	3964618	+	2.7.7.6	Clostridium botulinum (1491)	DNA-directed RNA polymerase, beta' subunit K03046 polymerase subunit
Clostridium_kluyveri_0_181	239	208220	208459	Clostridium_kluyveri_0	3964618	+		Clostridium (1485)	50S ribosomal protein L7Ae/L30e/S12e/Gadd45 K07590 large subunit L7A
Clostridium_kluyveri_0_182	377	208694	209071	Clostridium_kluyveri_0	3964618	+		Firmicutes (1239)	GK12483 gene product from transcript GK12483-RA
Clostridium_kluyveri_0_183	470	209216	209686	Clostridium_kluyveri_0	3964618	+		Clostridium (1485)	rps7 ribosomal protein S7 K02992 small subunit S7
Clostridium_kluyveri_0_184	2066	209765	211831	Clostridium_kluyveri_0	3964618	+	3.6.5.3	Clostridium (1485)	EFG1 chloroplast elongation factor G (EC:3.6.5.3) K02355
Clostridium_kluyveri_0_185	1193	211876	213069	Clostridium_kluyveri_0	3964618	+	2.7.7.4	Clostridium (1485)	elongation factor tu, putative (EC:2.7.7.4) K02358 Tu
Clostridium_kluyveri_0_186	308	213435	213743	Clostridium_kluyveri_0	3964618	+		Clostridiales (186802)	similar to Ribosomal Protein, Small subunit family member (rps-20)
Clostridium_kluyveri_0_187	629	213831	214460	Clostridium_kluyveri_0	3964618	+		Clostridium (1485)	rplC 50S ribosomal protein L3 K02906 large subunit L3
Clostridium_kluyveri_0_188	620	214485	215105	Clostridium_kluyveri_0	3964618	+		Clostridium (1485)	rplD 50S ribosomal protein L4 K02926 large subunit L4
Clostridium_kluyveri_0_189	296	215105	215401	Clostridium_kluyveri_0	3964618	+		Clostridium (1485)	rplW 50S ribosomal protein L23 K02892 large subunit L23
Clostridium_kluyveri_0_190	833	215460	216293	Clostridium_kluyveri_0	3964618	+		Clostridium (1485)	rpl2 50S ribosomal protein L2 K02886 large subunit L2
Clostridium_kluyveri_0_191	287	216429	216716	Clostridium_kluyveri_0	3964618	+		Clostridiaceae (31979)	rps19 30S ribosomal protein S19 K02965 small subunit S19
Clostridium_kluyveri_0_192	335	216740	217075	Clostridium_kluyveri_0	3964618	+		Clostridium (1485)	rplV 50S ribosomal protein L22 K02890 large subunit L22
Clostridium_kluyveri_0_193	671	217091	217762	Clostridium_kluyveri_0	3964618	+		Clostridium (1485)	ribosomal protein S3 K02982 small subunit S3
Clostridium_kluyveri_0_194	443	217780	218223	Clostridium_kluyveri_0	3964618	+		Clostridium (1485)	rpl16 ribosomal protein L16 K02878 large subunit L16
Clostridium_kluyveri_0_195	215	218213	218428	Clostridium_kluyveri_0	3964618	+		Clostridium (1485)	rpmC 50S ribosomal protein L29 K02904 large subunit L29
Clostridium_kluyveri_0_196	254	218448	218702	Clostridium_kluyveri_0	3964618	+		Clostridium (1485)	SSU ribosomal protein S17p (S11e) K02961 small subunit S17
Clostridium_kluyveri_0_197	368	218728	219096	Clostridium_kluyveri_0	3964618	+		Firmicutes (1239)	rpl14 50S ribosomal protein L14 K02874 large subunit L14
Clostridium_kluyveri_0_198	317	219115	219432	Clostridium_kluyveri_0	3964618	+		Clostridium (1485)	rplX 50S ribosomal protein L24 K02895 large subunit L24
Clostridium_kluyveri_0_199	545	219456	220001	Clostridium_kluyveri_0	3964618	+		Clostridium (1485)	rpl5 50S ribosomal protein L5
Clostridium_kluyveri_0_200	185	220014	220199	Clostridium_kluyveri_0	3964618	+		Clostridium (1485)	rpsN 30S ribosomal protein S14 K02954 small subunit S14
Clostridium_kluyveri_0_201	398	220232	220630	Clostridium_kluyveri_0	3964618	+		Clostridium (1485)	rps8, OrsajCp063 30S ribosomal protein S8 K02994 small subunit S8
Clostridium_kluyveri_0_202	542	220707	221249	Clostridium_kluyveri_0	3964618	+		Clostridium (1485)	50S ribosomal protein L6 K02933 large subunit L6
Clostridium_kluyveri_0_203	359	221268	221627	Clostridium_kluyveri_0	3964618	+		Clostridium (1485)	50S ribosomal protein L18, chloroplast precursor, putative K02881 large subunit L18
Clostridium_kluyveri_0_204	497	221645	222142	Clostridium_kluyveri_0	3964618	+		Clostridium (1485)	30S ribosomal protein S5 K02988 small subunit S5
Clostridium_kluyveri_0_205	179	222155	222334	Clostridium_kluyveri_0	3964618	+		root (1)	hypothetical protein
Clostridium_kluyveri_0_206	440	222358	222798	Clostridium_kluyveri_0	3964618	+		Clostridium (1485)	rplO 50S ribosomal protein L15 K02876 large subunit L15
Clostridium_kluyveri_0_207	1280	222800	224080	Clostridium_kluyveri_0	3964618	+		Clostridium (1485)	secY preprotein translocase subunit SecY K03076 SecY
Clostridium_kluyveri_0_208	653	224102	224755	Clostridium_kluyveri_0	3964618	+	2.7.4.3	Clostridium (1485)	similar to adenylate kinase 2 K00939
Clostridium_kluyveri_0_209	749	224752	225501	Clostridium_kluyveri_0	3964618	+	3.4.11.18	Clostridium (1485)	methionine aminopeptidase, type I K01265 methionyl aminopeptidase
Clostridium_kluyveri_0_210	218	225603	225821	Clostridium_kluyveri_0	3964618	+		Clostridiales (186802)	similar to Translation initiation factor IF-1, chloroplastic
Clostridium_kluyveri_0_211	113	225839	225952	Clostridium_kluyveri_0	3964618	+		root (1)	hypothetical protein
Clostridium_kluyveri_0_212	371	226138	226509	Clostridium_kluyveri_0	3964618	+		Clostridium (1485)	similar to 30S ribosomal protein S13
Clostridium_kluyveri_0_213	398	226527	226925	Clostridium_kluyveri_0	3964618	+		Clostridium (1485)	40S ribosomal protein S14, putative
Clostridium_kluyveri_0_214	620	226948	227568	Clostridium_kluyveri_0	3964618	+		Clostridium (1485)	rpsD 30S ribosomal protein S4 K02986 small subunit S4
Clostridium_kluyveri_0_215	947	227634	228581	Clostridium_kluyveri_0	3964618	+	2.7.7.6	Clostridium (1485)	rpoA DNA-directed RNA polymerase subunit alpha (EC:2.7.7.6) K03040
Clostridium_kluyveri_0_216	341	228630	228971	Clostridium_kluyveri_0	3964618	+		Clostridium (1485)	chloroplast ribosomal protein L17 precursor
Clostridium_kluyveri_0_217	845	229102	229947	Clostridium_kluyveri_0	3964618	+		Clostridium (1485)	cbiO3 putative cobalt ABC transporter ATPase K02006 cobalt/nickel transport system ATP-binding protein
Clostridium_kluyveri_0_218	854	229932	230786	Clostridium_kluyveri_0	3964618	+		Clostridium (1485)	cbiO2 putative cobalt ABC transporter ATPase K02006 cobalt/nickel transport system ATP-binding protein
Clostridium_kluyveri_0_219	812	230799	231611	Clostridium_kluyveri_0	3964618	+		Clostridium (1485)	cbiQ2 putative cobalt ABC transporter permease K02008 cobalt/nickel transport system permease protein
Clostridium_kluyveri_0_220	734	231608	232342	Clostridium_kluyveri_0	3964618	+	5.4.99.12	Clostridium (1485)	truA tRNA pseudouridine synthase A (EC:5.4.99.12) K06173
Clostridium_kluyveri_0_221	434	232521	232955	Clostridium_kluyveri_0	3964618	+		Clostridium (1485)	IDP813 LOC100192010 K02871 large subunit ribosomal protein L13
Clostridium_kluyveri_0_222	392	232981	233373	Clostridium_kluyveri_0	3964618	+		Clostridium (1485)	30S ribosomal protein S9-like
Clostridium_kluyveri_0_223	377	233560	233937	Clostridium_kluyveri_0	3964618	+		Firmicutes (1239)	tnpA insertion sequence element IS200 transposase K07491 putative transposase
Clostridium_kluyveri_0_224	1679	233943	235622	Clostridium_kluyveri_0	3964618	-		Treponema brennaborense (81028)	recombinase-related protein
Clostridium_kluyveri_0_225	263	235763	236026	Clostridium_kluyveri_0	3964618	-		Bacteria (2)	hypothetical protein
Clostridium_kluyveri_0_226	419	236824	237243	Clostridium_kluyveri_0	3964618	-		Clostridium (1485)	RNA polymerase, sigma-24 subunit, ECF subfamily
Clostridium_kluyveri_0_227	257	237949	238206	Clostridium_kluyveri_0	3964618	-		Clostridium (1485)	Methyltransferase type 11
Clostridium_kluyveri_0_228	863	238160	239023	Clostridium_kluyveri_0	3964618	-		Bacillus <stick insect> (55087)	adenylyltransferase K05593 aminoglycoside 6-adenylyltransferase
Clostridium_kluyveri_0_229	833	239077	239910	Clostridium_kluyveri_0	3964618	-	3.1.3.15	Erysipelotrichaceae (128827)	histidinol phosphate phosphatase HisJ family K04486 histidinol-phosphatase (PHP family)
Clostridium_kluyveri_0_230	1160	239924	241084	Clostridium_kluyveri_0	3964618	-		Clostridium butyricum (1492)	major facilitator superfamily MFS 1
Clostridium_kluyveri_0_231	896	241196	242092	Clostridium_kluyveri_0	3964618	+		Clostridiales (186802)	transcriptional regulator, AraC family
Clostridium_kluyveri_0_232	422	242175	242597	Clostridium_kluyveri_0	3964618	-		Clostridium botulinum (1491)	protein unknown function DUF523
Clostridium_kluyveri_0_233	524	242628	243152	Clostridium_kluyveri_0	3964618	-		Clostridiales (186802)	nitroreductase family protein
Clostridium_kluyveri_0_234	596	243295	243891	Clostridium_kluyveri_0	3964618	+		unclassified Lachnospiraceae (186928)	TetR family transcriptional regulator
Clostridium_kluyveri_0_235	1406	244454	245860	Clostridium_kluyveri_0	3964618	-		Clostridium (1485)	Relaxase/mobilization nuclease family protein
Clostridium_kluyveri_0_236	869	246485	247354	Clostridium_kluyveri_0	3964618	+		Clostridium kluyveri (1534)	hypothetical protein
Clostridium_kluyveri_0_237	587	248006	248593	Clostridium_kluyveri_0	3964618	-		Clostridium (1485)	hypothetical protein
Clostridium_kluyveri_0_238	677	249318	249995	Clostridium_kluyveri_0	3964618	-		Clostridium (1485)	Bacteriocin-like protein
Clostridium_kluyveri_0_239	269	249992	250261	Clostridium_kluyveri_0	3964618	-		Clostridiales (186802)	hypothetical protein
Clostridium_kluyveri_0_240	1979	250286	252265	Clostridium_kluyveri_0	3964618	-		Clostridium (1485)	putative lipoprotein
Clostridium_kluyveri_0_241	2363	252258	254621	Clostridium_kluyveri_0	3964618	-		Clostridiales (186802)	TraE protein, putative
Clostridium_kluyveri_0_242	395	255012	255407	Clostridium_kluyveri_0	3964618	-		Firmicutes (1239)	hypothetical protein
Clostridium_kluyveri_0_243	461	255446	255907	Clostridium_kluyveri_0	3964618	-		Lactobacillales (186826)	SpoVG family protein
Clostridium_kluyveri_0_244	806	255996	256802	Clostridium_kluyveri_0	3964618	-		Firmicutes (1239)	putative membrane protein
Clostridium_kluyveri_0_245	212	256874	257086	Clostridium_kluyveri_0	3964618	-		Firmicutes (1239)	conjugative transfer protein
Clostridium_kluyveri_0_246	1832	257179	259011	Clostridium_kluyveri_0	3964618	-		Firmicutes (1239)	plasmid transfer factor-related protein K03205 type IV secretion system protein VirD4
Clostridium_kluyveri_0_247	473	259001	259474	Clostridium_kluyveri_0	3964618	-		Clostridium (1485)	hypothetical protein
Clostridium_kluyveri_0_248	797	259550	260347	Clostridium_kluyveri_0	3964618	-		Firmicutes (1239)	hypothetical protein
Clostridium_kluyveri_0_249	704	260396	261100	Clostridium_kluyveri_0	3964618	-		Clostridiales (186802)	antirestriction ArdA family protein
Clostridium_kluyveri_0_250	353	261093	261446	Clostridium_kluyveri_0	3964618	-		Clostridium (1485)	hypothetical protein
Clostridium_kluyveri_0_251	1517	261747	263264	Clostridium_kluyveri_0	3964618	-		Firmicutes (1239)	ParB-like partition protein
Clostridium_kluyveri_0_252	200	263754	263954	Clostridium_kluyveri_0	3964618	+		Firmicutes (1239)	res DNA recombinase
Clostridium_kluyveri_0_253	383	263988	264371	Clostridium_kluyveri_0	3964618	+		Bacteria (2)	serine recombinase, site-specific
Clostridium_kluyveri_0_254	893	264832	265725	Clostridium_kluyveri_0	3964618	+		Clostridium botulinum (1491)	hypothetical protein
Clostridium_kluyveri_0_255	269	265820	266089	Clostridium_kluyveri_0	3964618	+		Clostridium botulinum (1491)	hypothetical protein
Clostridium_kluyveri_0_256	716	266605	267321	Clostridium_kluyveri_0	3964618	+	3.5.1.28	Clostridium (1485)	germination-specific N-acetylmuramoyl-L-alanine amidase K01448 amidase
Clostridium_kluyveri_0_257	977	267607	268584	Clostridium_kluyveri_0	3964618	+		Clostridium (1485)	transcriptional regulator, putative regular glutamate degradation
Clostridium_kluyveri_0_258	89	268581	268670	Clostridium_kluyveri_0	3964618	+		root (1)	hypothetical protein
Clostridium_kluyveri_0_259	1292	268696	269988	Clostridium_kluyveri_0	3964618	+	5.4.99.1	Clostridium (1485)	mutE glutamate mutase, MutE K01846 methylaspartate mutase
Clostridium_kluyveri_0_260	842	270031	270873	Clostridium_kluyveri_0	3964618	+	4.2.1.2	Clostridium (1485)	ttdA fumarate hydratase (EC:4.2.1.2) K01677 subunit alpha
Clostridium_kluyveri_0_261	566	270925	271491	Clostridium_kluyveri_0	3964618	+	4.2.1.2	Firmicutes (1239)	hydro-lyase, fe-s type, tartrate/fumarate subfamily, beta subunit K01678 fumarate hydratase subunit
Clostridium_kluyveri_0_262	695	271703	272398	Clostridium_kluyveri_0	3964618	+		Clostridium kluyveri (1534)	CitXG-related protein
Clostridium_kluyveri_0_263	713	272494	273207	Clostridium_kluyveri_0	3964618	+		Clostridium (1485)	TPR repeat-containing protein
Clostridium_kluyveri_0_264	1616	273248	274864	Clostridium_kluyveri_0	3964618	+	2.7.3.9	Clostridium (1485)	ptsI PTS family enzyme I Hpr components, PEP-protein phosphotransferase (EC:2.7.3.9) K08483 system, I, PtsI
Clostridium_kluyveri_0_265	776	274969	275745	Clostridium_kluyveri_0	3964618	+		Clostridium kluyveri (1534)	Chimeric erythrocyte-binding protein MAEBL
Clostridium_kluyveri_0_266	1232	275738	276970	Clostridium_kluyveri_0	3964618	+		Clostridium (1485)	TPR-repeat-containing protein
Clostridium_kluyveri_0_267	317	277056	277373	Clostridium_kluyveri_0	3964618	+	5.3.4.1	Clostridium (1485)	thioredoxin, putative (EC:5.3.4.1)
Clostridium_kluyveri_0_268	854	277423	278277	Clostridium_kluyveri_0	3964618	+	1.8.1.9	Clostridium (1485)	trxB3 oxidoreductase, pyridine nucleotide-disulphide family (EC:1.8.1.9) K00384 thioredoxin reductase (NADPH)
Clostridium_kluyveri_0_269	524	278405	278929	Clostridium_kluyveri_0	3964618	-	3.5.1.28	Clostridium (1485)	spore cortex-lytic enzyme precursor (SCLE) K01449 N-acetylmuramoyl-L-alanine amidase
Clostridium_kluyveri_0_270	851	279201	280052	Clostridium_kluyveri_0	3964618	+		Clostridium (1485)	Diadenylate cyclase spyDAC Bacterial checkpoint controller DisA nucleotide-binding domain
Clostridium_kluyveri_0_271	1253	280019	281272	Clostridium_kluyveri_0	3964618	+		Clostridium (1485)	uncharacterized secreted protein, YBBR Bacillus subtilis homolog
Clostridium_kluyveri_0_272	1601	281253	282854	Clostridium_kluyveri_0	3964618	+		Clostridium (1485)	FAD dependent oxidoreductase K07137
Clostridium_kluyveri_0_273	1349	283490	284839	Clostridium_kluyveri_0	3964618	+	5.4.2.10	Clostridium (1485)	glmM phosphoglucosamine mutase (EC:5.4.2.10) K03431
Clostridium_kluyveri_0_274	1826	285408	287234	Clostridium_kluyveri_0	3964618	+	2.6.1.16	Clostridium (1485)	glutamine--fructose-6-phosphate transaminase (EC:2.6.1.16) K00820 glucosamine--fructose-6-phosphate aminotransferase (isomerizing)
Clostridium_kluyveri_0_275	1142	287601	288743	Clostridium_kluyveri_0	3964618	+		Clostridium kluyveri (1534)	Probable 3-phenylpropionic acid transporter
Clostridium_kluyveri_0_276	281	288810	289091	Clostridium_kluyveri_0	3964618	+		Clostridium (1485)	GNAT family acetyltransferase K02348 ElaA protein
Clostridium_kluyveri_0_277	95	289389	289484	Clostridium_kluyveri_0	3964618	+		root (1)	hypothetical protein
Clostridium_kluyveri_0_278	761	289829	290590	Clostridium_kluyveri_0	3964618	+		Firmicutes (1239)	Ferredoxin
Clostridium_kluyveri_0_279	539	291432	291971	Clostridium_kluyveri_0	3964618	+		Firmicutes (1239)	transcriptional regulator
Clostridium_kluyveri_0_280	776	292640	293416	Clostridium_kluyveri_0	3964618	+	1.97.1.4	Clostridiales (186802)	pflE putative pyruvate formate-lyase 3 activating enzyme (EC:1.97.1.4) K04069 formate lyase
Clostridium_kluyveri_0_281	2402	293477	295879	Clostridium_kluyveri_0	3964618	+	2.3.1.54	Clostridium (1485)	pflD putative formate acetyltransferase (EC:2.3.1.54) K00656 C-acetyltransferase
Clostridium_kluyveri_0_282	491	296080	296571	Clostridium_kluyveri_0	3964618	+		Finegoldia magna (1260)	membrane protein
Clostridium_kluyveri_0_283	608	296662	297270	Clostridium_kluyveri_0	3964618	+		Clostridiales (186802)	membrane protein
Clostridium_kluyveri_0_284	806	297333	298139	Clostridium_kluyveri_0	3964618	+	1.5.1.2	Firmicutes (1239)	hypothetical protein K00286 pyrroline-5-carboxylate reductase
Clostridium_kluyveri_0_285	281	298287	298568	Clostridium_kluyveri_0	3964618	+		Proteobacteria (1224)	protein unknown function DUF1255
Clostridium_kluyveri_0_286	476	298952	299428	Clostridium_kluyveri_0	3964618	+		Clostridiales (186802)	COG1720: Uncharacterized conserved protein
Clostridium_kluyveri_0_287	746	299917	300663	Clostridium_kluyveri_0	3964618	-		Clostridium (1485)	1-(5-phosphoribosyl)-5-amino-4-imidazole-carboxylate (AIR) carboxylase K06898
Clostridium_kluyveri_0_288	1133	300745	301878	Clostridium_kluyveri_0	3964618	-		Clostridiales (186802)	putative oxidoreductase K07079
Clostridium_kluyveri_0_289	386	302131	302517	Clostridium_kluyveri_0	3964618	+		Firmicutes (1239)	MerR family transcriptional regulator
Clostridium_kluyveri_0_290	1199	302595	303794	Clostridium_kluyveri_0	3964618	+		Desulfotomaculum acetoxidans (58138)	TIGR00299 family protein
Clostridium_kluyveri_0_291	443	304542	304985	Clostridium_kluyveri_0	3964618	+		Clostridium (1485)	putative CrcB protein K06199 protein
Clostridium_kluyveri_0_292	365	304988	305353	Clostridium_kluyveri_0	3964618	+		Clostridium carboxidivorans (217159)	camphor resistance protein CrcB K06199 CrcB
Clostridium_kluyveri_0_293	341	305378	305719	Clostridium_kluyveri_0	3964618	+		Monera	protein unknown function DUF190 K09137 hypothetical
Clostridium_kluyveri_0_294	1088	306205	307293	Clostridium_kluyveri_0	3964618	-		Clostridium (1485)	putative spore germination protein
Clostridium_kluyveri_0_295	218	307315	307533	Clostridium_kluyveri_0	3964618	-		Clostridium kluyveri (1534)	hypothetical protein
Clostridium_kluyveri_0_296	1184	307583	308767	Clostridium_kluyveri_0	3964618	-		Clostridium kluyveri (1534)	putative spore germination protein
Clostridium_kluyveri_0_297	1598	308771	310369	Clostridium_kluyveri_0	3964618	-		Clostridium (1485)	gerXA putative spore germination protein K06295 protein KA
Clostridium_kluyveri_0_298	572	310743	311315	Clostridium_kluyveri_0	3964618	+		Clostridium kluyveri (1534)	transcriptional regulator
Clostridium_kluyveri_0_299	449	311354	311803	Clostridium_kluyveri_0	3964618	+		Clostridium kluyveri (1534)	fur1 Fur1
Clostridium_kluyveri_0_300	518	311943	312461	Clostridium_kluyveri_0	3964618	-		Clostridium (1485)	nitroreductase family protein
Clostridium_kluyveri_0_301	482	312967	313449	Clostridium_kluyveri_0	3964618	+	1.8.4.11	Clostridium botulinum (1491)	similar to methionine sulfoxide reductase A K07304 peptide-methionine (S)-S-oxide
Clostridium_kluyveri_0_302	986	313571	314557	Clostridium_kluyveri_0	3964618	+		Clostridia (186801)	NADH:flavin oxidoreductase/NADH oxidase
Clostridium_kluyveri_0_303	1823	314606	316429	Clostridium_kluyveri_0	3964618	-		Clostridium (1485)	beta-lactamase:copper amine oxidase-like protein
Clostridium_kluyveri_0_304	332	316619	316951	Clostridium_kluyveri_0	3964618	-		Firmicutes (1239)	cupin 2 domain-containing protein
Clostridium_kluyveri_0_305	1244	317471	318715	Clostridium_kluyveri_0	3964618	+		Clostridium kluyveri (1534)	HD-GYP domain containing protein
Clostridium_kluyveri_0_306	377	318763	319140	Clostridium_kluyveri_0	3964618	+		Clostridium kluyveri (1534)	hypothetical protein
Clostridium_kluyveri_0_307	1106	319267	320373	Clostridium_kluyveri_0	3964618	+		Clostridium (1485)	putative DNA-binding protein
Clostridium_kluyveri_0_308	551	320483	321034	Clostridium_kluyveri_0	3964618	-		Clostridiales (186802)	extradiol ring-cleavage dioxygenase, class III enzyme, subunit precursor
Clostridium_kluyveri_0_309	254	321022	321276	Clostridium_kluyveri_0	3964618	-		Bacteria (2)	extradiol ring-cleavage dioxygenase class III protein subunit B
Clostridium_kluyveri_0_310	803	321436	322239	Clostridium_kluyveri_0	3964618	+		Clostridium (1485)	ABC-type sugar transport systems, permease components
Clostridium_kluyveri_0_311	563	322475	323038	Clostridium_kluyveri_0	3964618	+	2.7.7.6	Clostridium (1485)	RNA polymerase factor sigma-70 (EC:2.7.7.6) K03088 factor, ECF subfamily
Clostridium_kluyveri_0_312	1037	323035	324072	Clostridium_kluyveri_0	3964618	+		Clostridium (1485)	Conserved protein
Clostridium_kluyveri_0_313	935	324217	325152	Clostridium_kluyveri_0	3964618	+		Clostridium (1485)	putative transcriptional regulator
Clostridium_kluyveri_0_314	257	325227	325484	Clostridium_kluyveri_0	3964618	+		Clostridium (1485)	transcription activator effector binding domain-containing protein
Clostridium_kluyveri_0_315	764	325688	326452	Clostridium_kluyveri_0	3964618	+		Firmicutes (1239)	MerR family transcriptional regulator
Clostridium_kluyveri_0_316	308	326577	326885	Clostridium_kluyveri_0	3964618	-		Coriobacteriaceae (84107)	O-6-methylguanine DNA methyltransferase K07443 methylated-DNA-protein-cysteine methyltransferase related protein
Clostridium_kluyveri_0_317	485	326918	327403	Clostridium_kluyveri_0	3964618	-	3.5.1.88	Clostridiales (186802)	def1 Def1 (EC:3.5.1.88) K01462 peptide deformylase
Clostridium_kluyveri_0_318	674	327569	328243	Clostridium_kluyveri_0	3964618	+		Firmicutes (1239)	two component transcriptional regulator
Clostridium_kluyveri_0_319	1022	328240	329262	Clostridium_kluyveri_0	3964618	+		Clostridiales (186802)	periplasmic sensor signal transduction histidine kinase
Clostridium_kluyveri_0_320	1529	329328	330857	Clostridium_kluyveri_0	3964618	-		Bacillales (1385)	FAD-dependent pyridine nucleotide-disulfide oxidoreductase K03387 alkyl hydroperoxide reductase subunit F
Clostridium_kluyveri_0_321	563	330870	331433	Clostridium_kluyveri_0	3964618	-	1.11.1.15	cellular organisms (131567)	ahpC alkyl hydroperoxide reductase (EC:1.8.1.-) K03386 peroxiredoxin (alkyl subunit C)
Clostridium_kluyveri_0_322	788	331752	332540	Clostridium_kluyveri_0	3964618	+		Clostridium (1485)	peptide ABC transporter ATPase K02003
Clostridium_kluyveri_0_323	1913	332540	334453	Clostridium_kluyveri_0	3964618	+		Clostridiales (186802)	putative transporter protein K02004
Clostridium_kluyveri_0_324	992	334542	335534	Clostridium_kluyveri_0	3964618	+		Clostridium botulinum (1491)	AraC family transcriptional regulator
Clostridium_kluyveri_0_325	1799	335654	337453	Clostridium_kluyveri_0	3964618	+		Clostridium (1485)	transport protein, ATPase permease component K06147 ATP-binding cassette, subfamily B, bacterial
Clostridium_kluyveri_0_326	1769	337422	339191	Clostridium_kluyveri_0	3964618	+		Clostridium (1485)	transport protein, ATPase permease component K06147 ATP-binding cassette, subfamily B, bacterial
Clostridium_kluyveri_0_327	155	339443	339598	Clostridium_kluyveri_0	3964618	+		root (1)	hypothetical protein
Clostridium_kluyveri_0_328	1550	340115	341665	Clostridium_kluyveri_0	3964618	+	1.18.6.1	Bacteria (2)	vnfD vanadium nitrogenase subunit alpha, VnfD K02586 molybdenum-iron protein alpha chain
Clostridium_kluyveri_0_329	350	341696	342046	Clostridium_kluyveri_0	3964618	+	1.18.6.1	Syntrophobotulus glycolicus (51197)	Fe-only nitrogenase FeFe protein subunit AnfG (EC:1.18.6.1) K00531
Clostridium_kluyveri_0_330	1388	342061	343449	Clostridium_kluyveri_0	3964618	+	1.18.6.1	Bacteria (2)	vnfK vanadium nitrogenase subunit beta, VnfK K02591 molybdenum-iron protein beta chain
Clostridium_kluyveri_0_331	710	343580	344290	Clostridium_kluyveri_0	3964618	+	6.3.5.2	Syntrophobotulus glycolicus (51197)	glutamine amidotransferase class-I (EC:6.3.5.2) K01951 GMP synthase (glutamine-hydrolysing)
Clostridium_kluyveri_0_332	521	344306	344827	Clostridium_kluyveri_0	3964618	+		Clostridiales (186802)	pyridoxamine 5'-phosphate oxidase-related FMN-binding protein K07005
Clostridium_kluyveri_0_333	1178	344888	346066	Clostridium_kluyveri_0	3964618	+		Clostridia (186801)	MoaA/NirJ family Fe-S oxidoreductase
Clostridium_kluyveri_0_334	992	346082	347074	Clostridium_kluyveri_0	3964618	+		Bacteria (2)	radical SAM domain protein
Clostridium_kluyveri_0_335	455	347075	347530	Clostridium_kluyveri_0	3964618	+		Desulfotomaculum acetoxidans (58138)	putative AsnC family transcriptional regulator
Clostridium_kluyveri_0_336	464	347536	348000	Clostridium_kluyveri_0	3964618	+		Clostridium carboxidivorans (217159)	putative transcriptional regulator, AsnC family
Clostridium_kluyveri_0_337	287	348145	348432	Clostridium_kluyveri_0	3964618	+		Clostridium (1485)	acetyltransferase K06975
Clostridium_kluyveri_0_338	941	348456	349397	Clostridium_kluyveri_0	3964618	-		Clostridium kluyveri (1534)	hydrolase K03698 CMP-binding protein
Clostridium_kluyveri_0_339	812	349571	350383	Clostridium_kluyveri_0	3964618	+		Clostridium (1485)	membrane protein, putative
Clostridium_kluyveri_0_340	953	350402	351355	Clostridium_kluyveri_0	3964618	+		Clostridium (1485)	putative membrane peptidase
Clostridium_kluyveri_0_341	608	351367	351975	Clostridium_kluyveri_0	3964618	-		Clostridiales (186802)	transporter protein
Clostridium_kluyveri_0_342	845	351975	352820	Clostridium_kluyveri_0	3964618	-		Clostridiales (186802)	ABC transporter related K01990 ABC-2 type transport system ATP-binding protein
Clostridium_kluyveri_0_343	380	352823	353203	Clostridium_kluyveri_0	3964618	-		Clostridium phytofermentans (66219)	GntR family transcriptional regulator K07979 regulator
Clostridium_kluyveri_0_344	1193	353363	354556	Clostridium_kluyveri_0	3964618	-		Desulfosporosinus acidiphilus (885581)	major facilitator family transporter
Clostridium_kluyveri_0_345	425	354719	355144	Clostridium_kluyveri_0	3964618	-		Clostridium (1485)	MarR family transcriptional regulator
Clostridium_kluyveri_0_346	746	355438	356184	Clostridium_kluyveri_0	3964618	+		Clostridium (1485)	transcriptional regulator
Clostridium_kluyveri_0_347	1268	356181	357449	Clostridium_kluyveri_0	3964618	+		Clostridium kluyveri (1534)	two-component sensor kinase (EC:2.7.-.-)
Clostridium_kluyveri_0_348	359	357718	358077	Clostridium_kluyveri_0	3964618	+		Clostridium tetani (1513)	hypothetical protein
Clostridium_kluyveri_0_349	1094	358160	359254	Clostridium_kluyveri_0	3964618	+		Clostridium (1485)	membrane-spanning protein K02004
Clostridium_kluyveri_0_350	1238	359258	360496	Clostridium_kluyveri_0	3964618	+		Clostridium tetani (1513)	ABC transporter permease K02004
Clostridium_kluyveri_0_351	668	360499	361167	Clostridium_kluyveri_0	3964618	+	3.6.3.28	Clostridium botulinum (1491)	ATP binding cassette (abc) transporter, putative (EC:3.6.3.28)
Clostridium_kluyveri_0_352	1421	361852	363273	Clostridium_kluyveri_0	3964618	+		cellular organisms (131567)	alginate O-acetylation protein
Clostridium_kluyveri_0_353	1205	363285	364490	Clostridium_kluyveri_0	3964618	+		Clostridium kluyveri (1534)	hypothetical protein
Clostridium_kluyveri_0_354	662	365325	365987	Clostridium_kluyveri_0	3964618	-		Clostridium kluyveri (1534)	transposase IS4 family protein
Clostridium_kluyveri_0_355	134	366077	366211	Clostridium_kluyveri_0	3964618	-		root (1)	hypothetical protein
Clostridium_kluyveri_0_356	461	366313	366774	Clostridium_kluyveri_0	3964618	-		Clostridium kluyveri (1534)	Accessory gene regulator B
Clostridium_kluyveri_0_357	1424	367243	368667	Clostridium_kluyveri_0	3964618	-		Clostridium kluyveri (1534)	transpeptidase-related protein
Clostridium_kluyveri_0_358	368	368672	369040	Clostridium_kluyveri_0	3964618	-		Clostridium (1485)	transcriptional regulator K07737 putative regulator
Clostridium_kluyveri_0_359	758	369302	370060	Clostridium_kluyveri_0	3964618	-		Clostridium (1485)	Conserved protein
Clostridium_kluyveri_0_360	482	370053	370535	Clostridium_kluyveri_0	3964618	-		Clostridium carboxidivorans (217159)	putative RNA polymerase sigma factor K03088 sigma-70 factor, ECF subfamily
Clostridium_kluyveri_0_361	1166	370824	371990	Clostridium_kluyveri_0	3964618	-		Clostridium kluyveri (1534)	hypothetical protein
Clostridium_kluyveri_0_362	1235	372325	373560	Clostridium_kluyveri_0	3964618	+		Clostridium kluyveri (1534)	D-glucuronyl C5 epimerase (EC 5.1.3.-) (Heparin/heparan sulfate:glucuronic acid epimerase)
Clostridium_kluyveri_0_363	374	373641	374015	Clostridium_kluyveri_0	3964618	+		Clostridium botulinum (1491)	blaI penicillinase repressor K07737 putative transcriptional regulator
Clostridium_kluyveri_0_364	404	374035	374439	Clostridium_kluyveri_0	3964618	+		Clostridium kluyveri (1534)	Predicted regulatory protein
Clostridium_kluyveri_0_365	131	374451	374582	Clostridium_kluyveri_0	3964618	+		root (1)	hypothetical protein
Clostridium_kluyveri_0_366	1418	374663	376081	Clostridium_kluyveri_0	3964618	+		Clostridium kluyveri (1534)	surface-layer protein
Clostridium_kluyveri_0_367	1178	376140	377318	Clostridium_kluyveri_0	3964618	+		Clostridium kluyveri (1534)	Putative cell wall-binding domain
Clostridium_kluyveri_0_368	131	377700	377831	Clostridium_kluyveri_0	3964618	-		root (1)	hypothetical protein
Clostridium_kluyveri_0_369	1055	377917	378972	Clostridium_kluyveri_0	3964618	+	2.7.1.69	Clostridiales (186802)	PTS system, lactose/cellobiose family IIC subunit (EC:2.7.1.69)
Clostridium_kluyveri_0_370	458	379093	379551	Clostridium_kluyveri_0	3964618	-		Clostridium botulinum (1491)	cyclase family protein K07130
Clostridium_kluyveri_0_371	497	379833	380330	Clostridium_kluyveri_0	3964618	+		Clostridium (1485)	putative MarR family transcriptional regulator
Clostridium_kluyveri_0_372	2003	381179	383182	Clostridium_kluyveri_0	3964618	+		Clostridium kluyveri (1534)	methyl-accepting chemotaxis sensory transducer
Clostridium_kluyveri_0_373	263	383472	383735	Clostridium_kluyveri_0	3964618	+		Clostridium kluyveri (1534)	Putative (AJ250469) putative SinR-like protein [Clostri
Clostridium_kluyveri_0_374	191	384474	384665	Clostridium_kluyveri_0	3964618	-		Clostridium kluyveri (1534)	hypothetical protein
Clostridium_kluyveri_0_375	557	385315	385872	Clostridium_kluyveri_0	3964618	-		Clostridium kluyveri (1534)	integrase-related protein
Clostridium_kluyveri_0_376	95	386290	386385	Clostridium_kluyveri_0	3964618	+		root (1)	hypothetical protein
Clostridium_kluyveri_0_377	806	386547	387353	Clostridium_kluyveri_0	3964618	+		Firmicutes (1239)	recombinase, phage RecT family K07455 recombination protein
Clostridium_kluyveri_0_378	776	387357	388133	Clostridium_kluyveri_0	3964618	+		Clostridium botulinum (1491)	Prophage Lp1 protein 19
Clostridium_kluyveri_0_379	539	388523	389062	Clostridium_kluyveri_0	3964618	-	1.15.1.1	Firmicutes (1239)	sodC Cu-Zn superoxide dismutase (EC:1.15.1.1) K04565 Cu/Zn
Clostridium_kluyveri_0_380	377	390484	390861	Clostridium_kluyveri_0	3964618	+		Clostridium (1485)	Predicted membrane protein
Clostridium_kluyveri_0_381	1016	391238	392254	Clostridium_kluyveri_0	3964618	+		Clostridium botulinum (1491)	putative 2-hydroxyglutaryl-CoA dehydratase subunit
Clostridium_kluyveri_0_382	764	392260	393024	Clostridium_kluyveri_0	3964618	+		Clostridium (1485)	hgdC 2-hydroxyglutaryl-CoA dehydratase component A
Clostridium_kluyveri_0_383	680	393021	393701	Clostridium_kluyveri_0	3964618	+		Bacteria (2)	probable transcription regulator exsB K06920 queuosine biosynthesis protein QueC
Clostridium_kluyveri_0_384	503	393702	394205	Clostridium_kluyveri_0	3964618	+		Thermoanaerobacterium (28895)	protein unknown function DUF988
Clostridium_kluyveri_0_385	1238	394641	395879	Clostridium_kluyveri_0	3964618	+	4.3.1.19	Bacteria (2)	ilvA threonine deaminase (EC:4.3.1.19) K01754 dehydratase
Clostridium_kluyveri_0_386	851	396061	396912	Clostridium_kluyveri_0	3964618	+		Bacteria (2)	nucleotide-binding protein
Clostridium_kluyveri_0_387	308	397230	397538	Clostridium_kluyveri_0	3964618	+		Methanomicrobia (224756)	NADH dehydrogenase (ubiquinone) 24 kDa subunit
Clostridium_kluyveri_0_388	2180	397741	399921	Clostridium_kluyveri_0	3964618	-		Firmicutes (1239)	methyl-accepting chemotaxis sensory transducer
Clostridium_kluyveri_0_389	1229	400809	402038	Clostridium_kluyveri_0	3964618	+		Firmicutes (1239)	amt ammonium transporter K03320 transporter, Amt family
Clostridium_kluyveri_0_390	365	402150	402515	Clostridium_kluyveri_0	3964618	+		Firmicutes (1239)	glnK GlnK protein K04751 nitrogen regulatory protein P-II 1
Clostridium_kluyveri_0_391	2474	402574	405048	Clostridium_kluyveri_0	3964618	-		Clostridium (1485)	FAD-dependent pyridine nucleotide-disulphide oxidoreductase K04085 tRNA 2-thiouridine synthesizing protein A
Clostridium_kluyveri_0_392	278	405089	405367	Clostridium_kluyveri_0	3964618	-		Firmicutes (1239)	transcription regulator ArsR K03892 ArsR family transcriptional
Clostridium_kluyveri_0_393	1127	405561	406688	Clostridium_kluyveri_0	3964618	+		Clostridium (1485)	putative methyltransferase K07444 N6-adenine-specific DNA methylase
Clostridium_kluyveri_0_394	1445	406721	408166	Clostridium_kluyveri_0	3964618	-		Clostridium (1485)	deaD DEAD-box ATP dependent DNA helicase
Clostridium_kluyveri_0_395	962	408325	409287	Clostridium_kluyveri_0	3964618	+	1.1.1.95	Clostridium arbusti (1137848)	D-isomer specific 2-hydroxyacid dehydrogenase family protein K00058 D-3-phosphoglycerate
Clostridium_kluyveri_0_396	860	409359	410219	Clostridium_kluyveri_0	3964618	-		Clostridium (1485)	AraC family transcriptional regulator
Clostridium_kluyveri_0_397	1268	410383	411651	Clostridium_kluyveri_0	3964618	+		Firmicutes (1239)	putative Na+/H+-dicarboxylate symporter
Clostridium_kluyveri_0_398	1190	412091	413281	Clostridium_kluyveri_0	3964618	+	2.6.1.39	Clostridium butyricum (1492)	lysN 2-aminoadipate transaminase (EC:2.6.1.39)
Clostridium_kluyveri_0_399	1676	413480	415156	Clostridium_kluyveri_0	3964618	+	6.3.4.3	Bacteria (2)	fhs formate-tetrahydrofolate ligase (EC:6.3.4.3) K01938 formate--tetrahydrofolate
Clostridium_kluyveri_0_400	632	415177	415809	Clostridium_kluyveri_0	3964618	+	3.5.4.9	Clostridiales (186802)	fchA methenyltetrahydrofolate cyclohydrolase (EC:3.5.4.9)
Clostridium_kluyveri_0_401	854	415867	416721	Clostridium_kluyveri_0	3964618	+	1.5.1.5	Clostridiales (186802)	folD FolD bifunctional protein (EC:1.5.1.5 3.5.4.9) K01491 methylenetetrahydrofolate dehydrogenase (NADP+) / methenyltetrahydrofolate cyclohydrolase
Clostridium_kluyveri_0_402	1259	417001	418260	Clostridium_kluyveri_0	3964618	+	1.5.3.1	Clostridium (1485)	sarcosine oxidase alpha subunit (EC:1.5.3.1) K00302 oxidase,
Clostridium_kluyveri_0_403	620	418288	418908	Clostridium_kluyveri_0	3964618	+		Clostridium ljungdahlii (1538)	hypothetical protein
Clostridium_kluyveri_0_404	632	418942	419574	Clostridium_kluyveri_0	3964618	-		Clostridium (1485)	endodeoxyribonuclease RusA family protein
Clostridium_kluyveri_0_405	1025	419745	420770	Clostridium_kluyveri_0	3964618	+	3.4.24.57	Clostridium (1485)	gcp DNA-binding/iron metalloprotein/AP endonuclease (EC:3.4.24.57) K01409 O-sialoglycoprotein endopeptidase
Clostridium_kluyveri_0_406	3440	421258	424698	Clostridium_kluyveri_0	3964618	+	6.4.1.1	Clostridium botulinum (1491)	pc.1, MGC68971, pcb pyruvate carboxylase, gene 1 (EC:6.4.1.1) K01958 carboxylase
Clostridium_kluyveri_0_407	860	424941	425801	Clostridium_kluyveri_0	3964618	+		cellular organisms (131567)	putative esterase
Clostridium_kluyveri_0_408	2921	425884	428805	Clostridium_kluyveri_0	3964618	+		Clostridium (1485)	peptidase family protein (EC:3.4.24.-) K06972
Clostridium_kluyveri_0_409	275	429069	429344	Clostridium_kluyveri_0	3964618	+		Clostridium (1485)	protein unknown function DUF77
Clostridium_kluyveri_0_410	533	429511	430044	Clostridium_kluyveri_0	3964618	+		Clostridium kluyveri (1534)	response regulator
Clostridium_kluyveri_0_411	1910	430098	432008	Clostridium_kluyveri_0	3964618	-		Clostridium (1485)	putative ABC transporter ATPase K06158 ATP-binding cassette, sub-family F, member 3
Clostridium_kluyveri_0_412	632	432322	432954	Clostridium_kluyveri_0	3964618	+		Clostridium (1485)	redox-sensing transcriptional repressor REX K01926 AT-rich DNA-binding protein
Clostridium_kluyveri_0_413	779	433169	433948	Clostridium_kluyveri_0	3964618	+	4.2.1.17	Clostridium (1485)	similar to enoyl Coenzyme A hydratase, short chain, 1, mitochondrial K07511 enoyl-CoA hydratase
Clostridium_kluyveri_0_414	1139	434124	435263	Clostridium_kluyveri_0	3964618	+	1.3.99.2	Clostridium (1485)	ACADS acyl-Coenzyme A dehydrogenase, C-2 to C-3 short chain (EC:1.3.99.2) K00248 butyryl-CoA dehydrogenase
Clostridium_kluyveri_0_415	779	435280	436059	Clostridium_kluyveri_0	3964618	+		Clostridium (1485)	fixA electron transfer flavoprotein, beta subunit K03521 flavoprotein subunit
Clostridium_kluyveri_0_416	1004	436079	437083	Clostridium_kluyveri_0	3964618	+		Clostridium (1485)	electron transfer flavoprotein FixB (alpha subunit) K03522 alpha subunit
Clostridium_kluyveri_0_417	848	437268	438116	Clostridium_kluyveri_0	3964618	+	1.1.1.35	Clostridium (1485)	3-hydroxybutyryl-CoA dehydrogenase, putative (EC:1.1.1.35) K00074 dehydrogenase
Clostridium_kluyveri_0_418	893	438364	439257	Clostridium_kluyveri_0	3964618	+	1.4.1.13	Clostridium (1485)	gltD ferredoxin-NADP(+) reductase subunit alpha (EC:1.4.1.13) K00528 ferredoxin--NADP+
Clostridium_kluyveri_0_419	1391	439257	440648	Clostridium_kluyveri_0	3964618	+	1.4.1.13	Clostridium (1485)	gltA-1 putative oxidoreductase (EC:1.4.1.13) K00266 glutamate synthase (NADPH/NADH) small chain
Clostridium_kluyveri_0_420	908	440845	441753	Clostridium_kluyveri_0	3964618	+	4.2.99.18	Clostridium (1485)	putative 8-oxoguanine DNA glycosylase (EC:3.2.2.-) K03660 N-glycosylase/DNA lyase
Clostridium_kluyveri_0_421	767	441836	442603	Clostridium_kluyveri_0	3964618	+		Clostridium ljungdahlii (1538)	putative membrane-associated alkaline phosphatase
Clostridium_kluyveri_0_422	284	442958	443242	Clostridium_kluyveri_0	3964618	+		Clostridiales (186802)	groS 10 kDa chaperonin K04078 chaperonin GroES
Clostridium_kluyveri_0_423	1634	443310	444944	Clostridium_kluyveri_0	3964618	+		Clostridium (1485)	chaperonin complex component, TCP-1 eta subunit, putative
Clostridium_kluyveri_0_424	1454	445313	446767	Clostridium_kluyveri_0	3964618	+	1.1.1.205	Clostridium (1485)	guaB inosine 5'-monophosphate dehydrogenase (EC:1.1.1.205) K00088 IMP
Clostridium_kluyveri_0_425	1532	446920	448452	Clostridium_kluyveri_0	3964618	+	6.3.5.2	Clostridium (1485)	YALI0B16104p K01951 GMP synthase (glutamine-hydrolysing)
Clostridium_kluyveri_0_426	965	448586	449551	Clostridium_kluyveri_0	3964618	+		Clostridium kluyveri (1534)	recombinase
Clostridium_kluyveri_0_427	371	449551	449922	Clostridium_kluyveri_0	3964618	+		Clostridium kluyveri (1534)	hypothetical protein
Clostridium_kluyveri_0_428	557	449929	450486	Clostridium_kluyveri_0	3964618	+		Clostridium kluyveri (1534)	hypothetical protein
Clostridium_kluyveri_0_429	230	451040	451270	Clostridium_kluyveri_0	3964618	+		Clostridia (186801)	Zinc finger, YgiT-type
Clostridium_kluyveri_0_430	362	451291	451653	Clostridium_kluyveri_0	3964618	+		Clostridiales (186802)	hypothetical protein
Clostridium_kluyveri_0_431	338	451660	451998	Clostridium_kluyveri_0	3964618	+		Clostridium kluyveri (1534)	hypothetical protein
Clostridium_kluyveri_0_432	998	452238	453236	Clostridium_kluyveri_0	3964618	+		Clostridium kluyveri (1534)	no significant homology
Clostridium_kluyveri_0_433	545	453223	453768	Clostridium_kluyveri_0	3964618	+		Clostridium kluyveri (1534)	hypothetical protein
Clostridium_kluyveri_0_434	1067	454350	455417	Clostridium_kluyveri_0	3964618	+		Clostridium kluyveri (1534)	hypothetical protein
Clostridium_kluyveri_0_435	650	455559	456209	Clostridium_kluyveri_0	3964618	+		Clostridium kluyveri (1534)	hypothetical protein
Clostridium_kluyveri_0_436	152	456319	456471	Clostridium_kluyveri_0	3964618	+		root (1)	hypothetical protein
Clostridium_kluyveri_0_437	401	456487	456888	Clostridium_kluyveri_0	3964618	+		Clostridium (1485)	mRNA interferase PemK
Clostridium_kluyveri_0_438	404	457005	457409	Clostridium_kluyveri_0	3964618	+		Clostridium (1485)	hypothetical protein
Clostridium_kluyveri_0_439	1565	457409	458974	Clostridium_kluyveri_0	3964618	+		Clostridium (1485)	putative bacteriophage terminase
Clostridium_kluyveri_0_440	1019	458990	460009	Clostridium_kluyveri_0	3964618	+		Clostridium ljungdahlii (1538)	phage portal protein, SPP1
Clostridium_kluyveri_0_441	254	460689	460943	Clostridium_kluyveri_0	3964618	+		Clostridium (1485)	hypothetical protein
Clostridium_kluyveri_0_442	302	461057	461359	Clostridium_kluyveri_0	3964618	+		Clostridium kluyveri (1534)	hypothetical protein
Clostridium_kluyveri_0_443	362	461421	461783	Clostridium_kluyveri_0	3964618	+		Clostridium ljungdahlii (1538)	hypothetical protein
Clostridium_kluyveri_0_444	1142	461788	462930	Clostridium_kluyveri_0	3964618	+		Clostridium kluyveri (1534)	hypothetical protein
Clostridium_kluyveri_0_445	677	463844	464521	Clostridium_kluyveri_0	3964618	+	1.11.1.6	Clostridium (1485)	manganese catalase (EC:1.11.1.6) K07217 Mn-containing
Clostridium_kluyveri_0_446	1031	465292	466323	Clostridium_kluyveri_0	3964618	-		Clostridium (1485)	putative lipase/esterase
Clostridium_kluyveri_0_447	296	466736	467032	Clostridium_kluyveri_0	3964618	+		Clostridium kluyveri (1534)	hypothetical protein
Clostridium_kluyveri_0_448	206	467029	467235	Clostridium_kluyveri_0	3964618	+		Firmicutes (1239)	Cro/CI family transcriptional regulator K07729 putative regulator
Clostridium_kluyveri_0_449	725	468009	468734	Clostridium_kluyveri_0	3964618	-		Firmicutes (1239)	Mobile element protein
Clostridium_kluyveri_0_450	329	468935	469264	Clostridium_kluyveri_0	3964618	-		Clostridium sporogenes (1509)	Mobile element protein
Clostridium_kluyveri_0_451	134	469959	470093	Clostridium_kluyveri_0	3964618	+		root (1)	hypothetical protein
Clostridium_kluyveri_0_452	515	470160	470675	Clostridium_kluyveri_0	3964618	+		Clostridiales (186802)	vanZ putative teicoplanin resistance protein
Clostridium_kluyveri_0_453	101	471367	471468	Clostridium_kluyveri_0	3964618	-		root (1)	hypothetical protein
Clostridium_kluyveri_0_454	464	471810	472274	Clostridium_kluyveri_0	3964618	+		Clostridium botulinum (1491)	putative nitroimidazole resistance protein NimA K07005
Clostridium_kluyveri_0_455	269	472418	472687	Clostridium_kluyveri_0	3964618	-		Clostridium kluyveri (1534)	hypothetical protein
Clostridium_kluyveri_0_456	689	473213	473902	Clostridium_kluyveri_0	3964618	+		Clostridium kluyveri (1534)	hydrolase
Clostridium_kluyveri_0_457	461	473988	474449	Clostridium_kluyveri_0	3964618	-		Clostridium (1485)	DUF3189 domain-containing protein
Clostridium_kluyveri_0_458	227	474692	474919	Clostridium_kluyveri_0	3964618	-		Clostridium (1485)	Uncharacterized protein, homolog ywsA B.subtilis
Clostridium_kluyveri_0_459	347	475339	475686	Clostridium_kluyveri_0	3964618	+		Clostridium (1485)	GTPase EngC K06949 ribosome biogenesis
Clostridium_kluyveri_0_460	212	475812	476024	Clostridium_kluyveri_0	3964618	+		Firmicutes (1239)	GTPase EngC K06949 ribosome biogenesis
Clostridium_kluyveri_0_461	317	476042	476359	Clostridium_kluyveri_0	3964618	+		Clostridium kluyveri (1534)	hypothetical protein
Clostridium_kluyveri_0_462	413	476646	477059	Clostridium_kluyveri_0	3964618	-		Clostridium (1485)	4-hydroxybenzoyl-CoA thioesterase K07107 acyl-CoA thioester hydrolase
Clostridium_kluyveri_0_463	587	477334	477921	Clostridium_kluyveri_0	3964618	+		Clostridium sp. DL-VIII (641107)	ThlR, HTH transcriptional regulator TetR/AcrR family
Clostridium_kluyveri_0_464	1391	478240	479631	Clostridium_kluyveri_0	3964618	+		Bacteria (2)	amino acid carrier protein K03310 alanine or glycine:cation symporter, AGCS family
Clostridium_kluyveri_0_465	1181	479918	481099	Clostridium_kluyveri_0	3964618	+		Clostridium (1485)	napA putative Na(+)/H(+) antiporter
Clostridium_kluyveri_0_466	989	481333	482322	Clostridium_kluyveri_0	3964618	+	3.5.99.7	Syntrophobotulus glycolicus (51197)	pyridoxal phosphate-dependent enzyme, D-cysteine desulfhydrase family (EC:3.5.99.7) K05396
Clostridium_kluyveri_0_467	1241	482462	483703	Clostridium_kluyveri_0	3964618	+		Clostridium kluyveri (1534)	hypothetical protein
Clostridium_kluyveri_0_468	1334	483756	485090	Clostridium_kluyveri_0	3964618	+		Clostridium kluyveri (1534)	Uncharacterized protein, YjiN homolog
Clostridium_kluyveri_0_469	1565	485199	486764	Clostridium_kluyveri_0	3964618	+		Clostridium kluyveri (1534)	dnaK9 DnaK9
Clostridium_kluyveri_0_470	1568	486786	488354	Clostridium_kluyveri_0	3964618	+		Clostridium kluyveri (1534)	dnaK8 DnaK8
Clostridium_kluyveri_0_471	1490	488445	489935	Clostridium_kluyveri_0	3964618	+		Clostridium kluyveri (1534)	dnaK6 DnaK6
Clostridium_kluyveri_0_472	1814	489970	491784	Clostridium_kluyveri_0	3964618	+		Clostridium kluyveri (1534)	dnaK4 DnaK4
Clostridium_kluyveri_0_473	1268	491808	493076	Clostridium_kluyveri_0	3964618	+		Clostridium kluyveri (1534)	hypothetical protein
Clostridium_kluyveri_0_474	719	493132	493851	Clostridium_kluyveri_0	3964618	+		Clostridium kluyveri (1534)	Putative periplasmic protein
Clostridium_kluyveri_0_475	1241	493888	495129	Clostridium_kluyveri_0	3964618	+		Clostridium kluyveri (1534)	hypothetical protein
Clostridium_kluyveri_0_476	2027	495257	497284	Clostridium_kluyveri_0	3964618	+		Clostridium kluyveri (1534)	surface-layer protein
Clostridium_kluyveri_0_477	1835	497487	499322	Clostridium_kluyveri_0	3964618	+		Clostridium kluyveri (1534)	prophage Lp2 protein 52
Clostridium_kluyveri_0_478	983	499435	500418	Clostridium_kluyveri_0	3964618	+		Desulfuromonadales (69541)	ABC-type Fe3+ transport system periplasmic component-like protein
Clostridium_kluyveri_0_479	689	500415	501104	Clostridium_kluyveri_0	3964618	+		Bacteria (2)	cobalamin synthesis protein P47K
Clostridium_kluyveri_0_480	803	501174	501977	Clostridium_kluyveri_0	3964618	+		Bacteria (2)	ABC transporter ATP binding protein
Clostridium_kluyveri_0_481	461	502282	502743	Clostridium_kluyveri_0	3964618	+		Clostridium (1485)	hypothetical protein
Clostridium_kluyveri_0_482	440	503493	503933	Clostridium_kluyveri_0	3964618	+		Clostridium kluyveri (1534)	NifB-related protein
Clostridium_kluyveri_0_483	284	504107	504391	Clostridium_kluyveri_0	3964618	+	2.5.1.47	Firmicutes (1239)	cysK cysteine synthase A (EC:2.5.1.47) K01738
Clostridium_kluyveri_0_484	1148	504862	506010	Clostridium_kluyveri_0	3964618	+		Treponema (157)	nitrogenase molybdenum-iron protein
Clostridium_kluyveri_0_485	434	506413	506847	Clostridium_kluyveri_0	3964618	-		Clostridium (1485)	hypothetical protein
Clostridium_kluyveri_0_486	548	506860	507408	Clostridium_kluyveri_0	3964618	-		Clostridium (1485)	response regulator receiver protein
Clostridium_kluyveri_0_487	530	507427	507957	Clostridium_kluyveri_0	3964618	-		Clostridium (1485)	hypothetical protein
Clostridium_kluyveri_0_488	1373	507961	509334	Clostridium_kluyveri_0	3964618	-		Clostridium (1485)	iron-sulfur flavoprotein
Clostridium_kluyveri_0_489	827	509583	510410	Clostridium_kluyveri_0	3964618	+	3.1.1.5	Clostridium carboxidivorans (217159)	pldB PldB (EC:3.1.1.5)
Clostridium_kluyveri_0_490	221	510542	510763	Clostridium_kluyveri_0	3964618	+		cellular organisms (131567)	bacterial seryl-tRNA synthetase related
Clostridium_kluyveri_0_491	557	510801	511358	Clostridium_kluyveri_0	3964618	+	4.2.1.1	Bacteria (2)	carbonate dehydratase (EC:4.2.1.1) K01673 carbonic anhydrase
Clostridium_kluyveri_0_492	260	511532	511792	Clostridium_kluyveri_0	3964618	+		Clostridium (1485)	Hypothetical protein, CF-29 family
Clostridium_kluyveri_0_493	227	511961	512188	Clostridium_kluyveri_0	3964618	-		Clostridium (1485)	tlp, tlpA small acid-soluble spore protein Tlp K06434 (thioredoxin-like protein)
Clostridium_kluyveri_0_494	1469	512538	514007	Clostridium_kluyveri_0	3964618	+		Clostridium (1485)	ErfK family protein
Clostridium_kluyveri_0_495	803	514124	514927	Clostridium_kluyveri_0	3964618	-	2.3.2.13	Clostridium botulinum (1491)	tgl transglutaminase (EC:2.3.2.13) K00686 protein-glutamine gamma-glutamyltransferase
Clostridium_kluyveri_0_496	989	514924	515913	Clostridium_kluyveri_0	3964618	-		Clostridium botulinum (1491)	hypothetical protein
Clostridium_kluyveri_0_497	470	516005	516475	Clostridium_kluyveri_0	3964618	-		Clostridium (1485)	hypothetical protein
Clostridium_kluyveri_0_498	2096	516554	518650	Clostridium_kluyveri_0	3964618	-		Clostridium (1485)	aminopeptidase-related protein
Clostridium_kluyveri_0_499	1898	518838	520736	Clostridium_kluyveri_0	3964618	+		Clostridium botulinum (1491)	stc1 signal-transduction transcriptional-control protein
Clostridium_kluyveri_0_500	1166	520971	522137	Clostridium_kluyveri_0	3964618	+		Clostridium (1485)	adh1 Adh1 (EC:1.1.1.-) K00100
Clostridium_kluyveri_0_501	1337	522302	523639	Clostridium_kluyveri_0	3964618	-		Firmicutes (1239)	MFS family transporter K08369 transporter, putative metabolite:H+ symporter
Clostridium_kluyveri_0_502	1031	523967	524998	Clostridium_kluyveri_0	3964618	+		Clostridium botulinum (1491)	Glycoprotein gp2
Clostridium_kluyveri_0_503	1205	525122	526327	Clostridium_kluyveri_0	3964618	-	1.1.1.42	Clostridiales (186802)	idp1 isocitrate dehydrogenase Idp1 (EC:1.1.1.42) K00031
Clostridium_kluyveri_0_504	566	526650	527216	Clostridium_kluyveri_0	3964618	+		Erysipelotrichaceae (128827)	cyclase family protein K07130
Clostridium_kluyveri_0_505	173	527422	527595	Clostridium_kluyveri_0	3964618	+		root (1)	hypothetical protein
Clostridium_kluyveri_0_506	359	527767	528126	Clostridium_kluyveri_0	3964618	+		Bacteria (2)	cupin domain-containing protein
Clostridium_kluyveri_0_507	407	528269	528676	Clostridium_kluyveri_0	3964618	+	2.3.1.183	Clostridium kluyveri (1534)	ywnH putative phosphinothricin acetyltransferase K03823 acetyltransferase
Clostridium_kluyveri_0_508	1205	528869	530074	Clostridium_kluyveri_0	3964618	-		Clostridium (1485)	MerR family transcriptional regulator
Clostridium_kluyveri_0_509	1073	530286	531359	Clostridium_kluyveri_0	3964618	-		Clostridium kluyveri (1534)	Glucans biosynthesis protein C (EC 2.1.-.-)
Clostridium_kluyveri_0_510	104	531362	531466	Clostridium_kluyveri_0	3964618	-		root (1)	hypothetical protein
Clostridium_kluyveri_0_511	230	531463	531693	Clostridium_kluyveri_0	3964618	-		Clostridium (1485)	AbrB family transcriptional regulator
Clostridium_kluyveri_0_512	1157	531900	533057	Clostridium_kluyveri_0	3964618	+		Clostridium kluyveri (1534)	hypothetical protein
Clostridium_kluyveri_0_513	281	533391	533672	Clostridium_kluyveri_0	3964618	+		Clostridium kluyveri (1534)	hypothetical protein
Clostridium_kluyveri_0_514	1889	534029	535918	Clostridium_kluyveri_0	3964618	+		Clostridium (1485)	mutS DNA mismatch repair protein, MutS fragment
Clostridium_kluyveri_0_515	284	536320	536604	Clostridium_kluyveri_0	3964618	+		Clostridium (1485)	transposase
Clostridium_kluyveri_0_516	821	536686	537507	Clostridium_kluyveri_0	3964618	+		Clostridium (1485)	similar to transposase, Mutator family
Clostridium_kluyveri_0_517	2354	537735	540089	Clostridium_kluyveri_0	3964618	-	5.99.1.2	Clostridium botulinum (1491)	type I topoisomease K03169 DNA topoisomerase III
Clostridium_kluyveri_0_518	674	540393	541067	Clostridium_kluyveri_0	3964618	+		Lactobacillales (186826)	winged helix family two component transcriptional regulator
Clostridium_kluyveri_0_519	1061	541064	542125	Clostridium_kluyveri_0	3964618	+		Bacteria (2)	Two component sensor kinase
Clostridium_kluyveri_0_520	1010	542431	543441	Clostridium_kluyveri_0	3964618	+	1.1.1.219	Clostridium (1485)	NAD-dependent epimerase/dehydratase K00091 dihydroflavonol-4-reductase
Clostridium_kluyveri_0_521	1094	543461	544555	Clostridium_kluyveri_0	3964618	+		Clostridium kluyveri (1534)	Zn-dependent dehydrogenase
Clostridium_kluyveri_0_522	662	544712	545374	Clostridium_kluyveri_0	3964618	-		Clostridium (1485)	hydrolase
Clostridium_kluyveri_0_523	152	545805	545957	Clostridium_kluyveri_0	3964618	-		root (1)	hypothetical protein
Clostridium_kluyveri_0_524	485	546071	546556	Clostridium_kluyveri_0	3964618	+		Clostridium botulinum (1491)	putative hydrolase
Clostridium_kluyveri_0_525	383	546929	547312	Clostridium_kluyveri_0	3964618	+		Clostridium (1485)	hypothetical protein
Clostridium_kluyveri_0_526	500	547892	548392	Clostridium_kluyveri_0	3964618	+		Bacteria (2)	transposase ISLbp3
Clostridium_kluyveri_0_527	290	548440	548730	Clostridium_kluyveri_0	3964618	+		Clostridium kluyveri (1534)	hypothetical protein
Clostridium_kluyveri_0_528	1055	549009	550064	Clostridium_kluyveri_0	3964618	-		Clostridium (1485)	cell division GTPase FtsZ, diverged
Clostridium_kluyveri_0_529	836	550242	551078	Clostridium_kluyveri_0	3964618	+		Clostridium kluyveri (1534)	Chromosome partition protein smc
Clostridium_kluyveri_0_530	425	551318	551743	Clostridium_kluyveri_0	3964618	-		Clostridium kluyveri (1534)	thioesterase
Clostridium_kluyveri_0_531	1043	551947	552990	Clostridium_kluyveri_0	3964618	-	3.1.1.61	Desulfotomaculum acetoxidans (58138)	response regulator receiver (CheY-like) modulated CheB methylesterase (EC:3.1.1.61) K03412 two-component system, chemotaxis family,
Clostridium_kluyveri_0_532	344	553004	553348	Clostridium_kluyveri_0	3964618	-	2.1.1.80	Clostridiales (186802)	MCP methyltransferase, CheR-type (EC:2.1.1.80) K00575 chemotaxis protein methyltransferase CheR
Clostridium_kluyveri_0_533	197	553595	553792	Clostridium_kluyveri_0	3964618	-		Clostridium (1485)	Methyl-accepting chemotaxis protein I (serine chemoreceptor protein)
Clostridium_kluyveri_0_534	140	554326	554466	Clostridium_kluyveri_0	3964618	+		root (1)	hypothetical protein
Clostridium_kluyveri_0_535	170	554942	555112	Clostridium_kluyveri_0	3964618	-		root (1)	hypothetical protein
Clostridium_kluyveri_0_536	422	555164	555586	Clostridium_kluyveri_0	3964618	-		Bacteria (2)	hypothetical protein
Clostridium_kluyveri_0_537	824	555610	556434	Clostridium_kluyveri_0	3964618	-		Firmicutes (1239)	AraC family transcription regulator
Clostridium_kluyveri_0_538	212	558026	558238	Clostridium_kluyveri_0	3964618	-		Paenibacillus (44249)	PadR family transcriptional regulator
Clostridium_kluyveri_0_539	461	558707	559168	Clostridium_kluyveri_0	3964618	+		Clostridium (1485)	glyoxalase
Clostridium_kluyveri_0_540	191	559237	559428	Clostridium_kluyveri_0	3964618	+		Clostridium kluyveri (1534)	hypothetical protein
Clostridium_kluyveri_0_541	1820	560240	562060	Clostridium_kluyveri_0	3964618	+		Clostridium (1485)	group II intron reverse transcriptase/maturase
Clostridium_kluyveri_0_542	563	562285	562848	Clostridium_kluyveri_0	3964618	+		Firmicutes (1239)	isoprenylcysteine carboxyl methyltransferase
Clostridium_kluyveri_0_543	323	563688	564011	Clostridium_kluyveri_0	3964618	+		Clostridium kluyveri (1534)	glycosyl hydrolase
Clostridium_kluyveri_0_544	437	564150	564587	Clostridium_kluyveri_0	3964618	+		Clostridium kluyveri (1534)	Hypothetical protein, CF-36 family
Clostridium_kluyveri_0_545	143	565104	565247	Clostridium_kluyveri_0	3964618	+		root (1)	hypothetical protein
Clostridium_kluyveri_0_546	257	565277	565534	Clostridium_kluyveri_0	3964618	+		Clostridium kluyveri (1534)	hypothetical protein
Clostridium_kluyveri_0_547	269	565626	565895	Clostridium_kluyveri_0	3964618	-		Clostridium kluyveri (1534)	transposase
Clostridium_kluyveri_0_548	617	565897	566514	Clostridium_kluyveri_0	3964618	-		Clostridium kluyveri (1534)	transposase
Clostridium_kluyveri_0_549	926	566804	567730	Clostridium_kluyveri_0	3964618	-		Clostridium kluyveri (1534)	putative LysR family transcriptional regulator
Clostridium_kluyveri_0_550	1943	567986	569929	Clostridium_kluyveri_0	3964618	+	1.3.1.31	Clostridium (1485)	enoate reductase (EC:1.3.1.31)
Clostridium_kluyveri_0_551	1202	569983	571185	Clostridium_kluyveri_0	3964618	+		Clostridium kluyveri (1534)	transporter protein
Clostridium_kluyveri_0_552	302	571634	571936	Clostridium_kluyveri_0	3964618	-		Clostridium botulinum (1491)	phage protein
Clostridium_kluyveri_0_553	983	572596	573579	Clostridium_kluyveri_0	3964618	-		Clostridium (1485)	transposase IS4 family protein
Clostridium_kluyveri_0_554	1388	574755	576143	Clostridium_kluyveri_0	3964618	-		Bacillales (1385)	transporter protein
Clostridium_kluyveri_0_555	122	576235	576357	Clostridium_kluyveri_0	3964618	-		root (1)	hypothetical protein
Clostridium_kluyveri_0_556	146	576376	576522	Clostridium_kluyveri_0	3964618	-		root (1)	hypothetical protein
Clostridium_kluyveri_0_557	938	576679	577617	Clostridium_kluyveri_0	3964618	+		Clostridium (1485)	putative phosphatase
Clostridium_kluyveri_0_558	788	577596	578384	Clostridium_kluyveri_0	3964618	+		Clostridium botulinum (1491)	putative polysaccharide deacetylase
Clostridium_kluyveri_0_559	1613	578440	580053	Clostridium_kluyveri_0	3964618	-		Clostridium (1485)	Protein tyrosine phosphatase II superfamily protein
Clostridium_kluyveri_0_560	1430	580475	581905	Clostridium_kluyveri_0	3964618	+	6.1.1.15	Clostridium (1485)	putative prolyl-tRNA synthetase [Oryza sativa (ISS) K01881
Clostridium_kluyveri_0_561	1829	582112	583941	Clostridium_kluyveri_0	3964618	+	3.6.4.3	Clostridium (1485)	ATP-dependent metalloprotease FtsH (EC:3.6.4.3) K03798 cell division protease
Clostridium_kluyveri_0_562	2129	583996	586125	Clostridium_kluyveri_0	3964618	+	3.6.4.12	Clostridium (1485)	ATP-dependent DNA helicase rep (EC:3.6.1.-) K03657 II / PcrA
Clostridium_kluyveri_0_563	1043	586195	587238	Clostridium_kluyveri_0	3964618	+	2.8.1.6	Firmicutes (1239)	radical SAM protein K01012 biotin synthetase
Clostridium_kluyveri_0_564	1199	587748	588947	Clostridium_kluyveri_0	3964618	+	2.7.2.4	Clostridium (1485)	aspartate kinase, monofunctional class (EC:2.7.2.4) K00928 kinase
Clostridium_kluyveri_0_565	1295	588993	590288	Clostridium_kluyveri_0	3964618	+	4.1.1.20	Clostridium (1485)	lysA diaminopimelate decarboxylase (EC:4.1.1.20) K01586
Clostridium_kluyveri_0_566	8618	590384	599002	Clostridium_kluyveri_0	3964618	+	2.4.1.34	Clostridium (1485)	cyclic beta 1-2 glucan synthetase (EC:2.4.1.34)
Clostridium_kluyveri_0_567	1025	599261	600286	Clostridium_kluyveri_0	3964618	+	6.1.1.2	Clostridium (1485)	trpS tryptophan tRNA synthetase (EC:6.1.1.2) K01867 tryptophanyl-tRNA
Clostridium_kluyveri_0_568	242	600505	600747	Clostridium_kluyveri_0	3964618	+		Clostridium tyrobutyricum (1519)	hypothetical protein
Clostridium_kluyveri_0_569	731	600738	601469	Clostridium_kluyveri_0	3964618	+	2.7.11.1	Clostridium (1485)	protein kinase domain-containing protein K08884 serine/threonine kinase, bacterial
Clostridium_kluyveri_0_570	1388	601603	602991	Clostridium_kluyveri_0	3964618	-		Clostridium (1485)	Fe-S oxidoreductase
Clostridium_kluyveri_0_571	521	603799	604320	Clostridium_kluyveri_0	3964618	+		Clostridiales (186802)	HD family hydrolase K06950 uncharacterized protein
Clostridium_kluyveri_0_572	659	604559	605218	Clostridium_kluyveri_0	3964618	+		Clostridia (186801)	YheO domain protein
Clostridium_kluyveri_0_573	1268	605273	606541	Clostridium_kluyveri_0	3964618	+		Bacteria (2)	Putative inner membrane protein
Clostridium_kluyveri_0_574	866	606609	607475	Clostridium_kluyveri_0	3964618	-		Clostridium (1485)	diguanylate cyclase
Clostridium_kluyveri_0_575	350	607472	607822	Clostridium_kluyveri_0	3964618	-		Clostridiales (186802)	hypothetical protein
Clostridium_kluyveri_0_576	797	608097	608894	Clostridium_kluyveri_0	3964618	-		Clostridium (1485)	ABC transporter, ATPase subunit K05833 putative transport system ATP-binding protein
Clostridium_kluyveri_0_577	890	608869	609759	Clostridium_kluyveri_0	3964618	-		Clostridium (1485)	branched-chain amino acid ABC transporter permease protein K05832 putative transport system protein
Clostridium_kluyveri_0_578	1019	609759	610778	Clostridium_kluyveri_0	3964618	-		Clostridium (1485)	putative ABC-type transport protein, periplasmic C K01989 ABC system substrate-binding protein
Clostridium_kluyveri_0_579	416	611135	611551	Clostridium_kluyveri_0	3964618	-		Clostridium (1485)	L-lactate dehydrogenase (FMN-dependent) related alpha-hydroxy acid dehydrogenases
Clostridium_kluyveri_0_580	575	611585	612160	Clostridium_kluyveri_0	3964618	-		Clostridium sp. DL-VIII (641107)	methyltransferase type 11
Clostridium_kluyveri_0_581	878	612301	613179	Clostridium_kluyveri_0	3964618	+		Bacteria (2)	nucleotide-binding protein
Clostridium_kluyveri_0_582	359	613176	613535	Clostridium_kluyveri_0	3964618	+		Clostridium (1485)	putative dinitrogenase iron-molybdenum cofactor biosynthesis protein
Clostridium_kluyveri_0_583	830	613561	614391	Clostridium_kluyveri_0	3964618	+		Clostridium botulinum (1491)	CobQ/CobB/MinD/ParA family protein
Clostridium_kluyveri_0_584	899	614382	615281	Clostridium_kluyveri_0	3964618	+		Clostridium botulinum (1491)	putative ATP-binding protein
Clostridium_kluyveri_0_585	359	615256	615615	Clostridium_kluyveri_0	3964618	+		Clostridium (1485)	no significant homology 1 putative transmembrane region was found PSORT
Clostridium_kluyveri_0_586	356	615654	616010	Clostridium_kluyveri_0	3964618	+		Clostridium (1485)	dinitrogenase iron-molybdenum cofactor family protein
Clostridium_kluyveri_0_587	425	616037	616462	Clostridium_kluyveri_0	3964618	+		Clostridium (1485)	FUR family transcriptional regulator
Clostridium_kluyveri_0_588	446	616466	616912	Clostridium_kluyveri_0	3964618	+		Clostridium (1485)	putative DNA-binding protein
Clostridium_kluyveri_0_589	383	616937	617320	Clostridium_kluyveri_0	3964618	+		Bacteria (2)	nitrogen-fixing NifU domain protein K04488 nitrogen fixation protein related proteins
Clostridium_kluyveri_0_590	1688	617473	619161	Clostridium_kluyveri_0	3964618	+	1.3.99.2	Firmicutes (1239)	acyl-CoA dehydrogenase (EC:1.3.99.-) K00248 butyryl-CoA
Clostridium_kluyveri_0_591	368	619270	619638	Clostridium_kluyveri_0	3964618	+		Desulfosporosinus (79206)	DNA-binding protein
Clostridium_kluyveri_0_592	347	619760	620107	Clostridium_kluyveri_0	3964618	+		Clostridium kluyveri (1534)	hypothetical protein
Clostridium_kluyveri_0_593	860	620473	621333	Clostridium_kluyveri_0	3964618	+		Clostridium (1485)	hypothetical protein
Clostridium_kluyveri_0_594	842	621326	622168	Clostridium_kluyveri_0	3964618	+	2.1.2.11	Clostridium (1485)	PANB ketopantoate hydroxymethyltransferase (EC:2.1.2.11) K00606 3-methyl-2-oxobutanoate
Clostridium_kluyveri_0_595	878	622170	623048	Clostridium_kluyveri_0	3964618	+	6.3.2.1	Clostridiales (186802)	panC pantoate--beta-alanine ligase (EC:6.3.2.1) K01918
Clostridium_kluyveri_0_596	845	623258	624103	Clostridium_kluyveri_0	3964618	+		Clostridium (1485)	putative hydrolase K07024
Clostridium_kluyveri_0_597	1265	624174	625439	Clostridium_kluyveri_0	3964618	-		Clostridium (1485)	stage V sporulation-like protein, SpoVR K06415 sporulation protein R
Clostridium_kluyveri_0_598	1211	625445	626656	Clostridium_kluyveri_0	3964618	-		Clostridium (1485)	UPF0229 protein YeaH
Clostridium_kluyveri_0_599	1922	626661	628583	Clostridium_kluyveri_0	3964618	-		Clostridium (1485)	putative serine protein kinase, PrkA K07180 kinase
Clostridium_kluyveri_0_600	482	629059	629541	Clostridium_kluyveri_0	3964618	-		Clostridium (1485)	putative MarR family transcriptional regulator
Clostridium_kluyveri_0_601	1589	629513	631102	Clostridium_kluyveri_0	3964618	-		Clostridium (1485)	EmrB/QacA family drug resistance transporter
Clostridium_kluyveri_0_602	653	631117	631770	Clostridium_kluyveri_0	3964618	-		Clostridium (1485)	secretion protein HlyD
Clostridium_kluyveri_0_603	980	631795	632775	Clostridium_kluyveri_0	3964618	-		Clostridium (1485)	secretion protein HlyD family
Clostridium_kluyveri_0_604	1235	633090	634325	Clostridium_kluyveri_0	3964618	-		Bacteria (2)	proline-specific permease ProY K03293 amino acid transporter, AAT family
Clostridium_kluyveri_0_605	137	634365	634502	Clostridium_kluyveri_0	3964618	-		root (1)	hypothetical protein
Clostridium_kluyveri_0_606	1049	635431	636480	Clostridium_kluyveri_0	3964618	+	6.3.5.5	Clostridium (1485)	CMPS1 carbamoyl phosphate synthase, small subunit K01956 carbamoyl-phosphate synthase subunit
Clostridium_kluyveri_0_607	3206	636541	639747	Clostridium_kluyveri_0	3964618	+	6.3.4.16	Clostridium (1485)	CARB CARB (CARBAMOYL PHOSPHATE SYNTHETASE B) ATP binding / carbamoyl-phosphate synthase/ catalytic (EC:6.3.4.16) K01955 synthase large subunit
Clostridium_kluyveri_0_608	1196	639789	640985	Clostridium_kluyveri_0	3964618	+	3.5.1.14	Clostridium (1485)	amaA N-acyl-L-amino acid amidohydrolase (EC:3.5.1.14)
Clostridium_kluyveri_0_609	1217	641025	642242	Clostridium_kluyveri_0	3964618	-		Clostridium (1485)	periplasmic sensor signal transduction histidine kinase
Clostridium_kluyveri_0_610	677	642246	642923	Clostridium_kluyveri_0	3964618	-		Firmicutes (1239)	two component transcriptional regulator, winged helix family
Clostridium_kluyveri_0_611	968	643196	644164	Clostridium_kluyveri_0	3964618	+	2.4.1.83	Clostridium botulinum (1491)	family 2 glycosyl transferase K00721 dolichol-phosphate mannosyltransferase
Clostridium_kluyveri_0_612	431	644148	644579	Clostridium_kluyveri_0	3964618	+		Clostridia (186801)	GtrA family protein
Clostridium_kluyveri_0_613	2225	644597	646822	Clostridium_kluyveri_0	3964618	+		Clostridium (1485)	dolichyl-phosphate-mannose-protein mannosyltransferase family protein
Clostridium_kluyveri_0_614	1247	646993	648240	Clostridium_kluyveri_0	3964618	+	1.2.1.70	Clostridium ljungdahlii (1538)	hemA glutamyl-tRNA reductase (EC:1.2.1.-) K02492
Clostridium_kluyveri_0_615	1268	648264	649532	Clostridium_kluyveri_0	3964618	+	5.4.3.8	Clostridium (1485)	GSA2 GSA2 (glutamate-1-semialdehyde 2,1-aminomutase 2) catalytic/ glutamate-1-semialdehyde 2,1-aminomutase/ pyridoxal phosphate binding / transaminase (EC:5.4.3.8) K01845
Clostridium_kluyveri_0_616	455	649710	650165	Clostridium_kluyveri_0	3964618	+		Clostridium (1485)	putative Lrp family transcriptional regulator
Clostridium_kluyveri_0_617	1115	650181	651296	Clostridium_kluyveri_0	3964618	+	1.4.1.1	Monera	ald alanine dehydrogenase (EC:1.4.1.1) K00259
Clostridium_kluyveri_0_618	770	651428	652198	Clostridium_kluyveri_0	3964618	+		Firmicutes (1239)	IS4 family transposase
Clostridium_kluyveri_0_619	1625	652590	654215	Clostridium_kluyveri_0	3964618	-		Clostridium (1485)	uncharacterized membrane protein
Clostridium_kluyveri_0_620	848	654386	655234	Clostridium_kluyveri_0	3964618	+		Clostridium (1485)	DegV family protein
Clostridium_kluyveri_0_621	956	655480	656436	Clostridium_kluyveri_0	3964618	+		Clostridium (1485)	methionine import ATP-binding protein MetN (EC:3.6.3.-) K02071 D-methionine transport system
Clostridium_kluyveri_0_622	656	656438	657094	Clostridium_kluyveri_0	3964618	+		Clostridium (1485)	binding-protein-dependent transporter inner membrane component K02072 D-methionine transport system permease protein
Clostridium_kluyveri_0_623	761	657183	657944	Clostridium_kluyveri_0	3964618	-		Clostridium (1485)	putative cell wall hydrolase
Clostridium_kluyveri_0_624	1196	658275	659471	Clostridium_kluyveri_0	3964618	+		Clostridium (1485)	hypothetical membrane-spanning protein
Clostridium_kluyveri_0_625	2642	659557	662199	Clostridium_kluyveri_0	3964618	+	2.7.7.7	Clostridium (1485)	polA DNA polymerase I (EC:2.7.7.7) K02335
Clostridium_kluyveri_0_626	599	662223	662822	Clostridium_kluyveri_0	3964618	+	2.7.1.24	Clostridium (1485)	coaE dephospho-CoA kinase (EC:2.7.1.24) K00859
Clostridium_kluyveri_0_627	578	662867	663445	Clostridium_kluyveri_0	3964618	+		Clostridium (1485)	transglycosylase SLT domain-containing protein K08309 soluble lytic murein
Clostridium_kluyveri_0_628	125	664333	664458	Clostridium_kluyveri_0	3964618	+		root (1)	hypothetical protein
Clostridium_kluyveri_0_629	515	664461	664976	Clostridium_kluyveri_0	3964618	+		Clostridium (1485)	hypothetical protein
Clostridium_kluyveri_0_630	875	665120	665995	Clostridium_kluyveri_0	3964618	+	1.1.1.100	Clostridium (1485)	short chain dehydrogenase, putative (EC:1.1.1.100)
Clostridium_kluyveri_0_631	572	666049	666621	Clostridium_kluyveri_0	3964618	-		Clostridium (1485)	cotJC putative spore coat protein CotJC K06334 JC
Clostridium_kluyveri_0_632	254	666634	666888	Clostridium_kluyveri_0	3964618	-		Clostridia (186801)	cotJB putative spore coat peptide assembly protein K06333 JB
Clostridium_kluyveri_0_633	212	666891	667103	Clostridium_kluyveri_0	3964618	-		Clostridium kluyveri (1534)	MULTISPECIES: spore coat associated protein CotJA
Clostridium_kluyveri_0_634	485	667495	667980	Clostridium_kluyveri_0	3964618	+		Clostridium (1485)	Conserved protein
Clostridium_kluyveri_0_635	785	668049	668834	Clostridium_kluyveri_0	3964618	-		Clostridium kluyveri (1534)	hypothetical protein
Clostridium_kluyveri_0_636	281	668864	669145	Clostridium_kluyveri_0	3964618	-		Clostridium (1485)	membrane protein
Clostridium_kluyveri_0_637	572	669393	669965	Clostridium_kluyveri_0	3964618	-		Clostridium kluyveri (1534)	hypothetical protein
Clostridium_kluyveri_0_638	692	670129	670821	Clostridium_kluyveri_0	3964618	+		Clostridium kluyveri (1534)	hypothetical protein
Clostridium_kluyveri_0_639	353	670914	671267	Clostridium_kluyveri_0	3964618	+		Clostridium (1485)	Uncharacterized conserved protein, YTFJ B.subtilis ortholog
Clostridium_kluyveri_0_640	605	671512	672117	Clostridium_kluyveri_0	3964618	+		Clostridium kluyveri (1534)	hypothetical protein
Clostridium_kluyveri_0_641	1355	672231	673586	Clostridium_kluyveri_0	3964618	-	2.7.13.3	Clostridia (186801)	membrane associated sensory histidine kinase K07650 two-component system, OmpR family, sensor kinase CssS
Clostridium_kluyveri_0_642	956	673719	674675	Clostridium_kluyveri_0	3964618	-	2.7.13.3	Clostridia (186801)	two component sensor kinase K07650 two-component system, OmpR family, histidine kinase CssS
Clostridium_kluyveri_0_643	686	674768	675454	Clostridium_kluyveri_0	3964618	-		Clostridium botulinum (1491)	transcriptional regulator K07770 two-component system, OmpR family, response regulator CssR
Clostridium_kluyveri_0_644	413	675724	676137	Clostridium_kluyveri_0	3964618	-		Clostridium kluyveri (1534)	hypothetical protein
Clostridium_kluyveri_0_645	536	676437	676973	Clostridium_kluyveri_0	3964618	-		Clostridium kluyveri (1534)	hypothetical protein
Clostridium_kluyveri_0_646	890	677140	678030	Clostridium_kluyveri_0	3964618	-		Clostridium (1485)	transporter
Clostridium_kluyveri_0_647	1460	678331	679791	Clostridium_kluyveri_0	3964618	+	3.4.13.3	Clostridium (1485)	pepD aminoacyl-histidine dipeptidase (EC:3.4.13.3) K01270 aminoacylhistidine
Clostridium_kluyveri_0_648	368	679887	680255	Clostridium_kluyveri_0	3964618	-		Clostridia (186801)	protein unknown function DUF1634
Clostridium_kluyveri_0_649	836	680255	681091	Clostridium_kluyveri_0	3964618	-		Firmicutes (1239)	membrane protein
Clostridium_kluyveri_0_650	440	681208	681648	Clostridium_kluyveri_0	3964618	+		Clostridium kluyveri (1534)	hypothetical protein
Clostridium_kluyveri_0_651	1310	681784	683094	Clostridium_kluyveri_0	3964618	-	2.8.1.7	Clostridium (1485)	csd cysteine desulfurase (EC:2.8.1.7)
Clostridium_kluyveri_0_652	653	683370	684023	Clostridium_kluyveri_0	3964618	+	2.7.1.29	Clostridium (1485)	dihydroxyacetone kinase (EC:2.7.1.29) K05879 kinase, C-terminal domain
Clostridium_kluyveri_0_653	392	684059	684451	Clostridium_kluyveri_0	3964618	+		Clostridium (1485)	phosphotransferase mannnose-specific family component IIA
Clostridium_kluyveri_0_654	1631	684604	686235	Clostridium_kluyveri_0	3964618	-	4.1.1.12	Clostridium (1485)	class I/II aminotransferase K09758 aspartate 4-decarboxylase
Clostridium_kluyveri_0_655	683	686398	687081	Clostridium_kluyveri_0	3964618	+	4.3.1.17	Clostridium (1485)	sdaAB L-serine dehydratase, iron-sulfur-dependent, beta subunit (EC:4.3.1.17) K01752 dehydratase
Clostridium_kluyveri_0_656	878	687085	687963	Clostridium_kluyveri_0	3964618	+	4.3.1.17	Clostridium (1485)	sdaAA L-serine dehydratase, iron-sulfur-dependent, alpha subunit (EC:4.3.1.17) K01752 dehydratase
Clostridium_kluyveri_0_657	203	688070	688273	Clostridium_kluyveri_0	3964618	-		Clostridium (1485)	cspD cold-shock DNA-binding domain-containing protein K03704 cold shock protein (beta-ribbon, CspA family)
Clostridium_kluyveri_0_658	1181	688494	689675	Clostridium_kluyveri_0	3964618	+		Clostridium (1485)	major facilitator superfamily
Clostridium_kluyveri_0_659	1490	689831	691321	Clostridium_kluyveri_0	3964618	+	4.2.3.1	Clostridium (1485)	thrC threonine synthase (EC:4.2.3.1) K01733
Clostridium_kluyveri_0_660	1064	692117	693181	Clostridium_kluyveri_0	3964618	+		Clostridium (1485)	putative signal transduction protein
Clostridium_kluyveri_0_661	3707	693221	696928	Clostridium_kluyveri_0	3964618	+		Clostridium (1485)	addA recombination helicase AddA
Clostridium_kluyveri_0_662	122	697185	697307	Clostridium_kluyveri_0	3964618	+		root (1)	hypothetical protein
Clostridium_kluyveri_0_663	638	697357	697995	Clostridium_kluyveri_0	3964618	-		Clostridium (1485)	amino ABC transporter permease, 3-TM region, His/Glu/Gln/Arg/opine family domain-containing protein 9 K02029 polar acid transport system permease
Clostridium_kluyveri_0_664	806	698016	698822	Clostridium_kluyveri_0	3964618	-		Clostridium (1485)	extracellular solute-binding protein family 3 K02030 polar amino acid transport system substrate-binding
Clostridium_kluyveri_0_665	3062	699012	702074	Clostridium_kluyveri_0	3964618	-		Clostridium (1485)	putative peptidase
Clostridium_kluyveri_0_666	1943	702559	704502	Clostridium_kluyveri_0	3964618	+		Firmicutes (1239)	iron-sulfur cluster-binding protein
Clostridium_kluyveri_0_667	881	704557	705438	Clostridium_kluyveri_0	3964618	+		Clostridium tyrobutyricum (1519)	uroporphyrinogen decarboxylase-related protein
Clostridium_kluyveri_0_668	1322	705355	706677	Clostridium_kluyveri_0	3964618	-		Firmicutes (1239)	peptidase S8/S53 subtilisin kexin sedolisin
Clostridium_kluyveri_0_669	968	707005	707973	Clostridium_kluyveri_0	3964618	+	4.2.1.24	Clostridium (1485)	porphobilinogen synthase, putative (EC:4.2.1.24) K01698 synthase
Clostridium_kluyveri_0_670	1067	708026	709093	Clostridium_kluyveri_0	3964618	+	4.1.1.81	Clostridium botulinum (1491)	cobD aminotransferase CobD K04720 threonine-phosphate decarboxylase
Clostridium_kluyveri_0_671	539	709147	709686	Clostridium_kluyveri_0	3964618	+	2.5.1.17	Clostridia (186801)	cobO CobO (EC:2.5.1.17) K00798 cob(I)alamin adenosyltransferase
Clostridium_kluyveri_0_672	998	709719	710717	Clostridium_kluyveri_0	3964618	+		Clostridium botulinum (1491)	cbiG cobalamin biosynthesis protein CbiG K02189 CbiG
Clostridium_kluyveri_0_673	866	710772	711638	Clostridium_kluyveri_0	3964618	+		Clostridium (1485)	PduX-like protein
Clostridium_kluyveri_0_674	872	711667	712539	Clostridium_kluyveri_0	3964618	+	2.5.1.61	Clostridium (1485)	hemC porphobilinogen deaminase (EC:2.5.1.61) K01749 hydroxymethylbilane synthase
Clostridium_kluyveri_0_675	1472	712568	714040	Clostridium_kluyveri_0	3964618	+	4.2.1.75	Clostridium (1485)	hemD porphyrin biosynthesis protein HemD (EC:4.2.1.75 2.1.1.107) K13542 uroporphyrinogen III methyltransferase / synthase
Clostridium_kluyveri_0_676	860	714052	714912	Clostridium_kluyveri_0	3964618	+	4.99.1.3	Clostridium (1485)	cbiK anaerobic cobalt chelatase, CbiK K02190 sirohydrochlorin cobaltochelatase
Clostridium_kluyveri_0_677	1499	714897	716396	Clostridium_kluyveri_0	3964618	+	6.3.5.10	Clostridium (1485)	cbiP1 cobyric acid synthase K02232 adenosylcobyric synthase
Clostridium_kluyveri_0_678	1322	716401	717723	Clostridium_kluyveri_0	3964618	+	6.3.5.9	Clostridium (1485)	cbiA cobyrinic acid A,C-diamide synthase CbiA (EC:6.3.1.-) K02224 a,c-diamide
Clostridium_kluyveri_0_679	626	717731	718357	Clostridium_kluyveri_0	3964618	+	5.4.1.2	Clostridium (1485)	cbiC precorrin-8X methylmutase (EC:5.4.1.2) K06042
Clostridium_kluyveri_0_680	1097	718368	719465	Clostridium_kluyveri_0	3964618	+	2.1.1.152	Clostridium botulinum (1491)	cbiD cobalt-precorrin-6A synthase (EC:2.1.1.152) K02188 cobalamin biosynthesis protein CbiD
Clostridium_kluyveri_0_681	614	719481	720095	Clostridium_kluyveri_0	3964618	+	2.1.1.132	Clostridium (1485)	cbiE precorrin-6y C5,15-methyltransferase (decarboxylating), CbiE subunit (EC:2.1.1.132) K03399 precorrin-6Y
Clostridium_kluyveri_0_682	560	720092	720652	Clostridium_kluyveri_0	3964618	+	2.1.1.132	Clostridium (1485)	cbiT precorrin-6B methylase/decarboxylase CbiT/CbiE K00595 precorrin-6Y C5,15-methyltransferase / precorrin-8W decarboxylase
Clostridium_kluyveri_0_683	665	720666	721331	Clostridium_kluyveri_0	3964618	+	2.1.1.130	Clostridium (1485)	cobI, cbiL cobalt-precorrin-2 C(20)-methyltransferase (EC:2.1.1.130) K03394 precorrin-2/cobalt-factor-2 C20-methyltransferase
Clostridium_kluyveri_0_684	755	721347	722102	Clostridium_kluyveri_0	3964618	+	2.1.1.133	Clostridium (1485)	cbiF cobalt-precorrin-4 C(11)-methyltransferase (cobalt-precorrin-3 methylase) (EC:2.1.1.-) K05936 precorrin-4 C11-methyltransferase
Clostridium_kluyveri_0_685	788	722099	722887	Clostridium_kluyveri_0	3964618	+	1.3.1.54	Clostridium (1485)	cbiJ, cobK cobalt-precorrin-6x reductase (EC:1.3.1.54) K05895 precorrin-6X
Clostridium_kluyveri_0_686	719	722902	723621	Clostridium_kluyveri_0	3964618	+	2.1.1.131	Clostridium (1485)	cbiH cobalt-precorrin-3B C(17)-methyltransferase (EC:2.1.1.-) K05934 precorrin-3B C17-methyltransferase
Clostridium_kluyveri_0_687	557	723677	724234	Clostridium_kluyveri_0	3964618	+	2.7.7.62	Clostridia (186801)	cobU bifunctional adenosylcobalamin biosynthesis protein (EC:2.7.7.62 2.7.1.156) K02231 adenosylcobinamide kinase / adenosylcobinamide-phosphate guanylyltransferase
Clostridium_kluyveri_0_688	581	724283	724864	Clostridium_kluyveri_0	3964618	+	3.1.3.73	Clostridium kluyveri (1534)	cobC alpha-ribazole-5'-phosphate phosphatase, CobC K02226 alpha-ribazole phosphatase
Clostridium_kluyveri_0_689	401	724945	725346	Clostridium_kluyveri_0	3964618	-		Clostridia (186801)	pyridoxamine 5'-phosphate oxidase-related FMN-binding protein
Clostridium_kluyveri_0_690	401	725470	725871	Clostridium_kluyveri_0	3964618	+		Bacteria (2)	HxlR family transcriptional regulator
Clostridium_kluyveri_0_691	2009	725941	727950	Clostridium_kluyveri_0	3964618	-		Clostridium botulinum (1491)	methyl-accepting chemotaxis protein K03406 protein
Clostridium_kluyveri_0_692	1145	728400	729545	Clostridium_kluyveri_0	3964618	+		Firmicutes (1239)	butanol dehydrogenase, nadph-dependent, putative
Clostridium_kluyveri_0_693	185	729532	729717	Clostridium_kluyveri_0	3964618	+		Clostridium kluyveri (1534)	hypothetical protein
Clostridium_kluyveri_0_694	1655	729798	731453	Clostridium_kluyveri_0	3964618	+		Clostridium butyricum (1492)	rocB arginine degradation protein (gene RocB)
Clostridium_kluyveri_0_695	1388	731580	732968	Clostridium_kluyveri_0	3964618	-		Bacteria (2)	putative amino-acid transporter transmembrane protein K03294 basic amino acid/polyamine antiporter, APA family
Clostridium_kluyveri_0_696	662	733276	733938	Clostridium_kluyveri_0	3964618	+		Clostridium (1485)	transporter protein K07507 putative Mg2+ transporter-C (MgtC) family protein
Clostridium_kluyveri_0_697	497	733965	734462	Clostridium_kluyveri_0	3964618	+		Clostridium (1485)	putative flavodoxin
Clostridium_kluyveri_0_698	245	734675	734920	Clostridium_kluyveri_0	3964618	+		Clostridium kluyveri (1534)	hypothetical protein
Clostridium_kluyveri_0_699	2003	735503	737506	Clostridium_kluyveri_0	3964618	+	1.3.1.31	Clostridia (186801)	NADH oxidase (EC:1.-.-.-) K10797 2-enoate reductase
Clostridium_kluyveri_0_700	656	737831	738487	Clostridium_kluyveri_0	3964618	-		Clostridium kluyveri (1534)	Abortive infection protein
Clostridium_kluyveri_0_701	386	738687	739073	Clostridium_kluyveri_0	3964618	-		Clostridium kluyveri (1534)	DUF1523 domain-containing protein
Clostridium_kluyveri_0_702	2045	739385	741430	Clostridium_kluyveri_0	3964618	+	1.3.1.31	Thermoanaerobacterales (68295)	enoate reductase (EC:1.3.1.31)
Clostridium_kluyveri_0_703	812	741509	742321	Clostridium_kluyveri_0	3964618	+		Bacteria (2)	membrane protein
Clostridium_kluyveri_0_704	911	742787	743698	Clostridium_kluyveri_0	3964618	+	2.1.1.63	Clostridium (1485)	quinolinate synthetase complex subunit A (EC:2.1.1.63) K03517 synthase
Clostridium_kluyveri_0_705	1589	743727	745316	Clostridium_kluyveri_0	3964618	+	1.4.3.16	Clostridium (1485)	nadB L-aspartate oxidase (EC:1.4.3.16) K00278
Clostridium_kluyveri_0_706	830	745328	746158	Clostridium_kluyveri_0	3964618	+	2.4.2.19	Clostridium perfringens (1502)	nicotinate-nucleotide pyrophosphorylase/quinolinate phosphoribosyltransferase (EC:2.4.2.19) K00767 pyrophosphorylase (carboxylating)
Clostridium_kluyveri_0_707	1058	746219	747277	Clostridium_kluyveri_0	3964618	-		Clostridium (1485)	metal dependent phosphohydrolase
Clostridium_kluyveri_0_708	1592	747507	749099	Clostridium_kluyveri_0	3964618	-		Clostridium (1485)	peptide chain release factor 3 K02837 3
Clostridium_kluyveri_0_709	449	749301	749750	Clostridium_kluyveri_0	3964618	-		Clostridium kluyveri (1534)	pyridoxamine 5'-phosphate oxidase-related FMN-binding protein
Clostridium_kluyveri_0_710	983	749863	750846	Clostridium_kluyveri_0	3964618	-		Clostridium ljungdahlii (1538)	PAP2 family protein
Clostridium_kluyveri_0_711	158	750944	751102	Clostridium_kluyveri_0	3964618	-		root (1)	hypothetical protein
Clostridium_kluyveri_0_712	557	751307	751864	Clostridium_kluyveri_0	3964618	+		Clostridium (1485)	membrane spanning protein
Clostridium_kluyveri_0_713	164	751955	752119	Clostridium_kluyveri_0	3964618	-		root (1)	hypothetical protein
Clostridium_kluyveri_0_714	1142	752529	753671	Clostridium_kluyveri_0	3964618	+		Clostridium (1485)	putative ATP-binding protein
Clostridium_kluyveri_0_715	413	753828	754241	Clostridium_kluyveri_0	3964618	+		Clostridium (1485)	no significant homology.
Clostridium_kluyveri_0_716	1220	754445	755665	Clostridium_kluyveri_0	3964618	+	6.1.1.1	Clostridium (1485)	tyrS tyrosyl-tRNA synthetase K01866 synthetase
Clostridium_kluyveri_0_717	449	755752	756201	Clostridium_kluyveri_0	3964618	-	2.3.1.128	Clostridiales (186802)	rimI3 acetyltransferase K03789 ribosomal-protein-alanine N-acetyltransferase
Clostridium_kluyveri_0_718	713	756194	756907	Clostridium_kluyveri_0	3964618	-		Clostridium (1485)	metal-dependent glycoprotein endopeptidase
Clostridium_kluyveri_0_719	455	756912	757367	Clostridium_kluyveri_0	3964618	-		Clostridium (1485)	putative ATPase K06925 UPF0079 ATP-binding protein
Clostridium_kluyveri_0_720	1301	757405	758706	Clostridium_kluyveri_0	3964618	-		Clostridium (1485)	putative metal dependent phosphohydrolase
Clostridium_kluyveri_0_721	929	758980	759909	Clostridium_kluyveri_0	3964618	+		Clostridium botulinum (1491)	manganese/zinc/iron chelate uptake ABC transporter, Mzt family, substrate-binding protein
Clostridium_kluyveri_0_722	815	760000	760815	Clostridium_kluyveri_0	3964618	+	1.11.1.10	Clostridium (1485)	alpha/beta superfamily hydrolase K00433 chloride peroxidase
Clostridium_kluyveri_0_723	1643	761233	762876	Clostridium_kluyveri_0	3964618	+	1.4.1.13	Bacteria (2)	glutamate synthase small chain (EC:1.4.1.13)
Clostridium_kluyveri_0_724	893	762964	763857	Clostridium_kluyveri_0	3964618	-		Fusobacterium (848)	transporter
Clostridium_kluyveri_0_725	851	764128	764979	Clostridium_kluyveri_0	3964618	+		Bacteria (2)	N-dimethylarginine dimethylaminohydrolase-related protein
Clostridium_kluyveri_0_726	452	765117	765569	Clostridium_kluyveri_0	3964618	+		Firmicutes (1239)	hypothetical protein
Clostridium_kluyveri_0_727	248	765566	765814	Clostridium_kluyveri_0	3964618	+		Clostridiales (186802)	succinate dehydrogenase, flavoprotein subunit
Clostridium_kluyveri_0_728	278	766128	766406	Clostridium_kluyveri_0	3964618	+	1.3.99.1	Clostridium (1485)	succinate dehydrogenase or fumarate reductase, flavoprotein subunit (EC:1.3.99.1) K00239
Clostridium_kluyveri_0_729	761	766458	767219	Clostridium_kluyveri_0	3964618	+		Clostridium kluyveri (1534)	succinate dehydrogenase, flavoprotein subunit
Clostridium_kluyveri_0_730	704	767216	767920	Clostridium_kluyveri_0	3964618	+	1.3.99.1	Firmicutes (1239)	succinate dehydrogenase iron-sulfur protein K00240 protein
Clostridium_kluyveri_0_731	1358	768002	769360	Clostridium_kluyveri_0	3964618	-		Clostridiales (186802)	PFL family protein
Clostridium_kluyveri_0_732	269	769379	769648	Clostridium_kluyveri_0	3964618	-		Clostridiales (186802)	ACT domain-containing protein K07166 protein
Clostridium_kluyveri_0_733	1184	770111	771295	Clostridium_kluyveri_0	3964618	+	3.6.3.32	cellular organisms (131567)	glycine betaine/L-proline ABC transporter, ATPase subunit K02000 betaine/proline transport system ATP-binding protein
Clostridium_kluyveri_0_734	824	771297	772121	Clostridium_kluyveri_0	3964618	+		Bacteria (2)	binding-protein-dependent transport systems inner membrane component K02001 glycine betaine/proline system permease protein
Clostridium_kluyveri_0_735	899	772142	773041	Clostridium_kluyveri_0	3964618	+		Deltaproteobacteria (28221)	substrate-binding region ABC-type glycine betaine transport system K02002 betaine/proline system protein
Clostridium_kluyveri_0_736	743	773370	774113	Clostridium_kluyveri_0	3964618	+	1.1.1.100	Clostridium (1485)	short chain dehydrogenase/reductase family oxidoreductase protein (EC:1.1.1.100) K00059 3-oxoacyl- reductase
Clostridium_kluyveri_0_737	836	774241	775077	Clostridium_kluyveri_0	3964618	+		Clostridium (1485)	putative transcriptional regulator
Clostridium_kluyveri_0_738	1328	775137	776465	Clostridium_kluyveri_0	3964618	-		Clostridium (1485)	N-acetylmuramoyl-L-alanine amidase
Clostridium_kluyveri_0_739	152	776877	777029	Clostridium_kluyveri_0	3964618	+		root (1)	hypothetical protein
Clostridium_kluyveri_0_740	1034	777195	778229	Clostridium_kluyveri_0	3964618	+	2.5.1.54	Clostridium (1485)	phospho-2-dehydro-3-deoxyheptonate aldolase (EC:2.5.1.54) K03856 3-deoxy-7-phosphoheptulonate synthase
Clostridium_kluyveri_0_741	872	778257	779129	Clostridium_kluyveri_0	3964618	+	1.3.1.12	Clostridium (1485)	tyrA prephenate dehydrogenase (EC:1.3.1.12) K04517
Clostridium_kluyveri_0_742	1079	779135	780214	Clostridium_kluyveri_0	3964618	+	4.2.3.4	Clostridium (1485)	aroB 3-dehydroquinate synthase (EC:4.2.3.4) K01735
Clostridium_kluyveri_0_743	1280	780255	781535	Clostridium_kluyveri_0	3964618	+	2.5.1.19	Clostridium (1485)	aroA 3-phosphoshikimate 1-carboxyvinyltransferase (5-enolpyruvylshikimate-3-phosphate synthase) (EpsP (EpsPs) (EC:2.5.1.19) K00800
Clostridium_kluyveri_0_744	1082	781513	782595	Clostridium_kluyveri_0	3964618	+	4.2.3.5	Clostridiales (186802)	aroC Chorismate synthase (EC:4.2.3.5) K01736 chorismate
Clostridium_kluyveri_0_745	1139	782624	783763	Clostridium_kluyveri_0	3964618	+	5.4.99.5	Clostridium (1485)	pheA2 bifunctional chorismate mutase/prephenate dehydratase (EC:5.4.99.5 4.2.1.51) K14170 mutase / prephenate
Clostridium_kluyveri_0_746	809	783795	784604	Clostridium_kluyveri_0	3964618	+	1.1.1.25	Clostridiales (186802)	aroE shikimate 5-dehydrogenase (EC:1.1.1.25) K00014 dehydrogenase
Clostridium_kluyveri_0_747	509	784682	785191	Clostridium_kluyveri_0	3964618	+	2.7.1.71	Clostridium (1485)	aroK shikimate kinase (EC:2.7.1.71) K00891
Clostridium_kluyveri_0_748	431	785338	785769	Clostridium_kluyveri_0	3964618	+		Clostridium kluyveri (1534)	hypothetical protein
Clostridium_kluyveri_0_749	662	785800	786462	Clostridium_kluyveri_0	3964618	+		Clostridium (1485)	ErfK/YbiS/YcfS/YnhG family protein
Clostridium_kluyveri_0_750	758	786567	787325	Clostridium_kluyveri_0	3964618	+		Clostridium kluyveri (1534)	beta-propeller fold protein
Clostridium_kluyveri_0_751	272	787477	787749	Clostridium_kluyveri_0	3964618	+		Clostridium (1485)	Uncharacterized conserved protein, yaiN/yohL family
Clostridium_kluyveri_0_752	2255	787761	790016	Clostridium_kluyveri_0	3964618	+	3.6.3.4	Clostridiaceae (31979)	actP copper-transporting P-type ATPase (EC:3.6.3.4) K01533 Cu2+-exporting
Clostridium_kluyveri_0_753	233	790084	790317	Clostridium_kluyveri_0	3964618	+	3.6.3.4	Clostridium tyrobutyricum (1519)	heavy metal translocating P-type ATPase K01533 Cu2+-exporting ATPase
Clostridium_kluyveri_0_754	1520	790451	791971	Clostridium_kluyveri_0	3964618	+	5.4.2.8	Clostridiales (186802)	phosphoglucosamine mutase family protein (EC:5.4.2.8)
Clostridium_kluyveri_0_755	2000	792138	794138	Clostridium_kluyveri_0	3964618	+	3.1.3.11	Clostridium (1485)	fbp Fbp (EC:3.1.3.11) K04041 fructose-1,6-bisphosphatase III
Clostridium_kluyveri_0_756	1430	794308	795738	Clostridium_kluyveri_0	3964618	-		Clostridium (1485)	cls2 putative cardiolipin synthetase (EC:2.7.8.-) K06131 synthase
Clostridium_kluyveri_0_757	395	796095	796490	Clostridium_kluyveri_0	3964618	+		Clostridium (1485)	no significant homology
Clostridium_kluyveri_0_758	179	796731	796910	Clostridium_kluyveri_0	3964618	+		root (1)	hypothetical protein
Clostridium_kluyveri_0_759	434	797106	797540	Clostridium_kluyveri_0	3964618	+		Clostridium (1485)	CBS domain-containing protein
Clostridium_kluyveri_0_760	515	797930	798445	Clostridium_kluyveri_0	3964618	+		Clostridium (1485)	trpP putative tryptophan transport protein
Clostridium_kluyveri_0_761	197	798581	798778	Clostridium_kluyveri_0	3964618	+		Anaerotruncus colihominis (169435)	putative small acid-soluble spore protein
Clostridium_kluyveri_0_762	1517	798924	800441	Clostridium_kluyveri_0	3964618	+		Clostridium (1485)	hypothetical protein
Clostridium_kluyveri_0_763	593	800746	801339	Clostridium_kluyveri_0	3964618	+		Clostridiales (186802)	Substrate-specific component PanT predicted pantothenate ECF transporter
Clostridium_kluyveri_0_764	959	801428	802387	Clostridium_kluyveri_0	3964618	+		Clostridium (1485)	Tat pathway signal sequence domain-containing protein 22
Clostridium_kluyveri_0_765	944	802549	803493	Clostridium_kluyveri_0	3964618	+		Clostridium (1485)	rspA putative 30S ribosomal protein S1 K02945 small subunit S1
Clostridium_kluyveri_0_766	1901	803656	805557	Clostridium_kluyveri_0	3964618	+		Clostridium kluyveri (1534)	GGDEF EAL domain-containing signal transduction protein
Clostridium_kluyveri_0_767	368	805780	806148	Clostridium_kluyveri_0	3964618	-		Clostridium kluyveri (1534)	hypothetical protein
Clostridium_kluyveri_0_768	596	806332	806928	Clostridium_kluyveri_0	3964618	+		Clostridiales (186802)	regulatory protein TetR
Clostridium_kluyveri_0_769	1802	807001	808803	Clostridium_kluyveri_0	3964618	+	3.6.3.44	Clostridiales (186802)	xenobiotic-transporting ATPase (EC:3.6.3.44)
Clostridium_kluyveri_0_770	1673	808899	810572	Clostridium_kluyveri_0	3964618	+	3.6.3.44	Coriobacteriaceae (84107)	xenobiotic-transporting ATPase (EC:3.6.3.44) K06147 ATP-binding cassette, subfamily B, bacterial
Clostridium_kluyveri_0_771	740	810647	811387	Clostridium_kluyveri_0	3964618	-		Clostridium botulinum (1491)	putative polysaccharide deacetylase
Clostridium_kluyveri_0_772	1136	811562	812698	Clostridium_kluyveri_0	3964618	+	2.8.1.7	Clostridium (1485)	nifS NifS family cysteine desulfurase K04487 desulfurase
Clostridium_kluyveri_0_773	1145	812695	813840	Clostridium_kluyveri_0	3964618	+		Clostridium (1485)	thiamine biosynthesis/tRNA modification protein ThiI K03151 biosynthesis ThiI
Clostridium_kluyveri_0_774	1148	813897	815045	Clostridium_kluyveri_0	3964618	-		Firmicutes (1239)	peptidase S1 S6, chymotrypsin/Hap
Clostridium_kluyveri_0_775	1292	815055	816347	Clostridium_kluyveri_0	3964618	-		Clostridium kluyveri (1534)	zinc ribbon domain-containing protein
Clostridium_kluyveri_0_776	1157	816808	817965	Clostridium_kluyveri_0	3964618	+		Clostridium (1485)	hypothetical protein
Clostridium_kluyveri_0_777	617	818015	818632	Clostridium_kluyveri_0	3964618	-		cellular organisms (131567)	gpr1/fun34/yaah K07034
Clostridium_kluyveri_0_778	815	819139	819954	Clostridium_kluyveri_0	3964618	+		Paenibacillus sp. JDR-2 (324057)	metN DL-methionine transporter ATP-binding subunit K02071 D-methionine transport system protein
Clostridium_kluyveri_0_779	668	819951	820619	Clostridium_kluyveri_0	3964618	+		Firmicutes (1239)	yaeE DL-methionine transporter permease subunit K02072 D-methionine transport system protein
Clostridium_kluyveri_0_780	824	820645	821469	Clostridium_kluyveri_0	3964618	+		Paenibacillus sp. JDR-2 (324057)	YaeC family lipoprotein K02073 D-methionine transport system substrate-binding protein
Clostridium_kluyveri_0_781	1466	821854	823320	Clostridium_kluyveri_0	3964618	+	1.18.6.1	Clostridiales (186802)	oxidoreductase/nitrogenase component 1 K02586 nitrogenase molybdenum-iron protein alpha chain
Clostridium_kluyveri_0_782	1328	823320	824648	Clostridium_kluyveri_0	3964618	+	1.18.6.1	Bacteria (2)	nifK4 NifK4 (EC:1.18.6.1) K02591 nitrogenase molybdenum-iron protein beta chain
Clostridium_kluyveri_0_783	158	825014	825172	Clostridium_kluyveri_0	3964618	+		root (1)	hypothetical protein
Clostridium_kluyveri_0_784	746	825339	826085	Clostridium_kluyveri_0	3964618	+	3.6.3.31	Bacteria (2)	abc transporter, putative (EC:3.6.3.31) K09013 Fe-S cluster assembly ATP-binding protein
Clostridium_kluyveri_0_785	1406	826115	827521	Clostridium_kluyveri_0	3964618	+		Firmicutes (1239)	iron-regulated ABC-type transporter membrane component (SufB) K09014 Fe-S cluster assembly protein SufB
Clostridium_kluyveri_0_786	1154	827538	828692	Clostridium_kluyveri_0	3964618	+		Clostridium tyrobutyricum (1519)	SufD
Clostridium_kluyveri_0_787	1262	828692	829954	Clostridium_kluyveri_0	3964618	+	2.8.1.7	Clostridia (186801)	CPNIFS CPNIFS (CHLOROPLASTIC NIFS-LIKE CYSTEINE DESULFURASE) cysteine desulfurase/ selenocysteine lyase/ transaminase (EC:2.8.1.7) K11717 desulfurase / lyase
Clostridium_kluyveri_0_788	440	829941	830381	Clostridium_kluyveri_0	3964618	+		Firmicutes (1239)	nitrogen fixation protein (Fe-S cluster formation) NifU K04488 NifU related proteins
Clostridium_kluyveri_0_789	1046	830461	831507	Clostridium_kluyveri_0	3964618	-	3.5.4.4	Clostridium perfringens (1502)	add adenosine deaminase (EC:3.5.4.4) K01488
Clostridium_kluyveri_0_790	992	831963	832955	Clostridium_kluyveri_0	3964618	+		Clostridiales (186802)	transposase
Clostridium_kluyveri_0_791	170	833173	833343	Clostridium_kluyveri_0	3964618	+		root (1)	hypothetical protein
Clostridium_kluyveri_0_792	962	839370	840332	Clostridium_kluyveri_0	3964618	+	1.6.5.3	Clostridium kluyveri (1534)	NADH dehydrogenase-related protein (EC:1.6.-.-) K00335 dehydrogenase I subunit F
Clostridium_kluyveri_0_793	761	840348	841109	Clostridium_kluyveri_0	3964618	+		Clostridium (1485)	NADH dehydrogenase-like protein (EC:1.6.-.-)
Clostridium_kluyveri_0_794	536	841145	841681	Clostridium_kluyveri_0	3964618	+		Clostridium (1485)	hydN2 electron transport protein K05796 protein HydN
Clostridium_kluyveri_0_795	1391	841726	843117	Clostridium_kluyveri_0	3964618	+	1.12.7.2	Clostridiales (186802)	hydrogenase, Fe-only (EC:1.12.7.2) K00532 ferredoxin hydrogenase
Clostridium_kluyveri_0_796	278	843677	843955	Clostridium_kluyveri_0	3964618	+		Clostridiales (186802)	putative carboxysome structural-like protein K04027 ethanolamine utilization protein EutM
Clostridium_kluyveri_0_797	1664	844423	846087	Clostridium_kluyveri_0	3964618	+	4.2.1.30	Bacteria (2)	dhaA DhaA (EC:4.2.1.30) K01699 propanediol dehydratase large subunit
Clostridium_kluyveri_0_798	530	846190	846720	Clostridium_kluyveri_0	3964618	+	4.2.1.30	Firmicutes (1239)	dhaC DhaC (EC:4.2.1.30) K13920 propanediol dehydratase small subunit
Clostridium_kluyveri_0_799	1091	847168	848259	Clostridium_kluyveri_0	3964618	+		Clostridium kluyveri (1534)	microcompartment shellprotein
Clostridium_kluyveri_0_800	662	848266	848928	Clostridium_kluyveri_0	3964618	+		Clostridium novyi (1542)	propanediol utilisation protein PduL region: pfam06130
Clostridium_kluyveri_0_801	998	848942	849940	Clostridium_kluyveri_0	3964618	+		Clostridiales (186802)	microcompartment protein K04024 ethanolamine utilization protein EutJ
Clostridium_kluyveri_0_802	950	850001	850951	Clostridium_kluyveri_0	3964618	+		Clostridium kluyveri (1534)	flavoprotein
Clostridium_kluyveri_0_803	281	850985	851266	Clostridium_kluyveri_0	3964618	+		Clostridium (1485)	ethanolamine utilization protein EutN/carboxysome structural CcmL K04028 EutN
Clostridium_kluyveri_0_804	1325	851559	852884	Clostridium_kluyveri_0	3964618	+		Clostridium carboxidivorans (217159)	RnfC related NADH dehydrogenase
Clostridium_kluyveri_0_805	548	852902	853450	Clostridium_kluyveri_0	3964618	+		Clostridium (1485)	microcompartment shellprotein
Clostridium_kluyveri_0_806	1328	853569	854897	Clostridium_kluyveri_0	3964618	+		Clostridium carboxidivorans (217159)	RnfC related NADH dehydrogenase
Clostridium_kluyveri_0_807	548	854915	855463	Clostridium_kluyveri_0	3964618	+		Bacteria (2)	microcompartment shellprotein
Clostridium_kluyveri_0_808	1325	855534	856859	Clostridium_kluyveri_0	3964618	+		Clostridium carboxidivorans (217159)	RnfC related NADH dehydrogenase
Clostridium_kluyveri_0_809	548	856877	857425	Clostridium_kluyveri_0	3964618	+		Clostridium (1485)	microcompartment shellprotein
Clostridium_kluyveri_0_810	1328	857645	858973	Clostridium_kluyveri_0	3964618	+		Clostridium carboxidivorans (217159)	RnfC related NADH dehydrogenase
Clostridium_kluyveri_0_811	548	858991	859539	Clostridium_kluyveri_0	3964618	+		Bacteria (2)	microcompartment shellprotein
Clostridium_kluyveri_0_812	437	859758	860195	Clostridium_kluyveri_0	3964618	+	5.4.99.5	Clostridium botulinum (1491)	pheB putative phenylalanine biosynthesis protein K06209 chorismate mutase
Clostridium_kluyveri_0_813	1241	860648	861889	Clostridium_kluyveri_0	3964618	+	1.1.1.3	Clostridium (1485)	hom1 Hom1 (EC:1.1.1.3) K00003 homoserine dehydrogenase
Clostridium_kluyveri_0_814	902	862028	862930	Clostridium_kluyveri_0	3964618	+	2.7.1.39	Clostridium (1485)	thrB homoserine kinase (EC:2.7.1.39) K00872
Clostridium_kluyveri_0_815	512	863090	863602	Clostridium_kluyveri_0	3964618	+		Clostridium kluyveri (1534)	Conserved protein
Clostridium_kluyveri_0_816	680	863661	864341	Clostridium_kluyveri_0	3964618	+		Clostridium (1485)	putative transmembrane protein
Clostridium_kluyveri_0_817	260	864520	864780	Clostridium_kluyveri_0	3964618	+		Clostridium (1485)	Predicted membrane protein
Clostridium_kluyveri_0_818	578	864792	865370	Clostridium_kluyveri_0	3964618	+		Clostridium (1485)	putative Maf protein ortholog K06287 septum formation
Clostridium_kluyveri_0_819	686	865385	866071	Clostridium_kluyveri_0	3964618	+		Clostridium (1485)	DNA repair protein, RadC family K03630 protein
Clostridium_kluyveri_0_820	1010	866094	867104	Clostridium_kluyveri_0	3964618	+		Clostridium (1485)	mreB, envB, rodY rod shape-determining protein MreB K03569 MreB related proteins
Clostridium_kluyveri_0_821	860	867121	867981	Clostridium_kluyveri_0	3964618	+		Clostridium (1485)	mreC putative rod shape-determining protein MreC K03570 MreC
Clostridium_kluyveri_0_822	491	867993	868484	Clostridium_kluyveri_0	3964618	+		Clostridium (1485)	putative rod shape determining protein MreD K03571 shape-determining MreD
Clostridium_kluyveri_0_823	2690	868524	871214	Clostridium_kluyveri_0	3964618	+		Clostridium (1485)	putative penicillin-binding protein 2 K05515 2
Clostridium_kluyveri_0_824	629	871438	872067	Clostridium_kluyveri_0	3964618	+		Clostridium (1485)	minC septum formation inhibitor K03610 site-determining protein MinC
Clostridium_kluyveri_0_825	797	872082	872879	Clostridium_kluyveri_0	3964618	+		Clostridium (1485)	Putative septum site-determining protein MinD site-dete (ISS) K03609
Clostridium_kluyveri_0_826	266	872893	873159	Clostridium_kluyveri_0	3964618	+		Clostridium (1485)	minE putative septum formation topological specificity factor K03608 cell division factor
Clostridium_kluyveri_0_827	1124	873229	874353	Clostridium_kluyveri_0	3964618	+		Clostridium botulinum (1491)	rodA putative rod shape-determining protein RodA K05837 shape determining RodA
Clostridium_kluyveri_0_828	365	874548	874913	Clostridium_kluyveri_0	3964618	+		Clostridium kluyveri (1534)	endopeptidase
Clostridium_kluyveri_0_829	845	874932	875777	Clostridium_kluyveri_0	3964618	+		Clostridium (1485)	sterol-regulatory element binding protein (SREBP) site 2 protease K06402 stage IV sporulation FB
Clostridium_kluyveri_0_830	1853	875920	877773	Clostridium_kluyveri_0	3964618	+		Clostridium (1485)	radical SAM domain-containing protein
Clostridium_kluyveri_0_831	716	877742	878458	Clostridium_kluyveri_0	3964618	+		Clostridium botulinum (1491)	radical SAM protein
Clostridium_kluyveri_0_832	1436	878505	879941	Clostridium_kluyveri_0	3964618	+		Clostridium (1485)	rne putative ribonuclease E (EC:3.1.4.-) K08301 G
Clostridium_kluyveri_0_833	311	880072	880383	Clostridium_kluyveri_0	3964618	+		Clostridium (1485)	50S ribosomal protein L21, chloroplast / CL21 (RPL21) K02888 large subunit L21
Clostridium_kluyveri_0_834	329	880387	880716	Clostridium_kluyveri_0	3964618	+		Clostridium (1485)	FIG139598: Potential ribosomal protein
Clostridium_kluyveri_0_835	302	880720	881022	Clostridium_kluyveri_0	3964618	+		Clostridium (1485)	RPL27 RPL27 (RIBOSOMAL PROTEIN LARGE SUBUNIT 27) structural constituent ribosome
Clostridium_kluyveri_0_836	1274	881248	882522	Clostridium_kluyveri_0	3964618	+		Clostridium (1485)	obgE putative ObgE, GTPase K03979 GTP-binding protein
Clostridium_kluyveri_0_837	611	882537	883148	Clostridium_kluyveri_0	3964618	+	2.7.7.18	Clostridium (1485)	nadD nicotinic acid mononucleotide adenylyltransferase (EC:2.7.7.18) K00969 nicotinate-nucleotide
Clostridium_kluyveri_0_838	575	883182	883757	Clostridium_kluyveri_0	3964618	+		Clostridium (1485)	putative hydrolase
Clostridium_kluyveri_0_839	380	883801	884181	Clostridium_kluyveri_0	3964618	+		Clostridium (1485)	Putative translation initiation inhibitor UK114/IBM1 (ISS)
Clostridium_kluyveri_0_840	899	884253	885152	Clostridium_kluyveri_0	3964618	+	3.2.1.17	Clostridium (1485)	RluA family pseudouridine synthase (EC:3.2.1.17) K06180 ribosomal large subunit D
Clostridium_kluyveri_0_841	1223	885204	886427	Clostridium_kluyveri_0	3964618	-	3.4.16.4	Clostridium (1485)	dacA1 DacA1 (EC:3.4.16.4) K01286 D-alanyl-D-alanine carboxypeptidase
Clostridium_kluyveri_0_842	602	886674	887276	Clostridium_kluyveri_0	3964618	+		Clostridium (1485)	putative ComE operon protein 1 K02237 competence ComEA
Clostridium_kluyveri_0_843	1190	887442	888632	Clostridium_kluyveri_0	3964618	+	2.6.1.1	Clostridium (1485)	Aspartate transaminase (EC:2.6.1.1) K11358 aspartate aminotransferase
Clostridium_kluyveri_0_844	911	888684	889595	Clostridium_kluyveri_0	3964618	+		Clostridium (1485)	putative permease K07088
Clostridium_kluyveri_0_845	2588	889788	892376	Clostridium_kluyveri_0	3964618	+		Clostridium (1485)	putative cation-transporting ATPase (EC:3.6.3.-)
Clostridium_kluyveri_0_846	1805	892418	894223	Clostridium_kluyveri_0	3964618	+		Clostridium (1485)	ComEC/Rec2 family protein K02238 competence protein ComEC
Clostridium_kluyveri_0_847	1034	894262	895296	Clostridium_kluyveri_0	3964618	+	2.7.7.7	Clostridium (1485)	holA DNA polymerase III subunit delta (EC:2.7.7.7) K02340
Clostridium_kluyveri_0_848	266	895326	895592	Clostridium_kluyveri_0	3964618	-		Clostridium (1485)	rpsT 30S ribosomal protein S20 K02968 small subunit S20
Clostridium_kluyveri_0_849	974	895891	896865	Clostridium_kluyveri_0	3964618	+	3.4.24.78	Clostridium (1485)	gpr germination protease (EC:3.4.24.78) K06012 spore
Clostridium_kluyveri_0_850	1088	896987	898075	Clostridium_kluyveri_0	3964618	+		Clostridium botulinum (1491)	putative stage II sporulation protein P K06385 P
Clostridium_kluyveri_0_851	323	898146	898469	Clostridium_kluyveri_0	3964618	+		Clostridium kluyveri (1534)	hypothetical protein
Clostridium_kluyveri_0_852	1808	898549	900357	Clostridium_kluyveri_0	3964618	+		Clostridium (1485)	GTP-binding protein LepA, putative K03596 LepA
Clostridium_kluyveri_0_853	1151	900369	901520	Clostridium_kluyveri_0	3964618	+	1.3.99.22	Clostridium (1485)	hemN oxygen-independent coproporphyrinogen III oxidase (EC:1.3.99.22) K02495
Clostridium_kluyveri_0_854	1040	901711	902751	Clostridium_kluyveri_0	3964618	+		Clostridium (1485)	hrcA putative heat-inducible transcription repressor K03705 transcriptional repressor
Clostridium_kluyveri_0_855	653	902854	903507	Clostridium_kluyveri_0	3964618	+		Clostridium (1485)	grpE putative heat shock protein K03687 molecular chaperone GrpE
Clostridium_kluyveri_0_856	1856	903591	905447	Clostridium_kluyveri_0	3964618	+		Clostridium (1485)	Os12g0244100 K03283 heat shock 70kDa protein 1/8
Clostridium_kluyveri_0_857	1139	905579	906718	Clostridium_kluyveri_0	3964618	+		Clostridium (1485)	dnaJ chaperone protein DnaJ (heat shock J) K03686 molecular
Clostridium_kluyveri_0_858	938	906803	907741	Clostridium_kluyveri_0	3964618	+		Clostridium (1485)	prmA ribosomal protein L11 methyltransferase (EC:2.1.1.-) K02687
Clostridium_kluyveri_0_859	755	907769	908524	Clostridium_kluyveri_0	3964618	+		Clostridium (1485)	16S ribosomal RNA methyltransferase RsmE K09761 small subunit E
Clostridium_kluyveri_0_860	1391	908525	909916	Clostridium_kluyveri_0	3964618	+		Clostridium botulinum (1491)	RNA modification enzyme, MiaB family
Clostridium_kluyveri_0_861	344	909976	910320	Clostridium_kluyveri_0	3964618	+		Clostridium (1485)	histidine triad (hit) protein, putative
Clostridium_kluyveri_0_862	176	910469	910645	Clostridium_kluyveri_0	3964618	+		root (1)	hypothetical protein
Clostridium_kluyveri_0_863	305	910674	910979	Clostridium_kluyveri_0	3964618	+		Clostridium kluyveri (1534)	Transamidase GatB domain protein
Clostridium_kluyveri_0_864	281	911223	911504	Clostridium_kluyveri_0	3964618	+		Clostridium (1485)	yqfC sporulation protein YqfC
Clostridium_kluyveri_0_865	1169	911491	912660	Clostridium_kluyveri_0	3964618	+		Clostridium botulinum (1491)	putative stage IV sporulation protein K06438 similar to protein
Clostridium_kluyveri_0_866	2126	912699	914825	Clostridium_kluyveri_0	3964618	+		Clostridium (1485)	putative membrane-associated phosphohydrolase K07037
Clostridium_kluyveri_0_867	494	914822	915316	Clostridium_kluyveri_0	3964618	+		Clostridium (1485)	putative metalloprotease K07042 probable rRNA maturation factor
Clostridium_kluyveri_0_868	698	915363	916061	Clostridium_kluyveri_0	3964618	+	2.7.1.107	Clostridium (1485)	diacylglycerol kinase/PAP2 family protein K00901 kinase
Clostridium_kluyveri_0_869	416	916107	916523	Clostridium_kluyveri_0	3964618	+	3.5.4.5	Clostridium (1485)	similar to predicted protein K01489 cytidine deaminase
Clostridium_kluyveri_0_870	881	916516	917397	Clostridium_kluyveri_0	3964618	+		Clostridium (1485)	era, bex, rbaA, sdgE, yqfH GTP-binding protein Era K03595 Era
Clostridium_kluyveri_0_871	773	917443	918216	Clostridium_kluyveri_0	3964618	+		Clostridium (1485)	recO putative DNA repair protein K03584 protein RecO (recombination O)
Clostridium_kluyveri_0_872	599	918233	918832	Clostridium_kluyveri_0	3964618	+		Clostridium (1485)	N-terminal fragment elongation factor Ts
Clostridium_kluyveri_0_873	644	919068	919712	Clostridium_kluyveri_0	3964618	+		Clostridium (1485)	putative transcriptional regulator
Clostridium_kluyveri_0_874	2642	919792	922434	Clostridium_kluyveri_0	3964618	+	2.7.9.1	Clostridium botulinum (1491)	PPDK PPDK (pyruvate orthophosphate dikinase) kinase/ pyruvate, phosphate dikinase K01006 pyruvate,orthophosphate dikinase
Clostridium_kluyveri_0_875	989	923061	924050	Clostridium_kluyveri_0	3964618	+	1.1.1.26	Clostridium kluyveri (1534)	gyaR GyaR (EC:1.1.1.26)
Clostridium_kluyveri_0_876	866	924359	925225	Clostridium_kluyveri_0	3964618	-		Veillonellaceae (31977)	LysR family transcriptional regulator
Clostridium_kluyveri_0_877	806	925352	926158	Clostridium_kluyveri_0	3964618	+	2.7.2.11	Clostridiales (186802)	proB glutamate 5-kinase ProB (EC:2.7.2.11) K00931
Clostridium_kluyveri_0_878	2045	926329	928374	Clostridium_kluyveri_0	3964618	+	1.3.1.31	Thermoanaerobacterales (68295)	enoate reductase (EC:1.3.1.31)
Clostridium_kluyveri_0_879	662	928674	929336	Clostridium_kluyveri_0	3964618	-		Desulfosporosinus meridiei (79209)	B3/4 domain protein
Clostridium_kluyveri_0_880	512	929558	930070	Clostridium_kluyveri_0	3964618	-		Clostridium kluyveri (1534)	Permease drug/metabolite transporter (DMT) superfamily
Clostridium_kluyveri_0_881	725	930169	930894	Clostridium_kluyveri_0	3964618	-		Clostridium (1485)	AraC family transcriptional regulator
Clostridium_kluyveri_0_882	158	931125	931283	Clostridium_kluyveri_0	3964618	+		root (1)	hypothetical protein
Clostridium_kluyveri_0_883	734	931635	932369	Clostridium_kluyveri_0	3964618	+		Clostridium botulinum (1491)	ABC transporter ATP-binding protein
Clostridium_kluyveri_0_884	629	932473	933102	Clostridium_kluyveri_0	3964618	+		Bacillus cereus group (86661)	methyltransferase (EC:2.1.1.-) K00599
Clostridium_kluyveri_0_885	536	933219	933755	Clostridium_kluyveri_0	3964618	+		Clostridium (1485)	acetyltransferase, GNAT family
Clostridium_kluyveri_0_886	779	933806	934585	Clostridium_kluyveri_0	3964618	+		Bacteria (2)	PhzF family phenazine biosynthesis protein K06998
Clostridium_kluyveri_0_887	689	934723	935412	Clostridium_kluyveri_0	3964618	+		Clostridium (1485)	asrC anaerobic sulfite reductase, subunit C K00385 reductase C
Clostridium_kluyveri_0_888	695	935528	936223	Clostridium_kluyveri_0	3964618	-		Clostridiales (186802)	Crp/Fnr family transcriptional regulator
Clostridium_kluyveri_0_889	1703	936340	938043	Clostridium_kluyveri_0	3964618	+		Clostridium botulinum (1491)	hybrid cluster protein K00378 hydroxylamine reductase
Clostridium_kluyveri_0_890	557	938530	939087	Clostridium_kluyveri_0	3964618	+		Clostridium (1485)	biotin synthesis protein K03523 putative biosynthesis protein BioY
Clostridium_kluyveri_0_891	725	939141	939866	Clostridium_kluyveri_0	3964618	+	6.3.3.3	Clostridium cellulovorans (1493)	bioD dithiobiotin synthetase (EC:6.3.3.3) K01935 dethiobiotin
Clostridium_kluyveri_0_892	1355	939886	941241	Clostridium_kluyveri_0	3964618	+	2.6.1.62	Clostridium (1485)	bioA adenosylmethionine--8-amino-7-oxononanoate transaminase (EC:2.6.1.62) K00833 adenosylmethionine-8-amino-7-oxononanoate aminotransferase
Clostridium_kluyveri_0_893	1040	941372	942412	Clostridium_kluyveri_0	3964618	-		Clostridium (1485)	cotS spore coat protein-like protein
Clostridium_kluyveri_0_894	1025	942526	943551	Clostridium_kluyveri_0	3964618	+	3.1.5.1	Clostridium (1485)	deoxyguanosinetriphosphate triphosphohydrolase-like protein (EC:3.1.5.1) K01129 dGTPase
Clostridium_kluyveri_0_895	1772	943813	945585	Clostridium_kluyveri_0	3964618	+		Clostridium (1485)	dnaG, dnaP, parB DNA primase K02316 primase
Clostridium_kluyveri_0_896	1064	945606	946670	Clostridium_kluyveri_0	3964618	+		Clostridium (1485)	sigma-70 region 1.2 K03086 RNA polymerase primary sigma factor
Clostridium_kluyveri_0_897	938	946714	947652	Clostridium_kluyveri_0	3964618	+		Clostridium (1485)	Conserved protein
Clostridium_kluyveri_0_898	689	947701	948390	Clostridium_kluyveri_0	3964618	+		Clostridium (1485)	Putative tRNA-m1A22 methylase
Clostridium_kluyveri_0_899	815	948381	949196	Clostridium_kluyveri_0	3964618	+		Clostridium (1485)	putative NGG1p interacting factor 3
Clostridium_kluyveri_0_900	710	949286	949996	Clostridium_kluyveri_0	3964618	+		Clostridium kluyveri (1534)	Uncharacterized conserved protein, predicted metal-binding
Clostridium_kluyveri_0_901	311	950785	951096	Clostridium_kluyveri_0	3964618	+		Clostridium kluyveri (1534)	hypothetical protein
Clostridium_kluyveri_0_902	2117	951222	953339	Clostridium_kluyveri_0	3964618	-		Clostridiales (186802)	feoB2 putative ferrous ion transport protein
Clostridium_kluyveri_0_903	278	953351	953629	Clostridium_kluyveri_0	3964618	-		Clostridium (1485)	feoA2 putative ferrous ion transport protein K04758 iron protein A
Clostridium_kluyveri_0_904	398	953894	954292	Clostridium_kluyveri_0	3964618	+		Clostridium kluyveri (1534)	hypothetical protein
Clostridium_kluyveri_0_905	302	954541	954843	Clostridium_kluyveri_0	3964618	-		Clostridium kluyveri (1534)	hypothetical protein
Clostridium_kluyveri_0_906	815	960928	961743	Clostridium_kluyveri_0	3964618	+	2.5.1.15	Clostridium (1485)	folP dihydropteroate synthase (EC:2.5.1.15) K00796
Clostridium_kluyveri_0_907	557	961838	962395	Clostridium_kluyveri_0	3964618	+	3.5.4.16	Clostridium (1485)	similar to core region GTP cyclohydrolase I K01495 I
Clostridium_kluyveri_0_908	476	962411	962887	Clostridium_kluyveri_0	3964618	+		Clostridium (1485)	putative metal dependent phosphohydrolase
Clostridium_kluyveri_0_909	890	962915	963805	Clostridium_kluyveri_0	3964618	+	2.7.6.3	Clostridium (1485)	bifunctional folate synthesis protein (EC:2.7.6.3 4.1.2.25) K13940 dihydroneopterin aldolase / 2-amino-4-hydroxy-6-hydroxymethyldihydropteridine diphosphokinase
Clostridium_kluyveri_0_910	1247	963833	965080	Clostridium_kluyveri_0	3964618	-		Clostridium ljungdahlii (1538)	Peptidase, S41 family
Clostridium_kluyveri_0_911	728	965111	965839	Clostridium_kluyveri_0	3964618	-		Clostridium (1485)	putative transporter protein
Clostridium_kluyveri_0_912	749	965961	966710	Clostridium_kluyveri_0	3964618	-		Clostridium (1485)	putative ABC transporter permease
Clostridium_kluyveri_0_913	911	966711	967622	Clostridium_kluyveri_0	3964618	-		Clostridium botulinum (1491)	putative ABC transporter ATPase K09687 antibiotic transport system ATP-binding protein
Clostridium_kluyveri_0_914	938	967725	968663	Clostridium_kluyveri_0	3964618	-		Clostridium (1485)	putative two component sensor kinase
Clostridium_kluyveri_0_915	692	968656	969348	Clostridium_kluyveri_0	3964618	-		Clostridium botulinum (1491)	DNA-binding response regulator
Clostridium_kluyveri_0_916	866	975263	976129	Clostridium_kluyveri_0	3964618	-		Clostridium botulinum (1491)	metallo-beta-lactamase family protein K02238 competence protein ComEC
Clostridium_kluyveri_0_917	725	976166	976891	Clostridium_kluyveri_0	3964618	-	2.3.1.51	Clostridium (1485)	putative 1-acyl-sn-glycerol-3-phosphate acyltransferase K00655 acyltransferase
Clostridium_kluyveri_0_918	1361	977342	978703	Clostridium_kluyveri_0	3964618	+	2.3.3.3	Clostridium (1485)	2-isopropylmalate synthase-related protein (EC:2.3.3.3)
Clostridium_kluyveri_0_919	1925	978740	980665	Clostridium_kluyveri_0	3964618	+	4.2.1.3	Clostridium (1485)	aconitate hydratase (EC:4.2.1.3) K01681 1
Clostridium_kluyveri_0_920	1280	980950	982230	Clostridium_kluyveri_0	3964618	-	2.5.1.49	Firmicutes (1239)	CYSD O-acetylserine sulfhydrylase/homocysteine synthase K01740 O-acetylhomoserine (thiol)-lyase
Clostridium_kluyveri_0_921	2405	982755	985160	Clostridium_kluyveri_0	3964618	+	2.1.1.13	Clostridium (1485)	metH1 methionine synthase (EC:2.1.1.13) K00548 5-methyltetrahydrofolate--homocysteine methyltransferase
Clostridium_kluyveri_0_922	689	985285	985974	Clostridium_kluyveri_0	3964618	+		Clostridium (1485)	dihydrodipicolinate synthase/N-acetylneuraminate lyase
Clostridium_kluyveri_0_923	809	986150	986959	Clostridium_kluyveri_0	3964618	+		Clostridium (1485)	putative extracellular amino acid-binding protein K02030 polar acid transport system substrate-binding protein
Clostridium_kluyveri_0_924	659	986980	987639	Clostridium_kluyveri_0	3964618	+		Clostridium (1485)	amino ABC transporter permease, 3-TM region, His/Glu/Gln/Arg/opine family domain-containing protein 18 K02029 polar acid transport system permease
Clostridium_kluyveri_0_925	779	987669	988448	Clostridium_kluyveri_0	3964618	+	3.6.3.28	Clostridium (1485)	abc transporter, putative (EC:3.6.3.28)
Clostridium_kluyveri_0_926	1205	988590	989795	Clostridium_kluyveri_0	3964618	+	6.3.4.5	Clostridium (1485)	argininosuccinate synthase, putative (EC:6.3.4.5) K01940 synthase
Clostridium_kluyveri_0_927	1316	989799	991115	Clostridium_kluyveri_0	3964618	+	4.3.2.1	Clostridium (1485)	argininosuccinate lyase, putative / arginosuccinase, (EC:4.3.2.1) K01755 lyase
Clostridium_kluyveri_0_928	227	991189	991416	Clostridium_kluyveri_0	3964618	-		Clostridium (1485)	DUF378 domain-containing protein
Clostridium_kluyveri_0_929	485	991516	992001	Clostridium_kluyveri_0	3964618	-		Clostridium (1485)	DNA-binding transcriptional regulator AsnC K03718 Lrp/AsnC family regulator, asnA, asnC gidA
Clostridium_kluyveri_0_930	974	992331	993305	Clostridium_kluyveri_0	3964618	+	6.1.1.22	Clostridium ljungdahlii (1538)	tRNA synthetase class II (D K N) K01893 asparaginyl-tRNA
Clostridium_kluyveri_0_931	356	993434	993790	Clostridium_kluyveri_0	3964618	+		Clostridium (1485)	hypothetical protein
Clostridium_kluyveri_0_932	518	993890	994408	Clostridium_kluyveri_0	3964618	+		Clostridia (186801)	hexapeptide repeat-containing transferase
Clostridium_kluyveri_0_933	1271	994502	995773	Clostridium_kluyveri_0	3964618	+	3.4.19.11	Clostridium (1485)	gamma-D-glutamyl-L-diamino acid endopeptidase I K01308 g-D-glutamyl-meso-diaminopimelate peptidase
Clostridium_kluyveri_0_934	422	995924	996346	Clostridium_kluyveri_0	3964618	-		Clostridium (1485)	DUF327 domain-containing protein
Clostridium_kluyveri_0_935	2621	996527	999148	Clostridium_kluyveri_0	3964618	+	3.6.3.8	Clostridium (1485)	cation transporter E1-E2 family ATPase K01537 Ca2+-transporting ATPase
Clostridium_kluyveri_0_936	872	999210	1000082	Clostridium_kluyveri_0	3964618	-		Clostridiales (186802)	MULTISPECIES: DNA-binding protein S1 RNA-binding domain-containing
Clostridium_kluyveri_0_937	1916	1000293	1002209	Clostridium_kluyveri_0	3964618	+	6.3.5.1	Clostridium (1485)	nadE glutamine-dependent NAD synthetase (EC:6.3.5.1) K01950 NAD+ synthase (glutamine-hydrolysing)
Clostridium_kluyveri_0_938	425	1002239	1002664	Clostridium_kluyveri_0	3964618	+		Clostridium (1485)	Putative activity regulator membrane protease YbbK
Clostridium_kluyveri_0_939	935	1002720	1003655	Clostridium_kluyveri_0	3964618	+		Clostridium (1485)	FtsH protease regulator HflK
Clostridium_kluyveri_0_940	2444	1003887	1006331	Clostridium_kluyveri_0	3964618	+	2.7.7.13	Clostridium carboxidivorans (217159)	nucleotidyl transferase K00966 mannose-1-phosphate guanylyltransferase K01840 phosphomannomutase
Clostridium_kluyveri_0_941	3452	1006449	1009901	Clostridium_kluyveri_0	3964618	+		Clostridium (1485)	addB putative ATP-dependent nuclease subunit B
Clostridium_kluyveri_0_942	737	1009958	1010695	Clostridium_kluyveri_0	3964618	+	3.1.3.5	Clostridium carboxidivorans (217159)	surE stationary phase survival protein SurE (EC:3.1.3.5) K03787 5'-nucleotidase
Clostridium_kluyveri_0_943	647	1010773	1011420	Clostridium_kluyveri_0	3964618	+	2.2.1.2	Clostridia (186801)	tal Tal (EC:2.2.1.2) K00616 transaldolase
Clostridium_kluyveri_0_944	983	1011840	1012823	Clostridium_kluyveri_0	3964618	-		Clostridium kluyveri (1534)	hypothetical protein
Clostridium_kluyveri_0_945	497	1012813	1013310	Clostridium_kluyveri_0	3964618	-		Clostridium (1485)	rpoE2 RNA polymerase sigma-E factor K03088 sigma-70 factor, ECF subfamily
Clostridium_kluyveri_0_946	632	1014195	1014827	Clostridium_kluyveri_0	3964618	+		Clostridium (1485)	SAM-dependent methyltransferase
Clostridium_kluyveri_0_947	1148	1014831	1015979	Clostridium_kluyveri_0	3964618	+	4.4.1.1	Clostridium botulinum (1491)	GF11978 gene product from transcript GF11978-RA K01758 cystathionine gamma-lyase
Clostridium_kluyveri_0_948	911	1016021	1016932	Clostridium_kluyveri_0	3964618	+	2.5.1.47	Clostridium (1485)	OASTL3 cysteine synthase (EC:2.5.1.47) K01738 A
Clostridium_kluyveri_0_949	1298	1017000	1018298	Clostridium_kluyveri_0	3964618	+		Firmicutes (1239)	putative glycosyl hydrolase K06306 spore germination protein
Clostridium_kluyveri_0_950	812	1018517	1019329	Clostridium_kluyveri_0	3964618	-		Firmicutes (1239)	glycosyl transferase family 8
Clostridium_kluyveri_0_951	905	1019508	1020413	Clostridium_kluyveri_0	3964618	-		Clostridiales (186802)	LysR-family transcriptional regulator
Clostridium_kluyveri_0_952	767	1020707	1021474	Clostridium_kluyveri_0	3964618	+	4.2.1.10	Clostridiales (186802)	aroD 3-dehydroquinate dehydratase (EC:4.2.1.10) K03785 I
Clostridium_kluyveri_0_953	872	1021641	1022513	Clostridium_kluyveri_0	3964618	+	1.1.1.282	Clostridiales (186802)	aroE shikimate 5-dehydrogenase (EC:1.1.1.282) K00014 dehydrogenase
Clostridium_kluyveri_0_954	2000	1022626	1024626	Clostridium_kluyveri_0	3964618	+	1.3.1.34	Firmicutes (1239)	2,4-dienoyl-CoA reductase (NADPH) (EC:1.3.1.34)
Clostridium_kluyveri_0_955	1118	1024868	1025986	Clostridium_kluyveri_0	3964618	+		Clostridium kluyveri (1534)	D-glucuronyl C5-epimerase
Clostridium_kluyveri_0_956	770	1026196	1026966	Clostridium_kluyveri_0	3964618	+		Clostridium kluyveri (1534)	hydrolase K06889
Clostridium_kluyveri_0_957	1304	1027129	1028433	Clostridium_kluyveri_0	3964618	-		Proteobacteria (1224)	major facilitator superfamily transporter phthalate permease K08194 MFS transporter, ACS family, D-galactonate
Clostridium_kluyveri_0_958	1208	1028570	1029778	Clostridium_kluyveri_0	3964618	-		Firmicutes (1239)	putative MFS family transporter protein
Clostridium_kluyveri_0_959	869	1029879	1030748	Clostridium_kluyveri_0	3964618	-	1.1.1.282	Firmicutes (1239)	aroE shikimate 5-dehydrogenase (EC:1.1.1.282) K00014 dehydrogenase
Clostridium_kluyveri_0_960	1922	1030790	1032712	Clostridium_kluyveri_0	3964618	-	1.3.1.31	Firmicutes (1239)	enoate reductase (EC:1.3.1.31)
Clostridium_kluyveri_0_961	866	1032761	1033627	Clostridium_kluyveri_0	3964618	-		Firmicutes (1239)	IolI protein, putative (EC:4.2.1.-)
Clostridium_kluyveri_0_962	803	1034062	1034865	Clostridium_kluyveri_0	3964618	+		Clostridiales (186802)	LysR family transcriptional regulator
Clostridium_kluyveri_0_963	1124	1034927	1036051	Clostridium_kluyveri_0	3964618	-		Clostridium (1485)	thioesterase family protein K13017 UDP-3-keto-D-GlcNAcA aminotransferase
Clostridium_kluyveri_0_964	1175	1036055	1037230	Clostridium_kluyveri_0	3964618	-		Clostridium (1485)	exopolysaccharide biosynthesis protein
Clostridium_kluyveri_0_965	1202	1037304	1038506	Clostridium_kluyveri_0	3964618	-		Clostridium (1485)	MerR family transcriptional regulator
Clostridium_kluyveri_0_966	707	1038708	1039415	Clostridium_kluyveri_0	3964618	+		Clostridiales (186802)	transposase
Clostridium_kluyveri_0_967	1670	1039938	1041608	Clostridium_kluyveri_0	3964618	+	6.1.1.18	Clostridiaceae (31979)	glnS glutaminyl-tRNA synthetase (EC:6.1.1.18) K01886
Clostridium_kluyveri_0_968	839	1041789	1042628	Clostridium_kluyveri_0	3964618	+		Clostridium (1485)	putative polysaccharide deacetylase
Clostridium_kluyveri_0_969	1841	1042787	1044628	Clostridium_kluyveri_0	3964618	+	6.3.5.4	Clostridia (186801)	asnB asparagine synthetase (EC:6.3.5.4) K01953 synthase (glutamine-hydrolysing)
Clostridium_kluyveri_0_970	599	1044801	1045400	Clostridium_kluyveri_0	3964618	+		Firmicutes (1239)	similar to nitroreductase family protein
Clostridium_kluyveri_0_971	1376	1045555	1046931	Clostridium_kluyveri_0	3964618	+		Clostridium (1485)	Protein unknown function DUF815
Clostridium_kluyveri_0_972	893	1047000	1047893	Clostridium_kluyveri_0	3964618	-		Clostridium (1485)	Conserved protein
Clostridium_kluyveri_0_973	554	1047971	1048525	Clostridium_kluyveri_0	3964618	-		Clostridium (1485)	GNAT family acetyltransferase
Clostridium_kluyveri_0_974	614	1048967	1049581	Clostridium_kluyveri_0	3964618	+		Clostridiales (186802)	Protein unknown function DUF208
Clostridium_kluyveri_0_975	1175	1049641	1050816	Clostridium_kluyveri_0	3964618	+	4.4.1.8	Clostridium (1485)	aminotransferase class I II K14155 cystathione beta-lyase
Clostridium_kluyveri_0_976	1007	1050871	1051878	Clostridium_kluyveri_0	3964618	+	3.5.1.1	Clostridiales (186802)	asparaginase (EC:3.5.1.1)
Clostridium_kluyveri_0_977	1748	1052249	1053997	Clostridium_kluyveri_0	3964618	+		Clostridiales (186802)	transport protein, ATPase permease component K06147 ATP-binding cassette, subfamily B, bacterial
Clostridium_kluyveri_0_978	818	1054437	1055255	Clostridium_kluyveri_0	3964618	+	1.18.6.1	Monera	nifH Fe protein, nitrogenase reductase NifH K02588 iron protein NifH
Clostridium_kluyveri_0_979	1580	1055280	1056860	Clostridium_kluyveri_0	3964618	+	1.18.6.1	Bacteria (2)	oxidoreductase/nitrogenase component 1 K02586 nitrogenase molybdenum-iron protein alpha chain
Clostridium_kluyveri_0_980	1349	1057029	1058378	Clostridium_kluyveri_0	3964618	+	1.18.6.1	Bacteria (2)	nifK2 nitrogenase molybdenum-iron protein subunit beta (EC:1.18.6.1) K02591 chain
Clostridium_kluyveri_0_981	1271	1058762	1060033	Clostridium_kluyveri_0	3964618	+	1.18.6.1	Clostridium ljungdahlii (1538)	nifB FeMo cofactor biosynthesis protein NifB (EC:1.18.6.1) K02585 nitrogen fixation
Clostridium_kluyveri_0_982	827	1060063	1060890	Clostridium_kluyveri_0	3964618	+		Bacteria (2)	binding-protein-dependent transport systems inner membrane component K02050 sulfonate/nitrate/taurine system permease protein
Clostridium_kluyveri_0_983	1079	1060932	1062011	Clostridium_kluyveri_0	3964618	+		Clostridium kluyveri (1534)	transporter protein
Clostridium_kluyveri_0_984	830	1062024	1062854	Clostridium_kluyveri_0	3964618	+		Geobacter daltonii (1203471)	cytoplasmic membrane protein C K02049 sulfonate/nitrate/taurine transport system ATP-binding
Clostridium_kluyveri_0_985	1070	1062954	1064024	Clostridium_kluyveri_0	3964618	+		Clostridium (1485)	binding-protein-dependent transport systems inner membrane component
Clostridium_kluyveri_0_986	788	1064061	1064849	Clostridium_kluyveri_0	3964618	+		Bacteria (2)	binding-protein-dependent transport systems inner membrane component K02050 sulfonate/nitrate/taurine system permease protein
Clostridium_kluyveri_0_987	1517	1064943	1066460	Clostridium_kluyveri_0	3964618	+	1.18.6.1	Clostridium ljungdahlii (1538)	nifD4 NifD4 (EC:1.18.6.1) K02586 nitrogenase molybdenum-iron protein alpha chain
Clostridium_kluyveri_0_988	1511	1066480	1067991	Clostridium_kluyveri_0	3964618	+	1.18.6.1	Clostridium ljungdahlii (1538)	nifD2 nitrogenase molybdenum-iron protein subunit alpha (EC:1.18.6.1) K02586 chain
Clostridium_kluyveri_0_989	1244	1068030	1069274	Clostridium_kluyveri_0	3964618	+	1.18.6.1	Clostridium ljungdahlii (1538)	nifK2 nitrogenase molybdenum-iron protein subunit beta (EC:1.18.6.1) K02591 chain
Clostridium_kluyveri_0_990	818	1069472	1070290	Clostridium_kluyveri_0	3964618	+	1.18.6.1	Monera	nifH Fe protein, nitrogenase reductase NifH K02588 iron protein NifH
Clostridium_kluyveri_0_991	278	1070512	1070790	Clostridium_kluyveri_0	3964618	+	1.18.6.1	Clostridium (1485)	nitrogenase (EC:1.18.6.1) K02586 molybdenum-iron protein alpha chain
Clostridium_kluyveri_0_992	1109	1070875	1071984	Clostridium_kluyveri_0	3964618	+	1.18.6.1	Clostridiales (186802)	nitrogenase (EC:1.18.6.1) K02586 molybdenum-iron protein alpha chain
Clostridium_kluyveri_0_993	1328	1071977	1073305	Clostridium_kluyveri_0	3964618	+	1.18.6.1	Syntrophobotulus glycolicus (51197)	nifK1 NifK1 (EC:1.18.6.1) K02591 nitrogenase molybdenum-iron protein beta chain
Clostridium_kluyveri_0_994	1619	1073456	1075075	Clostridium_kluyveri_0	3964618	+	3.6.3.23	Firmicutes (1239)	oppA1 OppA1 (EC:3.6.3.23) K02035 peptide/nickel transport system substrate-binding protein
Clostridium_kluyveri_0_995	947	1075110	1076057	Clostridium_kluyveri_0	3964618	+		Lachnospiraceae bacterium 5_1_57FAA (658085)	ABC transporter permease protein K02033 peptide/nickel transport system protein
Clostridium_kluyveri_0_996	902	1076080	1076982	Clostridium_kluyveri_0	3964618	+		Lachnospiraceae bacterium 5_1_57FAA (658085)	binding-protein-dependent transporter inner membrane component K02034 peptide/nickel transport system permease protein
Clostridium_kluyveri_0_997	965	1076975	1077940	Clostridium_kluyveri_0	3964618	+		Bacteria (2)	oligopeptide/dipeptide ABC transporter ATPase K12371 dipeptide transport system ATP-binding protein
Clostridium_kluyveri_0_998	968	1077958	1078926	Clostridium_kluyveri_0	3964618	+		Bacteria (2)	oligopeptide/dipeptide ABC transporter, ATPase subunit K02032 peptide/nickel transport system ATP-binding protein
Clostridium_kluyveri_0_999	569	1078997	1079566	Clostridium_kluyveri_0	3964618	+		Clostridium (1485)	putative rRNA methylase
Clostridium_kluyveri_0_1000	701	1079656	1080357	Clostridium_kluyveri_0	3964618	+		Clostridium (1485)	two component transcriptional regulator
Clostridium_kluyveri_0_1001	980	1080370	1081350	Clostridium_kluyveri_0	3964618	+		Clostridium kluyveri (1534)	two component sensor kinase
Clostridium_kluyveri_0_1002	125	1081606	1081731	Clostridium_kluyveri_0	3964618	+		root (1)	hypothetical protein
Clostridium_kluyveri_0_1003	635	1081712	1082347	Clostridium_kluyveri_0	3964618	+	3.5.1.28	Clostridium (1485)	Cwp66-like protein/N-acetylmuramoyl-L-alanine amidase (EC 3.5.1.28)
Clostridium_kluyveri_0_1004	557	1082464	1083021	Clostridium_kluyveri_0	3964618	+		Clostridium kluyveri (1534)	Ig domain protein
Clostridium_kluyveri_0_1005	1736	1083110	1084846	Clostridium_kluyveri_0	3964618	+		Clostridium kluyveri (1534)	Ig domain protein
Clostridium_kluyveri_0_1006	1148	1084971	1086119	Clostridium_kluyveri_0	3964618	-		Clostridium (1485)	putative methyl-accepting chemotaxis protein
Clostridium_kluyveri_0_1007	176	1086381	1086557	Clostridium_kluyveri_0	3964618	-		root (1)	hypothetical protein
Clostridium_kluyveri_0_1008	974	1086559	1087533	Clostridium_kluyveri_0	3964618	-		Clostridium sp. DL-VIII (641107)	hypothetical protein
Clostridium_kluyveri_0_1009	641	1087718	1088359	Clostridium_kluyveri_0	3964618	+		Clostridium kluyveri (1534)	heat shock protein
Clostridium_kluyveri_0_1010	1481	1088538	1090019	Clostridium_kluyveri_0	3964618	+		Clostridium botulinum (1491)	gerKA2 putative spore germination protein
Clostridium_kluyveri_0_1011	1133	1089973	1091106	Clostridium_kluyveri_0	3964618	+		Clostridium botulinum (1491)	gerKB putative spore germination protein
Clostridium_kluyveri_0_1012	1007	1091173	1092180	Clostridium_kluyveri_0	3964618	-		Clostridium kluyveri (1534)	hypothetical protein
Clostridium_kluyveri_0_1013	1172	1092240	1093412	Clostridium_kluyveri_0	3964618	-	1.1.1.1	Bacteria (2)	iron containing alcohol dehydrogenase (EC:1.1.1.1) K13954
Clostridium_kluyveri_0_1014	2183	1093775	1095958	Clostridium_kluyveri_0	3964618	+	5.99.1.2	Clostridium (1485)	topA3 DNA topoisomerase I (EC:5.99.1.2) K03169 III
Clostridium_kluyveri_0_1015	1169	1095999	1097168	Clostridium_kluyveri_0	3964618	+		Thermoanaerobacter (1754)	NADH-dependent butanol dehydrogenase 1 K00100
Clostridium_kluyveri_0_1016	755	1097236	1097991	Clostridium_kluyveri_0	3964618	-		Clostridium (1485)	two-component response regulator
Clostridium_kluyveri_0_1017	1214	1098062	1099276	Clostridium_kluyveri_0	3964618	-		Clostridium (1485)	putative two-component sensor kinase (EC:2.7.3.-)
Clostridium_kluyveri_0_1018	278	1099532	1099810	Clostridium_kluyveri_0	3964618	+		Clostridium (1485)	putative propanediol utilization protein, polyhedral bodies (PduA-like)
Clostridium_kluyveri_0_1019	914	1099838	1100752	Clostridium_kluyveri_0	3964618	+		Clostridia (186801)	pduB putative propanediol utilization polyhedral bodies protein
Clostridium_kluyveri_0_1020	1475	1101247	1102722	Clostridium_kluyveri_0	3964618	+	1.2.1.10	Firmicutes (1239)	acetaldehyde dehydrogenase (acetylating) (EC:1.2.1.10)
Clostridium_kluyveri_0_1021	1214	1102833	1104047	Clostridium_kluyveri_0	3964618	+		Clostridium novyi (1542)	propanediol utilization alcohol dehydrogenase
Clostridium_kluyveri_0_1022	1475	1104525	1106000	Clostridium_kluyveri_0	3964618	+	1.2.1.10	Firmicutes (1239)	acetaldehyde dehydrogenase (acetylating) (EC:1.2.1.10)
Clostridium_kluyveri_0_1023	1307	1106112	1107419	Clostridium_kluyveri_0	3964618	+		Clostridia (186801)	propanediol utilization alcohol dehydrogenase
Clostridium_kluyveri_0_1024	1214	1107524	1108738	Clostridium_kluyveri_0	3964618	+		Clostridia (186801)	propanediol utilization alcohol dehydrogenase
Clostridium_kluyveri_0_1025	1388	1109271	1110659	Clostridium_kluyveri_0	3964618	+		Bacillus coagulans (1398)	amino-acid transporter transmembrane protein K03294 basic amino acid/polyamine antiporter, APA family
Clostridium_kluyveri_0_1026	1001	1111164	1112165	Clostridium_kluyveri_0	3964618	+	1.1.1.86	Bacteria (2)	ilvC ketol-acid reductoisomerase (EC:1.1.1.86) K00053
Clostridium_kluyveri_0_1027	1661	1112221	1113882	Clostridium_kluyveri_0	3964618	+	2.2.1.6	Clostridiales (186802)	acetolactate synthase, large subunit, biosynthetic type K01652 synthase I/II/III subunit
Clostridium_kluyveri_0_1028	371	1114123	1114494	Clostridium_kluyveri_0	3964618	+		Firmicutes (1239)	iron (metal) dependent repressor, DtxR family
Clostridium_kluyveri_0_1029	4325	1114945	1119270	Clostridium_kluyveri_0	3964618	+		Clostridium kluyveri (1534)	surface-layer protein
Clostridium_kluyveri_0_1030	224	1119429	1119653	Clostridium_kluyveri_0	3964618	-		Clostridium kluyveri (1534)	hypothetical protein
Clostridium_kluyveri_0_1031	992	1119693	1120685	Clostridium_kluyveri_0	3964618	-		Clostridium kluyveri (1534)	transcriptional regulator
Clostridium_kluyveri_0_1032	431	1120844	1121275	Clostridium_kluyveri_0	3964618	-		Clostridium kluyveri (1534)	hypothetical protein
Clostridium_kluyveri_0_1033	1151	1121456	1122607	Clostridium_kluyveri_0	3964618	+	2.8.1.7	Clostridium (1485)	cysteine desulfurase IscS, mitochondrial precursor K04487
Clostridium_kluyveri_0_1034	1070	1122626	1123696	Clostridium_kluyveri_0	3964618	+	2.1.1.61	Clostridium (1485)	trmU tRNA (5-methylaminomethyl-2-thiouridylate)-methyltransferase (EC:2.1.1.61) K00566 tRNA-specific 2-thiouridylase
Clostridium_kluyveri_0_1035	1001	1124046	1125047	Clostridium_kluyveri_0	3964618	+	1.1.1.86	Bacteria (2)	ilvC ketol-acid reductoisomerase (EC:1.1.1.86) K00053
Clostridium_kluyveri_0_1036	2417	1125281	1127698	Clostridium_kluyveri_0	3964618	+		Clostridium (1485)	VWA domain-containing protein
Clostridium_kluyveri_0_1037	536	1127738	1128274	Clostridium_kluyveri_0	3964618	-		Clostridium kluyveri (1534)	hypothetical protein
Clostridium_kluyveri_0_1038	1277	1128497	1129774	Clostridium_kluyveri_0	3964618	-		Clostridium (1485)	putative secretion protein
Clostridium_kluyveri_0_1039	3134	1129777	1132911	Clostridium_kluyveri_0	3964618	-		Clostridium (1485)	putative cation/multidrug efflux pump K03296 hydrophobic/amphiphilic exporter-1 (mainly G- bacteria), HAE1 family
Clostridium_kluyveri_0_1040	491	1132908	1133399	Clostridium_kluyveri_0	3964618	-		Clostridium kluyveri (1534)	putative MarR family transcriptional regulator
Clostridium_kluyveri_0_1041	1358	1133608	1134966	Clostridium_kluyveri_0	3964618	-		Clostridium kluyveri (1534)	hypothetical protein
Clostridium_kluyveri_0_1042	995	1135181	1136176	Clostridium_kluyveri_0	3964618	-		Clostridium ljungdahlii (1538)	Cell wall-binding protein
Clostridium_kluyveri_0_1043	1523	1136310	1137833	Clostridium_kluyveri_0	3964618	-		Clostridium kluyveri (1534)	methyl-accepting transducer
Clostridium_kluyveri_0_1044	182	1138033	1138215	Clostridium_kluyveri_0	3964618	+		Clostridium kluyveri (1534)	hypothetical protein
Clostridium_kluyveri_0_1045	1055	1138255	1139310	Clostridium_kluyveri_0	3964618	+		Clostridium (1485)	glycosyl transferase, group 2 family protein (EC:2.4.-.-)
Clostridium_kluyveri_0_1046	2762	1139511	1142273	Clostridium_kluyveri_0	3964618	+		Clostridium kluyveri (1534)	surface-layer protein
Clostridium_kluyveri_0_1047	2213	1142297	1144510	Clostridium_kluyveri_0	3964618	+		Clostridium (1485)	putative surface-layer protein
Clostridium_kluyveri_0_1048	5273	1144572	1149845	Clostridium_kluyveri_0	3964618	+		Clostridium kluyveri (1534)	surface-layer protein
Clostridium_kluyveri_0_1049	674	1149970	1150644	Clostridium_kluyveri_0	3964618	+		Clostridium kluyveri (1534)	hydrolase
Clostridium_kluyveri_0_1050	683	1150673	1151356	Clostridium_kluyveri_0	3964618	+		Clostridium (1485)	hydrolase
Clostridium_kluyveri_0_1051	1301	1151614	1152915	Clostridium_kluyveri_0	3964618	+	1.1.1.3	Clostridium (1485)	hom homoserine dehydrogenase (EC:1.1.1.3) K00003
Clostridium_kluyveri_0_1052	728	1153070	1153798	Clostridium_kluyveri_0	3964618	-	1.97.1.4	Clostridium (1485)	act pyruvate formate-lyase activating enzyme (EC:1.97.1.4) K04069 formate lyase
Clostridium_kluyveri_0_1053	2234	1153809	1156043	Clostridium_kluyveri_0	3964618	-	2.3.1.54	Clostridium (1485)	pflB formate acetyltransferase (EC:2.3.1.54) K00656 C-acetyltransferase
Clostridium_kluyveri_0_1054	1958	1156302	1158260	Clostridium_kluyveri_0	3964618	-		Clostridium tyrobutyricum (1519)	PAS/PAC sensor hybrid histidine kinase
Clostridium_kluyveri_0_1055	557	1158253	1158810	Clostridium_kluyveri_0	3964618	-		Clostridium (1485)	PAS/PAC sensor-containing diguanylate cyclase/phosphodiesterase
Clostridium_kluyveri_0_1056	821	1159135	1159956	Clostridium_kluyveri_0	3964618	-		Clostridium tyrobutyricum (1519)	diguanylate cyclase/phosphodiesterase PAS/PAC sensor(s)
Clostridium_kluyveri_0_1057	752	1160337	1161089	Clostridium_kluyveri_0	3964618	+	3.4.23.43	Clostridium novyi (1542)	putative bifunctional type IV leader peptidase/N-methyltransferase K02654 peptidase (prepilin peptidase) / N-methyltransferase
Clostridium_kluyveri_0_1058	527	1161230	1161757	Clostridium_kluyveri_0	3964618	+		Clostridium kluyveri (1534)	Type IV pilin PilA
Clostridium_kluyveri_0_1059	1673	1161839	1163512	Clostridium_kluyveri_0	3964618	+		Clostridiaceae (31979)	type II secretion system protein E K02652 IV pilus assembly PilB
Clostridium_kluyveri_0_1060	1193	1163632	1164825	Clostridium_kluyveri_0	3964618	+		Clostridium kluyveri (1534)	exeF3 ExeF3 K02653 type IV pilus assembly protein PilC
Clostridium_kluyveri_0_1061	1475	1164847	1166322	Clostridium_kluyveri_0	3964618	+		Clostridium kluyveri (1534)	Type IV pilus biogenesis protein PilM
Clostridium_kluyveri_0_1062	830	1166309	1167139	Clostridium_kluyveri_0	3964618	+		Clostridium kluyveri (1534)	Type IV pilus biogenesis protein PilO
Clostridium_kluyveri_0_1063	1976	1167185	1169161	Clostridium_kluyveri_0	3964618	+		Clostridium kluyveri (1534)	prepilin-type N-terminal cleavage/methylation domain-containing protein
Clostridium_kluyveri_0_1064	311	1169219	1169530	Clostridium_kluyveri_0	3964618	+		Clostridium kluyveri (1534)	Type IV pilin PilA
Clostridium_kluyveri_0_1065	533	1169540	1170073	Clostridium_kluyveri_0	3964618	+		Clostridium kluyveri (1534)	Type IV pilin PilA
Clostridium_kluyveri_0_1066	503	1170120	1170623	Clostridium_kluyveri_0	3964618	+		Clostridium kluyveri (1534)	hypothetical protein
Clostridium_kluyveri_0_1067	869	1170752	1171621	Clostridium_kluyveri_0	3964618	+		Clostridia (186801)	oxygen-independent coproporphyrinogen III oxidase, Fe-S oxidoreductase
Clostridium_kluyveri_0_1068	362	1171927	1172289	Clostridium_kluyveri_0	3964618	+		Clostridium (1485)	cheY2 putative chemotaxis protein CheY K03413 two-component system, family, response regulator CheY
Clostridium_kluyveri_0_1069	2024	1172313	1174337	Clostridium_kluyveri_0	3964618	+	2.7.13.3	Clostridium (1485)	CheA signal transduction histidine kinase K03407 two-component system, chemotaxis family, sensor kinase
Clostridium_kluyveri_0_1070	494	1174384	1174878	Clostridium_kluyveri_0	3964618	+		Clostridiales (186802)	cheW3 putative chemotaxis protein CheW K03408 purine-binding CheW
Clostridium_kluyveri_0_1071	1547	1174897	1176444	Clostridium_kluyveri_0	3964618	+		Clostridium (1485)	methyl-accepting chemotaxis sensory transducer K03406 protein
Clostridium_kluyveri_0_1072	413	1176508	1176921	Clostridium_kluyveri_0	3964618	-		Clostridium ljungdahlii (1538)	putative universal stress protein
Clostridium_kluyveri_0_1073	410	1177024	1177434	Clostridium_kluyveri_0	3964618	-		Clostridium ljungdahlii (1538)	putative universal stress protein
Clostridium_kluyveri_0_1074	464	1177605	1178069	Clostridium_kluyveri_0	3964618	-		Clostridium (1485)	putative membrane protein
Clostridium_kluyveri_0_1075	566	1178413	1178979	Clostridium_kluyveri_0	3964618	+		Clostridium (1485)	no significant homology
Clostridium_kluyveri_0_1076	257	1179268	1179525	Clostridium_kluyveri_0	3964618	-		Clostridium tyrobutyricum (1519)	TIGR04076 family protein
Clostridium_kluyveri_0_1077	1133	1179973	1181106	Clostridium_kluyveri_0	3964618	+		Clostridium kluyveri (1534)	Hemolysin-type calcium binding protein
Clostridium_kluyveri_0_1078	632	1182297	1182929	Clostridium_kluyveri_0	3964618	+		Clostridium kluyveri (1534)	putative chemotaxis sensory transducer
Clostridium_kluyveri_0_1079	161	1183140	1183301	Clostridium_kluyveri_0	3964618	+		root (1)	hypothetical protein
Clostridium_kluyveri_0_1080	1901	1183298	1185199	Clostridium_kluyveri_0	3964618	+	2.7.4.9	Clostridium (1485)	Thymidylate kinase (EC 2.7.4.9)
Clostridium_kluyveri_0_1081	254	1185529	1185783	Clostridium_kluyveri_0	3964618	+		Clostridium (1485)	hypothetical protein
Clostridium_kluyveri_0_1082	200	1186072	1186272	Clostridium_kluyveri_0	3964618	+		Clostridium kluyveri (1534)	hypothetical protein
Clostridium_kluyveri_0_1083	632	1186553	1187185	Clostridium_kluyveri_0	3964618	+		Clostridium kluyveri (1534)	hypothetical protein
Clostridium_kluyveri_0_1084	380	1187198	1187578	Clostridium_kluyveri_0	3964618	+		Clostridium (1485)	hypothetical protein
Clostridium_kluyveri_0_1085	2210	1187606	1189816	Clostridium_kluyveri_0	3964618	+	3.6.3.3	[Clostridium] bartlettii (261299)	cadmium-transporting ATPase (EC:3.6.3.3)
Clostridium_kluyveri_0_1086	833	1189817	1190650	Clostridium_kluyveri_0	3964618	+		Clostridium botulinum (1491)	unknown next to FUPA32
Clostridium_kluyveri_0_1087	287	1190683	1190970	Clostridium_kluyveri_0	3964618	+		Clostridiales (186802)	unknown
Clostridium_kluyveri_0_1088	683	1191222	1191905	Clostridium_kluyveri_0	3964618	+		Gammaproteobacteria (1236)	mgtC magnesium transporter MgtC family protein K07507 putative Mg2+ transporter-C (MgtC) protein
Clostridium_kluyveri_0_1089	431	1191937	1192368	Clostridium_kluyveri_0	3964618	+	3.6.1.23	Clostridium (1485)	dut deoxyuridine 5'-triphosphate nucleotidohydrolase (EC:3.6.1.23) K01520 dUTP pyrophosphatase
Clostridium_kluyveri_0_1090	734	1192443	1193177	Clostridium_kluyveri_0	3964618	-		Bacteria (2)	putative metal dependent hydrolase
Clostridium_kluyveri_0_1091	365	1193281	1193646	Clostridium_kluyveri_0	3964618	+	4.4.1.5	Bacteria (2)	glyoxalase/bleomycin resistance protein/dioxygenase K01759 lactoylglutathione lyase
Clostridium_kluyveri_0_1092	332	1193732	1194064	Clostridium_kluyveri_0	3964618	+		Clostridium (1485)	ssb1 single-stranded DNA-binding protein
Clostridium_kluyveri_0_1093	335	1194352	1194687	Clostridium_kluyveri_0	3964618	+		Clostridium (1485)	hypothetical protein
Clostridium_kluyveri_0_1094	842	1194738	1195580	Clostridium_kluyveri_0	3964618	+		Clostridium ljungdahlii (1538)	flaB2 flagellin subunit protein B K02406
Clostridium_kluyveri_0_1095	401	1195900	1196301	Clostridium_kluyveri_0	3964618	+		Clostridium (1485)	flgB flagellar basal body rod protein FlgB K02387 basal-body FlgB
Clostridium_kluyveri_0_1096	431	1196314	1196745	Clostridium_kluyveri_0	3964618	+		Clostridium (1485)	flgC flagellar basal body rod protein FlgC K02388 basal-body FlgC
Clostridium_kluyveri_0_1097	308	1196757	1197065	Clostridium_kluyveri_0	3964618	+		Clostridium (1485)	fliE flagellar hook-basal body protein FliE K02408 complex FliE
Clostridium_kluyveri_0_1098	1583	1197081	1198664	Clostridium_kluyveri_0	3964618	+		Clostridium botulinum (1491)	fliF flagellar MS-ring protein K02409 M-ring protein FliF
Clostridium_kluyveri_0_1099	1016	1198670	1199686	Clostridium_kluyveri_0	3964618	+		Clostridium (1485)	fliG flagellar motor switch protein G K02410 FliG
Clostridium_kluyveri_0_1100	764	1199670	1200434	Clostridium_kluyveri_0	3964618	+		Clostridium (1485)	fliH flagellar assembly protein FliH K02411 FliH
Clostridium_kluyveri_0_1101	1319	1200465	1201784	Clostridium_kluyveri_0	3964618	+	3.6.3.14	Clostridium (1485)	flagellar biosynthesis/type III secretory pathway ATPase, FliI/YscN K02412 flagellum-specific ATP synthase
Clostridium_kluyveri_0_1102	437	1201823	1202260	Clostridium_kluyveri_0	3964618	+		Clostridium (1485)	fliJ flagellar biosynthesis chaperone FliJ K02413 FliJ protein
Clostridium_kluyveri_0_1103	1484	1202311	1203795	Clostridium_kluyveri_0	3964618	+		Clostridium kluyveri (1534)	flagellar hook-length control protein K02414 protein FliK
Clostridium_kluyveri_0_1104	797	1203824	1204621	Clostridium_kluyveri_0	3964618	+		Clostridium (1485)	flgD putative flagellar hook protein FlgD K02389 basal-body rod modification FlgD
Clostridium_kluyveri_0_1105	1046	1204854	1205900	Clostridium_kluyveri_0	3964618	+		Clostridium (1485)	flgE flagellar hook protein FlgE K02390 FlgE
Clostridium_kluyveri_0_1106	182	1206153	1206335	Clostridium_kluyveri_0	3964618	+		Clostridium (1485)	flagellar FlbD family protein K02385 protein
Clostridium_kluyveri_0_1107	521	1206392	1206913	Clostridium_kluyveri_0	3964618	+		Clostridium (1485)	fliL flagellar biosynthesis protein FliL K02415 FliL
Clostridium_kluyveri_0_1108	413	1206962	1207375	Clostridium_kluyveri_0	3964618	+		Clostridium (1485)	fliO putative flagellar biogenesis protein FliO K02418 FliO/FliZ
Clostridium_kluyveri_0_1109	776	1207365	1208141	Clostridium_kluyveri_0	3964618	+		Clostridium (1485)	fliP flagellar biosynthesis protein FliP K02419 biosynthetic FliP
Clostridium_kluyveri_0_1110	269	1208152	1208421	Clostridium_kluyveri_0	3964618	+		Clostridium (1485)	fliQ flagellar biosynthesis protein FliQ K02420 biosynthetic FliQ
Clostridium_kluyveri_0_1111	1820	1208502	1210322	Clostridium_kluyveri_0	3964618	+		Clostridium botulinum (1491)	bifunctional flagellar biosynthesis protein FliR/FlhB K13820 biosynthetic FliR/FlhB
Clostridium_kluyveri_0_1112	2066	1210328	1212394	Clostridium_kluyveri_0	3964618	+		Clostridium (1485)	flhA flagellar biosynthesis protein FlhA K02400 FlhA
Clostridium_kluyveri_0_1113	1193	1212394	1213587	Clostridium_kluyveri_0	3964618	+		Clostridium (1485)	flhF flagellar biosynthesis regulator FlhF K02404 protein FlhF
Clostridium_kluyveri_0_1114	875	1213581	1214456	Clostridium_kluyveri_0	3964618	+		Clostridium (1485)	fleN putative flagellar synthesis regulator FleN K04562 biosynthesis protein FlhG
Clostridium_kluyveri_0_1115	725	1214512	1215237	Clostridium_kluyveri_0	3964618	+		Clostridium (1485)	fliA RNA polymerase sigma factor flagellar operon FliA K02405 FliA
Clostridium_kluyveri_0_1116	560	1215278	1215838	Clostridium_kluyveri_0	3964618	+		Clostridium kluyveri (1534)	hypothetical protein
Clostridium_kluyveri_0_1117	767	1216035	1216802	Clostridium_kluyveri_0	3964618	+		Clostridium (1485)	flgG flagellar basal body rod protein FlgG K02392 basal-body FlgG
Clostridium_kluyveri_0_1118	785	1216835	1217620	Clostridium_kluyveri_0	3964618	+		Clostridium (1485)	flgG flagellar basal body rod protein FlgG K02392 basal-body FlgG
Clostridium_kluyveri_0_1119	425	1217691	1218116	Clostridium_kluyveri_0	3964618	+		Clostridium kluyveri (1534)	hypothetical protein
Clostridium_kluyveri_0_1120	671	1218320	1218991	Clostridium_kluyveri_0	3964618	+		Clostridium (1485)	putative flagellar protein
Clostridium_kluyveri_0_1121	1634	1219044	1220678	Clostridium_kluyveri_0	3964618	-	3.6.1.1	Clostridium (1485)	putative manganese-dependent inorganic pyrophosphatase (EC:3.6.1.1) K01507
Clostridium_kluyveri_0_1122	2540	1220911	1223451	Clostridium_kluyveri_0	3964618	+	3.6.3.8	Clostridium (1485)	putative calcium-translocating P-type ATPase, PMCA-type K01537 Ca2+-transporting ATPase
Clostridium_kluyveri_0_1123	404	1223500	1223904	Clostridium_kluyveri_0	3964618	-		Clostridium (1485)	Conserved protein
Clostridium_kluyveri_0_1124	2312	1224321	1226633	Clostridium_kluyveri_0	3964618	+	3.4.21.53	Clostridium (1485)	ATP-dependent protease La (EC:3.4.21.53)
Clostridium_kluyveri_0_1125	1097	1226689	1227786	Clostridium_kluyveri_0	3964618	-		Clostridium (1485)	GTP-binding protein-related K06942
Clostridium_kluyveri_0_1126	929	1228046	1228975	Clostridium_kluyveri_0	3964618	+		Clostridium botulinum (1491)	mraW S-adenosyl-methyltransferase MraW (EC:2.1.1.-) K03438
Clostridium_kluyveri_0_1127	491	1229003	1229494	Clostridium_kluyveri_0	3964618	+		Clostridium (1485)	Cell division protein FtsL
Clostridium_kluyveri_0_1128	1847	1229501	1231348	Clostridium_kluyveri_0	3964618	+		Clostridium botulinum (1491)	ftsI1 putative cell division protein K08384 stage V sporulation protein D (sporulation-specific penicillin-binding protein)
Clostridium_kluyveri_0_1129	1457	1231537	1232994	Clostridium_kluyveri_0	3964618	+	6.3.2.13	Clostridium (1485)	murE UDP-N-acetylmuramoylalanyl-D-glutamate--2,6-diaminopimelate ligase (EC:6.3.2.13) K01928
Clostridium_kluyveri_0_1130	1391	1233075	1234466	Clostridium_kluyveri_0	3964618	+	6.3.2.10	Clostridium (1485)	murF UDP-N-acetylmuramoyl-tripeptide--D-alanyl-D-alanine ligase (EC:6.3.2.10) K01929 UDP-N-acetylmuramoylalanyl-D-glutamyl-2,6-diaminopimelate--D-alanyl-D-alanine
Clostridium_kluyveri_0_1131	953	1234500	1235453	Clostridium_kluyveri_0	3964618	+	2.7.8.13	Clostridium (1485)	mraY phospho-N-acetylmuramoyl-pentapeptide-transferase (EC:2.7.8.13) K01000
Clostridium_kluyveri_0_1132	1118	1235525	1236643	Clostridium_kluyveri_0	3964618	+		Clostridium (1485)	ftsW1 putative cell division protein K03588 protein FtsW
Clostridium_kluyveri_0_1133	770	1236820	1237590	Clostridium_kluyveri_0	3964618	+		Clostridium (1485)	divIB cell division septal protein DivIB/FtsQ K03589 FtsQ
Clostridium_kluyveri_0_1134	716	1237606	1238322	Clostridium_kluyveri_0	3964618	+		Clostridium (1485)	putative division initiation protein
Clostridium_kluyveri_0_1135	341	1238338	1238679	Clostridium_kluyveri_0	3964618	+		Clostridium (1485)	small basic protein
Clostridium_kluyveri_0_1136	725	1238690	1239415	Clostridium_kluyveri_0	3964618	+		Clostridium ljungdahlii (1538)	putative division initiation protein
Clostridium_kluyveri_0_1137	668	1239572	1240240	Clostridium_kluyveri_0	3964618	+		Clostridium (1485)	TIM-barrel fold family protein K06997
Clostridium_kluyveri_0_1138	452	1240253	1240705	Clostridium_kluyveri_0	3964618	+		Clostridium (1485)	FIG001960: FtsZ-interacting protein related to cell division
Clostridium_kluyveri_0_1139	278	1240735	1241013	Clostridium_kluyveri_0	3964618	+		Clostridium (1485)	Integral membrane protein YggT, involved response to extracytoplasmic stress (osmotic shock)
Clostridium_kluyveri_0_1140	776	1241042	1241818	Clostridium_kluyveri_0	3964618	+		Clostridium (1485)	RNA binding protein
Clostridium_kluyveri_0_1141	722	1241834	1242556	Clostridium_kluyveri_0	3964618	+		Clostridium (1485)	DivIVA family protein K04074 cell division initiation protein
Clostridium_kluyveri_0_1142	731	1242643	1243374	Clostridium_kluyveri_0	3964618	+	3.2.2.9	Clostridium (1485)	putative nucleoside phosphorylase K01243 S-adenosylhomocysteine/5'-methylthioadenosine nucleosidase
Clostridium_kluyveri_0_1143	455	1243602	1244057	Clostridium_kluyveri_0	3964618	+	3.4.23.36	Clostridium (1485)	lspA lipoprotein signal peptidase (EC:3.4.23.36) K03101 II
Clostridium_kluyveri_0_1144	917	1244047	1244964	Clostridium_kluyveri_0	3964618	+	4.2.1.70	Clostridium (1485)	rluD1 pseudouridine synthase, RluA family (EC:4.2.1.70) K06180 ribosomal large subunit synthase D
Clostridium_kluyveri_0_1145	1292	1245007	1246299	Clostridium_kluyveri_0	3964618	-		Clostridium botulinum (1491)	uraA xanthine/uracil/vitamin C permease K02824 uracil permease
Clostridium_kluyveri_0_1146	533	1246330	1246863	Clostridium_kluyveri_0	3964618	-	2.4.2.9	Clostridium (1485)	pyrR bifunctional pyrimidine regulatory protein PyrR uracil phosphoribosyltransferase (EC:2.4.2.9) K02825 operon attenuation /
Clostridium_kluyveri_0_1147	1745	1247046	1248791	Clostridium_kluyveri_0	3964618	-		Clostridium (1485)	putative RNA-binding protein
Clostridium_kluyveri_0_1148	824	1248948	1249772	Clostridium_kluyveri_0	3964618	+	5.1.1.7	Clostridium botulinum (1491)	dapF diaminopimelate epimerase (EC:5.1.1.7) K01778
Clostridium_kluyveri_0_1149	1085	1249772	1250857	Clostridium_kluyveri_0	3964618	+		Clostridium (1485)	hypothetical protein
Clostridium_kluyveri_0_1150	1496	1250985	1252481	Clostridium_kluyveri_0	3964618	+		Clostridium (1485)	exeE putative general secretion pathway protein E K02652 type IV pilus assembly PilB
Clostridium_kluyveri_0_1151	986	1252705	1253691	Clostridium_kluyveri_0	3964618	+		Clostridium (1485)	exeF putative general secretion pathway protein F K02653 type IV pilus assembly PilC
Clostridium_kluyveri_0_1152	410	1253794	1254204	Clostridium_kluyveri_0	3964618	+		Clostridium kluyveri (1534)	MULTISPECIES: prepilin-type N-terminal cleavage/methylation domain-containing protein
Clostridium_kluyveri_0_1153	449	1254235	1254684	Clostridium_kluyveri_0	3964618	+		Clostridium (1485)	Prepilin peptidase
Clostridium_kluyveri_0_1154	491	1254665	1255156	Clostridium_kluyveri_0	3964618	+		Clostridium (1485)	putative DNA helicase
Clostridium_kluyveri_0_1155	497	1255125	1255622	Clostridium_kluyveri_0	3964618	+		Clostridium (1485)	Conserved protein
Clostridium_kluyveri_0_1156	446	1255577	1256023	Clostridium_kluyveri_0	3964618	+		Clostridium (1485)	hypothetical protein
Clostridium_kluyveri_0_1157	737	1256027	1256764	Clostridium_kluyveri_0	3964618	+		Clostridium kluyveri (1534)	hypothetical protein
Clostridium_kluyveri_0_1158	443	1256832	1257275	Clostridium_kluyveri_0	3964618	+		Clostridium kluyveri (1534)	hypothetical protein
Clostridium_kluyveri_0_1159	410	1257306	1257716	Clostridium_kluyveri_0	3964618	+		Clostridium kluyveri (1534)	hypothetical protein
Clostridium_kluyveri_0_1160	1076	1258046	1259122	Clostridium_kluyveri_0	3964618	+	3.4.13.9	Firmicutes (1239)	pepQ1 Xaa-Pro dipeptidase (EC:3.4.13.9) K01262 aminopeptidase
Clostridium_kluyveri_0_1161	566	1259376	1259942	Clostridium_kluyveri_0	3964618	+		Clostridium (1485)	elongation factor P (EF-P) family protein K02356
Clostridium_kluyveri_0_1162	398	1259982	1260380	Clostridium_kluyveri_0	3964618	+		Clostridium (1485)	hypothetical protein
Clostridium_kluyveri_0_1163	917	1260541	1261458	Clostridium_kluyveri_0	3964618	+		Clostridium (1485)	stage III sporulation protein AA, SpoIIIAA K06390 AA
Clostridium_kluyveri_0_1164	518	1261461	1261979	Clostridium_kluyveri_0	3964618	+		Clostridium (1485)	spoIIIAB putative stage III sporulation protein AB K06391 AB
Clostridium_kluyveri_0_1165	197	1262045	1262242	Clostridium_kluyveri_0	3964618	+		Clostridium (1485)	stage III sporulation protein AC, SpoIIIAC -related protein K06392 AC
Clostridium_kluyveri_0_1166	383	1262252	1262635	Clostridium_kluyveri_0	3964618	+		Clostridium (1485)	spoIIIAD putative stage III sporulation protein AD K06393 AD
Clostridium_kluyveri_0_1167	1208	1262645	1263853	Clostridium_kluyveri_0	3964618	+		Clostridium (1485)	spoIIIAE putative stage III sporulation protein AE K06394 AE
Clostridium_kluyveri_0_1168	596	1263869	1264465	Clostridium_kluyveri_0	3964618	+		Clostridium (1485)	spoIIIAF putative stage III sporulation protein AF K06395 AF
Clostridium_kluyveri_0_1169	647	1264481	1265128	Clostridium_kluyveri_0	3964618	+		Clostridium (1485)	stage III sporulation protein AG, SpoIIIAG K06396 AG
Clostridium_kluyveri_0_1170	548	1265224	1265772	Clostridium_kluyveri_0	3964618	+		Clostridium (1485)	spoIIIAH putative stage III sporulation protein AH K06397 AH
Clostridium_kluyveri_0_1171	398	1265937	1266335	Clostridium_kluyveri_0	3964618	+		Clostridium botulinum (1491)	asp alkaline shock protein
Clostridium_kluyveri_0_1172	470	1266521	1266991	Clostridium_kluyveri_0	3964618	+		Clostridium (1485)	transcription antitermination factor NusB K03625 N utilization substance protein B
Clostridium_kluyveri_0_1173	1202	1267012	1268214	Clostridium_kluyveri_0	3964618	+	3.1.11.6	Clostridium botulinum (1491)	xseA exodeoxyribonuclease VII large subunit (EC:3.1.11.6) K03601
Clostridium_kluyveri_0_1174	218	1268230	1268448	Clostridium_kluyveri_0	3964618	+	3.1.11.6	Monera	exonuclease VII, small subunit K03602 exodeoxyribonuclease VII subunit
Clostridium_kluyveri_0_1175	881	1268473	1269354	Clostridium_kluyveri_0	3964618	+	2.5.1.10	Clostridium (1485)	ispA geranyltranstransferase (EC:2.5.1.10) K13789 geranylgeranyl diphosphate synthase, type II
Clostridium_kluyveri_0_1176	1874	1269417	1271291	Clostridium_kluyveri_0	3964618	+	2.2.1.7	Clostridium (1485)	dxs deoxyxylulose-5-phosphate synthase K01662 1-deoxy-D-xylulose-5-phosphate synthase
Clostridium_kluyveri_0_1177	824	1271312	1272136	Clostridium_kluyveri_0	3964618	+		Clostridium (1485)	putative rRNA methylase K06442 hemolysin
Clostridium_kluyveri_0_1178	851	1272133	1272984	Clostridium_kluyveri_0	3964618	+	2.7.1.23	Clostridium (1485)	ppnK nicotinamide adenine dinucleotide kinase (EC:2.7.1.23) K00858 NAD+
Clostridium_kluyveri_0_1179	452	1272981	1273433	Clostridium_kluyveri_0	3964618	+		Clostridium (1485)	argR putative arginine repressor K03402 transcriptional regulator metabolism
Clostridium_kluyveri_0_1180	1697	1273445	1275142	Clostridium_kluyveri_0	3964618	+		Clostridium (1485)	recN putative DNA repair protein RecN K03631 RecN (Recombination N)
Clostridium_kluyveri_0_1181	1100	1275348	1276448	Clostridium_kluyveri_0	3964618	+	3.4.21.116	Clostridium botulinum (1491)	spoIVB stage IV sporulation protein B (EC:3.4.21.-) K06399
Clostridium_kluyveri_0_1182	815	1276669	1277484	Clostridium_kluyveri_0	3964618	+		Clostridium (1485)	response regulator receiver protein K07699 two-component system, regulator, stage 0 sporulation protein A
Clostridium_kluyveri_0_1183	521	1277694	1278215	Clostridium_kluyveri_0	3964618	+	3.6.1.13	Clostridium (1485)	MutT/NUDIX NTP pyrophosphatase (EC:3.6.1.13) K01515 ADP-ribose
Clostridium_kluyveri_0_1184	650	1278336	1278986	Clostridium_kluyveri_0	3964618	+		Clostridium (1485)	spoIIM putative sporulation protein K06384 stage II protein M
Clostridium_kluyveri_0_1185	230	1278983	1279213	Clostridium_kluyveri_0	3964618	+		Clostridium (1485)	hypothetical protein
Clostridium_kluyveri_0_1186	878	1279237	1280115	Clostridium_kluyveri_0	3964618	+		Clostridium (1485)	xerD tyrosine recombinase XerD K04763 integrase/recombinase XerD
Clostridium_kluyveri_0_1187	1169	1280166	1281335	Clostridium_kluyveri_0	3964618	+	5.4.2.7	Clostridiales (186802)	deoB phosphopentomutase (EC:5.4.2.7) K01839
Clostridium_kluyveri_0_1188	1301	1281468	1282769	Clostridium_kluyveri_0	3964618	+	2.4.2.2	Firmicutes (1239)	pdp pyrimidine-nucleoside phosphorylase (EC:2.4.2.2) K00756
Clostridium_kluyveri_0_1189	428	1282924	1283352	Clostridium_kluyveri_0	3964618	+		Thermoanaerobacterales Family III. Incertae Sedis (543371)	protein unknown function DUF86
Clostridium_kluyveri_0_1190	398	1283414	1283812	Clostridium_kluyveri_0	3964618	+		Caldicellulosiruptor (44000)	DNA polymerase beta domain-containing protein
Clostridium_kluyveri_0_1191	1151	1284073	1285224	Clostridium_kluyveri_0	3964618	-		Clostridium (1485)	putative methyl-accepting chemotaxis sensory transducer
Clostridium_kluyveri_0_1192	2279	1285747	1288026	Clostridium_kluyveri_0	3964618	+		Clostridium (1485)	putative sensory box-containing diguanylate cyclase
Clostridium_kluyveri_0_1193	605	1288095	1288700	Clostridium_kluyveri_0	3964618	+		Clostridiales (186802)	nitroreductase
Clostridium_kluyveri_0_1194	1277	1289665	1290942	Clostridium_kluyveri_0	3964618	+		Clostridium (1485)	putative sensory box-containing diguanylate cyclase
Clostridium_kluyveri_0_1195	821	1290960	1291781	Clostridium_kluyveri_0	3964618	+		Clostridium (1485)	4Fe-4S ferredoxin iron-sulfur binding domain-containing protein
Clostridium_kluyveri_0_1196	548	1291820	1292368	Clostridium_kluyveri_0	3964618	+		Clostridium carboxidivorans (217159)	Uncharacterized protein MJ0504
Clostridium_kluyveri_0_1197	1211	1292488	1293699	Clostridium_kluyveri_0	3964618	+	3.4.16.4	Clostridium (1485)	dacA2 DacA2 (EC:3.4.16.4) K07258 D-alanyl-D-alanine carboxypeptidase (penicillin-binding protein 5/6)
Clostridium_kluyveri_0_1198	1199	1293865	1295064	Clostridium_kluyveri_0	3964618	+	2.7.7.19	Clostridium (1485)	tRNA nucleotidyltransferase family protein K00970 poly(A) polymerase
Clostridium_kluyveri_0_1199	764	1295055	1295819	Clostridium_kluyveri_0	3964618	+		Clostridium (1485)	scpA segregation condensation protein A K05896 A
Clostridium_kluyveri_0_1200	602	1295800	1296402	Clostridium_kluyveri_0	3964618	+		Clostridium (1485)	scpB segregation condensation protein B K06024 B
Clostridium_kluyveri_0_1201	464	1296501	1296965	Clostridium_kluyveri_0	3964618	-		Clostridium (1485)	Sporulation protein, YTFJ Bacillus subtilis ortholog
Clostridium_kluyveri_0_1202	542	1297207	1297749	Clostridium_kluyveri_0	3964618	-		Clostridium kluyveri (1534)	hypothetical protein
Clostridium_kluyveri_0_1203	1196	1297896	1299092	Clostridium_kluyveri_0	3964618	+	3.4.16.4	Clostridium (1485)	dacB D-alanyl-D-alanine carboxypeptidase (EC:3.4.16.4) K01286
Clostridium_kluyveri_0_1204	476	1299105	1299581	Clostridium_kluyveri_0	3964618	-		Clostridium (1485)	NULL # E Amino acid transport metabolism Function: Acetylornithine deacetylase/Succinyl-diaminopimelate desuccinylase related deacylases Organism: Clostridium acetobutylicum (Cac)
Clostridium_kluyveri_0_1205	506	1299689	1300195	Clostridium_kluyveri_0	3964618	-		Clostridium (1485)	putative methyl-accepting chemotaxis protein
Clostridium_kluyveri_0_1206	533	1300264	1300797	Clostridium_kluyveri_0	3964618	-		Clostridium carboxidivorans (217159)	putative methyl-accepting chemotaxis protein
Clostridium_kluyveri_0_1207	413	1301293	1301706	Clostridium_kluyveri_0	3964618	+		Clostridium (1485)	putative positive regulator sigma E activity K03803 sigma-E factor negative regulatory protein RseC
Clostridium_kluyveri_0_1208	1358	1301942	1303300	Clostridium_kluyveri_0	3964618	+		Thermosinus carboxydivorans (261685)	electron transport complex, RnfABCDGE type, C subunit K03615 complex protein RnfC
Clostridium_kluyveri_0_1209	992	1303320	1304312	Clostridium_kluyveri_0	3964618	+		Thermosinus carboxydivorans (261685)	sodium-translocating NADH-quinone reductase subunit B K03614 electron transport complex protein RnfD
Clostridium_kluyveri_0_1210	548	1304401	1304949	Clostridium_kluyveri_0	3964618	+		Clostridium (1485)	electron transport complex, RnfABCDGE type, G subunit K03612 complex protein RnfG
Clostridium_kluyveri_0_1211	641	1304952	1305593	Clostridium_kluyveri_0	3964618	+		Bacteria (2)	rnfE1 electron transport complex subunit RsxE K03613 protein RnfE
Clostridium_kluyveri_0_1212	581	1305593	1306174	Clostridium_kluyveri_0	3964618	+		Thermosinus carboxydivorans (261685)	rnfA electron transport complex, RnfABCDGE type, A subunit K03617 complex protein RnfA
Clostridium_kluyveri_0_1213	857	1306190	1307047	Clostridium_kluyveri_0	3964618	+		Thermosinus carboxydivorans (261685)	electron transport complex, RnfABCDGE type, B subunit
Clostridium_kluyveri_0_1214	518	1307123	1307641	Clostridium_kluyveri_0	3964618	-	2.5.1.30	Clostridium (1485)	heptaprenyl diphosphate synthase component I (EC:2.5.1.30) K00805
Clostridium_kluyveri_0_1215	656	1307766	1308422	Clostridium_kluyveri_0	3964618	-		Clostridiales (186802)	hypothetical protein
Clostridium_kluyveri_0_1216	467	1308518	1308985	Clostridium_kluyveri_0	3964618	-		Clostridium (1485)	putative lipoprotein
Clostridium_kluyveri_0_1217	824	1309096	1309920	Clostridium_kluyveri_0	3964618	+		Clostridium (1485)	HAD superfamily hydrolase K07024
Clostridium_kluyveri_0_1218	1430	1310344	1311774	Clostridium_kluyveri_0	3964618	+	4.1.3.27	Thermoanaerobacter (1754)	trpE anthranilate synthase component I (EC:4.1.3.27) K01657
Clostridium_kluyveri_0_1219	584	1311775	1312359	Clostridium_kluyveri_0	3964618	+	4.1.3.27	cellular organisms (131567)	ASB1 anthranilate synthase beta subunit (EC:4.1.3.27) K01658 component II
Clostridium_kluyveri_0_1220	1007	1312349	1313356	Clostridium_kluyveri_0	3964618	+	2.4.2.18	Alkaliphilus (114627)	Anthranilate phosphoribosyltransferase (EC:2.4.2.18)
Clostridium_kluyveri_0_1221	788	1313372	1314160	Clostridium_kluyveri_0	3964618	+	4.1.1.48	Thermoanaerobacterales (68295)	trpC indole-3-glycerol-phosphate synthase (EC:4.1.1.48) K01609 indole-3-glycerol phosphate
Clostridium_kluyveri_0_1222	599	1314192	1314791	Clostridium_kluyveri_0	3964618	+	5.3.1.24	Thermoanaerobacter (1754)	phosphoribosylanthranilate isomerase (EC:5.3.1.24) K01817
Clostridium_kluyveri_0_1223	1190	1314788	1315978	Clostridium_kluyveri_0	3964618	+	4.2.1.20	Thermoanaerobacter (1754)	tryptophan synthase, beta chain (EC:4.2.1.20) K01696 synthase
Clostridium_kluyveri_0_1224	791	1315997	1316788	Clostridium_kluyveri_0	3964618	+	4.2.1.20	Thermoanaerobacter (1754)	trpA tryptophan synthase subunit alpha (EC:4.2.1.20) K01695 chain
Clostridium_kluyveri_0_1225	260	1316885	1317145	Clostridium_kluyveri_0	3964618	+		Clostridium (1485)	Repressor CsoR copZA operon
Clostridium_kluyveri_0_1226	452	1317166	1317618	Clostridium_kluyveri_0	3964618	-		Clostridium carboxidivorans (217159)	Membrane spanning protein
Clostridium_kluyveri_0_1227	770	1317615	1318385	Clostridium_kluyveri_0	3964618	-		Clostridium (1485)	Membrane spanning protein
Clostridium_kluyveri_0_1228	1235	1318548	1319783	Clostridium_kluyveri_0	3964618	+	2.1.2.1	Clostridium (1485)	glycine/serine hydroxymethyltransferase, putative (EC:2.1.2.1)
Clostridium_kluyveri_0_1229	260	1319924	1320184	Clostridium_kluyveri_0	3964618	+		Clostridium kluyveri (1534)	hypothetical protein
Clostridium_kluyveri_0_1230	3773	1320299	1324072	Clostridium_kluyveri_0	3964618	+	6.3.5.3	Clostridiales (186802)	purL bifunctional enzyme phosphoribosylformylglycinamidine (FGAM) synthase (EC:6.3.5.3) K01952
Clostridium_kluyveri_0_1231	707	1324201	1324908	Clostridium_kluyveri_0	3964618	+		Clostridium (1485)	putative ABC transporter ATPase K09687 antibiotic transport system ATP-binding protein
Clostridium_kluyveri_0_1232	599	1325059	1325658	Clostridium_kluyveri_0	3964618	+		cellular organisms (131567)	putative bacteriocin ABC transporter, permease protein subunit K09686 antibiotic transport system
Clostridium_kluyveri_0_1233	740	1325660	1326400	Clostridium_kluyveri_0	3964618	+		Clostridium (1485)	putative transporter protein K09686 antibiotic transport system permease protein
Clostridium_kluyveri_0_1234	1277	1326517	1327794	Clostridium_kluyveri_0	3964618	+	2.7.13.3	Firmicutes (1239)	subtilin biosynthesis sensor protein SpaK (EC:2.7.13.3)
Clostridium_kluyveri_0_1235	869	1327917	1328786	Clostridium_kluyveri_0	3964618	+		Clostridium (1485)	DegV family protein
Clostridium_kluyveri_0_1236	1994	1328999	1330993	Clostridium_kluyveri_0	3964618	+		Clostridium (1485)	putative methyl-accepting chemotaxis protein K03406 protein
Clostridium_kluyveri_0_1237	1175	1331129	1332304	Clostridium_kluyveri_0	3964618	+	2.4.2.17	Clostridium (1485)	hisZ ATP phosphoribosyltransferase, regulatory subunit (EC:2.4.2.17) K02502 phosphoribosyltransferase
Clostridium_kluyveri_0_1238	659	1332379	1333038	Clostridium_kluyveri_0	3964618	+	2.4.2.17	Clostridium (1485)	hisG ATP phosphoribosyltransferase catalytic subunit (EC:2.4.2.17) K00765
Clostridium_kluyveri_0_1239	1307	1333049	1334356	Clostridium_kluyveri_0	3964618	+	1.1.1.23	Clostridium (1485)	hisD histidinol dehydrogenase (EC:1.1.1.23) K00013
Clostridium_kluyveri_0_1240	1055	1334371	1335426	Clostridium_kluyveri_0	3964618	+	2.6.1.9	Clostridium (1485)	hisC histidinol-phosphate aminotransferase (EC:2.6.1.9) K00817
Clostridium_kluyveri_0_1241	584	1335449	1336033	Clostridium_kluyveri_0	3964618	+	4.2.1.19	Clostridiales (186802)	hisB imidazoleglycerol-phosphate dehydratase (EC:4.2.1.19) K01693
Clostridium_kluyveri_0_1242	608	1336049	1336657	Clostridium_kluyveri_0	3964618	+		Clostridium (1485)	hisH imidazole glycerol phosphate synthase subunit HisH (EC:2.4.2.-) K02501 glutamine amidotransferase
Clostridium_kluyveri_0_1243	716	1336688	1337404	Clostridium_kluyveri_0	3964618	+	5.3.1.16	Clostridium (1485)	hisA 1-(5-phosphoribosyl)-5- imidazole-4-carboxamide isomerase (EC:5.3.1.16) K01814 phosphoribosylformimino-5-aminoimidazole carboxamide ribotide
Clostridium_kluyveri_0_1244	761	1337407	1338168	Clostridium_kluyveri_0	3964618	+		Clostridium (1485)	imidazole glycerol phosphate synthase subunit (IGP cyclase subunit) K01663 glutamine amidotransferase /
Clostridium_kluyveri_0_1245	320	1338223	1338543	Clostridium_kluyveri_0	3964618	+	3.6.1.31	Clostridium (1485)	phosphoribosyl-amp cyclohydrolase phosphoribosyl-ATP pyrophosphatase (EC:3.6.1.31 3.5.4.19) K11755 phosphoribosyl-ATP pyrophosphohydrolase / phosphoribosyl-AMP
Clostridium_kluyveri_0_1246	332	1338579	1338911	Clostridium_kluyveri_0	3964618	+	3.6.1.31	Clostridium (1485)	hisE phosphoribosyl-ATP pyrophosphatase (EC:3.6.1.31) K01523 pyrophosphohydrolase
Clostridium_kluyveri_0_1247	653	1339036	1339689	Clostridium_kluyveri_0	3964618	+		Clostridium botulinum (1491)	phosphatase
Clostridium_kluyveri_0_1248	590	1339771	1340361	Clostridium_kluyveri_0	3964618	+		Clostridium kluyveri (1534)	hypothetical protein
Clostridium_kluyveri_0_1249	773	1340499	1341272	Clostridium_kluyveri_0	3964618	+	3.1.3.15	Clostridium (1485)	hisK histidinol-phosphatase (EC:3.1.3.15) K04486 (PHP family)
Clostridium_kluyveri_0_1250	419	1341355	1341774	Clostridium_kluyveri_0	3964618	-		Clostridium kluyveri (1534)	hypothetical protein
Clostridium_kluyveri_0_1251	284	1341861	1342145	Clostridium_kluyveri_0	3964618	-		Clostridium (1485)	probable diverged CheY-domain
Clostridium_kluyveri_0_1252	875	1342496	1343371	Clostridium_kluyveri_0	3964618	-		Firmicutes (1239)	phosphoesterase K07098
Clostridium_kluyveri_0_1253	1313	1343422	1344735	Clostridium_kluyveri_0	3964618	-		Clostridiales (186802)	putative helicase subunit Holliday junction resolvase K07478 ATPase
Clostridium_kluyveri_0_1254	539	1345142	1345681	Clostridium_kluyveri_0	3964618	+		Clostridium (1485)	putative transcriptional regulator
Clostridium_kluyveri_0_1255	1589	1345988	1347577	Clostridium_kluyveri_0	3964618	+		Proteobacteria (1224)	yddS YddS K02035 peptide/nickel transport system substrate-binding protein
Clostridium_kluyveri_0_1256	1004	1347735	1348739	Clostridium_kluyveri_0	3964618	+		Proteobacteria (1224)	binding-protein-dependent transport systems inner membrane component K02033 peptide/nickel system permease protein
Clostridium_kluyveri_0_1257	881	1348751	1349632	Clostridium_kluyveri_0	3964618	+		Bacteria (2)	binding-protein-dependent transporter inner membrane component K02034 peptide/nickel transport system permease protein
Clostridium_kluyveri_0_1258	956	1349645	1350601	Clostridium_kluyveri_0	3964618	+	3.6.3.24	Bacteria (2)	oligopeptide/dipeptide ABC transporter ATPase (EC:3.6.3.24) K02031 peptide/nickel transport system ATP-binding protein
Clostridium_kluyveri_0_1259	752	1350601	1351353	Clostridium_kluyveri_0	3964618	+	3.6.3.30	Monera	oligopeptide abc transporter, putative (EC:3.6.3.30)
Clostridium_kluyveri_0_1260	977	1351401	1352378	Clostridium_kluyveri_0	3964618	+	3.4.13.19	Bacteria (2)	membrane dipeptidase (EC:3.4.13.19) K01273
Clostridium_kluyveri_0_1261	407	1352602	1353009	Clostridium_kluyveri_0	3964618	+		Clostridium (1485)	putative transcriptional regulator
Clostridium_kluyveri_0_1262	1208	1353010	1354218	Clostridium_kluyveri_0	3964618	+	2.8.1.7	Clostridium (1485)	NFS1, SPL1 Cysteine desulfurase involved iron-sulfur cluster (Fe/S) biogenesis required post-transcriptional thio-modification mitochondrial cytoplasmic tRNAs essential protein located predominantly mitochondria (EC:2.8.1.7) K04487 cysteine
Clostridium_kluyveri_0_1263	431	1354215	1354646	Clostridium_kluyveri_0	3964618	+		Clostridium (1485)	IscU-like NifU protein, iron-sulfur protein K04488 nitrogen fixation related proteins
Clostridium_kluyveri_0_1264	503	1354738	1355241	Clostridium_kluyveri_0	3964618	+		Clostridium (1485)	Conserved protein
Clostridium_kluyveri_0_1265	1025	1355268	1356293	Clostridium_kluyveri_0	3964618	+		Clostridium botulinum (1491)	putative permease
Clostridium_kluyveri_0_1266	671	1356505	1357176	Clostridium_kluyveri_0	3964618	+		Clostridium kluyveri (1534)	integral membrane sensor signal transduction histidine kinase
Clostridium_kluyveri_0_1267	1349	1357214	1358563	Clostridium_kluyveri_0	3964618	+		Clostridium kluyveri (1534)	putative cell wall-binding protein
Clostridium_kluyveri_0_1268	2639	1358969	1361608	Clostridium_kluyveri_0	3964618	+	6.1.1.7	Clostridium (1485)	alaS alanyl-tRNA synthetase (EC:6.1.1.7) K01872
Clostridium_kluyveri_0_1269	251	1361673	1361924	Clostridium_kluyveri_0	3964618	+		Clostridium (1485)	Hypothetical protein possible functionally linked Alanyl-tRNA synthetase
Clostridium_kluyveri_0_1270	413	1361988	1362401	Clostridium_kluyveri_0	3964618	+		Clostridium (1485)	Holliday junction resolvase-like protein (EC:3.1.-.-) K07447 putative holliday resolvase
Clostridium_kluyveri_0_1271	254	1362444	1362698	Clostridium_kluyveri_0	3964618	+		Clostridium (1485)	MULTISPECIES: DUF1292 domain-containing protein
Clostridium_kluyveri_0_1272	458	1362864	1363322	Clostridium_kluyveri_0	3964618	+		Clostridium (1485)	fur2 ferric uptake regulation protein K03711 Fur family transcriptional regulator, regulator
Clostridium_kluyveri_0_1273	1667	1363360	1365027	Clostridium_kluyveri_0	3964618	+		Clostridium (1485)	metallo-beta-lactamase family protein K12574 ribonuclease J
Clostridium_kluyveri_0_1274	1823	1365191	1367014	Clostridium_kluyveri_0	3964618	+		Clostridium (1485)	GBA1 GTP binding protein TypA K06207 GTP-binding
Clostridium_kluyveri_0_1275	1019	1367030	1368049	Clostridium_kluyveri_0	3964618	+		Clostridium botulinum (1491)	FIG004453: protein YceG like
Clostridium_kluyveri_0_1276	647	1368065	1368712	Clostridium_kluyveri_0	3964618	+		Clostridium (1485)	O-methyltransferase family protein
Clostridium_kluyveri_0_1277	1223	1368714	1369937	Clostridium_kluyveri_0	3964618	+		Clostridium (1485)	peptidase, U32 family (EC:3.4.-.-) K08303 putative protease
Clostridium_kluyveri_0_1278	1661	1370015	1371676	Clostridium_kluyveri_0	3964618	+		Clostridium (1485)	putative peptidoglycan glycosyltransferase
Clostridium_kluyveri_0_1279	701	1371769	1372470	Clostridium_kluyveri_0	3964618	+		Clostridium (1485)	sigK sporulation sigma factor SigK K03091 RNA polymerase sporulation-specific
Clostridium_kluyveri_0_1280	1055	1372802	1373857	Clostridium_kluyveri_0	3964618	+		Clostridium (1485)	yggR transporter K02669 twitching motility protein PilT
Clostridium_kluyveri_0_1281	1274	1374017	1375291	Clostridium_kluyveri_0	3964618	+		Clostridium botulinum (1491)	glycosyl transferase, group 2 family protein (EC:2.4.1.-)
Clostridium_kluyveri_0_1282	1268	1376036	1377304	Clostridium_kluyveri_0	3964618	+		Clostridium (1485)	ftsA cell division protein FtsA K03590 FtsA
Clostridium_kluyveri_0_1283	1118	1377324	1378442	Clostridium_kluyveri_0	3964618	+		Clostridium (1485)	Cell division protein ftsZ, putative K03531 cell FtsZ
Clostridium_kluyveri_0_1284	797	1378723	1379520	Clostridium_kluyveri_0	3964618	+		Clostridium botulinum (1491)	spoIIGA putative sporulation factor SpoIIGA K06383 stage II protein GA (sporulation sigma-E processing peptidase)
Clostridium_kluyveri_0_1285	707	1379550	1380257	Clostridium_kluyveri_0	3964618	+		Clostridium (1485)	sigE2 sporulation sigma factor SigE K03091 RNA polymerase sporulation-specific
Clostridium_kluyveri_0_1286	773	1380331	1381104	Clostridium_kluyveri_0	3964618	+		Clostridium (1485)	sigG sporulation sigma factor SigG K03091 RNA polymerase sporulation-specific
Clostridium_kluyveri_0_1287	269	1381160	1381429	Clostridium_kluyveri_0	3964618	+		Clostridium (1485)	PRC-barrel domain protein
Clostridium_kluyveri_0_1288	455	1381501	1381956	Clostridium_kluyveri_0	3964618	+		Clostridium (1485)	nrdR transcriptional regulator NrdR K07738 repressor NrdR
Clostridium_kluyveri_0_1289	728	1382108	1382836	Clostridium_kluyveri_0	3964618	+		Clostridium (1485)	COG1496: Uncharacterized conserved protein
Clostridium_kluyveri_0_1290	695	1382895	1383590	Clostridium_kluyveri_0	3964618	+		Clostridium (1485)	phoB putative transcriptional regulator K07658 two-component system, OmpR family, alkaline phosphatase synthesis response regulator PhoP
Clostridium_kluyveri_0_1291	1727	1383600	1385327	Clostridium_kluyveri_0	3964618	+	2.7.13.3	Clostridium (1485)	phoR putative phosphate regulon sensor protein (EC:2.7.3.-) K07636 two-component system, OmpR family, histidine kinase PhoR
Clostridium_kluyveri_0_1292	887	1385496	1386383	Clostridium_kluyveri_0	3964618	+		Clostridium botulinum (1491)	pstS phosphate ABC transporter, phosphate-binding protein K02040 transport system substrate-binding protein
Clostridium_kluyveri_0_1293	935	1386451	1387386	Clostridium_kluyveri_0	3964618	+		Firmicutes (1239)	pstC phosphate ABC transporter permease PstC K02037 transport system protein
Clostridium_kluyveri_0_1294	887	1387383	1388270	Clostridium_kluyveri_0	3964618	+		Clostridium (1485)	phosphate ABC transporter permease PstA K02038 transport system protein
Clostridium_kluyveri_0_1295	749	1388283	1389032	Clostridium_kluyveri_0	3964618	+	3.6.3.27	Clostridium (1485)	phosphate ABC transporter ATP-binding protein, PhoT family (EC:3.6.3.27) K02036 transport system protein
Clostridium_kluyveri_0_1296	656	1389107	1389763	Clostridium_kluyveri_0	3964618	+		Clostridium botulinum (1491)	phosphate uptake regulator, PhoU K02039 transport system protein
Clostridium_kluyveri_0_1297	623	1389889	1390512	Clostridium_kluyveri_0	3964618	+		Clostridium (1485)	Phosphate transport regulator (distant homolog PhoU)
Clostridium_kluyveri_0_1298	998	1390505	1391503	Clostridium_kluyveri_0	3964618	+		Clostridium (1485)	pitA low-affinity phosphate transporter lipoprotein transmembrane protein K03306 inorganic transporter, PiT family
Clostridium_kluyveri_0_1299	1334	1391792	1393126	Clostridium_kluyveri_0	3964618	+		Clostridium (1485)	Fe-S oxidoreductase, related to NifB/MoaA family PDZ N-terminal domain
Clostridium_kluyveri_0_1300	1316	1393130	1394446	Clostridium_kluyveri_0	3964618	+		Clostridium (1485)	engA, yfgK, yphC GTP-binding protein EngA K03977
Clostridium_kluyveri_0_1301	998	1394450	1395448	Clostridium_kluyveri_0	3964618	+	1.1.5.3	Clostridium botulinum (1491)	gpsA NAD(P)H-dependent glycerol-3-phosphate dehydrogenase (EC:1.1.5.3) K00057 (NAD(P)+)
Clostridium_kluyveri_0_1302	2234	1395585	1397819	Clostridium_kluyveri_0	3964618	+		Clostridium (1485)	dolichyl-phosphate-mannose-protein mannosyltransferase family protein
Clostridium_kluyveri_0_1303	677	1398015	1398692	Clostridium_kluyveri_0	3964618	+		Clostridium (1485)	transcriptional regulator K07770 two-component system, OmpR family, response regulator CssR
Clostridium_kluyveri_0_1304	1361	1398689	1400050	Clostridium_kluyveri_0	3964618	+	2.7.13.3	Clostridia (186801)	membrane associated sensory histidine kinase K07650 two-component system, OmpR family, sensor kinase CssS
Clostridium_kluyveri_0_1305	974	1400162	1401136	Clostridium_kluyveri_0	3964618	+	2.4.1.83	Clostridium botulinum (1491)	family 2 glycosyl transferase K00721 dolichol-phosphate mannosyltransferase
Clostridium_kluyveri_0_1306	1478	1401260	1402738	Clostridium_kluyveri_0	3964618	+		Clostridium (1485)	spoIVA stage IV sporulation protein A K06398 A
Clostridium_kluyveri_0_1307	899	1403066	1403965	Clostridium_kluyveri_0	3964618	+		Clostridium (1485)	Protein YicC
Clostridium_kluyveri_0_1308	278	1403981	1404259	Clostridium_kluyveri_0	3964618	+		Clostridium (1485)	COG2052 # S Function unknown Function: Uncharacterized protein conserved bacteria Organism: Nostoc sp. PCC 7120 (Nos)
Clostridium_kluyveri_0_1309	665	1404256	1404921	Clostridium_kluyveri_0	3964618	+	2.7.4.8	Clostridium (1485)	gmk guanylate kinase (EC:2.7.4.8) K00942
Clostridium_kluyveri_0_1310	218	1404863	1405081	Clostridium_kluyveri_0	3964618	+	2.7.7.6	Clostridium botulinum (1491)	rpoZ DNA-directed RNA polymerase subunit omega (EC:2.7.7.6) K03060
Clostridium_kluyveri_0_1311	1190	1405081	1406271	Clostridium_kluyveri_0	3964618	+	4.1.1.36	Clostridium (1485)	phosphopantothenoylcysteine decarboxylase/phosphopantothenate--cysteine ligase (EC:4.1.1.36 6.3.2.5) K13038 decarboxylase / phosphopantothenate--cysteine
Clostridium_kluyveri_0_1312	2201	1406371	1408572	Clostridium_kluyveri_0	3964618	+		Clostridium (1485)	primosome assembly protein PriA K04066 primosomal N' (replication factor Y) (superfamily II helicase)
Clostridium_kluyveri_0_1313	443	1408683	1409126	Clostridium_kluyveri_0	3964618	+	3.5.1.88	Clostridium (1485)	def peptide deformylase (EC:3.5.1.88) K01462
Clostridium_kluyveri_0_1314	932	1409142	1410074	Clostridium_kluyveri_0	3964618	+	2.1.2.9	Clostridium (1485)	fmt methionyl-tRNA formyltransferase (EC:2.1.2.9) K00604
Clostridium_kluyveri_0_1315	680	1410093	1410773	Clostridium_kluyveri_0	3964618	+		Clostridium (1485)	putative neutral zinc metallopeptidase K06973
Clostridium_kluyveri_0_1316	1331	1410845	1412176	Clostridium_kluyveri_0	3964618	+		Clostridium (1485)	sun putative rRNA subunit cytosine-methyltransferase (EC:2.1.1.-) K03500 ribosomal RNA small methyltransferase B
Clostridium_kluyveri_0_1317	1079	1412186	1413265	Clostridium_kluyveri_0	3964618	+		Clostridium (1485)	radical SAM enzyme, Cfr family K06941 ribosomal RNA large subunit methyltransferase N
Clostridium_kluyveri_0_1318	728	1413249	1413977	Clostridium_kluyveri_0	3964618	+	3.1.3.16	Clostridium (1485)	phosphoprotein phosphatase 2C (EC:3.1.3.16) K01090 protein
Clostridium_kluyveri_0_1319	1916	1413952	1415868	Clostridium_kluyveri_0	3964618	+	2.7.11.1	Clostridium botulinum (1491)	serine/threonine protein kinase (EC:2.7.11.1) K08884 kinase, bacterial
Clostridium_kluyveri_0_1320	863	1415897	1416760	Clostridium_kluyveri_0	3964618	+		Clostridium (1485)	rsgA ribosome-associated GTPase K06949 ribosome biogenesis GTPase
Clostridium_kluyveri_0_1321	650	1416799	1417449	Clostridium_kluyveri_0	3964618	+	5.1.3.1	Clostridium (1485)	RPE1 ribulose phosphate-3-epimerase, chloroplast precursor (EC:5.1.3.1) K01783 ribulose-phosphate 3-epimerase
Clostridium_kluyveri_0_1322	635	1417451	1418086	Clostridium_kluyveri_0	3964618	+	2.7.6.2	Clostridium botulinum (1491)	thiamine pyrophosphokinase (EC:2.7.6.2) K00949
Clostridium_kluyveri_0_1323	155	1418184	1418339	Clostridium_kluyveri_0	3964618	+		root (1)	hypothetical protein
Clostridium_kluyveri_0_1324	191	1418478	1418669	Clostridium_kluyveri_0	3964618	-		Clostridium (1485)	rpmB 50S ribosomal protein L28 K02902 large subunit L28
Clostridium_kluyveri_0_1325	947	1418879	1419826	Clostridium_kluyveri_0	3964618	+	1.1.1.27	Clostridium (1485)	LDHAL6A, LDH6A, MGC23940 lactate dehydrogenase A-like 6A (EC:1.1.1.27) K00016 L-lactate
Clostridium_kluyveri_0_1326	350	1419971	1420321	Clostridium_kluyveri_0	3964618	+		Clostridium (1485)	putative alkaline shock protein
Clostridium_kluyveri_0_1327	1667	1420339	1422006	Clostridium_kluyveri_0	3964618	+		Clostridium (1485)	DAK2 domain-containing protein K07030
Clostridium_kluyveri_0_1328	2039	1422111	1424150	Clostridium_kluyveri_0	3964618	+	3.6.4.12	Clostridium (1485)	recG ATP-dependent DNA helicase RecG (EC:3.6.1.-) K03655
Clostridium_kluyveri_0_1329	554	1424282	1424836	Clostridium_kluyveri_0	3964618	+	2.1.1.171	Clostridium (1485)	methyltransferase K08316 ribosomal RNA small subunit methyltransferase D
Clostridium_kluyveri_0_1330	494	1424842	1425336	Clostridium_kluyveri_0	3964618	+	2.7.7.3	Clostridium (1485)	coaD phosphopantetheine adenylyltransferase (EC:2.7.7.3) K00954 pantetheine-phosphate
Clostridium_kluyveri_0_1331	524	1425358	1425882	Clostridium_kluyveri_0	3964618	+		Clostridium (1485)	Archaeal/vacuolar-type H+-ATPase subunit H
Clostridium_kluyveri_0_1332	1166	1425865	1427031	Clostridium_kluyveri_0	3964618	-		Clostridium botulinum (1491)	ylbJ putative sporulation integral membrane protein YlbJ
Clostridium_kluyveri_0_1333	1226	1427120	1428346	Clostridium_kluyveri_0	3964618	-		Clostridium (1485)	FIG007079: UPF0348 protein family
Clostridium_kluyveri_0_1334	1001	1428554	1429555	Clostridium_kluyveri_0	3964618	+	2.3.1.8	Clostridium (1485)	phosphate acetyltransferase (EC:2.3.1.8) K00625
Clostridium_kluyveri_0_1335	1217	1430453	1431670	Clostridium_kluyveri_0	3964618	+	2.7.2.1	Clostridium (1485)	ackA acetate kinase (EC:2.7.2.1) K00925
Clostridium_kluyveri_0_1336	503	1431819	1432322	Clostridium_kluyveri_0	3964618	+		Clostridium (1485)	ribosomal protein L32 family protein K07040 uncharacterized
Clostridium_kluyveri_0_1337	182	1432336	1432518	Clostridium_kluyveri_0	3964618	+		Clostridium (1485)	rpmF 50S ribosomal protein L32 K02911 large subunit L32
Clostridium_kluyveri_0_1338	1004	1432735	1433739	Clostridium_kluyveri_0	3964618	+	2.3.1.15	Clostridium (1485)	plsX putative fatty acid/phospholipid synthesis protein PlsX K03621 glycerol-3-phosphate acyltransferase PlsX
Clostridium_kluyveri_0_1339	233	1433870	1434103	Clostridium_kluyveri_0	3964618	+		Thermoanaerobacter (1754)	acpP acyl carrier protein (ACP) K02078
Clostridium_kluyveri_0_1340	734	1434272	1435006	Clostridium_kluyveri_0	3964618	+	3.1.26.3	Clostridium (1485)	rnc ribonuclease III (EC:3.1.26.3) K03685
Clostridium_kluyveri_0_1341	1073	1434996	1436069	Clostridium_kluyveri_0	3964618	+		Clostridium (1485)	radical SAM domain-containing protein
Clostridium_kluyveri_0_1342	92	1436085	1436177	Clostridium_kluyveri_0	3964618	+		root (1)	hypothetical protein
Clostridium_kluyveri_0_1343	3551	1436199	1439750	Clostridium_kluyveri_0	3964618	+		Clostridium (1485)	smc chromosome segregation protein SMC K03529
Clostridium_kluyveri_0_1344	911	1439774	1440685	Clostridium_kluyveri_0	3964618	+		Clostridium (1485)	csr1 chloroplast srp54 receptor1 K03110 fused signal recognition particle receptor
Clostridium_kluyveri_0_1345	335	1440779	1441114	Clostridium_kluyveri_0	3964618	+		Clostridium (1485)	Signal recognition particle associated protein
Clostridium_kluyveri_0_1346	1349	1441131	1442480	Clostridium_kluyveri_0	3964618	+		Clostridium (1485)	CPSRP54 (CHLOROPLAST SIGNAL RECOGNITION PARTICLE 54 KDA SUBUNIT) 7S RNA binding / GTP mRNA signal sequence binding K03106 recognition particle subunit SRP54
Clostridium_kluyveri_0_1347	257	1442574	1442831	Clostridium_kluyveri_0	3964618	+		Clostridium (1485)	mitochondrial ribosomal protein S16, precursor
Clostridium_kluyveri_0_1348	227	1442851	1443078	Clostridium_kluyveri_0	3964618	+		Clostridium (1485)	KH domain RNA binding protein YlqC
Clostridium_kluyveri_0_1349	488	1443258	1443746	Clostridium_kluyveri_0	3964618	+		Clostridium (1485)	rimM 16S rRNA-processing protein RimM K02860 rRNA processing RimM
Clostridium_kluyveri_0_1350	734	1443737	1444471	Clostridium_kluyveri_0	3964618	+	2.1.1.31	Clostridium (1485)	trmD tRNA (guanine-N(1)-)-methyltransferase (EC:2.1.1.31) K00554 (guanine-N1-)-methyltransferase
Clostridium_kluyveri_0_1351	347	1444633	1444980	Clostridium_kluyveri_0	3964618	+		Clostridium (1485)	rplS 50S ribosomal protein L19 K02884 large subunit L19
Clostridium_kluyveri_0_1352	524	1445032	1445556	Clostridium_kluyveri_0	3964618	+	3.4.21.89	Clostridium (1485)	lepB-2 signal peptidase I (EC:3.4.21.89) K03100
Clostridium_kluyveri_0_1353	842	1445570	1446412	Clostridium_kluyveri_0	3964618	+		Clostridium (1485)	rbgA, ylqF ribosomal biogenesis GTPase K14540 ribosome GTPase A
Clostridium_kluyveri_0_1354	866	1446432	1447298	Clostridium_kluyveri_0	3964618	+	3.1.26.4	Clostridium (1485)	rnhB ribonuclease HII (EC:3.1.26.4) K03470
Clostridium_kluyveri_0_1355	431	1447315	1447746	Clostridium_kluyveri_0	3964618	-		Clostridium carboxidivorans (217159)	Endonuclease (EC 3.1.-.-)
Clostridium_kluyveri_0_1356	191	1447784	1447975	Clostridium_kluyveri_0	3964618	-		Clostridium (1485)	hypothetical protein
Clostridium_kluyveri_0_1357	1517	1448113	1449630	Clostridium_kluyveri_0	3964618	-		Clostridium botulinum (1491)	Mg chelatase-like protein K07391 magnesium chelatase family protein
Clostridium_kluyveri_0_1358	818	1449700	1450518	Clostridium_kluyveri_0	3964618	-	3.1.21.2	Clostridium (1485)	AP endonuclease, family 2 K01151 deoxyribonuclease IV
Clostridium_kluyveri_0_1359	1100	1450676	1451776	Clostridium_kluyveri_0	3964618	+		Clostridium (1485)	putative smf protein K04096 DNA processing protein
Clostridium_kluyveri_0_1360	2093	1452043	1454136	Clostridium_kluyveri_0	3964618	+	5.99.1.2	Clostridium (1485)	topA DNA topoisomerase I (EC:5.99.1.2) K03168
Clostridium_kluyveri_0_1361	776	1454464	1455240	Clostridium_kluyveri_0	3964618	+		Clostridium (1485)	codY putative transcriptional repressor CodY K03706 pleiotropic
Clostridium_kluyveri_0_1362	704	1455596	1456300	Clostridium_kluyveri_0	3964618	+		Clostridium (1485)	rps2 30S ribosomal protein S2 K02967 small subunit S2
Clostridium_kluyveri_0_1363	152	1456401	1456553	Clostridium_kluyveri_0	3964618	+		root (1)	hypothetical protein
Clostridium_kluyveri_0_1364	920	1456522	1457442	Clostridium_kluyveri_0	3964618	+		Clostridium (1485)	translation elongation factor Ts K02357 Ts
Clostridium_kluyveri_0_1365	713	1457541	1458254	Clostridium_kluyveri_0	3964618	+	2.7.4.22	Clostridium (1485)	Uridylate kinase, putative K09903 uridylate kinase
Clostridium_kluyveri_0_1366	557	1458275	1458832	Clostridium_kluyveri_0	3964618	+		Clostridium (1485)	ribosome recycling factor K02838 factor
Clostridium_kluyveri_0_1367	764	1458902	1459666	Clostridium_kluyveri_0	3964618	+	2.5.1.31	Clostridium botulinum (1491)	di-trans,poly-cis-decaprenylcistransferase K00806 undecaprenyl diphosphate synthase
Clostridium_kluyveri_0_1368	806	1459882	1460688	Clostridium_kluyveri_0	3964618	+	2.7.7.41	Clostridium (1485)	putative nucleotidyltransferase (EC:2.7.7.-) K00981 phosphatidate cytidylyltransferase
Clostridium_kluyveri_0_1369	1157	1460910	1462067	Clostridium_kluyveri_0	3964618	+	1.1.1.267	Clostridium (1485)	DXR DXR (1-DEOXY-D-XYLULOSE 5-PHOSPHATE REDUCTOISOMERASE) 1-deoxy-D-xylulose-5-phosphate reductoisomerase (EC:1.1.1.267) K00099
Clostridium_kluyveri_0_1370	1010	1462095	1463105	Clostridium_kluyveri_0	3964618	+		Clostridium (1485)	rseP RIP metalloprotease RseP (EC:3.4.24.-) K11749 regulator sigma E protease
Clostridium_kluyveri_0_1371	1049	1463145	1464194	Clostridium_kluyveri_0	3964618	+	1.17.7.1	Clostridium (1485)	ispG, gcpE 4-hydroxy-3-methylbut-2-en-1-yl diphosphate synthase K03526 (E)-4-hydroxy-3-methylbut-2-enyl-diphosphate synthase
Clostridium_kluyveri_0_1372	4319	1464416	1468735	Clostridium_kluyveri_0	3964618	+	2.7.7.7	Clostridium botulinum (1491)	polC, mutI DNA polymerase III PolC (EC:2.7.7.7) K03763 subunit alpha, Gram-positive type
Clostridium_kluyveri_0_1373	464	1469009	1469473	Clostridium_kluyveri_0	3964618	+		Clostridium (1485)	COG0779: clustered transcription termination protein NusA
Clostridium_kluyveri_0_1374	1067	1469492	1470559	Clostridium_kluyveri_0	3964618	+		Clostridium (1485)	nusA transcription elongation factor NusA K02600 N utilization substance protein A
Clostridium_kluyveri_0_1375	269	1470572	1470841	Clostridium_kluyveri_0	3964618	+		Clostridium (1485)	COG2740: Predicted nucleic-acid-binding protein implicated transcription termination
Clostridium_kluyveri_0_1376	317	1470831	1471148	Clostridium_kluyveri_0	3964618	+		Clostridium (1485)	ribosomal protein L7Ae family
Clostridium_kluyveri_0_1377	2126	1471124	1473250	Clostridium_kluyveri_0	3964618	+	2.7.7.4	Clostridium (1485)	initiation factor IF2-alpha, putative (EC:2.7.7.4)
Clostridium_kluyveri_0_1378	365	1473269	1473634	Clostridium_kluyveri_0	3964618	+		Clostridium (1485)	rbfA ribosome-binding factor A K02834 A
Clostridium_kluyveri_0_1379	965	1473621	1474586	Clostridium_kluyveri_0	3964618	+		Clostridium (1485)	DHH family protein K06881
Clostridium_kluyveri_0_1380	872	1474583	1475455	Clostridium_kluyveri_0	3964618	+	5.4.99.12	Clostridium (1485)	truB tRNA pseudouridine synthase B (EC:5.4.99.12) K03177
Clostridium_kluyveri_0_1381	938	1475467	1476405	Clostridium_kluyveri_0	3964618	+	2.7.7.2	Clostridium (1485)	ribF bifunctional enzyme FAD synthetase/riboflavin kinase (EC:2.7.7.2 2.7.1.26) K11753 riboflavin / FMN adenylyltransferase
Clostridium_kluyveri_0_1382	263	1476521	1476784	Clostridium_kluyveri_0	3964618	+		Clostridiales (186802)	rpsO 30S ribosomal protein S15 K02956 small subunit S15
Clostridium_kluyveri_0_1383	2126	1476855	1478981	Clostridium_kluyveri_0	3964618	+	2.7.7.8	Clostridium (1485)	pnp polynucleotide phosphorylase/polyadenylase (EC:2.7.7.8) K00962 polyribonucleotide nucleotidyltransferase
Clostridium_kluyveri_0_1384	1298	1479077	1480375	Clostridium_kluyveri_0	3964618	+		Clostridium (1485)	M16 family peptidase (EC:3.4.24.-)
Clostridium_kluyveri_0_1385	272	1480484	1480756	Clostridium_kluyveri_0	3964618	+		Clostridium (1485)	PRC-barrel domain-containing protein
Clostridium_kluyveri_0_1386	1199	1481032	1482231	Clostridium_kluyveri_0	3964618	+	2.7.2.4	Clostridium (1485)	dapG aspartate kinase I (EC:2.7.2.4) K00928
Clostridium_kluyveri_0_1387	689	1482288	1482977	Clostridium_kluyveri_0	3964618	+	3.4.21.92	Clostridium (1485)	clpP-1 Clp protease (EC:3.4.21.92)
Clostridium_kluyveri_0_1388	2291	1483145	1485436	Clostridium_kluyveri_0	3964618	+		Clostridium botulinum (1491)	ftsK DNA translocase FtsK/SpoIIIE K03466 segregation ATPase FtsK/SpoIIIE, S-DNA-T family
Clostridium_kluyveri_0_1389	1340	1485568	1486908	Clostridium_kluyveri_0	3964618	+		Clostridium (1485)	putative MiaB-like tRNA modifying enzyme K14441 ribosomal protein S12 methylthiotransferase
Clostridium_kluyveri_0_1390	590	1486889	1487479	Clostridium_kluyveri_0	3964618	+	2.7.8.5	Clostridium (1485)	pgsA CDP-diacylglycerol-glycerol-3-phosphate 3-phosphatidyltransferase (EC:2.7.8.5) K00995 CDP-diacylglycerol--glycerol-3-phosphate
Clostridium_kluyveri_0_1391	1091	1487613	1488704	Clostridium_kluyveri_0	3964618	+		Clostridium (1485)	protein recA K03553 recombination RecA
Clostridium_kluyveri_0_1392	1544	1489033	1490577	Clostridium_kluyveri_0	3964618	+		Clostridium (1485)	phosphodiesterase K06950 uncharacterized protein
Clostridium_kluyveri_0_1393	260	1490726	1490986	Clostridium_kluyveri_0	3964618	+		cellular organisms (131567)	spoVS stage V sporulation protein S K06416 S
Clostridium_kluyveri_0_1394	860	1491151	1492011	Clostridium_kluyveri_0	3964618	+		Clostridium (1485)	ubiA putative 4-hydroxybenzoate polyprenyltransferase (EC:2.5.1.-)
Clostridium_kluyveri_0_1395	1283	1492030	1493313	Clostridium_kluyveri_0	3964618	+		Clostridium ljungdahlii (1538)	Transporter
Clostridium_kluyveri_0_1396	356	1493318	1493674	Clostridium_kluyveri_0	3964618	+		Clostridium (1485)	transporter protein
Clostridium_kluyveri_0_1397	1241	1493677	1494918	Clostridium_kluyveri_0	3964618	+	2.6.1.1	Clostridium botulinum (1491)	kynurenine aminotransferase, putative (EC:2.6.1.1)
Clostridium_kluyveri_0_1398	260	1494938	1495198	Clostridium_kluyveri_0	3964618	+		Clostridium (1485)	phosphotransferase system, phosphocarrier protein HPr K11189
Clostridium_kluyveri_0_1399	173	1495268	1495441	Clostridium_kluyveri_0	3964618	-		root (1)	hypothetical protein
Clostridium_kluyveri_0_1400	1430	1495692	1497122	Clostridium_kluyveri_0	3964618	+	4.3.2.2	Clostridium (1485)	ADSL, AMPS, ASASE, ASL adenylosuccinate lyase (EC:4.3.2.2) K01756
Clostridium_kluyveri_0_1401	1082	1497235	1498317	Clostridium_kluyveri_0	3964618	+		Clostridium kluyveri (1534)	hypothetical protein
Clostridium_kluyveri_0_1402	1463	1498409	1499872	Clostridium_kluyveri_0	3964618	-	6.1.1.17	Clostridium botulinum (1491)	gltX glutamyl-tRNA synthetase (EC:6.1.1.17) K01885
Clostridium_kluyveri_0_1403	1055	1500236	1501291	Clostridium_kluyveri_0	3964618	+	1.2.1.12	Clostridium (1485)	GAP3 glyceraldehyde-3-phosphate dehydrogenase (EC:1.2.1.12 4.3.2.1) K05298 (NADP+) (phosphorylating)
Clostridium_kluyveri_0_1404	1262	1501375	1502637	Clostridium_kluyveri_0	3964618	-	3.4.16.4	Clostridium (1485)	dacA3 DacA3 (EC:3.4.16.4) K01286 D-alanyl-D-alanine carboxypeptidase
Clostridium_kluyveri_0_1405	617	1502959	1503576	Clostridium_kluyveri_0	3964618	+		Clostridium (1485)	putative hydrolase
Clostridium_kluyveri_0_1406	461	1503618	1504079	Clostridium_kluyveri_0	3964618	+		Clostridium kluyveri (1534)	transcriptional regulator
Clostridium_kluyveri_0_1407	167	1504387	1504554	Clostridium_kluyveri_0	3964618	+		root (1)	hypothetical protein
Clostridium_kluyveri_0_1408	245	1504852	1505097	Clostridium_kluyveri_0	3964618	+		Clostridium kluyveri (1534)	hypothetical protein
Clostridium_kluyveri_0_1409	422	1505313	1505735	Clostridium_kluyveri_0	3964618	+		Clostridium (1485)	marR MarR family transcriptional regulator
Clostridium_kluyveri_0_1410	1163	1505738	1506901	Clostridium_kluyveri_0	3964618	+		Bacillus coagulans (1398)	major facilitator superfamily
Clostridium_kluyveri_0_1411	494	1507143	1507637	Clostridium_kluyveri_0	3964618	-		Clostridium kluyveri (1534)	hypothetical protein
Clostridium_kluyveri_0_1412	1313	1508350	1509663	Clostridium_kluyveri_0	3964618	+		Clostridium kluyveri (1534)	sensor kinase
Clostridium_kluyveri_0_1413	1481	1509897	1511378	Clostridium_kluyveri_0	3964618	-	2.4.2.11	Clostridium (1485)	pncB putative nicotinate phosphoribosyltransferase (EC:2.4.2.11) K00763
Clostridium_kluyveri_0_1414	2012	1511519	1513531	Clostridium_kluyveri_0	3964618	+	3.6.4.12	Clostridium botulinum (1491)	helicase, UvrD/REP family K03657 DNA helicase II / ATP-dependent PcrA
Clostridium_kluyveri_0_1415	2696	1513702	1516398	Clostridium_kluyveri_0	3964618	+	2.7.13.3	Firmicutes (1239)	sensor protein KdpD (EC:2.7.13.3) K07646 two-component system, OmpR family, histidine kinase
Clostridium_kluyveri_0_1416	716	1516395	1517111	Clostridium_kluyveri_0	3964618	+		Firmicutes (1239)	kdpE two component system transcriptional regulatory protein K07667 two-component system, OmpR family, KDP operon response regulator KdpE
Clostridium_kluyveri_0_1417	89	1517331	1517420	Clostridium_kluyveri_0	3964618	+		root (1)	hypothetical protein
Clostridium_kluyveri_0_1418	1718	1517539	1519257	Clostridium_kluyveri_0	3964618	+	3.6.3.12	Firmicutes (1239)	kdpA potassium-transporting ATPase subunit A (EC:3.6.3.12) K01546 K+-transporting chain
Clostridium_kluyveri_0_1419	2054	1519271	1521325	Clostridium_kluyveri_0	3964618	+	3.6.3.12	Firmicutes (1239)	kdpB potassium-transporting ATPase subunit B (EC:3.6.3.12) K01547 K+-transporting chain
Clostridium_kluyveri_0_1420	830	1521359	1522189	Clostridium_kluyveri_0	3964618	+	3.6.3.12	Clostridiales (186802)	kdpC high-affinity K+ transporter ATPase chain C (EC:3.6.3.12) K01548 K+-transporting
Clostridium_kluyveri_0_1421	359	1522461	1522820	Clostridium_kluyveri_0	3964618	-	2.1.2.3	cellular organisms (131567)	atic, cb72, id:ibd1333, wu:fb50b10, wu:fb58a11, wu:fi76g09, wu:fy77g01 5-aminoimidazole-4-carboxamide ribonucleotide formyltransferase/IMP cyclohydrolase K00602 phosphoribosylaminoimidazolecarboxamide formyltransferase / IMP cyclohydrolase
Clostridium_kluyveri_0_1422	608	1522771	1523379	Clostridium_kluyveri_0	3964618	-	2.1.2.3	Clostridiales (186802)	ATIC, PURH 5-aminoimidazole-4-carboxamide ribonucleotide formyltransferase/IMP cyclohydrolase (EC:2.1.2.3 3.5.4.10) K00602 phosphoribosylaminoimidazolecarboxamide formyltransferase / IMP
Clostridium_kluyveri_0_1423	548	1523493	1524041	Clostridium_kluyveri_0	3964618	-		Alkaliphilus oremlandii (461876)	entB isochorismatase hydrolase, putative
Clostridium_kluyveri_0_1424	791	1524580	1525371	Clostridium_kluyveri_0	3964618	+		Clostridium (1485)	Substrate-specific component FolT folate ECF transporter
Clostridium_kluyveri_0_1425	1775	1525807	1527582	Clostridium_kluyveri_0	3964618	+		Clostridium (1485)	methyl-accepting chemotaxis protein K03406 protein
Clostridium_kluyveri_0_1426	2081	1527750	1529831	Clostridium_kluyveri_0	3964618	+		Clostridium (1485)	ftsA2 cell division protein FtsA
Clostridium_kluyveri_0_1427	1172	1529860	1531032	Clostridium_kluyveri_0	3964618	+		Clostridium (1485)	amidohydrolase family protein
Clostridium_kluyveri_0_1428	959	1531277	1532236	Clostridium_kluyveri_0	3964618	+	5.4.99.12	Clostridium (1485)	rluD2 putative ribosomal large subunit pseudouridine synthase D (EC:5.4.99.-) K06179 C
Clostridium_kluyveri_0_1429	1625	1532280	1533905	Clostridium_kluyveri_0	3964618	+		Clostridium (1485)	putative stage V sporulation protein B K06409 B
Clostridium_kluyveri_0_1430	1331	1533900	1535231	Clostridium_kluyveri_0	3964618	-		Clostridium (1485)	putative stage V sporulation protein B K06409 B
Clostridium_kluyveri_0_1431	1307	1535426	1536733	Clostridium_kluyveri_0	3964618	+		Clostridium (1485)	Probable lipoprotein
Clostridium_kluyveri_0_1432	716	1536753	1537469	Clostridium_kluyveri_0	3964618	+	3.1.4.3	Clostridium (1485)	zinc dependent phospholipase C (EC:3.1.4.3) K01114
Clostridium_kluyveri_0_1433	509	1537551	1538060	Clostridium_kluyveri_0	3964618	+		Clostridium (1485)	Conserved protein
Clostridium_kluyveri_0_1434	1715	1538087	1539802	Clostridium_kluyveri_0	3964618	+		Clostridium (1485)	putative B12-binding Fe-S oxidoreductase
Clostridium_kluyveri_0_1435	497	1539874	1540371	Clostridium_kluyveri_0	3964618	+		Clostridium (1485)	Substrate-specific component NiaX predicted niacin ECF transporter
Clostridium_kluyveri_0_1436	164	1540441	1540605	Clostridium_kluyveri_0	3964618	-		root (1)	hypothetical protein
Clostridium_kluyveri_0_1437	926	1540869	1541795	Clostridium_kluyveri_0	3964618	+		Clostridium (1485)	hprK putative HPr kinase/phosphorylase (EC:2.7.1.- 2.7.4.-) K06023
Clostridium_kluyveri_0_1438	584	1541749	1542333	Clostridium_kluyveri_0	3964618	+	6.3.3.2	Clostridium ljungdahlii (1538)	5-formyltetrahydrofolate cyclo-ligase (EC:6.3.3.2) K01934
Clostridium_kluyveri_0_1439	1394	1542583	1543977	Clostridium_kluyveri_0	3964618	+		Monera	major facilitator transporter
Clostridium_kluyveri_0_1440	194	1544110	1544304	Clostridium_kluyveri_0	3964618	-		Clostridium kluyveri (1534)	hypothetical protein
Clostridium_kluyveri_0_1441	842	1544506	1545348	Clostridium_kluyveri_0	3964618	+		Clostridium pasteurianum (1501)	membrane protein
Clostridium_kluyveri_0_1442	698	1545410	1546108	Clostridium_kluyveri_0	3964618	+		Clostridia (186801)	two component transcriptional regulator
Clostridium_kluyveri_0_1443	1385	1546110	1547495	Clostridium_kluyveri_0	3964618	+	2.7.13.3	Clostridium (1485)	integral membrane sensor signal transduction histidine kinase (EC:2.7.13.3)
Clostridium_kluyveri_0_1444	707	1547547	1548254	Clostridium_kluyveri_0	3964618	-	2.1.1.163	Clostridium (1485)	ubiE putative ubiquinone/menaquinone biosynthesis methyltransferase K03183 methyltransferase
Clostridium_kluyveri_0_1445	461	1548270	1548731	Clostridium_kluyveri_0	3964618	-		Clostridium (1485)	abortive infection protein K07052
Clostridium_kluyveri_0_1446	632	1548881	1549513	Clostridium_kluyveri_0	3964618	-	2.5.1.74	Clostridium (1485)	putative 1,4-dihydroxy-2-naphthoate octaprenyltransferase (EC:2.5.1.-) K02548
Clostridium_kluyveri_0_1447	629	1549557	1550186	Clostridium_kluyveri_0	3964618	+	1.5.5.1	cellular organisms (131567)	electron-transferring-flavoprotein dehydrogenase (EC:1.5.5.1) K00313 electron transfer flavoprotein-quinone oxidoreductase
Clostridium_kluyveri_0_1448	293	1550186	1550479	Clostridium_kluyveri_0	3964618	+		Clostridium (1485)	4Fe-4S ferredoxin iron-sulfur binding domain-containing protein K03855 like protein
Clostridium_kluyveri_0_1449	341	1550725	1551066	Clostridium_kluyveri_0	3964618	+		Clostridium kluyveri (1534)	hypothetical protein
Clostridium_kluyveri_0_1450	605	1551254	1551859	Clostridium_kluyveri_0	3964618	+		Clostridium kluyveri (1534)	Predicted membrane-associated metal-binding protein
Clostridium_kluyveri_0_1451	1103	1552562	1553665	Clostridium_kluyveri_0	3964618	-		Acetivibrio cellulolyticus (35830)	transposase
Clostridium_kluyveri_0_1452	761	1554646	1555407	Clostridium_kluyveri_0	3964618	+		Firmicutes (1239)	iron aquisition yersiniabactin synthesis enzyme (YbtT,resembles thioesterases)
Clostridium_kluyveri_0_1453	245	1555361	1555606	Clostridium_kluyveri_0	3964618	+		Clostridium kluyveri (1534)	hypothetical protein
Clostridium_kluyveri_0_1454	1595	1555618	1557213	Clostridium_kluyveri_0	3964618	+	2.7.7.58	Clostridiales Family XI. Incertae Sedis (543310)	aryl acid activating protein (EC:2.7.7.-) K02312 2,3-dihydroxybenzoate-AMP ligase
Clostridium_kluyveri_0_1455	6218	1557233	1563451	Clostridium_kluyveri_0	3964618	+		Clostridiales Family XI. Incertae Sedis (543310)	nonribosomal peptide synthase SidE
Clostridium_kluyveri_0_1456	1061	1563460	1564521	Clostridium_kluyveri_0	3964618	+		Clostridiales (186802)	NRPS reductase domain containing protein
Clostridium_kluyveri_0_1457	1445	1564529	1565974	Clostridium_kluyveri_0	3964618	+		Clostridiales (186802)	NRPS cyclization domain containing protein
Clostridium_kluyveri_0_1458	1487	1566015	1567502	Clostridium_kluyveri_0	3964618	+		Clostridium kluyveri (1534)	NRPS methlyase thiolation domain containing protein
Clostridium_kluyveri_0_1459	1076	1567499	1568575	Clostridium_kluyveri_0	3964618	+		Clostridium kluyveri (1534)	hypothetical protein
Clostridium_kluyveri_0_1460	1076	1568576	1569652	Clostridium_kluyveri_0	3964618	+		Clostridiales (186802)	NRPS reductase domain containing protein
Clostridium_kluyveri_0_1461	5375	1569645	1575020	Clostridium_kluyveri_0	3964618	+		Clostridium kluyveri (1534)	nonribosomal peptide synthetase
Clostridium_kluyveri_0_1462	1742	1575141	1576883	Clostridium_kluyveri_0	3964618	+	3.6.3.44	Finegoldia magna (1260)	Xenobiotic-transporting ATPase (EC:3.6.3.44)
Clostridium_kluyveri_0_1463	1742	1576880	1578622	Clostridium_kluyveri_0	3964618	+	3.6.3.44	Finegoldia magna (1260)	Xenobiotic-transporting ATPase (EC:3.6.3.44)
Clostridium_kluyveri_0_1464	296	1578678	1578974	Clostridium_kluyveri_0	3964618	+		Firmicutes (1239)	conserved hypothetical CHP02185, integral membrane protein
Clostridium_kluyveri_0_1465	347	1578914	1579261	Clostridium_kluyveri_0	3964618	+		Firmicutes (1239)	Substrate-specific component BL0695 predicted ECF transporter
Clostridium_kluyveri_0_1466	728	1579261	1579989	Clostridium_kluyveri_0	3964618	+		Clostridiales (186802)	transporter K02008 cobalt/nickel transport system permease protein
Clostridium_kluyveri_0_1467	1466	1580005	1581471	Clostridium_kluyveri_0	3964618	+		Clostridiales (186802)	ABC transporter related protein K02006 cobalt/nickel transport system ATP-binding protein
Clostridium_kluyveri_0_1468	1352	1581665	1583017	Clostridium_kluyveri_0	3964618	+		Clostridiales (186802)	Na+driven multidrug efflux pump
Clostridium_kluyveri_0_1469	788	1583822	1584610	Clostridium_kluyveri_0	3964618	+		Clostridium (1485)	ABC transporter ATPase K01990 ABC-2 type transport system ATP-binding protein
Clostridium_kluyveri_0_1470	1625	1584616	1586241	Clostridium_kluyveri_0	3964618	+		Firmicutes (1239)	Conserved protein
Clostridium_kluyveri_0_1471	698	1586563	1587261	Clostridium_kluyveri_0	3964618	+		Firmicutes (1239)	phosphopantetheinyl transferase K06133 4'-phosphopantetheinyl transferase
Clostridium_kluyveri_0_1472	707	1587266	1587973	Clostridium_kluyveri_0	3964618	+		cellular organisms (131567)	linear gramicidin dehydrogenase LgrE (EC:1.1.-.-)
Clostridium_kluyveri_0_1473	5687	1588258	1593945	Clostridium_kluyveri_0	3964618	+		Clostridium (1485)	amino acid adenylation domain-containing protein
Clostridium_kluyveri_0_1474	1175	1593952	1595127	Clostridium_kluyveri_0	3964618	+		Clostridium (1485)	major facilitator transporter
Clostridium_kluyveri_0_1475	9218	1595208	1604426	Clostridium_kluyveri_0	3964618	+		Bacteria (2)	fc01d11 wu:fc01d11 K08955 ATP-dependent metalloprotease
Clostridium_kluyveri_0_1476	401	1604480	1604881	Clostridium_kluyveri_0	3964618	+		Clostridium (1485)	FMN-binding domain protein
Clostridium_kluyveri_0_1477	386	1604874	1605260	Clostridium_kluyveri_0	3964618	+		Clostridium akagii (91623)	hypothetical protein
Clostridium_kluyveri_0_1478	461	1606027	1606488	Clostridium_kluyveri_0	3964618	-		Clostridiales bacterium oral taxon 876 (1321777)	transposase
Clostridium_kluyveri_0_1479	479	1606684	1607163	Clostridium_kluyveri_0	3964618	+		Bacteria (2)	flavodoxin
Clostridium_kluyveri_0_1480	1130	1607282	1608412	Clostridium_kluyveri_0	3964618	+		Desulfomicrobium baculatum (899)	4Fe-4S ferredoxin iron-sulfur binding domain protein K07138
Clostridium_kluyveri_0_1481	842	1608728	1609570	Clostridium_kluyveri_0	3964618	+		Clostridium kluyveri (1534)	polysaccharide deacetylase
Clostridium_kluyveri_0_1482	611	1609702	1610313	Clostridium_kluyveri_0	3964618	-		Clostridium (1485)	TetR family transcriptional regulator
Clostridium_kluyveri_0_1483	1418	1610473	1611891	Clostridium_kluyveri_0	3964618	+		Paenibacillus sp. JDR-2 (324057)	EmrB/QacA family drug resistance transporter
Clostridium_kluyveri_0_1484	131	1612109	1612240	Clostridium_kluyveri_0	3964618	+		root (1)	hypothetical protein
Clostridium_kluyveri_0_1485	1358	1612289	1613647	Clostridium_kluyveri_0	3964618	+		Clostridium kluyveri (1534)	GGDEF domain
Clostridium_kluyveri_0_1486	938	1613787	1614725	Clostridium_kluyveri_0	3964618	+		Clostridium (1485)	putative magnesium cobalt transport protein CorA K03284 metal ion transporter, MIT family
Clostridium_kluyveri_0_1487	1400	1614849	1616249	Clostridium_kluyveri_0	3964618	+		Clostridium (1485)	putative aminopeptidase 1 (EC:3.4.-.-)
Clostridium_kluyveri_0_1488	848	1616319	1617167	Clostridium_kluyveri_0	3964618	-		Clostridium (1485)	putative metal-dependent phosphoesterase K07053
Clostridium_kluyveri_0_1489	200	1617406	1617606	Clostridium_kluyveri_0	3964618	+		Clostridiales (186802)	putative small acid-soluble spore protein
Clostridium_kluyveri_0_1490	326	1617716	1618042	Clostridium_kluyveri_0	3964618	-		Clostridium (1485)	hypothetical protein
Clostridium_kluyveri_0_1491	362	1618329	1618691	Clostridium_kluyveri_0	3964618	+		Clostridium (1485)	Conserved protein
Clostridium_kluyveri_0_1492	431	1619023	1619454	Clostridium_kluyveri_0	3964618	+		Clostridium (1485)	hemerythrin-like metal-binding domain-containing protein K07216 hemerythrin
Clostridium_kluyveri_0_1493	1457	1619852	1621309	Clostridium_kluyveri_0	3964618	+		Clostridium (1485)	lysP APC family lysine-specific permease K03293 amino acid transporter, AAT
Clostridium_kluyveri_0_1494	1412	1621571	1622983	Clostridium_kluyveri_0	3964618	+	4.3.1.1	Clostridiales (186802)	aspA aspartate ammonia-lyase (EC:4.3.1.1) K01744
Clostridium_kluyveri_0_1495	986	1623103	1624089	Clostridium_kluyveri_0	3964618	+	5.1.3.2	Clostridium (1485)	galE UDP-glucose 4-epimerase (EC:5.1.3.2) K01784
Clostridium_kluyveri_0_1496	1700	1624532	1626232	Clostridium_kluyveri_0	3964618	+	6.1.1.19	Clostridium (1485)	argS arginyl-tRNA synthetase (EC:6.1.1.19) K01887
Clostridium_kluyveri_0_1497	797	1626374	1627171	Clostridium_kluyveri_0	3964618	+		Clostridium (1485)	Possible elongation subunit DNA-dependent DNA polymerase
Clostridium_kluyveri_0_1498	377	1627270	1627647	Clostridium_kluyveri_0	3964618	+		Clostridium (1485)	Acetoin utilization protein AcuB
Clostridium_kluyveri_0_1499	725	1627777	1628502	Clostridium_kluyveri_0	3964618	+		Clostridium (1485)	haloacid dehalogenase, IB family protein
Clostridium_kluyveri_0_1500	656	1628566	1629222	Clostridium_kluyveri_0	3964618	+		Clostridium (1485)	Conserved protein
Clostridium_kluyveri_0_1501	1034	1629517	1630551	Clostridium_kluyveri_0	3964618	+	1.2.1.38	Clostridium (1485)	argC N-acetyl-gamma-glutamyl-phosphate reductase (EC:1.2.1.38) K00145 N-acetyl-gamma-glutamyl-phosphate/N-acetyl-gamma-aminoadipyl-phosphate
Clostridium_kluyveri_0_1502	1220	1630577	1631797	Clostridium_kluyveri_0	3964618	+	2.3.1.35	Clostridium (1485)	argJ arginine biosynthesis bifunctional protein ArgJ (EC:2.3.1.35 2.3.1.1) K00620 glutamate N-acetyltransferase / amino-acid
Clostridium_kluyveri_0_1503	851	1631815	1632666	Clostridium_kluyveri_0	3964618	+	2.7.2.8	Clostridium (1485)	Acetylglutamate kinase, putative (EC:2.7.2.8) K00930 acetylglutamate/acetylaminoadipate kinase
Clostridium_kluyveri_0_1504	1172	1632679	1633851	Clostridium_kluyveri_0	3964618	+	2.6.1.11	Clostridium (1485)	argD acetylornithine aminotransferase (EC:2.6.1.11) K00821 acetylornithine/N-succinyldiaminopimelate
Clostridium_kluyveri_0_1505	899	1633995	1634894	Clostridium_kluyveri_0	3964618	+		Clostridium (1485)	MULTISPECIES: ion transporter
Clostridium_kluyveri_0_1506	497	1635075	1635572	Clostridium_kluyveri_0	3964618	+	4.4.1.21	Clostridiales (186802)	luxS S-ribosylhomocysteinase (EC:4.4.1.21) K07173 S-ribosylhomocysteine lyase
Clostridium_kluyveri_0_1507	758	1635770	1636528	Clostridium_kluyveri_0	3964618	-		Clostridium (1485)	molybdopterin/thiamine biosynthesis family protein
Clostridium_kluyveri_0_1508	827	1636834	1637661	Clostridium_kluyveri_0	3964618	+	3.5.1.3	Clostridium (1485)	GI24007 gene product from transcript GI24007-RA K13566 omega-amidase
Clostridium_kluyveri_0_1509	1391	1637808	1639199	Clostridium_kluyveri_0	3964618	+		Clostridium (1485)	glycosyl transferase, group 2 family protein (EC:2.4.1.-)
Clostridium_kluyveri_0_1510	719	1639288	1640007	Clostridium_kluyveri_0	3964618	+	5.4.99.12	Clostridium (1485)	RNA pseudouridine synthase-related protein K06178 ribosomal large subunit synthase B
Clostridium_kluyveri_0_1511	164	1640004	1640168	Clostridium_kluyveri_0	3964618	+		root (1)	hypothetical protein
Clostridium_kluyveri_0_1512	875	1640280	1641155	Clostridium_kluyveri_0	3964618	+		Clostridium (1485)	putative RpiR family transcriptional regulator
Clostridium_kluyveri_0_1513	1304	1641113	1642417	Clostridium_kluyveri_0	3964618	+		Clostridium (1485)	NAD(FAD)-utilizing dehydrogenase K07007
Clostridium_kluyveri_0_1514	665	1642550	1643215	Clostridium_kluyveri_0	3964618	+	2.7.4.14	Clostridium (1485)	cmk cytidylate kinase (EC:2.7.4.14) K00945
Clostridium_kluyveri_0_1515	1913	1643227	1645140	Clostridium_kluyveri_0	3964618	+	1.17.1.2	Clostridium (1485)	4-hydroxy-3-methylbut-2-enyl diphosphate reductase/S1 RNA-binding domain protein (EC:1.17.1.2) K02945 small subunit ribosomal S1 K03527 reductase
Clostridium_kluyveri_0_1516	380	1645401	1645781	Clostridium_kluyveri_0	3964618	+	4.1.1.50	Clostridium (1485)	putative S-adenosylmethionine decarboxylase proenzyme K01611
Clostridium_kluyveri_0_1517	875	1645860	1646735	Clostridium_kluyveri_0	3964618	+		Clostridium (1485)	putative acetyltransferase
Clostridium_kluyveri_0_1518	1196	1646851	1648047	Clostridium_kluyveri_0	3964618	-	2.6.1.1	Clostridium (1485)	aspartate aminotransferase (EC:2.6.1.1) K00811
Clostridium_kluyveri_0_1519	1481	1648306	1649787	Clostridium_kluyveri_0	3964618	+		Clostridium (1485)	Predicted membrane protein
Clostridium_kluyveri_0_1520	692	1650008	1650700	Clostridium_kluyveri_0	3964618	-		Bacteria (2)	methyltransferase type 11
Clostridium_kluyveri_0_1521	1334	1650866	1652200	Clostridium_kluyveri_0	3964618	+	1.3.1.74	Clostridium botulinum (1491)	(dimethylallyl)adenosine tRNA methylthiotransferase (EC:1.3.1.74) K06168 bifunctional enzyme involved thiolation methylation
Clostridium_kluyveri_0_1522	2600	1652234	1654834	Clostridium_kluyveri_0	3964618	+		Clostridium (1485)	mutS1 putative DNA mismatch repair protein MutS K03555 MutS
Clostridium_kluyveri_0_1523	1829	1654875	1656704	Clostridium_kluyveri_0	3964618	+		Clostridium (1485)	mutL1 putative DNA mismatch repair protein MutL (EC:3.2.2.-) K03572
Clostridium_kluyveri_0_1524	929	1656718	1657647	Clostridium_kluyveri_0	3964618	+	2.5.1.75	Clostridium (1485)	miaA tRNA delta(2)-isopentenylpyrophosphate transferase (EC:2.5.1.75) K00791 dimethylallyltransferase
Clostridium_kluyveri_0_1525	248	1657774	1658022	Clostridium_kluyveri_0	3964618	+		Clostridium (1485)	hfq RNA chaperone Hfq K03666 host factor-I protein
Clostridium_kluyveri_0_1526	1280	1658111	1659391	Clostridium_kluyveri_0	3964618	+		Clostridium botulinum (1491)	putative aluminum resistance protein
Clostridium_kluyveri_0_1527	608	1659424	1660032	Clostridium_kluyveri_0	3964618	-	3.4.21.88	Clostridium (1485)	lexA SOS-response transcriptional repressor, LexA (EC:3.4.21.88) K01356 repressor
Clostridium_kluyveri_0_1528	386	1660215	1660601	Clostridium_kluyveri_0	3964618	+		Clostridium (1485)	Protein containing Zn-finger domain
Clostridium_kluyveri_0_1529	335	1660680	1661015	Clostridium_kluyveri_0	3964618	+		Clostridium (1485)	Serine/threonine protein kinases
Clostridium_kluyveri_0_1530	986	1661147	1662133	Clostridium_kluyveri_0	3964618	-		Clostridium (1485)	xerC site-specific tyrosine recombinase XerC
Clostridium_kluyveri_0_1531	908	1662428	1663336	Clostridium_kluyveri_0	3964618	+		Clostridium (1485)	putative activator (R)-2-hydroxyglutaryl-CoA dehydratase
Clostridium_kluyveri_0_1532	1097	1663333	1664430	Clostridium_kluyveri_0	3964618	+		Clostridium botulinum (1491)	putative activator (R)-2-hydroxyglutaryl-CoA dehydratase
Clostridium_kluyveri_0_1533	959	1664411	1665370	Clostridium_kluyveri_0	3964618	+		Clostridium (1485)	putative CoA-substrate-specific enzyme activase
Clostridium_kluyveri_0_1534	857	1665582	1666439	Clostridium_kluyveri_0	3964618	+		Firmicutes (1239)	Uncharacterized conserved protein, YitT family protein
Clostridium_kluyveri_0_1535	221	1666501	1666722	Clostridium_kluyveri_0	3964618	-		Clostridium (1485)	hypothetical protein
Clostridium_kluyveri_0_1536	548	1666802	1667350	Clostridium_kluyveri_0	3964618	-		Clostridium kluyveri (1534)	hypothetical protein
Clostridium_kluyveri_0_1537	206	1667527	1667733	Clostridium_kluyveri_0	3964618	-		Clostridium (1485)	hypothetical protein
Clostridium_kluyveri_0_1538	353	1667759	1668112	Clostridium_kluyveri_0	3964618	-		Firmicutes (1239)	sporulation stage V, protein AE K06407 V AE
Clostridium_kluyveri_0_1539	1001	1668134	1669135	Clostridium_kluyveri_0	3964618	-		Firmicutes (1239)	spoVAD stage V sporulation protein AD K06406 AD
Clostridium_kluyveri_0_1540	479	1669136	1669615	Clostridium_kluyveri_0	3964618	-		cellular organisms (131567)	SpoVA protein K06405 stage V sporulation protein AC
Clostridium_kluyveri_0_1541	860	1669627	1670487	Clostridium_kluyveri_0	3964618	-		Clostridium (1485)	hypothetical Membrane Associated Protein
Clostridium_kluyveri_0_1542	206	1670506	1670712	Clostridium_kluyveri_0	3964618	-		Clostridium (1485)	hypothetical protein
Clostridium_kluyveri_0_1543	920	1670917	1671837	Clostridium_kluyveri_0	3964618	-		Clostridium (1485)	patatin-like phospholipase K07001
Clostridium_kluyveri_0_1544	407	1671957	1672364	Clostridium_kluyveri_0	3964618	+		Clostridium kluyveri (1534)	hypothetical protein
Clostridium_kluyveri_0_1545	953	1672396	1673349	Clostridium_kluyveri_0	3964618	-	2.7.1.2	Clostridium (1485)	transcriptional regulator/sugar kinase (EC:2.7.1.2) K00845 glucokinase
Clostridium_kluyveri_0_1546	1697	1673331	1675028	Clostridium_kluyveri_0	3964618	-	3.2.1.20	cellular organisms (131567)	alpha amylase catalytic region K01187 alpha-glucosidase
Clostridium_kluyveri_0_1547	221	1675329	1675550	Clostridium_kluyveri_0	3964618	-		Clostridium kluyveri (1534)	FeoA-like protein, involved iron transport K04758 ferrous transport protein A
Clostridium_kluyveri_0_1548	134	1675959	1676093	Clostridium_kluyveri_0	3964618	-		root (1)	hypothetical protein
Clostridium_kluyveri_0_1549	2147	1676095	1678242	Clostridium_kluyveri_0	3964618	-		Clostridium botulinum (1491)	feoB-2 ferrous iron transport protein B K04759 B
Clostridium_kluyveri_0_1550	221	1678304	1678525	Clostridium_kluyveri_0	3964618	-		Firmicutes (1239)	FeoA family protein K04758 ferrous iron transport protein A
Clostridium_kluyveri_0_1551	212	1678555	1678767	Clostridium_kluyveri_0	3964618	-		Clostridiales (186802)	FeoA-related protein K04758 ferrous iron transport protein A
Clostridium_kluyveri_0_1552	512	1679088	1679600	Clostridium_kluyveri_0	3964618	-		Clostridium (1485)	infC translation initiation factor 3 K02520 IF-3
Clostridium_kluyveri_0_1553	1385	1679716	1681101	Clostridium_kluyveri_0	3964618	-		Clostridium (1485)	nhaC putative Na(+)/H(+) antiporter K03315 Na+:H+ antiporter, NhaC family
Clostridium_kluyveri_0_1554	1313	1681248	1682561	Clostridium_kluyveri_0	3964618	-		Clostridium tyrobutyricum (1519)	natural resistance-associated macrophage protein
Clostridium_kluyveri_0_1555	680	1682793	1683473	Clostridium_kluyveri_0	3964618	+		cellular organisms (131567)	transcriptional regulator
Clostridium_kluyveri_0_1556	818	1683535	1684353	Clostridium_kluyveri_0	3964618	-	2.4.2.1	Clostridium (1485)	similar to Purine nucleoside phosphorylase (Inosine phosphorylase) (PNP) K03783 purine-nucleoside
Clostridium_kluyveri_0_1557	89	1684304	1684393	Clostridium_kluyveri_0	3964618	-		root (1)	hypothetical protein
Clostridium_kluyveri_0_1558	929	1684393	1685322	Clostridium_kluyveri_0	3964618	-	2.3.1.46	Firmicutes (1239)	metA homoserine O-succinyltransferase (EC:2.3.1.46) K00651
Clostridium_kluyveri_0_1559	527	1686240	1686767	Clostridium_kluyveri_0	3964618	+		Firmicutes (1239)	putative RNA polymerase sigma factor K03088 sigma-70 factor, ECF subfamily
Clostridium_kluyveri_0_1560	248	1686787	1687035	Clostridium_kluyveri_0	3964618	+		Bacillaceae (186817)	hypothetical protein
Clostridium_kluyveri_0_1561	1199	1687011	1688210	Clostridium_kluyveri_0	3964618	+		Clostridium kluyveri (1534)	hypothetical protein
Clostridium_kluyveri_0_1562	2630	1688323	1690953	Clostridium_kluyveri_0	3964618	+	1.2.1.10	Clostridium (1485)	acetaldehyde dehydrogenase (EC:1.2.1.10)
Clostridium_kluyveri_0_1563	380	1691117	1691497	Clostridium_kluyveri_0	3964618	+		Firmicutes (1239)	transcriptional regulator K07737 putative regulator
Clostridium_kluyveri_0_1564	1607	1691511	1693118	Clostridium_kluyveri_0	3964618	+		Clostridium kluyveri (1534)	regulatory protein
Clostridium_kluyveri_0_1565	497	1693173	1693670	Clostridium_kluyveri_0	3964618	-	2.2.1.6	Firmicutes (1239)	ilvH acetolactate synthase 3 regulatory subunit (EC:2.2.1.6) K01653 I/III small
Clostridium_kluyveri_0_1566	1610	1693677	1695287	Clostridium_kluyveri_0	3964618	-	2.2.1.6	Clostridium (1485)	acetolactate synthase, large subunit, biosynthetic type K01652 synthase I/II/III subunit
Clostridium_kluyveri_0_1567	1433	1696116	1697549	Clostridium_kluyveri_0	3964618	-	1.4.1.13	Bacteria (2)	GH15220 gene product from transcript GH15220-RA K00264 glutamate synthase (NADPH/NADH)
Clostridium_kluyveri_0_1568	4529	1697560	1702089	Clostridium_kluyveri_0	3964618	-	1.4.1.13	Bacteria (2)	similar to GLT1 (NADH-dependent glutamate synthase 1 gene) K00264 (NADPH/NADH)
Clostridium_kluyveri_0_1569	497	1702579	1703076	Clostridium_kluyveri_0	3964618	+		Clostridium (1485)	Conserved protein
Clostridium_kluyveri_0_1570	578	1703173	1703751	Clostridium_kluyveri_0	3964618	+		Clostridium (1485)	carboxy-lyase K06966
Clostridium_kluyveri_0_1571	383	1703813	1704196	Clostridium_kluyveri_0	3964618	-	4.1.1.11	Clostridium (1485)	panD aspartate alpha-decarboxylase (EC:4.1.1.11) K01579 1-decarboxylase
Clostridium_kluyveri_0_1572	791	1704467	1705258	Clostridium_kluyveri_0	3964618	+		Clostridium kluyveri (1534)	putative SGNH hydrolase
Clostridium_kluyveri_0_1573	392	1705285	1705677	Clostridium_kluyveri_0	3964618	-	2.7.4.6	Firmicutes (1239)	nme3, MGC92672, NDPK-Z3, ndpkz3, wu:fa99f09, zgc:92672 non-metastatic cells 3, protein expressed (EC:2.7.4.6) K00940 nucleoside-diphosphate kinase
Clostridium_kluyveri_0_1574	245	1705825	1706070	Clostridium_kluyveri_0	3964618	-		Clostridium kluyveri (1534)	hypothetical protein
Clostridium_kluyveri_0_1575	392	1706221	1706613	Clostridium_kluyveri_0	3964618	-		Clostridium kluyveri (1534)	hypothetical protein
Clostridium_kluyveri_0_1576	488	1706764	1707252	Clostridium_kluyveri_0	3964618	-		Clostridium kluyveri (1534)	hypothetical protein
Clostridium_kluyveri_0_1577	2168	1707895	1710063	Clostridium_kluyveri_0	3964618	+		Clostridium (1485)	putative phage infection protein K01421 membrane protein
Clostridium_kluyveri_0_1578	2165	1710084	1712249	Clostridium_kluyveri_0	3964618	+		Clostridium perfringens (1502)	phage infection protein K01421 putative membrane protein
Clostridium_kluyveri_0_1579	164	1712360	1712524	Clostridium_kluyveri_0	3964618	+		root (1)	hypothetical protein
Clostridium_kluyveri_0_1580	914	1712578	1713492	Clostridium_kluyveri_0	3964618	+	2.3.1.46	Firmicutes (1239)	metA homoserine O-succinyltransferase (EC:2.3.1.46) K00651
Clostridium_kluyveri_0_1581	1181	1713575	1714756	Clostridium_kluyveri_0	3964618	-	2.5.1.48	Syntrophobotulus glycolicus (51197)	metB2 MetB2 (EC:2.5.1.48) K01739 cystathionine gamma-synthase
Clostridium_kluyveri_0_1582	1211	1714856	1716067	Clostridium_kluyveri_0	3964618	-	2.5.1.6	Clostridium (1485)	similar to S-adenosylmethionine synthetase 2 K00789
Clostridium_kluyveri_0_1583	764	1716928	1717692	Clostridium_kluyveri_0	3964618	+		Clostridium (1485)	SCP-like extracellular protein
Clostridium_kluyveri_0_1584	602	1718040	1718642	Clostridium_kluyveri_0	3964618	-	2.5.1.3	Clostridium (1485)	tenI thiamine monophosphate synthase K00788 thiamine-phosphate pyrophosphorylase
Clostridium_kluyveri_0_1585	1106	1718639	1719745	Clostridium_kluyveri_0	3964618	-		Firmicutes (1239)	thiazole biosynthesis protein ThiH K03150 thiamine ThiH
Clostridium_kluyveri_0_1586	764	1719757	1720521	Clostridium_kluyveri_0	3964618	-		Firmicutes (1239)	thiG thiazole synthase K03149 thiamine biosynthesis ThiG
Clostridium_kluyveri_0_1587	800	1720577	1721377	Clostridium_kluyveri_0	3964618	-		Clostridium perfringens (1502)	thiF thiamine biosynthesis protein ThiF K03148 adenylyltransferase
Clostridium_kluyveri_0_1588	200	1721379	1721579	Clostridium_kluyveri_0	3964618	-		Clostridium (1485)	thiS thiamine biosynthesis protein ThiS K03154 sulfur carrier
Clostridium_kluyveri_0_1589	971	1722598	1723569	Clostridium_kluyveri_0	3964618	-		Bacillales (1385)	hypothetical protein
Clostridium_kluyveri_0_1590	326	1723574	1723900	Clostridium_kluyveri_0	3964618	-		Lachnospiraceae (186803)	PadR family transcriptional regulator K10947 regulator, regulatory protein
Clostridium_kluyveri_0_1591	1250	1724191	1725441	Clostridium_kluyveri_0	3964618	-		Clostridium (1485)	resE sensor protein ResE (EC:2.7.3.-) K00936
Clostridium_kluyveri_0_1592	695	1725448	1726143	Clostridium_kluyveri_0	3964618	-		Firmicutes (1239)	transcriptional regulatory component sensory transduction system
Clostridium_kluyveri_0_1593	2540	1726211	1728751	Clostridium_kluyveri_0	3964618	-		Clostridium (1485)	putative ABC transporter permease K02004
Clostridium_kluyveri_0_1594	674	1728776	1729450	Clostridium_kluyveri_0	3964618	-	3.6.3.25	Clostridium (1485)	sulfate-transporting ATPase (EC:3.6.3.25)
Clostridium_kluyveri_0_1595	623	1729849	1730472	Clostridium_kluyveri_0	3964618	+		Clostridium kluyveri (1534)	transcriptional regulator
Clostridium_kluyveri_0_1596	383	1730505	1730888	Clostridium_kluyveri_0	3964618	-		Clostridium kluyveri (1534)	hypothetical protein
Clostridium_kluyveri_0_1597	1079	1730885	1731964	Clostridium_kluyveri_0	3964618	-		Clostridium pasteurianum (1501)	Radical SAM
Clostridium_kluyveri_0_1598	695	1732253	1732948	Clostridium_kluyveri_0	3964618	-		Clostridium (1485)	putative anti-SigV factor
Clostridium_kluyveri_0_1599	1472	1733012	1734484	Clostridium_kluyveri_0	3964618	-		Clostridium (1485)	EmrB/QacA family drug resistance transporter
Clostridium_kluyveri_0_1600	461	1734481	1734942	Clostridium_kluyveri_0	3964618	-		Clostridium pasteurianum (1501)	MarR family transcriptional regulator
Clostridium_kluyveri_0_1601	1085	1735088	1736173	Clostridium_kluyveri_0	3964618	+		Clostridium (1485)	UvrABC-related protein, protein C K03703 excinuclease ABC subunit C
Clostridium_kluyveri_0_1602	2318	1737581	1739899	Clostridium_kluyveri_0	3964618	-	2.7.9.2	Clostridium carboxidivorans (217159)	pyruvate phosphate dikinase, PEP/pyruvate-binding K01007 pyruvate, water dikinase
Clostridium_kluyveri_0_1603	413	1739944	1740357	Clostridium_kluyveri_0	3964618	-		Clostridium (1485)	Transcriptional regulator, TetR family
Clostridium_kluyveri_0_1604	338	1740659	1740997	Clostridium_kluyveri_0	3964618	-	1.20.4.1	Clostridium (1485)	ArsC family protein K00537 arsenate reductase
Clostridium_kluyveri_0_1605	1322	1741012	1742334	Clostridium_kluyveri_0	3964618	-		Clostridium (1485)	ABC transporter permease K02004
Clostridium_kluyveri_0_1606	1319	1742347	1743666	Clostridium_kluyveri_0	3964618	-		Clostridium (1485)	ABC transporter permease K02004
Clostridium_kluyveri_0_1607	1184	1743825	1745009	Clostridium_kluyveri_0	3964618	-		Clostridiales (186802)	IS605 family transposase OrfB
Clostridium_kluyveri_0_1608	158	1745096	1745254	Clostridium_kluyveri_0	3964618	+		root (1)	hypothetical protein
Clostridium_kluyveri_0_1609	677	1745300	1745977	Clostridium_kluyveri_0	3964618	-	3.6.3.28	Bacteria (2)	ATP binding cassette (abc) transporter, putative (EC:3.6.3.28)
Clostridium_kluyveri_0_1610	1061	1746392	1747453	Clostridium_kluyveri_0	3964618	-		Clostridium kluyveri (1534)	hypothetical protein
Clostridium_kluyveri_0_1611	1277	1747455	1748732	Clostridium_kluyveri_0	3964618	-		Clostridium (1485)	hypothetical protein
Clostridium_kluyveri_0_1612	647	1748783	1749430	Clostridium_kluyveri_0	3964618	-		Clostridium (1485)	hypothetical protein
Clostridium_kluyveri_0_1613	2327	1749460	1751787	Clostridium_kluyveri_0	3964618	-		Clostridium (1485)	hypothetical protein
Clostridium_kluyveri_0_1614	3410	1751839	1755249	Clostridium_kluyveri_0	3964618	-		Clostridium (1485)	FtsZ like protein I1
Clostridium_kluyveri_0_1615	1742	1755286	1757028	Clostridium_kluyveri_0	3964618	-		Clostridium (1485)	VWA domain-containing protein
Clostridium_kluyveri_0_1616	1451	1757031	1758482	Clostridium_kluyveri_0	3964618	-		Clostridium kluyveri (1534)	hypothetical protein
Clostridium_kluyveri_0_1617	2660	1758528	1761188	Clostridium_kluyveri_0	3964618	-		Clostridium (1485)	hypothetical protein
Clostridium_kluyveri_0_1618	1178	1761198	1762376	Clostridium_kluyveri_0	3964618	-		Clostridium (1485)	hypothetical protein
Clostridium_kluyveri_0_1619	1004	1762413	1763417	Clostridium_kluyveri_0	3964618	-		Clostridium (1485)	ACT domain containing transcriptional regulators, related to gcvR E.coli
Clostridium_kluyveri_0_1620	260	1763810	1764070	Clostridium_kluyveri_0	3964618	-		Clostridium (1485)	cotF related to spore coat protein F
Clostridium_kluyveri_0_1621	206	1764091	1764297	Clostridium_kluyveri_0	3964618	-		Clostridium (1485)	NULL # G Carbohydrate transport metabolism Function: Glucose-6-phosphate isomerase Organism: Clostridium acetobutylicum (Cac)
Clostridium_kluyveri_0_1622	845	1764430	1765275	Clostridium_kluyveri_0	3964618	-		Clostridium (1485)	hypothetical protein
Clostridium_kluyveri_0_1623	338	1765268	1765606	Clostridium_kluyveri_0	3964618	-		Streptococcus (1301)	transcriptional regulator K10947 PadR family regulator, regulatory protein
Clostridium_kluyveri_0_1624	377	1765809	1766186	Clostridium_kluyveri_0	3964618	+		Clostridium (1485)	DUF1696 domain-containing protein
Clostridium_kluyveri_0_1625	656	1766315	1766971	Clostridium_kluyveri_0	3964618	+		Clostridium kluyveri (1534)	VanZ-related protein
Clostridium_kluyveri_0_1626	542	1767359	1767901	Clostridium_kluyveri_0	3964618	+		Clostridium perfringens (1502)	sigV RNA polymerase sigma-70 factor K03088 factor, ECF subfamily
Clostridium_kluyveri_0_1627	1217	1767902	1769119	Clostridium_kluyveri_0	3964618	+		Clostridium (1485)	hypothetical protein
Clostridium_kluyveri_0_1628	1367	1769268	1770635	Clostridium_kluyveri_0	3964618	-		Clostridium (1485)	putative two component sensor kinase
Clostridium_kluyveri_0_1629	689	1770619	1771308	Clostridium_kluyveri_0	3964618	-		Clostridium (1485)	two-component response regulator
Clostridium_kluyveri_0_1630	1160	1771363	1772523	Clostridium_kluyveri_0	3964618	-		Clostridium botulinum (1491)	ABC transporter, permease protein
Clostridium_kluyveri_0_1631	929	1772516	1773445	Clostridium_kluyveri_0	3964618	-		Clostridium botulinum (1491)	putative ABC transporter ATPase K09687 antibiotic transport system ATP-binding protein
Clostridium_kluyveri_0_1632	578	1773597	1774175	Clostridium_kluyveri_0	3964618	-		Clostridium kluyveri (1534)	Membrane associated protein
Clostridium_kluyveri_0_1633	1358	1774311	1775669	Clostridium_kluyveri_0	3964618	-		Clostridium (1485)	MATE efflux family protein
Clostridium_kluyveri_0_1634	284	1776243	1776527	Clostridium_kluyveri_0	3964618	+	5.4.2.1	Bacteria (2)	phosphoglycerate mutase family K01834
Clostridium_kluyveri_0_1635	284	1776624	1776908	Clostridium_kluyveri_0	3964618	+		Clostridium kluyveri (1534)	phosphoglycerate mutase
Clostridium_kluyveri_0_1636	2024	1777187	1779211	Clostridium_kluyveri_0	3964618	-	1.3.1.31	Clostridium kluyveri (1534)	enoate reductase (EC:1.3.1.31) K00219 2,4-dienoyl-CoA (NADPH2)
Clostridium_kluyveri_0_1637	371	1779236	1779607	Clostridium_kluyveri_0	3964618	-	1.3.1.31	Clostridia (186801)	enoate reductase (EC:1.3.1.31)
Clostridium_kluyveri_0_1638	491	1779894	1780385	Clostridium_kluyveri_0	3964618	-		Clostridium kluyveri (1534)	acetyltransferase (GNAT) family protein
Clostridium_kluyveri_0_1639	1589	1780466	1782055	Clostridium_kluyveri_0	3964618	-		Clostridium (1485)	ABC transporter ATP-binding protein
Clostridium_kluyveri_0_1640	1670	1782359	1784029	Clostridium_kluyveri_0	3964618	-	4.2.1.9	Clostridiales (186802)	ilvD-2 dihydroxy-acid dehydratase (EC:4.2.1.9) K01687
Clostridium_kluyveri_0_1641	686	1784167	1784853	Clostridium_kluyveri_0	3964618	-		Clostridiales (186802)	GntR domain-containing protein
Clostridium_kluyveri_0_1642	818	1785073	1785891	Clostridium_kluyveri_0	3964618	-		Clostridium (1485)	putative chemotaxis sensory transducer
Clostridium_kluyveri_0_1643	1004	1785972	1786976	Clostridium_kluyveri_0	3964618	-	2.8.1.6	Clostridium (1485)	bioB2 biotin synthase (EC:2.8.1.6) K01012 synthetase
Clostridium_kluyveri_0_1644	1172	1787058	1788230	Clostridium_kluyveri_0	3964618	-		Clostridium arbusti (1137848)	YibE/F family protein
Clostridium_kluyveri_0_1645	410	1788465	1788875	Clostridium_kluyveri_0	3964618	+	3.5.1.28	Clostridium kluyveri (1534)	N-acetylmuramoyl-L-alanine amidase (EC 3.5.1.28)
Clostridium_kluyveri_0_1646	1718	1788999	1790717	Clostridium_kluyveri_0	3964618	+	3.5.1.28	Clostridium kluyveri (1534)	N-acetylmuramoyl-L-alanine amidase (EC 3.5.1.28)
Clostridium_kluyveri_0_1647	167	1790822	1790989	Clostridium_kluyveri_0	3964618	-		root (1)	hypothetical protein
Clostridium_kluyveri_0_1648	1253	1791122	1792375	Clostridium_kluyveri_0	3964618	-		Clostridiales (186802)	gerKC2 GerKC2
Clostridium_kluyveri_0_1649	1097	1792369	1793466	Clostridium_kluyveri_0	3964618	-		Clostridium kluyveri (1534)	gerKB2 GerKB2
Clostridium_kluyveri_0_1650	1496	1793487	1794983	Clostridium_kluyveri_0	3964618	-		Bacteria (2)	gerKA2 GerKA2 spore germination GerA type complex K06295 protein KA
Clostridium_kluyveri_0_1651	485	1795341	1795826	Clostridium_kluyveri_0	3964618	+		Clostridium kluyveri (1534)	hypothetical protein
Clostridium_kluyveri_0_1652	1061	1795848	1796909	Clostridium_kluyveri_0	3964618	+		Bacteroidetes (976)	Radical SAM domain-containing protein
Clostridium_kluyveri_0_1653	1085	1796965	1798050	Clostridium_kluyveri_0	3964618	+		Alkaliphilus oremlandii (461876)	FecCD family ABC transporter permease K02015 iron complex transport system permease protein
Clostridium_kluyveri_0_1654	785	1798047	1798832	Clostridium_kluyveri_0	3964618	+	3.6.3.34	Bacteria (2)	putative iron compound ABC transporter ATP-binding protein K02013 complex transport system protein
Clostridium_kluyveri_0_1655	1082	1798874	1799956	Clostridium_kluyveri_0	3964618	+		Clostridium (1485)	putative ABC transporter K02016 iron complex transport system substrate-binding protein
Clostridium_kluyveri_0_1656	278	1799998	1800276	Clostridium_kluyveri_0	3964618	+		Clostridium kluyveri (1534)	transporter protein
Clostridium_kluyveri_0_1657	257	1800521	1800778	Clostridium_kluyveri_0	3964618	-	3.1.3.18	Clostridiales (186802)	HAD family phosphatase K01091 phosphoglycolate phosphatase
Clostridium_kluyveri_0_1658	386	1800974	1801360	Clostridium_kluyveri_0	3964618	+		Clostridium (1485)	transcriptional regulator K03892 ArsR family regulator
Clostridium_kluyveri_0_1659	1016	1801395	1802411	Clostridium_kluyveri_0	3964618	+		Bacteria (2)	permease K07089
Clostridium_kluyveri_0_1660	227	1802464	1802691	Clostridium_kluyveri_0	3964618	+		Bacteria (2)	redox-active disulfide protein 2
Clostridium_kluyveri_0_1661	251	1802862	1803113	Clostridium_kluyveri_0	3964618	+		Bacteria (2)	Conserved protein, permease-related
Clostridium_kluyveri_0_1662	329	1803139	1803468	Clostridium_kluyveri_0	3964618	+		Clostridium sporogenes (1509)	Mobile element protein
Clostridium_kluyveri_0_1663	725	1803669	1804394	Clostridium_kluyveri_0	3964618	+		Firmicutes (1239)	Mobile element protein
Clostridium_kluyveri_0_1664	227	1804406	1804633	Clostridium_kluyveri_0	3964618	+		Bacteria (2)	Conserved protein, permease-related
Clostridium_kluyveri_0_1665	473	1805075	1805548	Clostridium_kluyveri_0	3964618	+	1.20.4.1	Clostridium kluyveri (1534)	phosphatase K03741 arsenate reductase
Clostridium_kluyveri_0_1666	1205	1805697	1806902	Clostridium_kluyveri_0	3964618	-		Bacteria (2)	nhaA pH-dependent sodium/proton antiporter K03313 Na+:H+ antiporter, NhaA family
Clostridium_kluyveri_0_1667	797	1807335	1808132	Clostridium_kluyveri_0	3964618	+		Clostridium (1485)	peptidoglycan N-acetylglucosamine deacetylase (EC:3.5.1.-) K01463
Clostridium_kluyveri_0_1668	575	1809124	1809699	Clostridium_kluyveri_0	3964618	+		Firmicutes (1239)	AcrR family transcriptional regulator
Clostridium_kluyveri_0_1669	1445	1809784	1811229	Clostridium_kluyveri_0	3964618	+		Clostridium carboxidivorans (217159)	efflux pump
Clostridium_kluyveri_0_1670	440	1811690	1812130	Clostridium_kluyveri_0	3964618	+		Clostridiales (186802)	transposase, IS204/IS1001/IS1096/IS1165 family protein
Clostridium_kluyveri_0_1671	1220	1812201	1813421	Clostridium_kluyveri_0	3964618	+		Veillonellaceae (31977)	transposase
Clostridium_kluyveri_0_1672	173	1813638	1813811	Clostridium_kluyveri_0	3964618	+		root (1)	hypothetical protein
Clostridium_kluyveri_0_1673	551	1813790	1814341	Clostridium_kluyveri_0	3964618	+		Clostridium kluyveri (1534)	hypothetical protein
Clostridium_kluyveri_0_1674	725	1814552	1815277	Clostridium_kluyveri_0	3964618	-		Firmicutes (1239)	Mobile element protein
Clostridium_kluyveri_0_1675	329	1815478	1815807	Clostridium_kluyveri_0	3964618	-		Clostridium sporogenes (1509)	Mobile element protein
Clostridium_kluyveri_0_1676	1382	1816281	1817663	Clostridium_kluyveri_0	3964618	-		Clostridium (1485)	MATE efflux family protein
Clostridium_kluyveri_0_1677	2162	1818097	1820259	Clostridium_kluyveri_0	3964618	-		Clostridium kluyveri (1534)	polyketide synthase-related protein
Clostridium_kluyveri_0_1678	3029	1820256	1823285	Clostridium_kluyveri_0	3964618	-		Firmicutes (1239)	amino acid adenylation protein
Clostridium_kluyveri_0_1679	1274	1823316	1824590	Clostridium_kluyveri_0	3964618	-	2.3.1.39	Firmicutes (1239)	malonyl CoA-acyl carrier protein transacylase K00645 S-malonyltransferase
Clostridium_kluyveri_0_1680	6005	1824676	1830681	Clostridium_kluyveri_0	3964618	-	6.3.2.26	Bacillus cereus group (86661)	N-(5-amino-5-carboxypentanoyl)-L-cysteinyl-D-valine synthase (Delta-(L-alpha-aminoadipyl)-L-cysteinyl-D-valine synthetase) (ACV (ACVS) K12743
Clostridium_kluyveri_0_1681	2060	1830695	1832755	Clostridium_kluyveri_0	3964618	-		Clostridium kluyveri (1534)	amino acid adenylation domain-containing protein
Clostridium_kluyveri_0_1682	716	1832775	1833491	Clostridium_kluyveri_0	3964618	-		Firmicutes (1239)	linear gramicidin dehydrogenase LgrE (EC:1.1.-.-)
Clostridium_kluyveri_0_1683	686	1834693	1835379	Clostridium_kluyveri_0	3964618	+		Clostridium (1485)	4'-phosphopantetheinyl transferase (EC:2.7.8.-) K06133
Clostridium_kluyveri_0_1684	188	1836167	1836355	Clostridium_kluyveri_0	3964618	-		Clostridium kluyveri (1534)	hypothetical protein
Clostridium_kluyveri_0_1685	1139	1836464	1837603	Clostridium_kluyveri_0	3964618	+		Firmicutes (1239)	xerD site-specific recombinase
Clostridium_kluyveri_0_1686	1952	1837596	1839548	Clostridium_kluyveri_0	3964618	+		Firmicutes (1239)	xerC integrase
Clostridium_kluyveri_0_1687	386	1839529	1839915	Clostridium_kluyveri_0	3964618	+		Firmicutes (1239)	transposase
Clostridium_kluyveri_0_1688	881	1839932	1840813	Clostridium_kluyveri_0	3964618	+		Clostridium kluyveri (1534)	transporter protein
Clostridium_kluyveri_0_1689	950	1840989	1841939	Clostridium_kluyveri_0	3964618	+		Bacteria (2)	molybdate-binding domain-containing protein K07219 putative molybdopterin biosynthesis protein
Clostridium_kluyveri_0_1690	1340	1841946	1843286	Clostridium_kluyveri_0	3964618	-		Bacteria (2)	vnfN nitrogenase associated protein N
Clostridium_kluyveri_0_1691	1526	1843271	1844797	Clostridium_kluyveri_0	3964618	-	1.18.6.1	Bacteria (2)	oxidoreductase/nitrogenase, component 1 (EC:1.18.6.1) K02586 nitrogenase molybdenum-iron protein alpha chain
Clostridium_kluyveri_0_1692	1385	1844910	1846295	Clostridium_kluyveri_0	3964618	-	1.18.6.1	Bacteria (2)	vnfK vanadium nitrogenase subunit beta, VnfK K02591 molybdenum-iron protein beta chain
Clostridium_kluyveri_0_1693	338	1846319	1846657	Clostridium_kluyveri_0	3964618	-	1.18.6.1	Bacteria (2)	vnfG VnfG (EC:1.18.6.1)
Clostridium_kluyveri_0_1694	1388	1846666	1848054	Clostridium_kluyveri_0	3964618	-	1.18.6.1	Bacteria (2)	vnfD vanadium nitrogenase subunit alpha, VnfD K02586 molybdenum-iron protein alpha chain
Clostridium_kluyveri_0_1695	827	1848240	1849067	Clostridium_kluyveri_0	3964618	-	1.18.6.1	Monera	nifH Fe protein, nitrogenase reductase NifH K02588 iron protein NifH
Clostridium_kluyveri_0_1696	1346	1849199	1850545	Clostridium_kluyveri_0	3964618	-		Clostridium (1485)	nifB2 NifB2 K02585 nitrogen fixation protein NifB
Clostridium_kluyveri_0_1697	368	1851542	1851910	Clostridium_kluyveri_0	3964618	+		Clostridium kluyveri (1534)	transcriptional regulator
Clostridium_kluyveri_0_1698	860	1851870	1852730	Clostridium_kluyveri_0	3964618	+		Clostridium kluyveri (1534)	hypothetical protein
Clostridium_kluyveri_0_1699	596	1852720	1853316	Clostridium_kluyveri_0	3964618	+		Clostridium kluyveri (1534)	hypothetical protein
Clostridium_kluyveri_0_1700	326	1853416	1853742	Clostridium_kluyveri_0	3964618	+		Bacteria (2)	nifHD nitrogen regulatory protein PII (nitrogen fixation NifHD) K02589 1
Clostridium_kluyveri_0_1701	371	1853760	1854131	Clostridium_kluyveri_0	3964618	+		Clostridium (1485)	nifHD nitrogen regulatory protein PII (nitrogen fixation NifHD) K02590 2
Clostridium_kluyveri_0_1702	638	1854230	1854868	Clostridium_kluyveri_0	3964618	-		Clostridium kluyveri (1534)	AnfO protein, required Mo- V-independent nitrogenase
Clostridium_kluyveri_0_1703	629	1854944	1855573	Clostridium_kluyveri_0	3964618	-		Clostridium kluyveri (1534)	FeMo cofactor biosynthesis-related protein
Clostridium_kluyveri_0_1704	809	1855617	1856426	Clostridium_kluyveri_0	3964618	-	2.3.3.14	Clostridia (186801)	nifV homocitrate synthase,alpha subunit NifV(NioA) K01655 synthase K02594 NifV
Clostridium_kluyveri_0_1705	1061	1856583	1857644	Clostridium_kluyveri_0	3964618	-	2.3.3.14	Clostridium (1485)	nifV2 NifV2 (EC:2.3.3.14) K02594 homocitrate synthase NifV
Clostridium_kluyveri_0_1706	410	1857869	1858279	Clostridium_kluyveri_0	3964618	-		Bacteria (2)	acetyltransferase, GNAT family
Clostridium_kluyveri_0_1707	1586	1858684	1860270	Clostridium_kluyveri_0	3964618	+		Clostridium kluyveri (1534)	putative protease inhibitor K13963 serpin B
Clostridium_kluyveri_0_1708	884	1860669	1861553	Clostridium_kluyveri_0	3964618	+		Clostridium kluyveri (1534)	HD-GYP domain
Clostridium_kluyveri_0_1709	1772	1861663	1863435	Clostridium_kluyveri_0	3964618	-	2.1.1.13	Clostridium cellulovorans (1493)	metH2 bifunctional homocysteine S-methyltransferase/5,10-methylenetetrahydrofolate reductase protein (EC:2.1.1.13) K00548 5-methyltetrahydrofolate--homocysteine methyltransferase
Clostridium_kluyveri_0_1710	2288	1863432	1865720	Clostridium_kluyveri_0	3964618	-	2.1.1.14	Bacteria (2)	ATMS3 ATMS3 (methionine synthase 3) 5-methyltetrahydropteroyltriglutamate-homocysteine S-methyltransferase/ methionine (EC:2.1.1.14) K00549 5-methyltetrahydropteroyltriglutamate--homocysteine methyltransferase
Clostridium_kluyveri_0_1711	431	1865860	1866291	Clostridium_kluyveri_0	3964618	-		Bacteria (2)	metal dependent phosphohydrolase, HD region
Clostridium_kluyveri_0_1712	2447	1866365	1868812	Clostridium_kluyveri_0	3964618	-	3.4.21.88	Caldicellulosiruptor (44000)	LexA repressor (EC:3.4.21.88)
Clostridium_kluyveri_0_1713	479	1868990	1869469	Clostridium_kluyveri_0	3964618	+		Clostridiales (186802)	RNA polymerase, sigma-24 subunit, ECF subfamily K03088 polymerase sigma-70 factor, subfamily
Clostridium_kluyveri_0_1714	677	1869471	1870148	Clostridium_kluyveri_0	3964618	+		Bacillales (1385)	hypothetical protein
Clostridium_kluyveri_0_1715	242	1870503	1870745	Clostridium_kluyveri_0	3964618	+		Clostridium kluyveri (1534)	Conserved protein
Clostridium_kluyveri_0_1716	1367	1870812	1872179	Clostridium_kluyveri_0	3964618	-	1.8.1.4	Clostridiales (186802)	bfmBC BfmBC (EC:1.8.1.4) K00382 dihydrolipoamide dehydrogenase
Clostridium_kluyveri_0_1717	992	1872191	1873183	Clostridium_kluyveri_0	3964618	-	2.7.7.63	Clostridiales (186802)	lipoyltransferase lipoate-protein ligase K03800 ligase A
Clostridium_kluyveri_0_1718	1463	1873184	1874647	Clostridium_kluyveri_0	3964618	-	1.4.4.2	Clostridiales (186802)	gcsB glycine dehydrogenase subunit 2 (EC:1.4.4.2) K00283
Clostridium_kluyveri_0_1719	1319	1874644	1875963	Clostridium_kluyveri_0	3964618	-	1.4.4.2	Clostridiales (186802)	glycine dehydrogenase (decarboxylating) alpha subunit (EC:1.4.4.2) K00282 1
Clostridium_kluyveri_0_1720	380	1875982	1876362	Clostridium_kluyveri_0	3964618	-		Clostridiales (186802)	gdcH2 precursor carboxylase h-protein 2, glycine decarboxylase complex K02437 cleavage system H protein
Clostridium_kluyveri_0_1721	1088	1876375	1877463	Clostridium_kluyveri_0	3964618	-	2.1.2.10	Clostridiales (186802)	glycine cleavage system T protein K00605 aminomethyltransferase
Clostridium_kluyveri_0_1722	1250	1877829	1879079	Clostridium_kluyveri_0	3964618	-		Clostridium kluyveri (1534)	diguanylate cyclase/phosphodiesterase
Clostridium_kluyveri_0_1723	1313	1879258	1880571	Clostridium_kluyveri_0	3964618	-		Clostridiaceae (31979)	THIC THIC (ThiaminC) ADP-ribose pyrophosphohydrolase/ catalytic/ iron-sulfur cluster binding K03147 thiamine biosynthesis protein ThiC
Clostridium_kluyveri_0_1724	248	1880976	1881224	Clostridium_kluyveri_0	3964618	-		Clostridium kluyveri (1534)	hypothetical protein
Clostridium_kluyveri_0_1725	2450	1881333	1883783	Clostridium_kluyveri_0	3964618	-	2.7.7.13	Clostridium carboxidivorans (217159)	nucleotidyl transferase K00966 mannose-1-phosphate guanylyltransferase K01840 phosphomannomutase
Clostridium_kluyveri_0_1726	1490	1883809	1885299	Clostridium_kluyveri_0	3964618	-		Clostridium carboxidivorans (217159)	group 1 family glycosyl transferase (EC:2.4.1.-)
Clostridium_kluyveri_0_1727	1673	1885447	1887120	Clostridium_kluyveri_0	3964618	-	2.4.1.1	Thermoanaerobacter (1754)	glgP glucan phosphorylase K00688 starch phosphorylase
Clostridium_kluyveri_0_1728	200	1887369	1887569	Clostridium_kluyveri_0	3964618	-		Clostridium kluyveri (1534)	hypothetical protein
Clostridium_kluyveri_0_1729	1382	1887772	1889154	Clostridium_kluyveri_0	3964618	+	1.1.3.15	Clostridium (1485)	FAD/FMN-containing dehydrogenase K00104 glycolate oxidase
Clostridium_kluyveri_0_1730	1850	1889230	1891080	Clostridium_kluyveri_0	3964618	-		Clostridia (186801)	transport protein, ATPase permease component K06147 ATP-binding cassette, subfamily B, bacterial
Clostridium_kluyveri_0_1731	2225	1891077	1893302	Clostridium_kluyveri_0	3964618	-	3.6.3.44	Firmicutes (1239)	Xenobiotic-transporting ATPase (EC:3.6.3.44)
Clostridium_kluyveri_0_1732	437	1893344	1893781	Clostridium_kluyveri_0	3964618	-		Clostridium (1485)	transcriptional regulator, MarR family
Clostridium_kluyveri_0_1733	728	1893978	1894706	Clostridium_kluyveri_0	3964618	+		Clostridium (1485)	putative amino acid transporter, LysE family
Clostridium_kluyveri_0_1734	1862	1894807	1896669	Clostridium_kluyveri_0	3964618	-		Clostridia (186801)	putative aminoacid permease
Clostridium_kluyveri_0_1735	842	1896871	1897713	Clostridium_kluyveri_0	3964618	-		Clostridium (1485)	transporter protein
Clostridium_kluyveri_0_1736	869	1898187	1899056	Clostridium_kluyveri_0	3964618	-		Clostridium kluyveri (1534)	signal transduction protein
Clostridium_kluyveri_0_1737	650	1899368	1900018	Clostridium_kluyveri_0	3964618	-	3.1.3.18	Clostridium kluyveri (1534)	phosphatase K01091 phosphoglycolate phosphatase
Clostridium_kluyveri_0_1738	281	1900892	1901173	Clostridium_kluyveri_0	3964618	-		Bacteria (2)	Antibiotic biosynthesis monooxygenase
Clostridium_kluyveri_0_1739	653	1901373	1902026	Clostridium_kluyveri_0	3964618	+		Clostridium kluyveri (1534)	hypothetical protein
Clostridium_kluyveri_0_1740	1703	1902092	1903795	Clostridium_kluyveri_0	3964618	+		Desulfotomaculum gibsoniae (102134)	Glucose-methanol-choline (GMC) oxidoreductase:NAD binding site
Clostridium_kluyveri_0_1741	1637	1903879	1905516	Clostridium_kluyveri_0	3964618	-		Clostridiales (186802)	methyl-accepting transducer K03406 chemotaxis protein
Clostridium_kluyveri_0_1742	1832	1905811	1907643	Clostridium_kluyveri_0	3964618	-	2.7.7.4	Bacteria (2)	sulfate adenylyltransferase, large subunit (EC:2.7.7.4) K00955 bifunctional enzyme CysN/CysC
Clostridium_kluyveri_0_1743	800	1907723	1908523	Clostridium_kluyveri_0	3964618	-	2.7.7.4	Bacteria (2)	phosphoadenosine phosphosulfate reductase K00957 sulfate adenylyltransferase subunit 2
Clostridium_kluyveri_0_1744	317	1908539	1908856	Clostridium_kluyveri_0	3964618	-		Clostridiales (186802)	4Fe-4S ferredoxin iron-sulfur binding domain-containing protein
Clostridium_kluyveri_0_1745	1691	1908840	1910531	Clostridium_kluyveri_0	3964618	-	1.8.99.2	Caldicellulosiruptor (44000)	fad-dependent pyridine nucleotide-disulfide oxidoreductase K00394 adenylylsulfate reductase, subunit A
Clostridium_kluyveri_0_1746	599	1910536	1911135	Clostridium_kluyveri_0	3964618	-	1.3.1.74	cellular organisms (131567)	adenylsulfate kinase, putative (EC:1.3.1.74) K00860 adenylylsulfate kinase
Clostridium_kluyveri_0_1747	1058	1911232	1912290	Clostridium_kluyveri_0	3964618	-	3.6.3.25	Bacteria (2)	sulfate ABC transporter ATPase (EC:3.6.3.25) K02045 transport system ATP-binding protein
Clostridium_kluyveri_0_1748	827	1912292	1913119	Clostridium_kluyveri_0	3964618	-		Bacteria (2)	sulfate ABC transporter inner membrane subunit CysW K02047 transport system permease protein
Clostridium_kluyveri_0_1749	818	1913131	1913949	Clostridium_kluyveri_0	3964618	-		cellular organisms (131567)	sulfate ABC transporter inner membrane subunit CysT K02046 transport system permease protein
Clostridium_kluyveri_0_1750	1055	1913980	1915035	Clostridium_kluyveri_0	3964618	-		cellular organisms (131567)	sbp sulfate ABC transporter periplasmic sulfate-binding protein K02048 transport system substrate-binding protein
Clostridium_kluyveri_0_1751	1007	1915521	1916528	Clostridium_kluyveri_0	3964618	-		Clostridium kluyveri (1534)	transcriptional regulator
Clostridium_kluyveri_0_1752	215	1917056	1917271	Clostridium_kluyveri_0	3964618	+		Bacteria (2)	thiamine biosynthesis protein ThiS K03154 sulfur carrier
Clostridium_kluyveri_0_1753	830	1917261	1918091	Clostridium_kluyveri_0	3964618	+		Lachnospiraceae (186803)	MOCS3 molybdenum cofactor synthesis 3 K11996 adenylyltransferase sulfurtransferase
Clostridium_kluyveri_0_1754	410	1918096	1918506	Clostridium_kluyveri_0	3964618	+		Bacteria (2)	Mov34/MPN/PAD-1 family protein
Clostridium_kluyveri_0_1755	2315	1918549	1920864	Clostridium_kluyveri_0	3964618	+	1.7.7.1	Clostridium tyrobutyricum (1519)	ferredoxin--nitrite reductase (EC:1.7.7.1) K00381 sulfite (NADPH) hemoprotein beta-component
Clostridium_kluyveri_0_1756	1229	1920938	1922167	Clostridium_kluyveri_0	3964618	+	2.5.1.47	Firmicutes (1239)	cysteine synthase (EC:2.5.1.47) K01740 O-acetylhomoserine (thiol)-lyase
Clostridium_kluyveri_0_1757	266	1922300	1922566	Clostridium_kluyveri_0	3964618	-		Clostridium kluyveri (1534)	hypothetical protein
Clostridium_kluyveri_0_1758	494	1922937	1923431	Clostridium_kluyveri_0	3964618	-		Gammaproteobacteria (1236)	btt cytolytic delta-endotoxin (insecticidal protein)
Clostridium_kluyveri_0_1759	281	1923497	1923778	Clostridium_kluyveri_0	3964618	-		Clostridium kluyveri (1534)	hypothetical protein
Clostridium_kluyveri_0_1760	494	1923998	1924492	Clostridium_kluyveri_0	3964618	+	3.4.21.89	Clostridium kluyveri (1534)	hypothetical protein K03100 signal peptidase I
Clostridium_kluyveri_0_1761	281	1925222	1925503	Clostridium_kluyveri_0	3964618	+		Clostridium (1485)	spoIIID sporulation transcriptional regulator spoiiid
Clostridium_kluyveri_0_1762	353	1925613	1925966	Clostridium_kluyveri_0	3964618	+		Clostridium kluyveri (1534)	hypothetical protein
Clostridium_kluyveri_0_1763	980	1926242	1927222	Clostridium_kluyveri_0	3964618	+		Clostridium (1485)	putative oxidoreductase
Clostridium_kluyveri_0_1764	260	1927219	1927479	Clostridium_kluyveri_0	3964618	+		Clostridium (1485)	glucose-inhibited division protein A
Clostridium_kluyveri_0_1765	467	1927476	1927943	Clostridium_kluyveri_0	3964618	+		Clostridium kluyveri (1534)	putative DNA-binding protein
Clostridium_kluyveri_0_1766	197	1928049	1928246	Clostridium_kluyveri_0	3964618	-		Clostridium (1485)	cold-shock DNA-binding domain-containing protein K03704 cold shock protein (beta-ribbon, CspA family)
Clostridium_kluyveri_0_1767	170	1928575	1928745	Clostridium_kluyveri_0	3964618	+		root (1)	hypothetical protein
Clostridium_kluyveri_0_1768	662	1929096	1929758	Clostridium_kluyveri_0	3964618	+		Clostridium kluyveri (1534)	hypothetical protein
Clostridium_kluyveri_0_1769	1145	1929764	1930909	Clostridium_kluyveri_0	3964618	+		Clostridiales (186802)	transcription regulator
Clostridium_kluyveri_0_1770	374	1931524	1931898	Clostridium_kluyveri_0	3964618	-		Clostridium kluyveri (1534)	hypothetical protein
Clostridium_kluyveri_0_1771	233	1932015	1932248	Clostridium_kluyveri_0	3964618	-		Clostridium kluyveri (1534)	hypothetical protein
Clostridium_kluyveri_0_1772	251	1932305	1932556	Clostridium_kluyveri_0	3964618	-		Firmicutes (1239)	gp9
Clostridium_kluyveri_0_1773	839	1932642	1933481	Clostridium_kluyveri_0	3964618	-	3.5.1.28	Clostridium kluyveri (1534)	N-acetylmuramoyl-L-alanine amidase (EC:3.5.1.28) K01447
Clostridium_kluyveri_0_1774	254	1933498	1933752	Clostridium_kluyveri_0	3964618	-		Clostridium kluyveri (1534)	Hypothetical protein, CF-8 family
Clostridium_kluyveri_0_1775	179	1933769	1933948	Clostridium_kluyveri_0	3964618	-		root (1)	hypothetical protein
Clostridium_kluyveri_0_1776	641	1934163	1934804	Clostridium_kluyveri_0	3964618	-		Clostridium phytofermentans (66219)	Uncharacterized protein, ortholog Thermotoga (4980645)
Clostridium_kluyveri_0_1777	443	1934956	1935399	Clostridium_kluyveri_0	3964618	-		Clostridium kluyveri (1534)	hypothetical protein
Clostridium_kluyveri_0_1778	692	1935418	1936110	Clostridium_kluyveri_0	3964618	-		Clostridium kluyveri (1534)	keratin associated protein
Clostridium_kluyveri_0_1779	1343	1936100	1937443	Clostridium_kluyveri_0	3964618	-		Clostridium kluyveri (1534)	Arylsulfatase regulator (Fe-S oxidoreductase)
Clostridium_kluyveri_0_1780	377	1937436	1937813	Clostridium_kluyveri_0	3964618	-		Clostridium kluyveri (1534)	hypothetical protein
Clostridium_kluyveri_0_1781	788	1937833	1938621	Clostridium_kluyveri_0	3964618	-		Clostridium (1485)	tail fiber protein H
Clostridium_kluyveri_0_1782	632	1938625	1939257	Clostridium_kluyveri_0	3964618	-		root (1)	XkdU related phage protein
Clostridium_kluyveri_0_1783	1130	1939244	1940374	Clostridium_kluyveri_0	3964618	-		Clostridiales (186802)	putative baseplate J-like protein
Clostridium_kluyveri_0_1784	470	1940379	1940849	Clostridium_kluyveri_0	3964618	-		Clostridium tyrobutyricum (1519)	XkdS-related protein
Clostridium_kluyveri_0_1785	338	1940842	1941180	Clostridium_kluyveri_0	3964618	-		Clostridium (1485)	hypothetical protein
Clostridium_kluyveri_0_1786	986	1941155	1942141	Clostridium_kluyveri_0	3964618	-		Clostridium botulinum (1491)	XkdQ-related protein
Clostridium_kluyveri_0_1787	758	1942150	1942908	Clostridium_kluyveri_0	3964618	-		Clostridium kluyveri (1534)	Phage-like element PBSX protein xkdP
Clostridium_kluyveri_0_1788	224	1942989	1943213	Clostridium_kluyveri_0	3964618	+		Clostridium kluyveri (1534)	hypothetical protein
Clostridium_kluyveri_0_1789	509	1943183	1943692	Clostridium_kluyveri_0	3964618	-		Clostridium kluyveri (1534)	hypothetical protein
Clostridium_kluyveri_0_1790	3734	1943699	1947433	Clostridium_kluyveri_0	3964618	-		Clostridium kluyveri (1534)	Membrane proteins related to metalloendopeptidases
Clostridium_kluyveri_0_1791	740	1947639	1948379	Clostridium_kluyveri_0	3964618	-		Clostridium kluyveri (1534)	Membrane proteins related to metalloendopeptidases
Clostridium_kluyveri_0_1792	230	1948514	1948744	Clostridium_kluyveri_0	3964618	+		Clostridium kluyveri (1534)	hypothetical protein
Clostridium_kluyveri_0_1793	416	1948745	1949161	Clostridium_kluyveri_0	3964618	-		Clostridium kluyveri (1534)	hypothetical protein
Clostridium_kluyveri_0_1794	200	1949245	1949445	Clostridium_kluyveri_0	3964618	+		Clostridium kluyveri (1534)	hypothetical protein
Clostridium_kluyveri_0_1795	179	1949448	1949627	Clostridium_kluyveri_0	3964618	-		root (1)	hypothetical protein
Clostridium_kluyveri_0_1796	410	1949809	1950219	Clostridium_kluyveri_0	3964618	-		Clostridium kluyveri (1534)	Chromosome partition protein smc
Clostridium_kluyveri_0_1797	191	1950327	1950518	Clostridium_kluyveri_0	3964618	-		Clostridium kluyveri (1534)	hypothetical protein
Clostridium_kluyveri_0_1798	884	1950518	1951402	Clostridium_kluyveri_0	3964618	-		root (1)	prophage antirepressor-related protein
Clostridium_kluyveri_0_1799	209	1951516	1951725	Clostridium_kluyveri_0	3964618	-		Clostridium kluyveri (1534)	transcriptional regulator
Clostridium_kluyveri_0_1800	806	1951862	1952668	Clostridium_kluyveri_0	3964618	+		Clostridium kluyveri (1534)	phage transcriptional regulator
Clostridium_kluyveri_0_1801	137	1952776	1952913	Clostridium_kluyveri_0	3964618	+		root (1)	hypothetical protein
Clostridium_kluyveri_0_1802	713	1953005	1953718	Clostridium_kluyveri_0	3964618	-		Clostridium kluyveri (1534)	hypothetical protein
Clostridium_kluyveri_0_1803	836	1953902	1954738	Clostridium_kluyveri_0	3964618	-		Bacillaceae (186817)	MULTISPECIES: zinc ribbon domain-containing protein
Clostridium_kluyveri_0_1804	131	1954898	1955029	Clostridium_kluyveri_0	3964618	-		root (1)	hypothetical protein
Clostridium_kluyveri_0_1805	455	1955029	1955484	Clostridium_kluyveri_0	3964618	-		Clostridium tyrobutyricum (1519)	XkdN-related protein
Clostridium_kluyveri_0_1806	398	1955566	1955964	Clostridium_kluyveri_0	3964618	-		Clostridia (186801)	Phage-related protein
Clostridium_kluyveri_0_1807	182	1956010	1956192	Clostridium_kluyveri_0	3964618	-		Bacteria (2)	Msr2149 protein
Clostridium_kluyveri_0_1808	416	1956282	1956698	Clostridium_kluyveri_0	3964618	-		Clostridium botulinum (1491)	XkdM-related protein
Clostridium_kluyveri_0_1809	1418	1956717	1958135	Clostridium_kluyveri_0	3964618	-		Clostridium botulinum (1491)	putative tail sheath protein
Clostridium_kluyveri_0_1810	434	1958137	1958571	Clostridium_kluyveri_0	3964618	-		Clostridium kluyveri (1534)	hypothetical protein
Clostridium_kluyveri_0_1811	827	1958575	1959402	Clostridium_kluyveri_0	3964618	-		Clostridium (1485)	hypothetical protein
Clostridium_kluyveri_0_1812	410	1959406	1959816	Clostridium_kluyveri_0	3964618	-		Clostridium tyrobutyricum (1519)	hypothetical protein
Clostridium_kluyveri_0_1813	383	1959816	1960199	Clostridium_kluyveri_0	3964618	-		Clostridium tyrobutyricum (1519)	hypothetical protein
Clostridium_kluyveri_0_1814	329	1960196	1960525	Clostridium_kluyveri_0	3964618	-		Clostridium tyrobutyricum (1519)	hypothetical protein
Clostridium_kluyveri_0_1815	1034	1960571	1961605	Clostridium_kluyveri_0	3964618	-		Clostridia (186801)	hypothetical protein
Clostridium_kluyveri_0_1816	377	1961621	1961998	Clostridium_kluyveri_0	3964618	-		Clostridium senegalense Mishra et al. 2012	hypothetical protein
Clostridium_kluyveri_0_1817	1475	1962019	1963494	Clostridium_kluyveri_0	3964618	-		Clostridium senegalense Mishra et al. 2012	hypothetical protein
Clostridium_kluyveri_0_1818	116	1963515	1963631	Clostridium_kluyveri_0	3964618	-		root (1)	hypothetical protein
Clostridium_kluyveri_0_1819	416	1963643	1964059	Clostridium_kluyveri_0	3964618	-		Clostridium kluyveri (1534)	hypothetical protein
Clostridium_kluyveri_0_1820	224	1964121	1964345	Clostridium_kluyveri_0	3964618	-		Clostridium kluyveri (1534)	hypothetical protein
Clostridium_kluyveri_0_1821	1331	1964351	1965682	Clostridium_kluyveri_0	3964618	-		Clostridium kluyveri (1534)	Unknown
Clostridium_kluyveri_0_1822	1520	1965675	1967195	Clostridium_kluyveri_0	3964618	-		Clostridium senegalense Mishra et al. 2012	phage portal protein, SPP1 GP6-like protein
Clostridium_kluyveri_0_1823	1271	1967186	1968457	Clostridium_kluyveri_0	3964618	-		Clostridium kluyveri (1534)	terminase large subunit
Clostridium_kluyveri_0_1824	782	1968447	1969229	Clostridium_kluyveri_0	3964618	-		Clostridiales (186802)	phage-related terminase small subunit-like protein
Clostridium_kluyveri_0_1825	1982	1969308	1971290	Clostridium_kluyveri_0	3964618	-		Clostridium botulinum (1491)	NACHT domain-containing protein
Clostridium_kluyveri_0_1826	227	1971408	1971635	Clostridium_kluyveri_0	3964618	+		Streptococcus pneumoniae (1313)	hypothetical protein
Clostridium_kluyveri_0_1827	155	1971632	1971787	Clostridium_kluyveri_0	3964618	-		root (1)	hypothetical protein
Clostridium_kluyveri_0_1828	290	1972202	1972492	Clostridium_kluyveri_0	3964618	+		Clostridium kluyveri (1534)	hypothetical protein
Clostridium_kluyveri_0_1829	284	1972888	1973172	Clostridium_kluyveri_0	3964618	-		Clostridium kluyveri (1534)	hypothetical protein
Clostridium_kluyveri_0_1830	446	1973291	1973737	Clostridium_kluyveri_0	3964618	-		Clostridium (1485)	transcriptional regulator
Clostridium_kluyveri_0_1831	455	1973868	1974323	Clostridium_kluyveri_0	3964618	-		Clostridium tyrobutyricum (1519)	transcriptional regulator
Clostridium_kluyveri_0_1832	614	1974372	1974986	Clostridium_kluyveri_0	3964618	-		Clostridium kluyveri (1534)	hypothetical protein
Clostridium_kluyveri_0_1833	200	1975011	1975211	Clostridium_kluyveri_0	3964618	-		Clostridium kluyveri (1534)	hypothetical protein
Clostridium_kluyveri_0_1834	161	1975234	1975395	Clostridium_kluyveri_0	3964618	-		root (1)	hypothetical protein
Clostridium_kluyveri_0_1835	377	1975419	1975796	Clostridium_kluyveri_0	3964618	-		Clostridium kluyveri (1534)	hypothetical protein
Clostridium_kluyveri_0_1836	317	1975797	1976114	Clostridium_kluyveri_0	3964618	-		Clostridium kluyveri (1534)	hypothetical protein
Clostridium_kluyveri_0_1837	311	1976278	1976589	Clostridium_kluyveri_0	3964618	-		Clostridium kluyveri (1534)	hypothetical protein
Clostridium_kluyveri_0_1838	320	1976598	1976918	Clostridium_kluyveri_0	3964618	-		Clostridium kluyveri (1534)	hypothetical protein
Clostridium_kluyveri_0_1839	125	1977082	1977207	Clostridium_kluyveri_0	3964618	-		root (1)	hypothetical protein
Clostridium_kluyveri_0_1840	482	1977226	1977708	Clostridium_kluyveri_0	3964618	-		Clostridium (1485)	Conserved protein
Clostridium_kluyveri_0_1841	416	1977701	1978117	Clostridium_kluyveri_0	3964618	-		Clostridium ljungdahlii (1538)	phage-like protein
Clostridium_kluyveri_0_1842	182	1978122	1978304	Clostridium_kluyveri_0	3964618	-		Clostridium kluyveri (1534)	hypothetical protein
Clostridium_kluyveri_0_1843	728	1978301	1979029	Clostridium_kluyveri_0	3964618	-		Clostridium kluyveri (1534)	hypothetical protein
Clostridium_kluyveri_0_1844	404	1979513	1979917	Clostridium_kluyveri_0	3964618	-		Clostridium kluyveri (1534)	hypothetical protein
Clostridium_kluyveri_0_1845	827	1979932	1980759	Clostridium_kluyveri_0	3964618	-	2.1.1.72	Clostridium (1485)	hypothetical protein K06223 DNA adenine methylase
Clostridium_kluyveri_0_1846	167	1980825	1980992	Clostridium_kluyveri_0	3964618	-		root (1)	hypothetical protein
Clostridium_kluyveri_0_1847	1343	1980996	1982339	Clostridium_kluyveri_0	3964618	-	3.6.4.12	Clostridium (1485)	replicative DNA helicase (EC:3.6.1.-) K02314
Clostridium_kluyveri_0_1848	938	1982343	1983281	Clostridium_kluyveri_0	3964618	-		Clostridium kluyveri (1534)	Phage replication initiation
Clostridium_kluyveri_0_1849	794	1983322	1984116	Clostridium_kluyveri_0	3964618	-		Clostridium tyrobutyricum (1519)	prophage Lp1 protein 19
Clostridium_kluyveri_0_1850	893	1984116	1985009	Clostridium_kluyveri_0	3964618	-		Clostridium botulinum (1491)	phage-related rekombinase protein K07455 recombination protein RecT
Clostridium_kluyveri_0_1851	176	1985012	1985188	Clostridium_kluyveri_0	3964618	-		root (1)	hypothetical protein
Clostridium_kluyveri_0_1852	239	1985191	1985430	Clostridium_kluyveri_0	3964618	-		Clostridium kluyveri (1534)	hypothetical protein
Clostridium_kluyveri_0_1853	236	1985621	1985857	Clostridium_kluyveri_0	3964618	-		Clostridium kluyveri (1534)	hypothetical protein
Clostridium_kluyveri_0_1854	140	1985861	1986001	Clostridium_kluyveri_0	3964618	-		root (1)	hypothetical protein
Clostridium_kluyveri_0_1855	401	1986003	1986404	Clostridium_kluyveri_0	3964618	-		Clostridium kluyveri (1534)	hypothetical protein
Clostridium_kluyveri_0_1856	149	1986417	1986566	Clostridium_kluyveri_0	3964618	-		root (1)	hypothetical protein
Clostridium_kluyveri_0_1857	164	1986580	1986744	Clostridium_kluyveri_0	3964618	-		root (1)	hypothetical protein
Clostridium_kluyveri_0_1858	185	1986707	1986892	Clostridium_kluyveri_0	3964618	-		Clostridium kluyveri (1534)	Spo0E family sporulation regulatory protein-aspartic acid phosphatase
Clostridium_kluyveri_0_1859	251	1986889	1987140	Clostridium_kluyveri_0	3964618	-		Clostridium kluyveri (1534)	hypothetical protein
Clostridium_kluyveri_0_1860	422	1987168	1987590	Clostridium_kluyveri_0	3964618	-		Clostridium kluyveri (1534)	hypothetical protein
Clostridium_kluyveri_0_1861	152	1987597	1987749	Clostridium_kluyveri_0	3964618	-		root (1)	hypothetical protein
Clostridium_kluyveri_0_1862	200	1988077	1988277	Clostridium_kluyveri_0	3964618	-		Clostridium kluyveri (1534)	hypothetical protein
Clostridium_kluyveri_0_1863	803	1988274	1989077	Clostridium_kluyveri_0	3964618	-		cellular organisms (131567)	prophage antirepressor K07741 anti-repressor protein
Clostridium_kluyveri_0_1864	473	1989098	1989571	Clostridium_kluyveri_0	3964618	-		Clostridium kluyveri (1534)	transcriptional regulator
Clostridium_kluyveri_0_1865	179	1989796	1989975	Clostridium_kluyveri_0	3964618	-		root (1)	hypothetical protein
Clostridium_kluyveri_0_1866	215	1990052	1990267	Clostridium_kluyveri_0	3964618	-		Clostridium kluyveri (1534)	Transcriptional regulator
Clostridium_kluyveri_0_1867	302	1990466	1990768	Clostridium_kluyveri_0	3964618	+		Clostridium kluyveri (1534)	Transcriptional regulator, MerR family, near polyamine transporter
Clostridium_kluyveri_0_1868	278	1990787	1991065	Clostridium_kluyveri_0	3964618	+		Clostridium kluyveri (1534)	Chromosome partition protein smc
Clostridium_kluyveri_0_1869	254	1991082	1991336	Clostridium_kluyveri_0	3964618	-		Clostridium kluyveri (1534)	hypothetical protein
Clostridium_kluyveri_0_1870	641	1991494	1992135	Clostridium_kluyveri_0	3964618	+		Clostridium kluyveri (1534)	Transcriptional regulator
Clostridium_kluyveri_0_1871	272	1992224	1992496	Clostridium_kluyveri_0	3964618	-		Clostridium kluyveri (1534)	hypothetical protein
Clostridium_kluyveri_0_1872	548	1992538	1993086	Clostridium_kluyveri_0	3964618	+		Clostridium kluyveri (1534)	hypothetical protein
Clostridium_kluyveri_0_1873	254	1993278	1993532	Clostridium_kluyveri_0	3964618	+		Clostridium kluyveri (1534)	hypothetical protein
Clostridium_kluyveri_0_1874	1649	1993691	1995340	Clostridium_kluyveri_0	3964618	+		Clostridium (1485)	site-specific recombinase
Clostridium_kluyveri_0_1875	461	1995446	1995907	Clostridium_kluyveri_0	3964618	+		Clostridium (1485)	gidA-1 tRNA uridine 5-carboxymethylaminomethyl modification enzyme GidA
Clostridium_kluyveri_0_1876	269	1995904	1996173	Clostridium_kluyveri_0	3964618	+		Clostridium (1485)	Xre family transcriptional regulator
Clostridium_kluyveri_0_1877	191	1996283	1996474	Clostridium_kluyveri_0	3964618	+		Clostridium kluyveri (1534)	hypothetical protein
Clostridium_kluyveri_0_1878	662	1996761	1997423	Clostridium_kluyveri_0	3964618	+		Clostridium kluyveri (1534)	hypothetical protein
Clostridium_kluyveri_0_1879	1145	1997429	1998574	Clostridium_kluyveri_0	3964618	+		Clostridiales (186802)	transcription regulator
Clostridium_kluyveri_0_1880	584	1999144	1999728	Clostridium_kluyveri_0	3964618	-		Clostridium kluyveri (1534)	hypothetical protein
Clostridium_kluyveri_0_1881	206	1999683	1999889	Clostridium_kluyveri_0	3964618	-		Clostridium kluyveri (1534)	hypothetical protein
Clostridium_kluyveri_0_1882	419	1999992	2000411	Clostridium_kluyveri_0	3964618	-		Clostridium kluyveri (1534)	hypothetical protein
Clostridium_kluyveri_0_1883	839	2000462	2001301	Clostridium_kluyveri_0	3964618	-	3.5.1.28	Clostridium kluyveri (1534)	N-acetylmuramoyl-L-alanine amidase (EC:3.5.1.28) K01447
Clostridium_kluyveri_0_1884	254	2001318	2001572	Clostridium_kluyveri_0	3964618	-		Clostridium (1485)	Hypothetical protein, CF-8 family
Clostridium_kluyveri_0_1885	185	2001583	2001768	Clostridium_kluyveri_0	3964618	-		root (1)	hypothetical protein
Clostridium_kluyveri_0_1886	443	2002047	2002490	Clostridium_kluyveri_0	3964618	-		Desulfotomaculum gibsoniae (102134)	UDP-N-acetylmuramyl pentapeptide phosphotransferase/UDP-N-acetylglucosamine-1-phosphate transferase
Clostridium_kluyveri_0_1887	215	2002477	2002692	Clostridium_kluyveri_0	3964618	-		Alkaliphilus oremlandii (461876)	XRE family transcriptional regulator K07729 putative regulator
Clostridium_kluyveri_0_1888	155	2002824	2002979	Clostridium_kluyveri_0	3964618	-		root (1)	hypothetical protein
Clostridium_kluyveri_0_1889	200	2002979	2003179	Clostridium_kluyveri_0	3964618	-		Clostridium kluyveri (1534)	D-Ala-D-Ala carboxypeptidase
Clostridium_kluyveri_0_1890	3791	2003194	2006985	Clostridium_kluyveri_0	3964618	-		root (1)	phage tail fibre protein
Clostridium_kluyveri_0_1891	632	2006989	2007621	Clostridium_kluyveri_0	3964618	-		root (1)	XkdU related phage protein
Clostridium_kluyveri_0_1892	1130	2007608	2008738	Clostridium_kluyveri_0	3964618	-		Clostridiales (186802)	putative baseplate J-like protein
Clostridium_kluyveri_0_1893	470	2008743	2009213	Clostridium_kluyveri_0	3964618	-		Clostridium tyrobutyricum (1519)	XkdS-related protein
Clostridium_kluyveri_0_1894	338	2009206	2009544	Clostridium_kluyveri_0	3964618	-		Clostridium (1485)	hypothetical protein
Clostridium_kluyveri_0_1895	986	2009519	2010505	Clostridium_kluyveri_0	3964618	-		Clostridium botulinum (1491)	XkdQ-related protein
Clostridium_kluyveri_0_1896	758	2010514	2011272	Clostridium_kluyveri_0	3964618	-		Clostridium kluyveri (1534)	Phage-like element PBSX protein xkdP
Clostridium_kluyveri_0_1897	224	2011353	2011577	Clostridium_kluyveri_0	3964618	+		Clostridium kluyveri (1534)	hypothetical protein
Clostridium_kluyveri_0_1898	518	2011547	2012065	Clostridium_kluyveri_0	3964618	-		Clostridium kluyveri (1534)	hypothetical protein
Clostridium_kluyveri_0_1899	3734	2012072	2015806	Clostridium_kluyveri_0	3964618	-		Clostridium kluyveri (1534)	Membrane proteins related to metalloendopeptidases
Clostridium_kluyveri_0_1900	740	2016012	2016752	Clostridium_kluyveri_0	3964618	-		Clostridium kluyveri (1534)	Membrane proteins related to metalloendopeptidases
Clostridium_kluyveri_0_1901	230	2016887	2017117	Clostridium_kluyveri_0	3964618	+		Clostridium kluyveri (1534)	hypothetical protein
Clostridium_kluyveri_0_1902	416	2017118	2017534	Clostridium_kluyveri_0	3964618	-		Clostridium kluyveri (1534)	hypothetical protein
Clostridium_kluyveri_0_1903	200	2017618	2017818	Clostridium_kluyveri_0	3964618	+		Clostridium kluyveri (1534)	hypothetical protein
Clostridium_kluyveri_0_1904	179	2017821	2018000	Clostridium_kluyveri_0	3964618	-		root (1)	hypothetical protein
Clostridium_kluyveri_0_1905	410	2018182	2018592	Clostridium_kluyveri_0	3964618	-		Clostridium kluyveri (1534)	Chromosome partition protein smc
Clostridium_kluyveri_0_1906	191	2018700	2018891	Clostridium_kluyveri_0	3964618	-		Clostridium kluyveri (1534)	hypothetical protein
Clostridium_kluyveri_0_1907	833	2018891	2019724	Clostridium_kluyveri_0	3964618	-		root (1)	prophage antirepressor-related protein
Clostridium_kluyveri_0_1908	194	2019854	2020048	Clostridium_kluyveri_0	3964618	-		Clostridium kluyveri (1534)	transcriptional regulator
Clostridium_kluyveri_0_1909	785	2020213	2020998	Clostridium_kluyveri_0	3964618	+		Clostridium kluyveri (1534)	transcriptional regulator
Clostridium_kluyveri_0_1910	137	2021108	2021245	Clostridium_kluyveri_0	3964618	+		root (1)	hypothetical protein
Clostridium_kluyveri_0_1911	713	2021337	2022050	Clostridium_kluyveri_0	3964618	-		Clostridium kluyveri (1534)	hypothetical protein
Clostridium_kluyveri_0_1912	839	2022248	2023087	Clostridium_kluyveri_0	3964618	-		Clostridium kluyveri (1534)	TPR repeat-containing protein
Clostridium_kluyveri_0_1913	455	2023375	2023830	Clostridium_kluyveri_0	3964618	-		Clostridium tyrobutyricum (1519)	XkdN-related protein
Clostridium_kluyveri_0_1914	398	2023912	2024310	Clostridium_kluyveri_0	3964618	-		Clostridia (186801)	Phage-related protein
Clostridium_kluyveri_0_1915	182	2024356	2024538	Clostridium_kluyveri_0	3964618	-		Bacteria (2)	Msr2149 protein
Clostridium_kluyveri_0_1916	416	2024615	2025031	Clostridium_kluyveri_0	3964618	-		Clostridium botulinum (1491)	XkdM-related protein
Clostridium_kluyveri_0_1917	1418	2025050	2026468	Clostridium_kluyveri_0	3964618	-		Clostridium (1485)	putative tail sheath protein
Clostridium_kluyveri_0_1918	434	2026470	2026904	Clostridium_kluyveri_0	3964618	-		Clostridium kluyveri (1534)	hypothetical protein
Clostridium_kluyveri_0_1919	827	2026908	2027735	Clostridium_kluyveri_0	3964618	-		Clostridium (1485)	hypothetical protein
Clostridium_kluyveri_0_1920	410	2027739	2028149	Clostridium_kluyveri_0	3964618	-		Clostridium tyrobutyricum (1519)	hypothetical protein
Clostridium_kluyveri_0_1921	383	2028149	2028532	Clostridium_kluyveri_0	3964618	-		Clostridium tyrobutyricum (1519)	hypothetical protein
Clostridium_kluyveri_0_1922	329	2028529	2028858	Clostridium_kluyveri_0	3964618	-		Clostridium tyrobutyricum (1519)	hypothetical protein
Clostridium_kluyveri_0_1923	1034	2028904	2029938	Clostridium_kluyveri_0	3964618	-		Clostridium senegalense Mishra et al. 2012	hypothetical protein
Clostridium_kluyveri_0_1924	377	2029954	2030331	Clostridium_kluyveri_0	3964618	-		Clostridium senegalense Mishra et al. 2012	hypothetical protein
Clostridium_kluyveri_0_1925	1475	2030352	2031827	Clostridium_kluyveri_0	3964618	-		Clostridium senegalense Mishra et al. 2012	hypothetical protein
Clostridium_kluyveri_0_1926	116	2031848	2031964	Clostridium_kluyveri_0	3964618	-		root (1)	hypothetical protein
Clostridium_kluyveri_0_1927	416	2031976	2032392	Clostridium_kluyveri_0	3964618	-		Clostridium kluyveri (1534)	hypothetical protein
Clostridium_kluyveri_0_1928	224	2032454	2032678	Clostridium_kluyveri_0	3964618	-		Clostridium kluyveri (1534)	hypothetical protein
Clostridium_kluyveri_0_1929	1331	2032684	2034015	Clostridium_kluyveri_0	3964618	-		Clostridium kluyveri (1534)	Unknown
Clostridium_kluyveri_0_1930	1520	2034008	2035528	Clostridium_kluyveri_0	3964618	-		Clostridium senegalense Mishra et al. 2012	phage portal protein, SPP1 GP6-like protein
Clostridium_kluyveri_0_1931	1271	2035519	2036790	Clostridium_kluyveri_0	3964618	-		Clostridium kluyveri (1534)	terminase large subunit
Clostridium_kluyveri_0_1932	782	2036780	2037562	Clostridium_kluyveri_0	3964618	-		Clostridiales (186802)	phage-related terminase small subunit-like protein
Clostridium_kluyveri_0_1933	1982	2037641	2039623	Clostridium_kluyveri_0	3964618	-		Clostridium botulinum (1491)	NACHT domain-containing protein
Clostridium_kluyveri_0_1934	227	2039741	2039968	Clostridium_kluyveri_0	3964618	+		Streptococcus pneumoniae (1313)	hypothetical protein
Clostridium_kluyveri_0_1935	155	2039965	2040120	Clostridium_kluyveri_0	3964618	-		root (1)	hypothetical protein
Clostridium_kluyveri_0_1936	290	2040535	2040825	Clostridium_kluyveri_0	3964618	+		Clostridium kluyveri (1534)	hypothetical protein
Clostridium_kluyveri_0_1937	284	2041221	2041505	Clostridium_kluyveri_0	3964618	-		Clostridium kluyveri (1534)	hypothetical protein
Clostridium_kluyveri_0_1938	446	2041624	2042070	Clostridium_kluyveri_0	3964618	-		Clostridium (1485)	transcriptional regulator
Clostridium_kluyveri_0_1939	455	2042201	2042656	Clostridium_kluyveri_0	3964618	-		Clostridium tyrobutyricum (1519)	transcriptional regulator
Clostridium_kluyveri_0_1940	614	2042705	2043319	Clostridium_kluyveri_0	3964618	-		Clostridium kluyveri (1534)	hypothetical protein
Clostridium_kluyveri_0_1941	200	2043344	2043544	Clostridium_kluyveri_0	3964618	-		Clostridium kluyveri (1534)	hypothetical protein
Clostridium_kluyveri_0_1942	161	2043567	2043728	Clostridium_kluyveri_0	3964618	-		root (1)	hypothetical protein
Clostridium_kluyveri_0_1943	377	2043752	2044129	Clostridium_kluyveri_0	3964618	-		Clostridium kluyveri (1534)	hypothetical protein
Clostridium_kluyveri_0_1944	317	2044130	2044447	Clostridium_kluyveri_0	3964618	-		Clostridium kluyveri (1534)	hypothetical protein
Clostridium_kluyveri_0_1945	311	2044611	2044922	Clostridium_kluyveri_0	3964618	-		Clostridium kluyveri (1534)	hypothetical protein
Clostridium_kluyveri_0_1946	320	2044931	2045251	Clostridium_kluyveri_0	3964618	-		Clostridium kluyveri (1534)	hypothetical protein
Clostridium_kluyveri_0_1947	125	2045415	2045540	Clostridium_kluyveri_0	3964618	-		root (1)	hypothetical protein
Clostridium_kluyveri_0_1948	482	2045559	2046041	Clostridium_kluyveri_0	3964618	-		Clostridium (1485)	Conserved protein
Clostridium_kluyveri_0_1949	416	2046034	2046450	Clostridium_kluyveri_0	3964618	-		Clostridium ljungdahlii (1538)	phage-like protein
Clostridium_kluyveri_0_1950	182	2046455	2046637	Clostridium_kluyveri_0	3964618	-		Clostridium kluyveri (1534)	hypothetical protein
Clostridium_kluyveri_0_1951	728	2046634	2047362	Clostridium_kluyveri_0	3964618	-		Clostridium kluyveri (1534)	hypothetical protein
Clostridium_kluyveri_0_1952	404	2047846	2048250	Clostridium_kluyveri_0	3964618	-		Clostridium kluyveri (1534)	hypothetical protein
Clostridium_kluyveri_0_1953	827	2048265	2049092	Clostridium_kluyveri_0	3964618	-	2.1.1.72	Clostridium (1485)	hypothetical protein K06223 DNA adenine methylase
Clostridium_kluyveri_0_1954	167	2049158	2049325	Clostridium_kluyveri_0	3964618	-		root (1)	hypothetical protein
Clostridium_kluyveri_0_1955	1343	2049329	2050672	Clostridium_kluyveri_0	3964618	-	3.6.4.12	Clostridium (1485)	replicative DNA helicase (EC:3.6.1.-) K02314
Clostridium_kluyveri_0_1956	938	2050676	2051614	Clostridium_kluyveri_0	3964618	-		Clostridium kluyveri (1534)	Phage replication initiation
Clostridium_kluyveri_0_1957	794	2051655	2052449	Clostridium_kluyveri_0	3964618	-		Clostridium tyrobutyricum (1519)	prophage Lp1 protein 19
Clostridium_kluyveri_0_1958	893	2052449	2053342	Clostridium_kluyveri_0	3964618	-		Clostridium botulinum (1491)	phage-related rekombinase protein K07455 recombination protein RecT
Clostridium_kluyveri_0_1959	176	2053345	2053521	Clostridium_kluyveri_0	3964618	-		root (1)	hypothetical protein
Clostridium_kluyveri_0_1960	239	2053524	2053763	Clostridium_kluyveri_0	3964618	-		Clostridium kluyveri (1534)	hypothetical protein
Clostridium_kluyveri_0_1961	236	2053954	2054190	Clostridium_kluyveri_0	3964618	-		Clostridium kluyveri (1534)	hypothetical protein
Clostridium_kluyveri_0_1962	140	2054194	2054334	Clostridium_kluyveri_0	3964618	-		root (1)	hypothetical protein
Clostridium_kluyveri_0_1963	401	2054336	2054737	Clostridium_kluyveri_0	3964618	-		Clostridium kluyveri (1534)	hypothetical protein
Clostridium_kluyveri_0_1964	149	2054750	2054899	Clostridium_kluyveri_0	3964618	-		root (1)	hypothetical protein
Clostridium_kluyveri_0_1965	164	2054913	2055077	Clostridium_kluyveri_0	3964618	-		root (1)	hypothetical protein
Clostridium_kluyveri_0_1966	185	2055040	2055225	Clostridium_kluyveri_0	3964618	-		Clostridium kluyveri (1534)	Spo0E family sporulation regulatory protein-aspartic acid phosphatase
Clostridium_kluyveri_0_1967	251	2055222	2055473	Clostridium_kluyveri_0	3964618	-		Clostridium kluyveri (1534)	hypothetical protein
Clostridium_kluyveri_0_1968	422	2055501	2055923	Clostridium_kluyveri_0	3964618	-		Clostridium kluyveri (1534)	hypothetical protein
Clostridium_kluyveri_0_1969	152	2055930	2056082	Clostridium_kluyveri_0	3964618	-		root (1)	hypothetical protein
Clostridium_kluyveri_0_1970	212	2056083	2056295	Clostridium_kluyveri_0	3964618	-		Clostridium kluyveri (1534)	hypothetical protein
Clostridium_kluyveri_0_1971	170	2056292	2056462	Clostridium_kluyveri_0	3964618	-		root (1)	hypothetical protein
Clostridium_kluyveri_0_1972	515	2056474	2056989	Clostridium_kluyveri_0	3964618	-		Clostridium kluyveri (1534)	transcriptional regulator
Clostridium_kluyveri_0_1973	242	2057091	2057333	Clostridium_kluyveri_0	3964618	-		Clostridium kluyveri (1534)	transcriptional regulator
Clostridium_kluyveri_0_1974	320	2057519	2057839	Clostridium_kluyveri_0	3964618	+		Clostridium kluyveri (1534)	transcriptional regulator
Clostridium_kluyveri_0_1975	179	2057846	2058025	Clostridium_kluyveri_0	3964618	+		root (1)	hypothetical protein
Clostridium_kluyveri_0_1976	137	2058009	2058146	Clostridium_kluyveri_0	3964618	-		root (1)	hypothetical protein
Clostridium_kluyveri_0_1977	185	2058146	2058331	Clostridium_kluyveri_0	3964618	-		Clostridium kluyveri (1534)	ribbon-helix-helix protein, CopG family
Clostridium_kluyveri_0_1978	176	2058456	2058632	Clostridium_kluyveri_0	3964618	+		root (1)	hypothetical protein
Clostridium_kluyveri_0_1979	89	2058668	2058757	Clostridium_kluyveri_0	3964618	-		root (1)	hypothetical protein
Clostridium_kluyveri_0_1980	215	2058757	2058972	Clostridium_kluyveri_0	3964618	-		Clostridium kluyveri (1534)	transcriptional regulator
Clostridium_kluyveri_0_1981	302	2059154	2059456	Clostridium_kluyveri_0	3964618	+		Clostridium kluyveri (1534)	transcriptional regulator, XRE family
Clostridium_kluyveri_0_1982	266	2059476	2059742	Clostridium_kluyveri_0	3964618	+		Clostridium kluyveri (1534)	hypothetical protein
Clostridium_kluyveri_0_1983	254	2059759	2060013	Clostridium_kluyveri_0	3964618	-		Clostridium kluyveri (1534)	hypothetical protein
Clostridium_kluyveri_0_1984	641	2060171	2060812	Clostridium_kluyveri_0	3964618	+		Clostridium kluyveri (1534)	Transcriptional regulator
Clostridium_kluyveri_0_1985	302	2060905	2061207	Clostridium_kluyveri_0	3964618	+		Clostridium kluyveri (1534)	hypothetical protein
Clostridium_kluyveri_0_1986	1634	2061236	2062870	Clostridium_kluyveri_0	3964618	+		Clostridium botulinum (1491)	phage protein
Clostridium_kluyveri_0_1987	185	2062909	2063094	Clostridium_kluyveri_0	3964618	-		Clostridium kluyveri (1534)	hypothetical protein
Clostridium_kluyveri_0_1988	569	2063122	2063691	Clostridium_kluyveri_0	3964618	+		Clostridium kluyveri (1534)	hypothetical protein
Clostridium_kluyveri_0_1989	161	2063723	2063884	Clostridium_kluyveri_0	3964618	-		root (1)	hypothetical protein
Clostridium_kluyveri_0_1990	185	2064069	2064254	Clostridium_kluyveri_0	3964618	+		Clostridium kluyveri (1534)	hypothetical protein
Clostridium_kluyveri_0_1991	161	2064444	2064605	Clostridium_kluyveri_0	3964618	-		root (1)	hypothetical protein
Clostridium_kluyveri_0_1992	1739	2064743	2066482	Clostridium_kluyveri_0	3964618	+		Clostridiales (186802)	resolvase domain-containing protein
Clostridium_kluyveri_0_1993	485	2066457	2066942	Clostridium_kluyveri_0	3964618	+		Clostridium (1485)	putative FAD dependent oxidoreductase
Clostridium_kluyveri_0_1994	929	2067017	2067946	Clostridium_kluyveri_0	3964618	-	3.5.5.1	Clostridiales (186802)	NIT4 NIT4 (NITRILASE 4) 3-cyanoalanine hydratase/ cyanoalanine nitrilase/ indole-3-acetonitrile nitrile hydratase (EC:3.5.5.1) K13035 beta-cyano-L-alanine hydratase/nitrilase
Clostridium_kluyveri_0_1995	305	2068102	2068407	Clostridium_kluyveri_0	3964618	-		Leptotrichiaceae (1129771)	NULL # K Transcription Function: AraC-type DNA-binding domain-containing proteins Organism: Clostridium acetobutylicum (Cac)
Clostridium_kluyveri_0_1996	236	2069281	2069517	Clostridium_kluyveri_0	3964618	+		Clostridium (1485)	hypothetical protein
Clostridium_kluyveri_0_1997	953	2069649	2070602	Clostridium_kluyveri_0	3964618	+		Clostridium kluyveri (1534)	alpha/beta hydrolase
Clostridium_kluyveri_0_1998	704	2070664	2071368	Clostridium_kluyveri_0	3964618	-		Clostridium (1485)	LrgB family protein
[truncated: 1,920 more rows]

## Sheet: Eubacterium_limosum
ORF_ID	ORF_length	start	end	Contig_Name	Contig_length	strand	ec	taxonomy	product
Eubacterium_limosum_0_0	59	1	60	Eubacterium_limosum_0	4422837	-		root (1)	hypothetical protein
Eubacterium_limosum_0_1	392	57	449	Eubacterium_limosum_0	4422837	-		Eubacterium limosum (1736)	hypothetical protein
Eubacterium_limosum_0_2	149	461	610	Eubacterium_limosum_0	4422837	-		root (1)	hypothetical protein
Eubacterium_limosum_0_3	878	625	1503	Eubacterium_limosum_0	4422837	-		Eubacterium limosum (1736)	major capsid protein
Eubacterium_limosum_0_4	494	1522	2016	Eubacterium_limosum_0	4422837	-		Eubacterium limosum (1736)	hypothetical protein
Eubacterium_limosum_0_5	755	2114	2869	Eubacterium_limosum_0	4422837	-		Eubacterium limosum (1736)	hypothetical protein
Eubacterium_limosum_0_6	1427	2814	4241	Eubacterium_limosum_0	4422837	-		Eubacterium limosum (1736)	Phage capsid scaffold
Eubacterium_limosum_0_7	1352	4238	5590	Eubacterium_limosum_0	4422837	-		Eubacterium limosum (1736)	Phage terminase
Eubacterium_limosum_0_8	377	5667	6044	Eubacterium_limosum_0	4422837	-		Eubacterium limosum (1736)	hypothetical protein
Eubacterium_limosum_0_9	653	6562	7215	Eubacterium_limosum_0	4422837	-		Eubacterium limosum (1736)	adenine methyltransferase
Eubacterium_limosum_0_10	410	7319	7729	Eubacterium_limosum_0	4422837	-		Eubacterium limosum (1736)	hypothetical protein
Eubacterium_limosum_0_11	227	7900	8127	Eubacterium_limosum_0	4422837	-		Eubacterium limosum (1736)	hypothetical protein
Eubacterium_limosum_0_12	404	8124	8528	Eubacterium_limosum_0	4422837	-		Eubacterium limosum (1736)	hypothetical protein
Eubacterium_limosum_0_13	251	8512	8763	Eubacterium_limosum_0	4422837	-		Clostridiales (186802)	hypothetical protein
Eubacterium_limosum_0_14	323	8760	9083	Eubacterium_limosum_0	4422837	-		Eubacterium limosum (1736)	hypothetical protein
Eubacterium_limosum_0_15	179	9080	9259	Eubacterium_limosum_0	4422837	-		root (1)	hypothetical protein
Eubacterium_limosum_0_16	158	9256	9414	Eubacterium_limosum_0	4422837	-		root (1)	hypothetical protein
Eubacterium_limosum_0_17	350	9411	9761	Eubacterium_limosum_0	4422837	-		Eubacterium limosum (1736)	hypothetical protein
Eubacterium_limosum_0_18	410	9761	10171	Eubacterium_limosum_0	4422837	-		Eubacterium limosum (1736)	hypothetical protein
Eubacterium_limosum_0_19	281	10174	10455	Eubacterium_limosum_0	4422837	-		Eubacterium limosum (1736)	hypothetical protein
Eubacterium_limosum_0_20	482	10442	10924	Eubacterium_limosum_0	4422837	-		Clostridiales (186802)	hypothetical protein
Eubacterium_limosum_0_21	338	10917	11255	Eubacterium_limosum_0	4422837	-		Clostridia (186801)	hypothetical protein
Eubacterium_limosum_0_22	299	11239	11538	Eubacterium_limosum_0	4422837	-		Eubacterium limosum (1736)	hypothetical protein
Eubacterium_limosum_0_23	110	11781	11891	Eubacterium_limosum_0	4422837	-		root (1)	hypothetical protein
Eubacterium_limosum_0_24	1883	11869	13752	Eubacterium_limosum_0	4422837	-		Clostridiales (186802)	Superfamily II helicase inactivated derivatives-like
Eubacterium_limosum_0_25	563	13767	14330	Eubacterium_limosum_0	4422837	-		Clostridiales (186802)	DNA primase
Eubacterium_limosum_0_26	449	14327	14776	Eubacterium_limosum_0	4422837	-		Clostridiales (186802)	hypothetical protein
Eubacterium_limosum_0_27	518	14792	15310	Eubacterium_limosum_0	4422837	-		Clostridiales (186802)	hypothetical protein
Eubacterium_limosum_0_28	641	15314	15955	Eubacterium_limosum_0	4422837	-		Clostridiales (186802)	MULTISPECIES: ATP-binding protein
Eubacterium_limosum_0_29	197	15958	16155	Eubacterium_limosum_0	4422837	-		Eubacterium limosum (1736)	hypothetical protein
Eubacterium_limosum_0_30	224	16158	16382	Eubacterium_limosum_0	4422837	-		Eubacterium limosum (1736)	hypothetical protein
Eubacterium_limosum_0_31	158	16366	16524	Eubacterium_limosum_0	4422837	-		root (1)	hypothetical protein
Eubacterium_limosum_0_32	188	16514	16702	Eubacterium_limosum_0	4422837	-		Eubacterium limosum (1736)	hypothetical protein
Eubacterium_limosum_0_33	314	16686	17000	Eubacterium_limosum_0	4422837	-		Eubacterium limosum (1736)	hypothetical protein
Eubacterium_limosum_0_34	167	16990	17157	Eubacterium_limosum_0	4422837	-		root (1)	hypothetical protein
Eubacterium_limosum_0_35	890	17247	18137	Eubacterium_limosum_0	4422837	-		Eubacterium limosum (1736)	Band 7 protein
Eubacterium_limosum_0_36	131	18812	18943	Eubacterium_limosum_0	4422837	-		root (1)	hypothetical protein
Eubacterium_limosum_0_37	218	18940	19158	Eubacterium_limosum_0	4422837	-		Eubacterium limosum (1736)	hypothetical protein
Eubacterium_limosum_0_38	188	19317	19505	Eubacterium_limosum_0	4422837	-		Firmicutes (1239)	Lj965 prophage repressor
Eubacterium_limosum_0_39	611	19737	20348	Eubacterium_limosum_0	4422837	+		root (1)	hypothetical protein
Eubacterium_limosum_0_40	710	20341	21051	Eubacterium_limosum_0	4422837	+		Eubacterium limosum (1736)	hypothetical protein
Eubacterium_limosum_0_41	623	21192	21815	Eubacterium_limosum_0	4422837	+		Eubacterium limosum (1736)	hypothetical protein
Eubacterium_limosum_0_42	491	21902	22393	Eubacterium_limosum_0	4422837	+		Lactobacillales (186826)	hypothetical protein
Eubacterium_limosum_0_43	1046	22561	23607	Eubacterium_limosum_0	4422837	+		Clostridiales (186802)	DNA integration/recombination/invertion protein
Eubacterium_limosum_0_44	599	23760	24359	Eubacterium_limosum_0	4422837	-		Clostridiales (186802)	hypothetical protein
Eubacterium_limosum_0_45	656	24832	25488	Eubacterium_limosum_0	4422837	-		cellular organisms (131567)	putative hemolysin-like membrane protein K11068 hemolysin III
Eubacterium_limosum_0_46	572	25636	26208	Eubacterium_limosum_0	4422837	+		Clostridiales (186802)	protein unknown function DUF1836
Eubacterium_limosum_0_47	1133	26209	27342	Eubacterium_limosum_0	4422837	-		Clostridiales (186802)	peptidase M23
Eubacterium_limosum_0_48	947	27392	28339	Eubacterium_limosum_0	4422837	-		Eubacterium limosum (1736)	Cell division protein FtsX
Eubacterium_limosum_0_49	680	28508	29188	Eubacterium_limosum_0	4422837	-		Clostridiales (186802)	protein unknown function DUF1638
Eubacterium_limosum_0_50	563	29353	29916	Eubacterium_limosum_0	4422837	+	6.3.3.2	Clostridiales (186802)	5-formyltetrahydrofolate cyclo-ligase K01934 cyclo-ligase
Eubacterium_limosum_0_51	1316	29938	31254	Eubacterium_limosum_0	4422837	+	6.3.2.12	Clostridiales (186802)	FolC bifunctional protein K11754 dihydrofolate synthase / folylpolyglutamate
Eubacterium_limosum_0_52	1688	31301	32989	Eubacterium_limosum_0	4422837	-		Clostridiales (186802)	putative ABC-2 type transport system permease protein
Eubacterium_limosum_0_53	725	32986	33711	Eubacterium_limosum_0	4422837	-		Alkaliphilus oremlandii (461876)	ccmA5 ABC-type multidrug transport system, ATPase component K01990 ABC-2 type system ATP-binding protein
Eubacterium_limosum_0_54	1373	33846	35219	Eubacterium_limosum_0	4422837	-		Bacteria (2)	xanthine permease K03458 nucleobase:cation symporter-2, NCS2 family
Eubacterium_limosum_0_55	1205	35362	36567	Eubacterium_limosum_0	4422837	-		Anaerostipes (207244)	sodium:dicarboxylate symporter family protein
Eubacterium_limosum_0_56	1241	36598	37839	Eubacterium_limosum_0	4422837	-		cellular organisms (131567)	Related to HTH domain SpoOJ/ParA/ParB/repB family, involved chromosome partitioning
Eubacterium_limosum_0_57	1169	37858	39027	Eubacterium_limosum_0	4422837	-	1.1.1.95	Clostridiales (186802)	D-isomer specific 2-hydroxyacid dehydrogenase, catalytic domain-containing protein K00058 D-3-phosphoglycerate dehydrogenase
Eubacterium_limosum_0_58	1088	39164	40252	Eubacterium_limosum_0	4422837	-	2.6.1.52	Clostridiales (186802)	phosphoserine aminotransferase, putative (EC:2.6.1.52) K00831 aminotransferase
Eubacterium_limosum_0_59	3218	40665	43883	Eubacterium_limosum_0	4422837	+		Eubacterium limosum (1736)	hypothetical protein
Eubacterium_limosum_0_60	1223	43944	45167	Eubacterium_limosum_0	4422837	-		Clostridiales (186802)	YbbR family protein
Eubacterium_limosum_0_61	878	45130	46008	Eubacterium_limosum_0	4422837	-		Clostridiales (186802)	protein unknown function DUF147
Eubacterium_limosum_0_62	428	46450	46878	Eubacterium_limosum_0	4422837	+		Clostridiales (186802)	CBS domain protein
Eubacterium_limosum_0_63	3428	46929	50357	Eubacterium_limosum_0	4422837	-	6.4.1.1	Clostridium (1485)	pc.1, MGC68971, pcb pyruvate carboxylase, gene 1 (EC:6.4.1.1) K01958 carboxylase
Eubacterium_limosum_0_64	293	50531	50824	Eubacterium_limosum_0	4422837	-	5.4.99.5	Clostridiales (186802)	hypothetical protein K04516 chorismate mutase
Eubacterium_limosum_0_65	1073	50835	51908	Eubacterium_limosum_0	4422837	-	4.2.3.5	Clostridium (1485)	aroC Chorismate synthase (EC:4.2.3.5) K01736 chorismate
Eubacterium_limosum_0_66	1301	51886	53187	Eubacterium_limosum_0	4422837	-	2.5.1.19	Firmicutes (1239)	aroA 3-phosphoshikimate 1-carboxyvinyltransferase (5-enolpyruvylshikimate-3-phosphate synthase) (EpsP (EpsPs) (EC:2.5.1.19) K00800
Eubacterium_limosum_0_67	1067	53199	54266	Eubacterium_limosum_0	4422837	-	4.2.3.4	Clostridiales (186802)	aroB 3-dehydroquinate synthase (EC:4.2.3.4) K01735
Eubacterium_limosum_0_68	593	54580	55173	Eubacterium_limosum_0	4422837	+		Clostridiales (186802)	membrane protein
Eubacterium_limosum_0_69	596	55249	55845	Eubacterium_limosum_0	4422837	+		Clostridiales (186802)	transcriptional regulator
Eubacterium_limosum_0_70	533	56031	56564	Eubacterium_limosum_0	4422837	+		Clostridiales (186802)	hypothetical protein
Eubacterium_limosum_0_71	476	56666	57142	Eubacterium_limosum_0	4422837	+		Clostridiales (186802)	hypothetical protein
Eubacterium_limosum_0_72	1325	57183	58508	Eubacterium_limosum_0	4422837	-		Clostridiales (186802)	Uroporphyrinogen-III decarboxylase
Eubacterium_limosum_0_73	1376	58528	59904	Eubacterium_limosum_0	4422837	-		Clostridiales (186802)	putative ATP synthase F0
Eubacterium_limosum_0_74	1337	59927	61264	Eubacterium_limosum_0	4422837	-		Clostridiales (186802)	Uroporphyrinogen-III decarboxylase
Eubacterium_limosum_0_75	1436	61524	62960	Eubacterium_limosum_0	4422837	+		Clostridiales (186802)	hypothetical protein
Eubacterium_limosum_0_76	452	63063	63515	Eubacterium_limosum_0	4422837	+		Clostridiales (186802)	hypothetical protein
Eubacterium_limosum_0_77	1352	63570	64922	Eubacterium_limosum_0	4422837	-		Clostridiales (186802)	hypothetical protein
Eubacterium_limosum_0_78	593	65034	65627	Eubacterium_limosum_0	4422837	-		Firmicutes (1239)	Rubrerythrin family protein
Eubacterium_limosum_0_79	1769	65732	67501	Eubacterium_limosum_0	4422837	-		Eubacterium limosum (1736)	ATPase
Eubacterium_limosum_0_80	662	67519	68181	Eubacterium_limosum_0	4422837	-	3.1.3.18	Clostridiales (186802)	HAD superfamily hydrolase K01091 phosphoglycolate phosphatase
Eubacterium_limosum_0_81	902	68438	69340	Eubacterium_limosum_0	4422837	+		Eukaryota (2759)	cysteine synthases family protein
Eubacterium_limosum_0_82	554	69413	69967	Eubacterium_limosum_0	4422837	+		Clostridiales (186802)	LemA family protein K03744 protein
Eubacterium_limosum_0_83	1904	70064	71968	Eubacterium_limosum_0	4422837	+		Clostridiales (186802)	Putative membrane protein precursor
Eubacterium_limosum_0_84	1910	72149	74059	Eubacterium_limosum_0	4422837	+	3.1.3.5	Clostridiales (186802)	5'-nucleotidase (EC 3.1.3.5)
Eubacterium_limosum_0_85	1040	74106	75146	Eubacterium_limosum_0	4422837	-		Clostridiales (186802)	hypothetical protein
Eubacterium_limosum_0_86	2096	75235	77331	Eubacterium_limosum_0	4422837	-		Eubacterium limosum (1736)	fibronectin type III domain protein
Eubacterium_limosum_0_87	1742	77679	79421	Eubacterium_limosum_0	4422837	-		Eubacterium limosum (1736)	hypothetical protein
Eubacterium_limosum_0_88	848	79664	80512	Eubacterium_limosum_0	4422837	+		Clostridiales (186802)	putative two component system response regulator (LyR/AlgR family)
Eubacterium_limosum_0_89	383	80618	81001	Eubacterium_limosum_0	4422837	-		Eubacterium limosum (1736)	hypothetical protein
Eubacterium_limosum_0_90	1244	81124	82368	Eubacterium_limosum_0	4422837	-		Eubacterium limosum (1736)	GGDEF-domain containing protein
Eubacterium_limosum_0_91	836	83236	84072	Eubacterium_limosum_0	4422837	+		Clostridiales (186802)	Autolysis response regulater LytR
Eubacterium_limosum_0_92	575	84113	84688	Eubacterium_limosum_0	4422837	-		Clostridiales (186802)	hypothetical protein
Eubacterium_limosum_0_93	1874	84718	86592	Eubacterium_limosum_0	4422837	-	3.1.4.46	Clostridiales (186802)	glycerophosphoryl diester phosphodiesterase K01126 phosphodiesterase
Eubacterium_limosum_0_94	929	86611	87540	Eubacterium_limosum_0	4422837	-		Clostridiales (186802)	Peptidoglycan N-acetylglucosamine deacetylase (EC 3.5.1.-)
Eubacterium_limosum_0_95	497	87594	88091	Eubacterium_limosum_0	4422837	-		Eubacterium limosum (1736)	hypothetical protein
Eubacterium_limosum_0_96	1283	88105	89388	Eubacterium_limosum_0	4422837	-		Clostridiales (186802)	asn/thr-rich large protein family
Eubacterium_limosum_0_97	3152	89588	92740	Eubacterium_limosum_0	4422837	-		Eubacterium limosum (1736)	OB-fold nucleic acid binding domain-containing protein
Eubacterium_limosum_0_98	806	92903	93709	Eubacterium_limosum_0	4422837	-	3.1.1.5	Clostridiales (186802)	lysophospholipase (EC:3.1.1.5) K01048
Eubacterium_limosum_0_99	686	93855	94541	Eubacterium_limosum_0	4422837	-		[Clostridium] bartlettii (261299)	putative two-component response regulator
Eubacterium_limosum_0_100	1496	94534	96030	Eubacterium_limosum_0	4422837	-		Clostridiales (186802)	putative two-component sensor histidine kinase
Eubacterium_limosum_0_101	1469	96103	97572	Eubacterium_limosum_0	4422837	-		Bacteria (2)	amino acid carrier protein K03310 alanine or glycine:cation symporter, AGCS family
Eubacterium_limosum_0_102	1256	97686	98942	Eubacterium_limosum_0	4422837	-	2.1.2.1	Clostridiales (186802)	glyA serine hydroxymethyltransferase (EC:2.1.2.1) K00600 glycine
Eubacterium_limosum_0_103	1322	99163	100485	Eubacterium_limosum_0	4422837	-	4.3.1.18	Bacillus cereus group (86661)	dsdA D-serine dehydratase (EC:4.3.1.18) K01753
Eubacterium_limosum_0_104	2303	100635	102938	Eubacterium_limosum_0	4422837	-		Clostridiales (186802)	histidine kinase
Eubacterium_limosum_0_105	695	102904	103599	Eubacterium_limosum_0	4422837	-		Clostridiales (186802)	two component transcriptional regulator, winged helix family
Eubacterium_limosum_0_106	1394	103996	105390	Eubacterium_limosum_0	4422837	-		Clostridiales (186802)	beta-lactamase class C -like penicillin binding protein
Eubacterium_limosum_0_107	1970	105517	107487	Eubacterium_limosum_0	4422837	-	3.6.1.1	Clostridiales (186802)	H+-PPase family transporter: proton K01507 inorganic pyrophosphatase
Eubacterium_limosum_0_108	230	107528	107758	Eubacterium_limosum_0	4422837	-		Clostridiales (186802)	secG preprotein translocase subunit SecG K03075 SecG
Eubacterium_limosum_0_109	1532	107891	109423	Eubacterium_limosum_0	4422837	-	5.4.2.1	Clostridia (186801)	2,3-bisphosphoglycerate-independent phosphoglycerate mutase family protein (EC:5.4.2.1) K01834
Eubacterium_limosum_0_110	740	109545	110285	Eubacterium_limosum_0	4422837	-	5.3.1.1	Clostridiales (186802)	triosephosphate isomerase K01803 isomerase (TIM)
Eubacterium_limosum_0_111	1187	110500	111687	Eubacterium_limosum_0	4422837	-	2.7.2.3	Clostridia (186801)	phosphoglycerate kinase, putative (EC:2.7.2.3) K00927 kinase
Eubacterium_limosum_0_112	1013	111812	112825	Eubacterium_limosum_0	4422837	-	1.2.1.12	Firmicutes (1239)	TDH3, GLD1, HSP35, HSP36, SSS2 GPD (EC:1.2.1.12) K00134 glyceraldehyde 3-phosphate dehydrogenase
Eubacterium_limosum_0_113	1088	112854	113942	Eubacterium_limosum_0	4422837	-		Clostridiales (186802)	putative central glycolytic genes regulator K05311 regulator
Eubacterium_limosum_0_114	1412	114126	115538	Eubacterium_limosum_0	4422837	-		Clostridiales (186802)	RNA polymerase, sigma 54 subunit, RpoN/SigL K03092 polymerase sigma-54 factor
Eubacterium_limosum_0_115	512	115998	116510	Eubacterium_limosum_0	4422837	-	2.7.1.71	Clostridiales (186802)	shikimate kinase K00891 kinase
Eubacterium_limosum_0_116	716	116512	117228	Eubacterium_limosum_0	4422837	-	4.2.1.10	Clostridiales (186802)	3-dehydroquinate dehydratase K03785 dehydratase I
Eubacterium_limosum_0_117	392	117309	117701	Eubacterium_limosum_0	4422837	-		Clostridiales (186802)	hypothetical protein
Eubacterium_limosum_0_118	497	117698	118195	Eubacterium_limosum_0	4422837	-		Clostridiales (186802)	hypothetical protein
Eubacterium_limosum_0_119	374	118173	118547	Eubacterium_limosum_0	4422837	-		Clostridiales (186802)	MULTISPECIES: prepilin-type N-terminal cleavage/methylation domain-containing protein
Eubacterium_limosum_0_120	464	118531	118995	Eubacterium_limosum_0	4422837	-		Clostridiales (186802)	prepilin-type N-terminal cleavage/methylation domain protein
Eubacterium_limosum_0_121	404	119004	119408	Eubacterium_limosum_0	4422837	-		Clostridiales (186802)	general secretion pathway protein H
Eubacterium_limosum_0_122	1088	119405	120493	Eubacterium_limosum_0	4422837	-		Clostridiales (186802)	Tfp pilus biogenesis protein PilC K02653 type IV assembly PilC
Eubacterium_limosum_0_123	1241	120465	121706	Eubacterium_limosum_0	4422837	-		Firmicutes (1239)	type II secretion system protein E K02652 IV pilus assembly PilB
Eubacterium_limosum_0_124	1877	121881	123758	Eubacterium_limosum_0	4422837	-	2.4.1.18	Clostridiales (186802)	1,4-alpha-glucan branching enzyme K00700 enzyme
Eubacterium_limosum_0_125	851	123902	124753	Eubacterium_limosum_0	4422837	-		Clostridiales (186802)	putative esterase
Eubacterium_limosum_0_126	740	124756	125496	Eubacterium_limosum_0	4422837	-		Clostridiales (186802)	acyl-ACP thioesterase family protein
Eubacterium_limosum_0_127	2315	125538	127853	Eubacterium_limosum_0	4422837	-	6.3.2.2	Clostridium (1485)	gshAB bifunctional glutamate--cysteine ligase/glutathione synthetase (EC:6.3.2.2 6.3.2.3) K01919 ligase
Eubacterium_limosum_0_128	281	128017	128298	Eubacterium_limosum_0	4422837	-		Listeria welshimeri (1643)	acetyltransferase, GNAT family K06975
Eubacterium_limosum_0_129	935	128390	129325	Eubacterium_limosum_0	4422837	-	1.8.1.9	Clostridiales (186802)	trxB FAD-dependent pyridine nucleotide-disulphide oxidoreductase K00384 thioredoxin reductase (NADPH)
Eubacterium_limosum_0_130	1214	129562	130776	Eubacterium_limosum_0	4422837	+	1.8.1.9	root (1)	hypothetical protein K00384 thioredoxin reductase (NADPH)
Eubacterium_limosum_0_131	686	131804	132490	Eubacterium_limosum_0	4422837	+	2.7.1.17	Clostridiales (186802)	Xylulose kinase (EC 2.7.1.17)
Eubacterium_limosum_0_132	443	132647	133090	Eubacterium_limosum_0	4422837	+		root (1)	hypothetical protein
Eubacterium_limosum_0_133	419	133635	134054	Eubacterium_limosum_0	4422837	+		Eubacterium limosum (1736)	hypothetical protein
Eubacterium_limosum_0_134	347	134082	134429	Eubacterium_limosum_0	4422837	-		Eubacterium limosum (1736)	hypothetical protein
Eubacterium_limosum_0_135	7100	134562	141662	Eubacterium_limosum_0	4422837	-		Eubacterium limosum (1736)	hypothetical protein
Eubacterium_limosum_0_136	734	141831	142565	Eubacterium_limosum_0	4422837	-		Clostridiales (186802)	muramoyl-pentapeptide carboxypeptidase
Eubacterium_limosum_0_137	251	142565	142816	Eubacterium_limosum_0	4422837	-		Eubacterium limosum (1736)	hypothetical protein
Eubacterium_limosum_0_138	407	142995	143402	Eubacterium_limosum_0	4422837	-		Eubacterium limosum (1736)	hypothetical protein
Eubacterium_limosum_0_139	101	143731	143832	Eubacterium_limosum_0	4422837	+		root (1)	hypothetical protein
Eubacterium_limosum_0_140	440	143771	144211	Eubacterium_limosum_0	4422837	+		Eubacterium limosum (1736)	site-specific recombinase, phage integrase family, putative
Eubacterium_limosum_0_141	599	144484	145083	Eubacterium_limosum_0	4422837	+		Clostridiales (186802)	UPF0047 protein Bsu YugU
Eubacterium_limosum_0_142	152	145073	145225	Eubacterium_limosum_0	4422837	+		root (1)	hypothetical protein
Eubacterium_limosum_0_143	479	145244	145723	Eubacterium_limosum_0	4422837	+		Firmicutes (1239)	LSU m3Psi1915 methyltransferase RlmH ## ybeA
Eubacterium_limosum_0_144	1301	145898	147199	Eubacterium_limosum_0	4422837	+	1.2.1.41	Clostridiales (186802)	glutamate-5-semialdehyde dehydrogenase K00147 dehydrogenase
Eubacterium_limosum_0_145	695	147267	147962	Eubacterium_limosum_0	4422837	+		Clostridiales (186802)	HAD-superfamily hydrolase, subfamily IA, variant 3
Eubacterium_limosum_0_146	722	147966	148688	Eubacterium_limosum_0	4422837	+		Clostridiales (186802)	ABC transporter related K09013 Fe-S cluster assembly ATP-binding protein
Eubacterium_limosum_0_147	935	148690	149625	Eubacterium_limosum_0	4422837	+		Clostridiales (186802)	ABC transporter system permease involved Fe-S cluster assembly
Eubacterium_limosum_0_148	887	149653	150540	Eubacterium_limosum_0	4422837	+		Clostridiales (186802)	transporter protein
Eubacterium_limosum_0_149	836	150627	151463	Eubacterium_limosum_0	4422837	+		Clostridiales (186802)	DegV family protein
Eubacterium_limosum_0_150	203	151534	151737	Eubacterium_limosum_0	4422837	-		Clostridiales (186802)	hypothetical protein
Eubacterium_limosum_0_151	656	151876	152532	Eubacterium_limosum_0	4422837	-		Eubacterium limosum (1736)	hypothetical protein
Eubacterium_limosum_0_152	812	152578	153390	Eubacterium_limosum_0	4422837	-		Eubacterium limosum (1736)	hypothetical protein
Eubacterium_limosum_0_153	701	153516	154217	Eubacterium_limosum_0	4422837	-		Eubacterium limosum (1736)	hypothetical protein
Eubacterium_limosum_0_154	572	154360	154932	Eubacterium_limosum_0	4422837	-		Clostridiales (186802)	signal peptidase I K13280 peptidase, endoplasmic reticulum-type
Eubacterium_limosum_0_155	614	155072	155686	Eubacterium_limosum_0	4422837	-		Clostridiales (186802)	alternate signal-mediated exported protein
Eubacterium_limosum_0_156	3509	155701	159210	Eubacterium_limosum_0	4422837	-		Eubacterium limosum (1736)	fibro-slime domain protein
Eubacterium_limosum_0_157	422	159388	159810	Eubacterium_limosum_0	4422837	-		Clostridiales (186802)	hypothetical protein
Eubacterium_limosum_0_158	1196	159833	161029	Eubacterium_limosum_0	4422837	-		Clostridiales (186802)	DNA-binding transcriptional activator SARP family [
Eubacterium_limosum_0_159	875	161244	162119	Eubacterium_limosum_0	4422837	-		Eubacterium limosum (1736)	putative DNA polymerase I
Eubacterium_limosum_0_160	728	162122	162850	Eubacterium_limosum_0	4422837	-		Clostridiales (186802)	hypothetical protein
Eubacterium_limosum_0_161	665	162862	163527	Eubacterium_limosum_0	4422837	-		Clostridiales (186802)	hypothetical protein
Eubacterium_limosum_0_162	2219	163784	166003	Eubacterium_limosum_0	4422837	-		Eubacterium limosum (1736)	Cna B domain protein
Eubacterium_limosum_0_163	305	166190	166495	Eubacterium_limosum_0	4422837	-		Eubacterium limosum (1736)	hypothetical protein
Eubacterium_limosum_0_164	1475	166567	168042	Eubacterium_limosum_0	4422837	-		Eubacterium limosum (1736)	MULTISPECIES: sensor domain-containing diguanylate cyclase
Eubacterium_limosum_0_165	2138	168301	170439	Eubacterium_limosum_0	4422837	+		Clostridiales (186802)	MULTISPECIES: GGDEF domain-containing protein
Eubacterium_limosum_0_166	1382	170513	171895	Eubacterium_limosum_0	4422837	-		Eubacterium limosum (1736)	GGDEF domain-containing protein
Eubacterium_limosum_0_167	2912	171888	174800	Eubacterium_limosum_0	4422837	-		Eubacterium limosum (1736)	putative sensory box/GGDEF domain/EAL domain protein
Eubacterium_limosum_0_168	572	175039	175611	Eubacterium_limosum_0	4422837	-		Clostridiales (186802)	peptidase M15A
Eubacterium_limosum_0_169	221	175635	175856	Eubacterium_limosum_0	4422837	-		Eubacterium limosum (1736)	hypothetical protein
Eubacterium_limosum_0_170	236	175895	176131	Eubacterium_limosum_0	4422837	-		Clostridiales (186802)	hypothetical protein
Eubacterium_limosum_0_171	260	176169	176429	Eubacterium_limosum_0	4422837	-		Eubacterium limosum (1736)	transcriptional regulator
Eubacterium_limosum_0_172	176	176431	176607	Eubacterium_limosum_0	4422837	-		root (1)	hypothetical protein
Eubacterium_limosum_0_173	656	176604	177260	Eubacterium_limosum_0	4422837	-		Eubacterium limosum (1736)	hypothetical protein
Eubacterium_limosum_0_174	473	177257	177730	Eubacterium_limosum_0	4422837	-		Eubacterium limosum (1736)	Phage antirepressor protein
Eubacterium_limosum_0_175	776	177836	178612	Eubacterium_limosum_0	4422837	-		Eubacterium limosum (1736)	hypothetical protein
Eubacterium_limosum_0_176	1772	178809	180581	Eubacterium_limosum_0	4422837	+		Clostridiales (186802)	putative signaling protein
Eubacterium_limosum_0_177	1214	180623	181837	Eubacterium_limosum_0	4422837	+		Eubacterium limosum (1736)	putative signaling protein
Eubacterium_limosum_0_178	1241	181840	183081	Eubacterium_limosum_0	4422837	+		Eubacterium limosum (1736)	diguanylate cyclase (GGDEF domain)
Eubacterium_limosum_0_179	2390	183062	185452	Eubacterium_limosum_0	4422837	+		Clostridiales (186802)	two-component hybrid sensor kinase/response regulator
Eubacterium_limosum_0_180	2042	185612	187654	Eubacterium_limosum_0	4422837	+		Eubacterium limosum (1736)	sensory box sensor/GGDEF/EAL domain protein
Eubacterium_limosum_0_181	1904	187711	189615	Eubacterium_limosum_0	4422837	+		Betaproteobacteria (28216)	diguanylate cyclase/phosphodiesterase (GGDEF & EAL domains) PAS/PAC sensor(s)
Eubacterium_limosum_0_182	1484	189654	191138	Eubacterium_limosum_0	4422837	-	5.4.2.8	Bacteria (2)	phosphoglucosamine mutase family protein (EC:5.4.2.8)
Eubacterium_limosum_0_183	1025	191307	192332	Eubacterium_limosum_0	4422837	-	2.1.3.3	Clostridiales (186802)	ornithine carbamoyltransferase subunit I K00611
Eubacterium_limosum_0_184	416	192559	192975	Eubacterium_limosum_0	4422837	+		Clostridiales (186802)	hypothetical protein
Eubacterium_limosum_0_185	2648	193047	195695	Eubacterium_limosum_0	4422837	-		Eubacterium limosum (1736)	hypothetical protein
Eubacterium_limosum_0_186	1472	195898	197370	Eubacterium_limosum_0	4422837	-		Clostridiales (186802)	ORF55
Eubacterium_limosum_0_187	485	197677	198162	Eubacterium_limosum_0	4422837	+		Eubacterium limosum (1736)	protein unknown function DUF820
Eubacterium_limosum_0_188	1235	198179	199414	Eubacterium_limosum_0	4422837	-	3.5.3.6	Clostridia (186801)	Arginine deiminase (EC:3.5.3.6) K01478 arginine
Eubacterium_limosum_0_189	272	199646	199918	Eubacterium_limosum_0	4422837	-		Clostridiales (186802)	protein unknown function DUF1021
Eubacterium_limosum_0_190	962	200373	201335	Eubacterium_limosum_0	4422837	+		Clostridiales (186802)	DeoR family transcriptional regulator
Eubacterium_limosum_0_191	341	201909	202250	Eubacterium_limosum_0	4422837	-		Eubacterium limosum (1736)	hypothetical protein
Eubacterium_limosum_0_192	935	202210	203145	Eubacterium_limosum_0	4422837	-		Clostridiales (186802)	DUF89 domain unknown function
Eubacterium_limosum_0_193	1544	203228	204772	Eubacterium_limosum_0	4422837	-	2.7.1.17	Clostridiales (186802)	putative erythritol kinase protein K00854 xylulokinase
Eubacterium_limosum_0_194	803	204815	205618	Eubacterium_limosum_0	4422837	-		Clostridiales (186802)	short-chain dehydrogenase/reductase SDR
Eubacterium_limosum_0_195	659	205655	206314	Eubacterium_limosum_0	4422837	-	4.1.2.4	Firmicutes (1239)	deoC deoxyribose-phosphate aldolase (EC:4.1.2.4) K01619
Eubacterium_limosum_0_196	896	206348	207244	Eubacterium_limosum_0	4422837	-	4.2.1.52	Clostridiales (186802)	dihydrodipicolinate synthetase family protein K01714 synthase
Eubacterium_limosum_0_197	746	207781	208527	Eubacterium_limosum_0	4422837	-	3.1.3.18	Clostridiales (186802)	phosphoglycolate phosphatase K01091 phosphatase
Eubacterium_limosum_0_198	1322	208639	209961	Eubacterium_limosum_0	4422837	-		Eubacterium limosum (1736)	diguanylate cyclase/phosphodiesterase (GGDEF & EAL domains) PAS/PAC sensor(s)
Eubacterium_limosum_0_199	635	210160	210795	Eubacterium_limosum_0	4422837	+		Clostridiales (186802)	lactate utilization protein B/C
Eubacterium_limosum_0_200	869	211106	211975	Eubacterium_limosum_0	4422837	+	2.5.1.54	Clostridiales (186802)	phospho-2-dehydro-3-deoxyheptonate aldolase (EC:2.5.1.54) K03856 3-deoxy-7-phosphoheptulonate synthase
Eubacterium_limosum_0_201	902	211989	212891	Eubacterium_limosum_0	4422837	+	5.4.99.5	Clostridiales (186802)	hypothetical protein K14170 chorismate mutase / prephenate dehydratase
Eubacterium_limosum_0_202	2918	213012	215930	Eubacterium_limosum_0	4422837	+		Clostridiales (186802)	diguanylate cyclase/phosphodiesterase (GGDEF & EAL domains) PAS/PAC sensor(s)
Eubacterium_limosum_0_203	1778	216198	217976	Eubacterium_limosum_0	4422837	+		Clostridiales (186802)	diguanylate cyclase/phosphodiesterase (GGDEF & EAL domains) PAS/PAC sensor(s)
Eubacterium_limosum_0_204	521	218263	218784	Eubacterium_limosum_0	4422837	-		Clostridiales (186802)	Protein unknown function DUF322
Eubacterium_limosum_0_205	308	218871	219179	Eubacterium_limosum_0	4422837	-		Clostridiales (186802)	hypothetical protein
Eubacterium_limosum_0_206	554	219195	219749	Eubacterium_limosum_0	4422837	-		Clostridiales (186802)	hypothetical protein
Eubacterium_limosum_0_207	503	220009	220512	Eubacterium_limosum_0	4422837	-		Clostridiales (186802)	hypothetical protein
Eubacterium_limosum_0_208	827	220509	221336	Eubacterium_limosum_0	4422837	-		Clostridiales (186802)	ABC-type transporter, integral membrane subunit K09816 zinc transport system permease protein
Eubacterium_limosum_0_209	710	221329	222039	Eubacterium_limosum_0	4422837	-	3.6.3.28	Bacteria (2)	Phosphonate-transporting ATPase (EC:3.6.3.28) K09817 zinc transport system ATP-binding protein
Eubacterium_limosum_0_210	986	222041	223027	Eubacterium_limosum_0	4422837	-		Clostridiales (186802)	ABC-type metal ion transporter, periplasmic subunit K09815 zinc transport system substrate-binding protein
Eubacterium_limosum_0_211	305	223115	223420	Eubacterium_limosum_0	4422837	-		Clostridiales (186802)	hypothetical protein
Eubacterium_limosum_0_212	452	223534	223986	Eubacterium_limosum_0	4422837	-		Clostridiales (186802)	GNAT family acetyltransferase
Eubacterium_limosum_0_213	962	223987	224949	Eubacterium_limosum_0	4422837	-		Eubacterium limosum (1736)	integral membrane protein
Eubacterium_limosum_0_214	638	225101	225739	Eubacterium_limosum_0	4422837	-		Bacteria (2)	cobalamin B12-binding domain protein
Eubacterium_limosum_0_215	794	225793	226587	Eubacterium_limosum_0	4422837	-		Clostridiales (186802)	B12 binding domain./pterin enzyme
Eubacterium_limosum_0_216	1004	226614	227618	Eubacterium_limosum_0	4422837	-		Clostridiales (186802)	putative choline transport or trimethylamine permease
Eubacterium_limosum_0_217	1427	227644	229071	Eubacterium_limosum_0	4422837	-		Clostridiales (186802)	trimethylamine methyltransferase K14083 methyltransferase
Eubacterium_limosum_0_218	1268	229430	230698	Eubacterium_limosum_0	4422837	+	2.7.1.39	Clostridiales (186802)	aminoglycoside phosphotransferase K02204 homoserine kinase type II
Eubacterium_limosum_0_219	1292	230741	232033	Eubacterium_limosum_0	4422837	-		Eubacterium limosum (1736)	protein unknown function DUF6 transmembrane
Eubacterium_limosum_0_220	1586	232048	233634	Eubacterium_limosum_0	4422837	-		Clostridiales (186802)	transcriptional regulator
Eubacterium_limosum_0_221	3119	233902	237021	Eubacterium_limosum_0	4422837	-	6.1.1.5	Clostridiales (186802)	ileS isoleucyl-tRNA synthetase (EC:6.1.1.5) K01870
Eubacterium_limosum_0_222	1037	237432	238469	Eubacterium_limosum_0	4422837	-		Eubacterium limosum (1736)	IS30 family transposase
Eubacterium_limosum_0_223	947	238574	239521	Eubacterium_limosum_0	4422837	-		Erysipelotrichaceae (128827)	Viral replication-associated protein
Eubacterium_limosum_0_224	293	239683	239976	Eubacterium_limosum_0	4422837	-		root (1)	hypothetical protein
Eubacterium_limosum_0_225	794	240150	240944	Eubacterium_limosum_0	4422837	-		Eubacterium limosum (1736)	hypothetical protein
Eubacterium_limosum_0_226	257	240944	241201	Eubacterium_limosum_0	4422837	-		Eubacterium limosum (1736)	hypothetical protein
Eubacterium_limosum_0_227	1475	241212	242687	Eubacterium_limosum_0	4422837	-		Eubacterium limosum (1736)	hypothetical protein
Eubacterium_limosum_0_228	206	242737	242943	Eubacterium_limosum_0	4422837	+		Eubacterium limosum (1736)	hypothetical protein
Eubacterium_limosum_0_229	182	243119	243301	Eubacterium_limosum_0	4422837	-		Eubacterium limosum (1736)	hypothetical protein
Eubacterium_limosum_0_230	161	243318	243479	Eubacterium_limosum_0	4422837	-		root (1)	hypothetical protein
Eubacterium_limosum_0_231	251	243730	243981	Eubacterium_limosum_0	4422837	-		Eubacterium limosum (1736)	hypothetical protein
Eubacterium_limosum_0_232	197	243978	244175	Eubacterium_limosum_0	4422837	-		Eubacterium limosum (1736)	hypothetical protein
Eubacterium_limosum_0_233	599	244341	244940	Eubacterium_limosum_0	4422837	+		Clostridiales (186802)	hypothetical protein
Eubacterium_limosum_0_234	488	245054	245542	Eubacterium_limosum_0	4422837	+		Clostridiales (186802)	membrane spanning protein
Eubacterium_limosum_0_235	1331	245635	246966	Eubacterium_limosum_0	4422837	+		Eubacterium limosum (1736)	hypothetical protein
Eubacterium_limosum_0_236	221	247030	247251	Eubacterium_limosum_0	4422837	+		Clostridiales (186802)	hypothetical protein
Eubacterium_limosum_0_237	266	247277	247543	Eubacterium_limosum_0	4422837	+		Clostridiales (186802)	PlcB, ORFX, ORFP, ORFB, ORFA, ldh gene
Eubacterium_limosum_0_238	524	247597	248121	Eubacterium_limosum_0	4422837	-		Monera	anhydrase family 3 protein
Eubacterium_limosum_0_239	1010	248300	249310	Eubacterium_limosum_0	4422837	-		Anaerotruncus colihominis (169435)	fixB Electron transfer flavoprotein, alpha subunit K03522 electron flavoprotein subunit
Eubacterium_limosum_0_240	782	249330	250112	Eubacterium_limosum_0	4422837	-		Clostridiales (186802)	etfB2 electron transfer flavoprotein subunit beta K03521 beta
Eubacterium_limosum_0_241	1139	250137	251276	Eubacterium_limosum_0	4422837	-	1.3.99.2	Clostridiales (186802)	ACADS acyl-Coenzyme A dehydrogenase, C-2 to C-3 short chain (EC:1.3.99.2) K00248 butyryl-CoA dehydrogenase
Eubacterium_limosum_0_242	839	251310	252149	Eubacterium_limosum_0	4422837	-	1.1.1.157	Bacteria (2)	3-hydroxyacyl-CoA dehyrogenase, putative (EC:1.1.1.157) K00074 3-hydroxybutyryl-CoA dehydrogenase
Eubacterium_limosum_0_243	776	252277	253053	Eubacterium_limosum_0	4422837	-	4.2.1.17	Bacteria (2)	short chain enoyl-CoA hydratase (EC:4.2.1.17) K01715 3-hydroxybutyryl-CoA dehydratase
Eubacterium_limosum_0_244	1181	253081	254262	Eubacterium_limosum_0	4422837	-	2.3.1.9	Anaerotruncus colihominis (169435)	acat2, fb10a06, fb53f08, wu:fb10a06, wu:fb53f08 acetyl-CoA acetyltransferase 2 (EC:2.3.1.9) K00626 C-acetyltransferase
Eubacterium_limosum_0_245	1898	254640	256538	Eubacterium_limosum_0	4422837	+		Clostridium botulinum (1491)	drug resistance ABC transporter ATP-binding protein
Eubacterium_limosum_0_246	1190	256654	257844	Eubacterium_limosum_0	4422837	-		Eubacterium limosum (1736)	hypothetical protein
Eubacterium_limosum_0_247	686	258125	258811	Eubacterium_limosum_0	4422837	+		Firmicutes (1239)	virginiamycin A acetyltransferase (EC:2.3.1.-) K00680
Eubacterium_limosum_0_248	662	258849	259511	Eubacterium_limosum_0	4422837	-	4.1.2.17	Clostridiales (186802)	ribulose-5-phosphate 4-epimerase-like epimerase/aldolase K01628 L-fuculose-phosphate aldolase
Eubacterium_limosum_0_249	653	259683	260336	Eubacterium_limosum_0	4422837	-	4.1.2.17	Clostridiales (186802)	ribulose-5-phosphate 4-epimerase-like epimerase/aldolase K01628 L-fuculose-phosphate aldolase
Eubacterium_limosum_0_250	662	260450	261112	Eubacterium_limosum_0	4422837	-	4.1.2.17	Bacteria (2)	class II aldolase/adducin family protein K01628 L-fuculose-phosphate aldolase
Eubacterium_limosum_0_251	1034	261163	262197	Eubacterium_limosum_0	4422837	-	1.1.1.95	Clostridiales (186802)	D-isomer specific 2-hydroxyacid dehydrogenase family protein K00058 D-3-phosphoglycerate
Eubacterium_limosum_0_252	1532	262220	263752	Eubacterium_limosum_0	4422837	-	2.7.1.53	Clostridiales (186802)	L-xylulokinase (EC:2.7.1.53) K00854 xylulokinase
Eubacterium_limosum_0_253	941	263861	264802	Eubacterium_limosum_0	4422837	-		Clostridiales (186802)	DeoR family transcriptional regulator
Eubacterium_limosum_0_254	1499	265092	266591	Eubacterium_limosum_0	4422837	-	2.7.1.53	Clostridiales (186802)	L-xylulokinase (EC:2.7.1.53) K00854 xylulokinase
Eubacterium_limosum_0_255	764	266697	267461	Eubacterium_limosum_0	4422837	+	3.1.11.2	Clostridium (1485)	xth exodeoxyribonuclease III (EC:3.1.11.2) K01142
Eubacterium_limosum_0_256	659	267806	268465	Eubacterium_limosum_0	4422837	+		Firmicutes (1239)	two component transcriptional regulator, winged helix family
Eubacterium_limosum_0_257	1478	268462	269940	Eubacterium_limosum_0	4422837	+		Eubacterium limosum (1736)	two-component sensor histidine kinase
Eubacterium_limosum_0_258	1469	270067	271536	Eubacterium_limosum_0	4422837	+		Eubacterium limosum (1736)	ABC transporter permease
Eubacterium_limosum_0_259	671	271552	272223	Eubacterium_limosum_0	4422837	+		Firmicutes (1239)	vexP2 ABC transporter ATP-binding protein K02003
Eubacterium_limosum_0_260	449	272213	272662	Eubacterium_limosum_0	4422837	+		Eubacterium limosum (1736)	hypothetical protein
Eubacterium_limosum_0_261	2489	272735	275224	Eubacterium_limosum_0	4422837	-	1.8.1.14	Firmicutes (1239)	CoA-disulfide reductase (EC:1.8.1.14)
Eubacterium_limosum_0_262	293	275221	275514	Eubacterium_limosum_0	4422837	-		Firmicutes (1239)	transcriptional regulator, ArsR family K03892 family regulator
Eubacterium_limosum_0_263	1262	275763	277025	Eubacterium_limosum_0	4422837	+		Firmicutes (1239)	major facilitator superfamily K06902 MFS transporter, UMF1 family
Eubacterium_limosum_0_264	1388	277481	278869	Eubacterium_limosum_0	4422837	-		Clostridiales (186802)	ribosomal RNA small subunit methyltransferase (EC:2.1.1.-)
Eubacterium_limosum_0_265	1106	279043	280149	Eubacterium_limosum_0	4422837	-		Firmicutes (1239)	pilT pili retraction protein PilT
Eubacterium_limosum_0_266	473	280298	280771	Eubacterium_limosum_0	4422837	-		Clostridia (186801)	transcriptional regulator, CarD family K07736 family regulator
Eubacterium_limosum_0_267	1340	280858	282198	Eubacterium_limosum_0	4422837	-		Clostridium (1485)	mate efflux family protein
Eubacterium_limosum_0_268	2150	282375	284525	Eubacterium_limosum_0	4422837	-		Clostridium (1485)	transcriptional accessory protein (S1 RNA binding domain) K06959 uncharacterized
Eubacterium_limosum_0_269	890	284699	285589	Eubacterium_limosum_0	4422837	+		Clostridiales (186802)	DegV family protein
Eubacterium_limosum_0_270	272	285667	285939	Eubacterium_limosum_0	4422837	+		Clostridiales (186802)	GCN5-related N-acetyltransferase
Eubacterium_limosum_0_271	1388	286010	287398	Eubacterium_limosum_0	4422837	-		Clostridiales (186802)	hypothetical protein
Eubacterium_limosum_0_272	752	287385	288137	Eubacterium_limosum_0	4422837	-		Clostridiales (186802)	ABC transporter related protein K09687 antibiotic transport system ATP-binding protein
Eubacterium_limosum_0_273	227	288271	288498	Eubacterium_limosum_0	4422837	+		Firmicutes (1239)	Cro/CI family transcriptional regulator K07729 putative regulator
Eubacterium_limosum_0_274	440	288485	288925	Eubacterium_limosum_0	4422837	+		Eubacterium limosum (1736)	hypothetical protein
Eubacterium_limosum_0_275	605	289033	289638	Eubacterium_limosum_0	4422837	-		Clostridium (1485)	protein unknown function UPF0157
Eubacterium_limosum_0_276	446	289718	290164	Eubacterium_limosum_0	4422837	-		Clostridium (1485)	GNAT family acetyltransferase
Eubacterium_limosum_0_277	3320	290243	293563	Eubacterium_limosum_0	4422837	-		Eubacterium limosum (1736)	ABC transporter, permease protein
Eubacterium_limosum_0_278	446	293712	294158	Eubacterium_limosum_0	4422837	+		Clostridiales (186802)	Rrf2 family/BadM/Rrf2 family transcriptional regulator/Rrf2
Eubacterium_limosum_0_279	2429	294498	296927	Eubacterium_limosum_0	4422837	+		Clostridiales (186802)	cation-transporting ATPase, E1-E2 family K01552
Eubacterium_limosum_0_280	1652	297030	298682	Eubacterium_limosum_0	4422837	+		Eubacterium limosum (1736)	Conserved putative membrane protein
Eubacterium_limosum_0_281	803	298715	299518	Eubacterium_limosum_0	4422837	-		Clostridium (1485)	iron-sulfur cluster-binding protein
Eubacterium_limosum_0_282	1481	299617	301098	Eubacterium_limosum_0	4422837	-	6.3.2.13	Acetobacterium woodii (33952)	murE UDP-N-acetylmuramoylalanyl-D-glutamate--2,6-diaminopimelate ligase (EC:6.3.2.13) K01928
Eubacterium_limosum_0_283	674	301305	301979	Eubacterium_limosum_0	4422837	+	5.4.2.1	Clostridiales (186802)	hypothetical protein K01834 phosphoglycerate mutase
Eubacterium_limosum_0_284	3527	302015	305542	Eubacterium_limosum_0	4422837	-		Eubacterium limosum (1736)	celll wall surface anchor family protein
Eubacterium_limosum_0_285	1391	305491	306882	Eubacterium_limosum_0	4422837	-		Eubacterium limosum (1736)	celll wall surface anchor family protein
Eubacterium_limosum_0_286	656	307062	307718	Eubacterium_limosum_0	4422837	-		Clostridiales (186802)	HAD-superfamily hydrolase, subfamily IA, variant 3
Eubacterium_limosum_0_287	455	307983	308438	Eubacterium_limosum_0	4422837	+		Clostridiales (186802)	DUF2798 domain-containing protein
Eubacterium_limosum_0_288	1391	308533	309924	Eubacterium_limosum_0	4422837	+		Eubacterium limosum (1736)	hypothetical protein
Eubacterium_limosum_0_289	1826	309999	311825	Eubacterium_limosum_0	4422837	-	2.6.1.16	Clostridia (186801)	glmS glucosamine--fructose-6-phosphate aminotransferase (EC:2.6.1.16) K00820 (isomerizing)
Eubacterium_limosum_0_290	539	312197	312736	Eubacterium_limosum_0	4422837	-		Clostridiales (186802)	hypothetical protein
Eubacterium_limosum_0_291	1589	313036	314625	Eubacterium_limosum_0	4422837	+	3.1.1.1	Clostridiales (186802)	carboxylesterase K03927 carboxylesterase type B
Eubacterium_limosum_0_292	791	314694	315485	Eubacterium_limosum_0	4422837	-		Clostridiales (186802)	ABC transporter, permease
Eubacterium_limosum_0_293	698	315494	316192	Eubacterium_limosum_0	4422837	-		Clostridiales (186802)	ABC transporter related K01990 ABC-2 type transport system ATP-binding protein
Eubacterium_limosum_0_294	368	316192	316560	Eubacterium_limosum_0	4422837	-		Clostridiales (186802)	transcriptional regulator, GntR family
Eubacterium_limosum_0_295	557	316687	317244	Eubacterium_limosum_0	4422837	-		Clostridiales (186802)	peptidase M15A
Eubacterium_limosum_0_296	230	317295	317525	Eubacterium_limosum_0	4422837	-		Eubacterium limosum (1736)	hypothetical protein
Eubacterium_limosum_0_297	227	317544	317771	Eubacterium_limosum_0	4422837	-		Eubacterium limosum (1736)	DUF1659 domain-containing protein
Eubacterium_limosum_0_298	3359	317811	321170	Eubacterium_limosum_0	4422837	+		Clostridiales (186802)	putative antibiotic resistance ABC transporter ATP-binding protein
Eubacterium_limosum_0_299	578	321186	321764	Eubacterium_limosum_0	4422837	-		Eubacterium limosum (1736)	hypothetical protein
Eubacterium_limosum_0_300	197	321761	321958	Eubacterium_limosum_0	4422837	-		Eubacterium limosum (1736)	hypothetical protein
Eubacterium_limosum_0_301	461	322017	322478	Eubacterium_limosum_0	4422837	-		Eubacterium limosum (1736)	hypothetical protein
Eubacterium_limosum_0_302	740	322465	323205	Eubacterium_limosum_0	4422837	-		Eubacterium limosum (1736)	hypothetical protein
Eubacterium_limosum_0_303	134	323392	323526	Eubacterium_limosum_0	4422837	-		root (1)	hypothetical protein
Eubacterium_limosum_0_304	383	323568	323951	Eubacterium_limosum_0	4422837	-		Eubacterium limosum (1736)	hypothetical protein
Eubacterium_limosum_0_305	1709	324200	325909	Eubacterium_limosum_0	4422837	-		root (1)	hypothetical protein
Eubacterium_limosum_0_306	1250	325929	327179	Eubacterium_limosum_0	4422837	-		Eubacterium limosum (1736)	hypothetical protein
Eubacterium_limosum_0_307	458	327176	327634	Eubacterium_limosum_0	4422837	-		Eubacterium limosum (1736)	hypothetical protein
Eubacterium_limosum_0_308	668	327674	328342	Eubacterium_limosum_0	4422837	-		Eubacterium limosum (1736)	hypothetical protein
Eubacterium_limosum_0_309	635	328373	329008	Eubacterium_limosum_0	4422837	-		Eubacterium limosum (1736)	hypothetical protein
Eubacterium_limosum_0_310	620	329040	329660	Eubacterium_limosum_0	4422837	-		Eubacterium limosum (1736)	hypothetical protein
Eubacterium_limosum_0_311	686	329705	330391	Eubacterium_limosum_0	4422837	-		Eubacterium limosum (1736)	hypothetical protein
Eubacterium_limosum_0_312	5126	330486	335612	Eubacterium_limosum_0	4422837	-		Eubacterium limosum (1736)	hypothetical protein
Eubacterium_limosum_0_313	764	335643	336407	Eubacterium_limosum_0	4422837	-		Eubacterium limosum (1736)	hypothetical protein
Eubacterium_limosum_0_314	623	336519	337142	Eubacterium_limosum_0	4422837	-		Eubacterium limosum (1736)	hypothetical protein
Eubacterium_limosum_0_315	2453	337238	339691	Eubacterium_limosum_0	4422837	-		Eubacterium limosum (1736)	helix-turn-helix transcriptional regulator
Eubacterium_limosum_0_316	629	339880	340509	Eubacterium_limosum_0	4422837	-		Bacteria (2)	serine recombinase, site-specific
Eubacterium_limosum_0_317	212	340751	340963	Eubacterium_limosum_0	4422837	-		Eubacterium limosum (1736)	hypothetical protein
Eubacterium_limosum_0_318	584	341078	341662	Eubacterium_limosum_0	4422837	-	2.3.1.79	Clostridiales (186802)	hexapeptide repeat-containing transferase K00661 maltose O-acetyltransferase
Eubacterium_limosum_0_319	608	341690	342298	Eubacterium_limosum_0	4422837	-		Clostridiales (186802)	hypothetical protein
Eubacterium_limosum_0_320	1100	342364	343464	Eubacterium_limosum_0	4422837	-		Eubacterium limosum (1736)	hypothetical protein
Eubacterium_limosum_0_321	470	343581	344051	Eubacterium_limosum_0	4422837	-		Clostridiales (186802)	MULTISPECIES: AraC family transcriptional regulator
Eubacterium_limosum_0_322	482	344236	344718	Eubacterium_limosum_0	4422837	+		Lactobacillales (186826)	crtK carotenoid biosynthetic protein CrtK K07185 tryptophan-rich sensory
Eubacterium_limosum_0_323	2759	344779	347538	Eubacterium_limosum_0	4422837	-		Firmicutes (1239)	DNA helicase
Eubacterium_limosum_0_324	1010	347786	348796	Eubacterium_limosum_0	4422837	-		Clostridiales (186802)	hypothetical protein
Eubacterium_limosum_0_325	1661	348951	350612	Eubacterium_limosum_0	4422837	-		Clostridiales (186802)	ABC-1 domain-containing protein K03688 ubiquinone biosynthesis protein
Eubacterium_limosum_0_326	347	350578	350925	Eubacterium_limosum_0	4422837	-		Clostridiales (186802)	COG family: chaperonin GroEL (Hsp60 family)
Eubacterium_limosum_0_327	1154	351071	352225	Eubacterium_limosum_0	4422837	-		Clostridiales (186802)	LarC1: implicated lactate racemization / LarC2:
Eubacterium_limosum_0_328	752	352234	352986	Eubacterium_limosum_0	4422837	-		Clostridium (1485)	1-(5-phosphoribosyl)-5-amino-4-imidazole-carboxylate (AIR) carboxylase K06898
Eubacterium_limosum_0_329	815	352983	353798	Eubacterium_limosum_0	4422837	-		Clostridiales (186802)	PP-loop domain-containing protein K06864
Eubacterium_limosum_0_330	362	354342	354704	Eubacterium_limosum_0	4422837	-		Bacteria (2)	cadmium efflux system accessory protein K03892 ArsR family transcriptional regulator
Eubacterium_limosum_0_331	1067	354775	355842	Eubacterium_limosum_0	4422837	-		Bacteria (2)	pilT pilus retraction protein PilT K02669 twitching motility PilT
Eubacterium_limosum_0_332	443	355843	356286	Eubacterium_limosum_0	4422837	-		Clostridiales (186802)	hypothetical protein
Eubacterium_limosum_0_333	437	356286	356723	Eubacterium_limosum_0	4422837	-		Clostridiales (186802)	hypothetical protein
Eubacterium_limosum_0_334	515	356720	357235	Eubacterium_limosum_0	4422837	-		Clostridiales (186802)	MULTISPECIES: DUF4860 domain-containing protein
Eubacterium_limosum_0_335	305	357250	357555	Eubacterium_limosum_0	4422837	-		Clostridiales (186802)	hypothetical protein
Eubacterium_limosum_0_336	1052	357586	358638	Eubacterium_limosum_0	4422837	-		Clostridiales (186802)	Type IV fimbrial assembly protein PilC
Eubacterium_limosum_0_337	929	358650	359579	Eubacterium_limosum_0	4422837	-		Clostridiales (186802)	Transglutaminase-like enzyme, putative cysteine protease
Eubacterium_limosum_0_338	785	360444	361229	Eubacterium_limosum_0	4422837	-		Clostridiales (186802)	HAD family phosphatase K07024
Eubacterium_limosum_0_339	683	361332	362015	Eubacterium_limosum_0	4422837	-		Eubacterium limosum (1736)	TetR family transcriptional regulator
Eubacterium_limosum_0_340	1166	362192	363358	Eubacterium_limosum_0	4422837	+		Eubacterium limosum (1736)	hypothetical protein
Eubacterium_limosum_0_341	122	363368	363490	Eubacterium_limosum_0	4422837	+		root (1)	hypothetical protein
Eubacterium_limosum_0_342	440	363548	363988	Eubacterium_limosum_0	4422837	+		Acetobacterium woodii (33952)	DUF2798 domain-containing protein
Eubacterium_limosum_0_343	362	364130	364492	Eubacterium_limosum_0	4422837	-		Clostridiales (186802)	hypothetical protein
Eubacterium_limosum_0_344	767	364559	365326	Eubacterium_limosum_0	4422837	-		Clostridiales (186802)	DeoR family transcriptional regulator K02081 regulator, aga operon repressor
Eubacterium_limosum_0_345	1271	365515	366786	Eubacterium_limosum_0	4422837	+		Clostridiales (186802)	L-sorbose 1-phosphate reductase (EC:1.1.1.-)
Eubacterium_limosum_0_346	1871	366861	368732	Eubacterium_limosum_0	4422837	+	2.7.1.69	Bacteria (2)	mtlA PTS system mannitol-specific transporter subunit IIC/PTS IIB/PTS IIA (EC:2.7.1.69) K02798 system, component K02799 IIB K02800 IIC
Eubacterium_limosum_0_347	476	368902	369378	Eubacterium_limosum_0	4422837	+		Firmicutes (1239)	flavodoxin
Eubacterium_limosum_0_348	1784	369491	371275	Eubacterium_limosum_0	4422837	-		Clostridiales (186802)	Sensory box/GGDEF family protein
Eubacterium_limosum_0_349	611	371383	371994	Eubacterium_limosum_0	4422837	-		Eubacterium (1730)	peptidase M15A
Eubacterium_limosum_0_350	230	372067	372297	Eubacterium_limosum_0	4422837	-		Clostridiales (186802)	hypothetical protein
Eubacterium_limosum_0_351	224	372347	372571	Eubacterium_limosum_0	4422837	-		Clostridiales (186802)	hypothetical protein
Eubacterium_limosum_0_352	587	372713	373300	Eubacterium_limosum_0	4422837	-		Clostridiales (186802)	putative RNA polymerase K03088 polymerase sigma-70 factor, ECF subfamily
Eubacterium_limosum_0_353	200	373309	373509	Eubacterium_limosum_0	4422837	-		Clostridiales (186802)	hypothetical protein
Eubacterium_limosum_0_354	614	373506	374120	Eubacterium_limosum_0	4422837	-		Clostridiales (186802)	hypothetical protein
Eubacterium_limosum_0_355	425	374117	374542	Eubacterium_limosum_0	4422837	-		Clostridiales (186802)	hypothetical protein
Eubacterium_limosum_0_356	530	374539	375069	Eubacterium_limosum_0	4422837	-		Clostridiales (186802)	phage associated-antirepressor
Eubacterium_limosum_0_357	554	375194	375748	Eubacterium_limosum_0	4422837	-		Eubacterium limosum (1736)	hypothetical protein
Eubacterium_limosum_0_358	338	376356	376694	Eubacterium_limosum_0	4422837	-		Clostridiales (186802)	transcriptional regulator
Eubacterium_limosum_0_359	1643	377144	378787	Eubacterium_limosum_0	4422837	-		Clostridiales (186802)	bacterial extracellular solute-binding protein K02035 peptide/nickel transport system substrate-binding protein
Eubacterium_limosum_0_360	686	378818	379504	Eubacterium_limosum_0	4422837	-		Clostridiales (186802)	ABC transporter related protein K02032 peptide/nickel transport system ATP-binding protein
Eubacterium_limosum_0_361	911	379494	380405	Eubacterium_limosum_0	4422837	-		Clostridiales (186802)	oligopeptide ABC transporter
Eubacterium_limosum_0_362	851	380402	381253	Eubacterium_limosum_0	4422837	-		Clostridiales (186802)	oppC oligopeptide ABC transporter, permease protein K02034 peptide/nickel transport system protein
Eubacterium_limosum_0_363	992	381243	382235	Eubacterium_limosum_0	4422837	-		Clostridiales (186802)	peptide ABC transporter K02033 peptide/nickel transport system permease protein
Eubacterium_limosum_0_364	881	382232	383113	Eubacterium_limosum_0	4422837	-		Clostridiales (186802)	methyltransferase type 11
Eubacterium_limosum_0_365	647	383319	383966	Eubacterium_limosum_0	4422837	-		Eubacterium limosum (1736)	TetR family transcriptional regulator
Eubacterium_limosum_0_366	1157	384177	385334	Eubacterium_limosum_0	4422837	+		Eubacterium limosum (1736)	hypothetical protein
Eubacterium_limosum_0_367	143	385347	385490	Eubacterium_limosum_0	4422837	+		root (1)	hypothetical protein
Eubacterium_limosum_0_368	1172	385551	386723	Eubacterium_limosum_0	4422837	+		Eubacterium limosum (1736)	MFS transporter
Eubacterium_limosum_0_369	1331	386745	388076	Eubacterium_limosum_0	4422837	+		Eubacterium limosum (1736)	putative amino acid transporter
Eubacterium_limosum_0_370	644	388316	388960	Eubacterium_limosum_0	4422837	+		Clostridiales (186802)	hypothetical protein
Eubacterium_limosum_0_371	1298	389018	390316	Eubacterium_limosum_0	4422837	-		Eubacterium limosum (1736)	hypothetical protein
Eubacterium_limosum_0_372	1400	390437	391837	Eubacterium_limosum_0	4422837	-		Lachnospiraceae (186803)	Uroporphyrinogen-III decarboxylase
Eubacterium_limosum_0_373	1415	391870	393285	Eubacterium_limosum_0	4422837	-		Eubacterium limosum (1736)	hypothetical protein
Eubacterium_limosum_0_374	932	393704	394636	Eubacterium_limosum_0	4422837	-		Eubacterium limosum (1736)	hypothetical protein
Eubacterium_limosum_0_375	1619	394976	396595	Eubacterium_limosum_0	4422837	-		Clostridiales (186802)	hydantoinase/oxoprolinase
Eubacterium_limosum_0_376	1037	396774	397811	Eubacterium_limosum_0	4422837	+	6.3.5.7	Clostridiales (186802)	asparaginase/glutaminase K09482 glutamyl-tRNA(Gln) amidotransferase subunit D
Eubacterium_limosum_0_377	1469	397915	399384	Eubacterium_limosum_0	4422837	+	1.1.5.3	Clostridiales Family XI. Incertae Sedis (543310)	FAD dependent oxidoreductase K00111 glycerol-3-phosphate dehydrogenase
Eubacterium_limosum_0_378	146	399466	399612	Eubacterium_limosum_0	4422837	-		root (1)	hypothetical protein
Eubacterium_limosum_0_379	1145	399623	400768	Eubacterium_limosum_0	4422837	-		Clostridiales (186802)	Uroporphyrinogen-III decarboxylase
Eubacterium_limosum_0_380	647	400910	401557	Eubacterium_limosum_0	4422837	+		Eubacterium limosum (1736)	TetR family transcriptional regulator
Eubacterium_limosum_0_381	1202	401596	402798	Eubacterium_limosum_0	4422837	-		Clostridiales (186802)	major facilitator superfamily protein
Eubacterium_limosum_0_382	1391	403123	404514	Eubacterium_limosum_0	4422837	-		Clostridiales (186802)	sodium/sulphate symporter K14445 solute carrier family 13 (sodium-dependent dicarboxylate transporter), member 2/3/5
Eubacterium_limosum_0_383	1421	404599	406020	Eubacterium_limosum_0	4422837	-		Clostridiales (186802)	sugar (Glycoside-Pentoside-Hexuronide) transporter
Eubacterium_limosum_0_384	134	406097	406231	Eubacterium_limosum_0	4422837	-		root (1)	hypothetical protein
Eubacterium_limosum_0_385	1154	406253	407407	Eubacterium_limosum_0	4422837	-		Clostridiales (186802)	Uroporphyrinogen-III decarboxylase
Eubacterium_limosum_0_386	149	407664	407813	Eubacterium_limosum_0	4422837	-		root (1)	hypothetical protein
Eubacterium_limosum_0_387	1139	407824	408963	Eubacterium_limosum_0	4422837	-		Clostridiales (186802)	Uroporphyrinogen-III decarboxylase
Eubacterium_limosum_0_388	662	409223	409885	Eubacterium_limosum_0	4422837	+		Eubacterium limosum (1736)	TetR family transcriptional regulator
Eubacterium_limosum_0_389	650	410009	410659	Eubacterium_limosum_0	4422837	+		Clostridiales (186802)	TetR family transcriptional regulator
Eubacterium_limosum_0_390	752	410743	411495	Eubacterium_limosum_0	4422837	-	3.6.3.21	Firmicutes (1239)	probable amino-acid ABC transporter ATP-binding protein K02028 polar amino acid transport system protein
Eubacterium_limosum_0_391	695	411505	412200	Eubacterium_limosum_0	4422837	-		Bacillales (1385)	polar amino acid ABC transporter, inner membrane subunit K02029 transport system permease protein
Eubacterium_limosum_0_392	815	412220	413035	Eubacterium_limosum_0	4422837	-		Bacteria (2)	extracellular solute-binding protein K02030 polar amino acid transport system substrate-binding protein
Eubacterium_limosum_0_393	437	413184	413621	Eubacterium_limosum_0	4422837	-		Clostridiales (186802)	hypothetical protein
Eubacterium_limosum_0_394	647	413772	414419	Eubacterium_limosum_0	4422837	-		Clostridiales (186802)	dihydroxyacetone kinase subunit L K05879 kinase, C-terminal domain
Eubacterium_limosum_0_395	1013	414581	415594	Eubacterium_limosum_0	4422837	-	2.7.1.29	Thermoanaerobacterales (68295)	dhaK1 dihydroxyacetone kinase (glycerone kinase), subunit (EC:2.7.1.29) K05878 kinase, N-terminal domain
Eubacterium_limosum_0_396	398	415643	416041	Eubacterium_limosum_0	4422837	-		Clostridiales (186802)	dhaM dihydroxyacetone kinase, phosphotransfer subunit, putative
Eubacterium_limosum_0_397	2015	416168	418183	Eubacterium_limosum_0	4422837	-		Clostridiales (186802)	sigma-54 dependent transcriptional regulator
Eubacterium_limosum_0_398	449	418383	418832	Eubacterium_limosum_0	4422837	+	5.3.1.6	Bacteria (2)	rpiB ribose 5-phosphate isomerase B (EC:5.3.1.6) K01808
Eubacterium_limosum_0_399	773	418846	419619	Eubacterium_limosum_0	4422837	+	5.3.1.1	Clostridiales (186802)	triose-phosphate isomerase (EC:5.3.1.1) K01803 triosephosphate (TIM)
Eubacterium_limosum_0_400	410	419778	420188	Eubacterium_limosum_0	4422837	+	3.2.1.23	Clostridium (1485)	beta-glycosidase K12308 beta-galactosidase
Eubacterium_limosum_0_401	1064	420287	421351	Eubacterium_limosum_0	4422837	+		Clostridiales (186802)	hypothetical protein
Eubacterium_limosum_0_402	611	421410	422021	Eubacterium_limosum_0	4422837	-		Firmicutes (1239)	COG4832 # S Function unknown Function: Uncharacterized conserved protein Organism: Listeria innocua (Lin)
Eubacterium_limosum_0_403	533	422167	422700	Eubacterium_limosum_0	4422837	+		Clostridiales (186802)	protein unknown function DUF2148
Eubacterium_limosum_0_404	806	422914	423720	Eubacterium_limosum_0	4422837	-		Clostridiales (186802)	DNA repair exonuclease family protein K07098
Eubacterium_limosum_0_405	947	424138	425085	Eubacterium_limosum_0	4422837	-		Bacteria (2)	glycosyltransferase family 2 candidate UDP-Glc: bactoprenol glucosyltransferase
Eubacterium_limosum_0_406	404	425215	425619	Eubacterium_limosum_0	4422837	-		Clostridiales (186802)	hypothetical protein
Eubacterium_limosum_0_407	479	426058	426537	Eubacterium_limosum_0	4422837	-		Clostridiales (186802)	PEBP family protein K06910
Eubacterium_limosum_0_408	950	426670	427620	Eubacterium_limosum_0	4422837	+		Clostridiales (186802)	alpha/beta hydrolase fold protein
Eubacterium_limosum_0_409	266	427723	427989	Eubacterium_limosum_0	4422837	+		Clostridiales (186802)	prevent-host-death family protein
Eubacterium_limosum_0_410	359	427937	428296	Eubacterium_limosum_0	4422837	+		Eubacterium limosum (1736)	hypothetical protein
Eubacterium_limosum_0_411	1529	428373	429902	Eubacterium_limosum_0	4422837	-	3.6.1.11	Clostridiales (186802)	Ppx/GppA phosphatase K01524 exopolyphosphatase / guanosine-5'-triphosphate,3'-diphosphate pyrophosphatase
Eubacterium_limosum_0_412	2126	430071	432197	Eubacterium_limosum_0	4422837	-	2.7.4.1	Clostridiales (186802)	ppk polyphosphate kinase, component RNA degradosome (EC:2.7.4.1) K00937 kinase
Eubacterium_limosum_0_413	1547	432194	433741	Eubacterium_limosum_0	4422837	-	3.6.1.11	Clostridiales (186802)	hypothetical protein K01524 exopolyphosphatase / guanosine-5'-triphosphate,3'-diphosphate pyrophosphatase
Eubacterium_limosum_0_414	698	433898	434596	Eubacterium_limosum_0	4422837	+		Clostridia (186801)	hypothetical Membrane Spanning Protein
Eubacterium_limosum_0_415	458	435801	436259	Eubacterium_limosum_0	4422837	+		Firmicutes (1239)	transcriptional regulator, MerR family
Eubacterium_limosum_0_416	164	436339	436503	Eubacterium_limosum_0	4422837	-		root (1)	hypothetical protein
Eubacterium_limosum_0_417	947	436662	437609	Eubacterium_limosum_0	4422837	-	2.7.1.2	Clostridiales (186802)	transcriptional regulator K00845 glucokinase
Eubacterium_limosum_0_418	512	437750	438262	Eubacterium_limosum_0	4422837	+		Clostridiales (186802)	Substrate-specific component CblT predicted B12-regulated ECF transporter dimethylbenzimidazole
Eubacterium_limosum_0_419	659	438288	438947	Eubacterium_limosum_0	4422837	-		Clostridiales (186802)	alpha/beta hydrolase fold protein
Eubacterium_limosum_0_420	926	439041	439967	Eubacterium_limosum_0	4422837	-		Firmicutes (1239)	cation diffusion facilitator family transporter
Eubacterium_limosum_0_421	827	440146	440973	Eubacterium_limosum_0	4422837	-	3.1.21.2	Bacteria (2)	apurinic endonuclease Apn1 (EC:3.1.21.2) K01151 deoxyribonuclease IV
Eubacterium_limosum_0_422	809	440990	441799	Eubacterium_limosum_0	4422837	-		Bacteria (2)	zinc/iron permease K07238 zinc transporter, ZIP family
Eubacterium_limosum_0_423	1442	441979	443421	Eubacterium_limosum_0	4422837	-	3.2.1.1	Firmicutes (1239)	alpha amylase, catalytic region (EC:3.2.1.1) K01176 alpha-amylase
Eubacterium_limosum_0_424	1271	443576	444847	Eubacterium_limosum_0	4422837	-		Clostridiales (186802)	cytochrome c biogenesis protein transmembrane region family K06196 c-type
Eubacterium_limosum_0_425	374	446009	446383	Eubacterium_limosum_0	4422837	-		Eubacterium limosum (1736)	hypothetical protein
Eubacterium_limosum_0_426	716	446547	447263	Eubacterium_limosum_0	4422837	-		Eubacterium limosum (1736)	putative signal peptidase I
Eubacterium_limosum_0_427	563	447382	447945	Eubacterium_limosum_0	4422837	-		Eubacterium limosum (1736)	hypothetical protein
Eubacterium_limosum_0_428	821	448332	449153	Eubacterium_limosum_0	4422837	-		Eubacterium limosum (1736)	two component transcriptional regulator, LytTR family
Eubacterium_limosum_0_429	1499	449163	450662	Eubacterium_limosum_0	4422837	-		Clostridiales (186802)	Autolysin sensor kinase( EC:2.7.3.- )
Eubacterium_limosum_0_430	1922	450664	452586	Eubacterium_limosum_0	4422837	-		Clostridiales (186802)	putative signaling protein
Eubacterium_limosum_0_431	704	452607	453311	Eubacterium_limosum_0	4422837	-		Clostridiales (186802)	transcriptional regulator
Eubacterium_limosum_0_432	632	453318	453950	Eubacterium_limosum_0	4422837	-		Clostridiales (186802)	cobalamin B12-binding domain protein
Eubacterium_limosum_0_433	1988	454200	456188	Eubacterium_limosum_0	4422837	+	3.1.3.11	Clostridium (1485)	fructose-1,6-bisphosphatase (EC:3.1.3.11) K04041 III
Eubacterium_limosum_0_434	869	456473	457342	Eubacterium_limosum_0	4422837	+		Eggerthella (84111)	DegV family protein
Eubacterium_limosum_0_435	374	457499	457873	Eubacterium_limosum_0	4422837	+		Clostridiales (186802)	protein YegP K09946 hypothetical
Eubacterium_limosum_0_436	12899	458054	470953	Eubacterium_limosum_0	4422837	-		Eubacterium limosum (1736)	cell wall surface anchor family protein
Eubacterium_limosum_0_437	1661	471283	472944	Eubacterium_limosum_0	4422837	-	1.8.1.9	Clostridium (1485)	alkyl hydroperoxide reductase F subunit (EC:1.8.1.9) K00384 thioredoxin (NADPH)
Eubacterium_limosum_0_438	566	472961	473527	Eubacterium_limosum_0	4422837	-	1.11.1.15	Clostridium (1485)	ahpC alkyl hydroperoxide reductase, C22 subunit, thioredoxin-like (detoxification hydroperoxides) (EC:1.11.1.15) K03386 peroxiredoxin (alkyl reductase subunit C)
Eubacterium_limosum_0_439	968	473717	474685	Eubacterium_limosum_0	4422837	-		Clostridium butyricum (1492)	protein unknown function DUF6 transmembrane
Eubacterium_limosum_0_440	884	474783	475667	Eubacterium_limosum_0	4422837	-		Clostridiales (186802)	LysR family transcriptional regulator
Eubacterium_limosum_0_441	338	476046	476384	Eubacterium_limosum_0	4422837	+		Clostridiales (186802)	transcriptional regulator
Eubacterium_limosum_0_442	467	476421	476888	Eubacterium_limosum_0	4422837	-		Clostridiales (186802)	hypothetical protein
Eubacterium_limosum_0_443	575	476932	477507	Eubacterium_limosum_0	4422837	-		Eubacterium limosum (1736)	hypothetical protein
Eubacterium_limosum_0_444	149	477507	477656	Eubacterium_limosum_0	4422837	-		root (1)	hypothetical protein
Eubacterium_limosum_0_445	1232	477816	479048	Eubacterium_limosum_0	4422837	-		Eubacterium limosum (1736)	sensor histidine kinase
Eubacterium_limosum_0_446	719	479144	479863	Eubacterium_limosum_0	4422837	-		Clostridiales (186802)	MULTISPECIES: DNA-binding response regulator
Eubacterium_limosum_0_447	1391	480466	481857	Eubacterium_limosum_0	4422837	-		[Clostridium] bartlettii (261299)	putative Na+-driven multidrug efflux pump
Eubacterium_limosum_0_448	956	481872	482828	Eubacterium_limosum_0	4422837	-	3.6.3.23	Bacteria (2)	ABC-type transporter (EC:3.6.3.23) K02032 peptide/nickel transport system ATP-binding protein
Eubacterium_limosum_0_449	785	482821	483606	Eubacterium_limosum_0	4422837	-		Bacteria (2)	putative peptide ABC transporter ATPase K02031 peptide/nickel transport system ATP-binding protein
Eubacterium_limosum_0_450	1568	483635	485203	Eubacterium_limosum_0	4422837	-		Bacteria (2)	extracellular solute-binding protein family 5 K02035 peptide/nickel transport system substrate-binding
Eubacterium_limosum_0_451	818	485526	486344	Eubacterium_limosum_0	4422837	-		Bacteria (2)	binding-protein-dependent transport systems inner membrane component K02034 peptide/nickel system permease protein
Eubacterium_limosum_0_452	968	486345	487313	Eubacterium_limosum_0	4422837	-		Bacteria (2)	binding-protein-dependent transporters inner membrane component K02033 peptide/nickel transport system permease protein
Eubacterium_limosum_0_453	974	487834	488808	Eubacterium_limosum_0	4422837	+		Clostridiales (186802)	succinylglutamate desuccinylase/aspartoacylase K06987
Eubacterium_limosum_0_454	3029	488921	491950	Eubacterium_limosum_0	4422837	+	3.6.3.3	Eubacterium limosum (1736)	hypothetical protein K01534 Cd2+/Zn2+-exporting ATPase
Eubacterium_limosum_0_455	413	492009	492422	Eubacterium_limosum_0	4422837	-		Clostridiales (186802)	hypothetical protein
Eubacterium_limosum_0_456	1292	492720	494012	Eubacterium_limosum_0	4422837	-		Clostridiales (186802)	major facilitator superfamily
Eubacterium_limosum_0_457	1454	494202	495656	Eubacterium_limosum_0	4422837	-		Clostridiales (186802)	trimethylamine methyltransferase
Eubacterium_limosum_0_458	1436	495901	497337	Eubacterium_limosum_0	4422837	+		Clostridiales (186802)	putative sigma54 specific transcriptional regulator
Eubacterium_limosum_0_459	668	497355	498023	Eubacterium_limosum_0	4422837	-		Firmicutes (1239)	cation-transporting ATPase K07507 putative Mg2+ transporter-C (MgtC) family protein
Eubacterium_limosum_0_460	692	503520	504212	Eubacterium_limosum_0	4422837	-		Clostridiales (186802)	two component transcriptional regulator winged helix family
Eubacterium_limosum_0_461	1511	504214	505725	Eubacterium_limosum_0	4422837	-		Clostridiales (186802)	integral membrane sensor signal transduction histidine kinase
Eubacterium_limosum_0_462	1466	505744	507210	Eubacterium_limosum_0	4422837	-		Clostridiales (186802)	AMMECR1 domain protein
Eubacterium_limosum_0_463	1001	507377	508378	Eubacterium_limosum_0	4422837	+		Clostridiales (186802)	hypothetical protein
Eubacterium_limosum_0_464	1295	508611	509906	Eubacterium_limosum_0	4422837	-	4.2.1.11	Firmicutes (1239)	ENO1 enolase I K01689
Eubacterium_limosum_0_465	212	510060	510272	Eubacterium_limosum_0	4422837	-		Clostridiales (186802)	hypothetical protein
Eubacterium_limosum_0_466	1235	510381	511616	Eubacterium_limosum_0	4422837	-	6.2.1.30	Monera	coenzyme F390 synthetase K01912 phenylacetate-CoA ligase
Eubacterium_limosum_0_467	2153	511945	514098	Eubacterium_limosum_0	4422837	-	3.6.4.12	Clostridiales (186802)	UvrD/REP helicase K03657 DNA helicase II / ATP-dependent PcrA
Eubacterium_limosum_0_468	740	514122	514862	Eubacterium_limosum_0	4422837	-		Clostridiales (186802)	alpha/beta hydrolase [
Eubacterium_limosum_0_469	701	515021	515722	Eubacterium_limosum_0	4422837	+		Clostridium (1485)	ABC transporter ATP-binding protein
Eubacterium_limosum_0_470	1574	515724	517298	Eubacterium_limosum_0	4422837	+		Clostridiales (186802)	Permeases major facilitator superfamily
Eubacterium_limosum_0_471	1487	517519	519006	Eubacterium_limosum_0	4422837	-		Eubacterium limosum (1736)	hypothetical protein
Eubacterium_limosum_0_472	1157	519235	520392	Eubacterium_limosum_0	4422837	-		Clostridiales (186802)	alcetaldehyde dehydrogenase or NADPH-dependent butanol
Eubacterium_limosum_0_473	1730	520695	522425	Eubacterium_limosum_0	4422837	+	3.6.3.44	Firmicutes (1239)	xenobiotic-transporting ATPase (EC:3.6.3.44) K06147 ATP-binding cassette, subfamily B, bacterial
Eubacterium_limosum_0_474	1883	522425	524308	Eubacterium_limosum_0	4422837	+	3.6.3.44	Firmicutes (1239)	Xenobiotic-transporting ATPase (EC:3.6.3.44)
Eubacterium_limosum_0_475	536	524920	525456	Eubacterium_limosum_0	4422837	-		Clostridiales (186802)	hypothetical protein
Eubacterium_limosum_0_476	140	525468	525608	Eubacterium_limosum_0	4422837	-		root (1)	hypothetical protein
Eubacterium_limosum_0_477	1154	525620	526774	Eubacterium_limosum_0	4422837	-		Clostridiales (186802)	Uroporphyrinogen-III decarboxylase
Eubacterium_limosum_0_478	680	526920	527600	Eubacterium_limosum_0	4422837	+		Clostridiales (186802)	regulatory protein TetR
Eubacterium_limosum_0_479	608	527917	528525	Eubacterium_limosum_0	4422837	+		Clostridiales (186802)	SNARE associated Golgi protein-like protein
Eubacterium_limosum_0_480	488	528528	529016	Eubacterium_limosum_0	4422837	+		Clostridiales (186802)	hypothetical protein
Eubacterium_limosum_0_481	455	529020	529475	Eubacterium_limosum_0	4422837	+		Clostridiales (186802)	protein unknown function DUF188 K09768 hypothetical
Eubacterium_limosum_0_482	713	529477	530190	Eubacterium_limosum_0	4422837	-		Clostridiales (186802)	MULTISPECIES: radical SAM protein
Eubacterium_limosum_0_483	359	530192	530551	Eubacterium_limosum_0	4422837	-	1.20.4.1	Bacteria (2)	ArsC family protein K00537 arsenate reductase
Eubacterium_limosum_0_484	434	530548	530982	Eubacterium_limosum_0	4422837	-		Clostridiales (186802)	GCN5-related N-acetyltransferase
Eubacterium_limosum_0_485	356	530984	531340	Eubacterium_limosum_0	4422837	-		Eubacterium limosum (1736)	LuxR family transcriptional regulator
Eubacterium_limosum_0_486	482	531342	531824	Eubacterium_limosum_0	4422837	-		Firmicutes (1239)	NULL # H Coenzyme transport metabolism Function: FAD synthase Organism: Listeria innocua (Lin)
Eubacterium_limosum_0_487	1541	531917	533458	Eubacterium_limosum_0	4422837	-		Bacillus cereus (1396)	putative ABC transporter ATP-binding protein
Eubacterium_limosum_0_488	860	533823	534683	Eubacterium_limosum_0	4422837	-		Clostridiales (186802)	HAD superfamily hydrolase
Eubacterium_limosum_0_489	1529	534862	536391	Eubacterium_limosum_0	4422837	-		Clostridiales (186802)	hypothetical protein
Eubacterium_limosum_0_490	1598	536466	538064	Eubacterium_limosum_0	4422837	-		Clostridiales (186802)	voltage gated chloride channel family protein
Eubacterium_limosum_0_491	1034	538253	539287	Eubacterium_limosum_0	4422837	-		Clostridiales (186802)	ABC transporter ATP-binding protein K10230 sorbitol/mannitol transport system protein
Eubacterium_limosum_0_492	743	539291	540034	Eubacterium_limosum_0	4422837	-		Clostridiales (186802)	protein tyrosine/serine phosphatase
Eubacterium_limosum_0_493	833	540038	540871	Eubacterium_limosum_0	4422837	-		Clostridiales (186802)	putative transcriptional regulator, TetR family K02026 multiple sugar transport system permease protein
Eubacterium_limosum_0_494	974	540881	541855	Eubacterium_limosum_0	4422837	-		Clostridiales (186802)	binding-protein-dependent transport systems inner membrane component K02025 multiple sugar system permease protein
Eubacterium_limosum_0_495	1343	541874	543217	Eubacterium_limosum_0	4422837	-		Clostridiales (186802)	extracellular solute-binding protein family 1 K05813 sn-glycerol 3-phosphate transport system substrate-binding
Eubacterium_limosum_0_496	857	543244	544101	Eubacterium_limosum_0	4422837	-		Clostridiales (186802)	metallophosphoesterase
Eubacterium_limosum_0_497	656	544278	544934	Eubacterium_limosum_0	4422837	+		Clostridiales (186802)	transcriptional regulator, GntR family
Eubacterium_limosum_0_498	911	544959	545870	Eubacterium_limosum_0	4422837	-		Clostridiales (186802)	histidine kinase
Eubacterium_limosum_0_499	749	545895	546644	Eubacterium_limosum_0	4422837	-		Clostridiales (186802)	hypothetical protein
Eubacterium_limosum_0_500	734	546658	547392	Eubacterium_limosum_0	4422837	-		Clostridiales (186802)	MULTISPECIES: ABC transporter permease
Eubacterium_limosum_0_501	722	547402	548124	Eubacterium_limosum_0	4422837	-		Eubacterium limosum (1736)	MULTISPECIES: ABC transporter permease
Eubacterium_limosum_0_502	923	548117	549040	Eubacterium_limosum_0	4422837	-		Anaerostipes (207244)	ABC transporter related K09687 antibiotic transport system ATP-binding protein
Eubacterium_limosum_0_503	686	549126	549812	Eubacterium_limosum_0	4422837	-		Clostridiales (186802)	two component transcriptional regulator, winged helix family
Eubacterium_limosum_0_504	1961	549827	551788	Eubacterium_limosum_0	4422837	-		Clostridium (1485)	tetracycline resistance protein TetP, contain GTP-ase domain
Eubacterium_limosum_0_505	1403	552005	553408	Eubacterium_limosum_0	4422837	-	4.3.1.1	Clostridium (1485)	aspartate ammonia-lyase (EC:4.3.1.1) K01744
Eubacterium_limosum_0_506	935	553694	554629	Eubacterium_limosum_0	4422837	-		Clostridiales (186802)	transporter
Eubacterium_limosum_0_507	149	554642	554791	Eubacterium_limosum_0	4422837	-		root (1)	hypothetical protein
Eubacterium_limosum_0_508	1172	554815	555987	Eubacterium_limosum_0	4422837	-		Clostridiales (186802)	Uroporphyrinogen-III decarboxylase
Eubacterium_limosum_0_509	674	556237	556911	Eubacterium_limosum_0	4422837	+		Clostridiales (186802)	transcriptional regulator
Eubacterium_limosum_0_510	986	556972	557958	Eubacterium_limosum_0	4422837	-	1.1.1.28	Fusobacterium (848)	D-isomer specific 2-hydroxyacid dehydrogenase family protein K03778 D-lactate
Eubacterium_limosum_0_511	1841	558074	559915	Eubacterium_limosum_0	4422837	+	3.6.4.12	Clostridiales (186802)	ATP-dependent DNA helicase RecQ K03654 RecQ
Eubacterium_limosum_0_512	1271	559956	561227	Eubacterium_limosum_0	4422837	-		Clostridiales (186802)	metal dependent phosphohydrolase
Eubacterium_limosum_0_513	566	561400	561966	Eubacterium_limosum_0	4422837	+		cellular organisms (131567)	hypothetical protein
Eubacterium_limosum_0_514	1280	562350	563630	Eubacterium_limosum_0	4422837	-		Clostridiales (186802)	Serine protease inhibitor (serpin family)
Eubacterium_limosum_0_515	458	563723	564181	Eubacterium_limosum_0	4422837	-		Clostridiales (186802)	ywrC Lrp/AsnC family transcriptional regulator
Eubacterium_limosum_0_516	1337	564343	565680	Eubacterium_limosum_0	4422837	+		Anaerotruncus colihominis (169435)	MATE efflux family protein
Eubacterium_limosum_0_517	950	565722	566672	Eubacterium_limosum_0	4422837	-	1.1.1.95	Clostridiales (186802)	phosphoglycerate dehydrogenase (EC:1.1.1.95)
Eubacterium_limosum_0_518	893	566763	567656	Eubacterium_limosum_0	4422837	-		Clostridiales (186802)	oligopeptide/dipeptide ABC transporter ATPase K02032 peptide/nickel transport system ATP-binding protein
Eubacterium_limosum_0_519	1034	567656	568690	Eubacterium_limosum_0	4422837	-		Firmicutes (1239)	oligopeptide/dipeptide ABC transporter ATPase subunit K02031 peptide/nickel transport system ATP-binding protein
Eubacterium_limosum_0_520	1556	569028	570584	Eubacterium_limosum_0	4422837	-		Clostridiales (186802)	oppA oligopeptide ABC transporter substrate-binding lipoprotein K02035 peptide/nickel transport system protein
Eubacterium_limosum_0_521	902	570628	571530	Eubacterium_limosum_0	4422837	-		Clostridiales (186802)	oligopeptide ABC superfamily ATP binding cassette transporter K02034 peptide/nickel transport system permease protein
Eubacterium_limosum_0_522	1082	571527	572609	Eubacterium_limosum_0	4422837	-		root (1)	oppB oligopeptide ABC transporter permease K02033 peptide/nickel transport system permease protein
Eubacterium_limosum_0_523	752	572830	573582	Eubacterium_limosum_0	4422837	-	3.6.3.34	Monera	ABC transporter related protein K02013 iron complex transport system ATP-binding protein
Eubacterium_limosum_0_524	1067	573579	574646	Eubacterium_limosum_0	4422837	-		Monera	transporter permease K02015 iron complex transport system permease protein
Eubacterium_limosum_0_525	1097	574652	575749	Eubacterium_limosum_0	4422837	-		Eubacterium limosum (1736)	Fe3+-siderophore ABC transporter, periplasmic Fe3+-siderophore-binding protein
Eubacterium_limosum_0_526	524	575764	576288	Eubacterium_limosum_0	4422837	-	1.2.99.5	Clostridium (1485)	FwdE family protein K11261 formylmethanofuran dehydrogenase subunit E
Eubacterium_limosum_0_527	536	576649	577185	Eubacterium_limosum_0	4422837	+		Clostridiales (186802)	MULTISPECIES: membrane protein
Eubacterium_limosum_0_528	584	577193	577777	Eubacterium_limosum_0	4422837	+		Clostridiales (186802)	Methlytransferase, UbiE/COQ5 family
Eubacterium_limosum_0_529	338	577814	578152	Eubacterium_limosum_0	4422837	-		Clostridiales (186802)	transcriptional regulator
Eubacterium_limosum_0_530	1040	578555	579595	Eubacterium_limosum_0	4422837	-	4.1.1.37	Clostridiales (186802)	uroporphyrinogen decarboxylase (URO-D) K01599
Eubacterium_limosum_0_531	623	579867	580490	Eubacterium_limosum_0	4422837	+		Clostridiales (186802)	CobW-like protein nucleotide-binding domain
Eubacterium_limosum_0_532	743	580451	581194	Eubacterium_limosum_0	4422837	-		Clostridiales (186802)	hypothetical protein
Eubacterium_limosum_0_533	2339	581332	583671	Eubacterium_limosum_0	4422837	-		Clostridiales (186802)	MULTISPECIES: hybrid sensor histidine kinase/response regulator
Eubacterium_limosum_0_534	1055	583839	584894	Eubacterium_limosum_0	4422837	-		Clostridiales (186802)	radical SAM domain-containing protein
Eubacterium_limosum_0_535	638	584911	585549	Eubacterium_limosum_0	4422837	-		Clostridiales (186802)	transcriptional regulator
Eubacterium_limosum_0_536	743	585638	586381	Eubacterium_limosum_0	4422837	-		Clostridium botulinum (1491)	putative drug resistance ABC-2 type transporter, permease protein K09686 antibiotic transport system protein
Eubacterium_limosum_0_537	728	586368	587096	Eubacterium_limosum_0	4422837	-		Clostridiales (186802)	ABC transporter related K09687 antibiotic transport system ATP-binding protein
Eubacterium_limosum_0_538	917	587537	588454	Eubacterium_limosum_0	4422837	-		Clostridiales (186802)	AraC family transcriptional regulator K05804 right origin-binding protein
Eubacterium_limosum_0_539	863	588524	589387	Eubacterium_limosum_0	4422837	-		Clostridiales (186802)	peptidase U61 LD-carboxypeptidase A
Eubacterium_limosum_0_540	2039	589505	591544	Eubacterium_limosum_0	4422837	-	3.6.3.4	Monera	copper-translocating P-type ATPase (EC:3.6.3.4) K01533 Cu2+-exporting
Eubacterium_limosum_0_541	683	591599	592282	Eubacterium_limosum_0	4422837	-	3.6.3.28	Monera	ATP binding cassette (abc) transporter, putative (EC:3.6.3.28)
Eubacterium_limosum_0_542	2435	592293	594728	Eubacterium_limosum_0	4422837	-		Clostridium (1485)	putative ABC transporter permease
Eubacterium_limosum_0_543	1397	594897	596294	Eubacterium_limosum_0	4422837	-		Clostridiales (186802)	putative two-component sensor histidine kinase
Eubacterium_limosum_0_544	719	596291	597010	Eubacterium_limosum_0	4422837	-		root (1)	putative two-component response regulator
Eubacterium_limosum_0_545	383	597094	597477	Eubacterium_limosum_0	4422837	-	4.1.1.44	Firmicutes (1239)	carboxymuconolactone decarboxylase K01607 4-carboxymuconolactone decarboxylase
Eubacterium_limosum_0_546	350	597565	597915	Eubacterium_limosum_0	4422837	+		Clostridiales (186802)	transcriptional regulator, MerR family
Eubacterium_limosum_0_547	473	597916	598389	Eubacterium_limosum_0	4422837	-		Clostridiales (186802)	protein unknown function DUF567
Eubacterium_limosum_0_548	1328	598484	599812	Eubacterium_limosum_0	4422837	+		Clostridium perfringens (1502)	brnQ branched chain amino acid ABC transporter carrier protein K03311 branched-chain acid:cation transporter, LIVCS family
Eubacterium_limosum_0_549	800	599961	600761	Eubacterium_limosum_0	4422837	+		Clostridiales (186802)	MerR family transcriptional regulator
Eubacterium_limosum_0_550	815	600758	601573	Eubacterium_limosum_0	4422837	+	3.6.3.25	Clostridiales (186802)	sulfate-transporting ATPase (EC:3.6.3.25)
Eubacterium_limosum_0_551	716	601570	602286	Eubacterium_limosum_0	4422837	+		Clostridiales (186802)	ABC-2 type transporter
Eubacterium_limosum_0_552	1817	602315	604132	Eubacterium_limosum_0	4422837	-		Clostridiales (186802)	cell division protein FtsI/penicillin-binding 2
Eubacterium_limosum_0_553	455	604243	604698	Eubacterium_limosum_0	4422837	-		Clostridiales (186802)	hypothetical protein
Eubacterium_limosum_0_554	263	604714	604977	Eubacterium_limosum_0	4422837	-		Clostridiales (186802)	transcription activator effector binding protein K13653 AraC family transcriptional regulator
Eubacterium_limosum_0_555	587	604977	605564	Eubacterium_limosum_0	4422837	-		Clostridiales (186802)	transcriptional regulator
Eubacterium_limosum_0_556	530	605677	606207	Eubacterium_limosum_0	4422837	-		Clostridiales (186802)	hypothetical protein
Eubacterium_limosum_0_557	1355	606198	607553	Eubacterium_limosum_0	4422837	-		Clostridiales (186802)	Membrane associated histidine kinase-like ATPase
Eubacterium_limosum_0_558	485	607717	608202	Eubacterium_limosum_0	4422837	-		Clostridiales (186802)	GCN5-related N-acetyltransferase
Eubacterium_limosum_0_559	698	608360	609058	Eubacterium_limosum_0	4422837	-	5.3.1.1	Clostridiales (186802)	triose-phosphate isomerase (EC:5.3.1.1) K01803 triosephosphate (TIM)
Eubacterium_limosum_0_560	521	609061	609582	Eubacterium_limosum_0	4422837	-		Clostridiales (186802)	putative secondary thiamine-phosphate synthase enzyme
Eubacterium_limosum_0_561	839	609604	610443	Eubacterium_limosum_0	4422837	-	4.1.2.13	Clostridiales (186802)	fructose/tagatose bisphosphate aldolase K01624 fructose-bisphosphate aldolase, class II
Eubacterium_limosum_0_562	647	610459	611106	Eubacterium_limosum_0	4422837	-		Clostridiales (186802)	ribulose-phosphate 3 epimerase family protein
Eubacterium_limosum_0_563	1541	611134	612675	Eubacterium_limosum_0	4422837	-		Clostridiales (186802)	sugar kinase, putative xylulose kinase
Eubacterium_limosum_0_564	941	612933	613874	Eubacterium_limosum_0	4422837	+		Clostridiales (186802)	Sorbitol operon transcription regulator
Eubacterium_limosum_0_565	542	613917	614459	Eubacterium_limosum_0	4422837	-		Clostridiales (186802)	hypothetical protein
Eubacterium_limosum_0_566	773	614464	615237	Eubacterium_limosum_0	4422837	-		Clostridiales (186802)	hypothetical protein
Eubacterium_limosum_0_567	515	615254	615769	Eubacterium_limosum_0	4422837	-		Clostridiales (186802)	hypothetical protein
Eubacterium_limosum_0_568	524	616104	616628	Eubacterium_limosum_0	4422837	-		Eubacterium limosum (1736)	hypothetical protein
Eubacterium_limosum_0_569	284	616625	616909	Eubacterium_limosum_0	4422837	-		Eubacterium limosum (1736)	hypothetical protein
Eubacterium_limosum_0_570	3638	616924	620562	Eubacterium_limosum_0	4422837	-		Eubacterium limosum (1736)	hypothetical protein
Eubacterium_limosum_0_571	302	620805	621107	Eubacterium_limosum_0	4422837	-		Clostridiales (186802)	transcriptional regulator
Eubacterium_limosum_0_572	383	621369	621752	Eubacterium_limosum_0	4422837	+		Eubacterium limosum (1736)	transcriptional regulator
Eubacterium_limosum_0_573	1364	622184	623548	Eubacterium_limosum_0	4422837	-	2.1.1.35	Clostridiales (186802)	RNA m5u methyltransferase (EC:2.1.1.35)
Eubacterium_limosum_0_574	596	623703	624299	Eubacterium_limosum_0	4422837	-		Clostridiales (186802)	BH0988 unknown
Eubacterium_limosum_0_575	797	624399	625196	Eubacterium_limosum_0	4422837	-		Clostridiales (186802)	ABC transporter, ATPase subunit K05833 putative transport system ATP-binding protein
Eubacterium_limosum_0_576	893	625186	626079	Eubacterium_limosum_0	4422837	-		Clostridiales (186802)	ABC transporter integral membrane protein K05832 putative transport system permease protein
Eubacterium_limosum_0_577	1007	626181	627188	Eubacterium_limosum_0	4422837	-		Clostridiales (186802)	ABC transporter substrate-binding protein K01989 putative transport system protein
Eubacterium_limosum_0_578	1112	627751	628863	Eubacterium_limosum_0	4422837	+	3.5.1.25	Clostridiales (186802)	nagA N-acetylglucosamine-6-phosphate deacetylase (EC:3.5.1.25) K01443
Eubacterium_limosum_0_579	323	628922	629245	Eubacterium_limosum_0	4422837	-		Bacteria (2)	NV13899 similar to mitochondrial thioredoxin 2 K03671 1
Eubacterium_limosum_0_580	557	629257	629814	Eubacterium_limosum_0	4422837	-		Clostridiales (186802)	NAD(P)H dehydrogenase (quinone):NADPH-dependent FMN reductase
Eubacterium_limosum_0_581	3170	629856	633026	Eubacterium_limosum_0	4422837	-		Clostridiales (186802)	putative DNA-directed RNA polymerase K03546 exonuclease SbcC
Eubacterium_limosum_0_582	1163	633023	634186	Eubacterium_limosum_0	4422837	-		Clostridiales (186802)	nuclease SbcCD K03547 exonuclease SbcD
Eubacterium_limosum_0_583	512	634332	634844	Eubacterium_limosum_0	4422837	-		Clostridiales (186802)	hypothetical protein
Eubacterium_limosum_0_584	161	634973	635134	Eubacterium_limosum_0	4422837	-		root (1)	hypothetical protein
Eubacterium_limosum_0_585	899	635312	636211	Eubacterium_limosum_0	4422837	+		Clostridiales (186802)	protein unknown function DUF6 transmembrane
Eubacterium_limosum_0_586	1409	636578	637987	Eubacterium_limosum_0	4422837	+		Clostridiales (186802)	trimethylamine methyltransferase
Eubacterium_limosum_0_587	1277	638093	639370	Eubacterium_limosum_0	4422837	+		Clostridiales (186802)	major facilitator superfamily
Eubacterium_limosum_0_588	1619	639537	641156	Eubacterium_limosum_0	4422837	+		Clostridiales (186802)	putative betaine/choline/glycine transport protein (BCCT family) K03451 betaine/carnitine transporter, BCCT family
Eubacterium_limosum_0_589	1613	641320	642933	Eubacterium_limosum_0	4422837	+		Clostridiales (186802)	putative betaine/choline/glycine transport protein (BCCT family) K03451 betaine/carnitine transporter, BCCT family
Eubacterium_limosum_0_590	1508	642983	644491	Eubacterium_limosum_0	4422837	-		Bacteria (2)	opuD choline-glycine betaine transporter
Eubacterium_limosum_0_591	1268	644534	645802	Eubacterium_limosum_0	4422837	-		Eubacterium limosum (1736)	sugar phosphate permease
Eubacterium_limosum_0_592	1436	645820	647256	Eubacterium_limosum_0	4422837	-		Clostridiales (186802)	MttB3
Eubacterium_limosum_0_593	650	647451	648101	Eubacterium_limosum_0	4422837	+		Eubacterium limosum (1736)	TetR family transcriptional regulator
Eubacterium_limosum_0_594	644	648141	648785	Eubacterium_limosum_0	4422837	-		Eubacterium limosum (1736)	TetR family transcriptional regulator
Eubacterium_limosum_0_595	1439	648961	650400	Eubacterium_limosum_0	4422837	+		Clostridiales (186802)	MttB3
Eubacterium_limosum_0_596	242	650481	650723	Eubacterium_limosum_0	4422837	-		Eubacterium limosum (1736)	hypothetical protein
Eubacterium_limosum_0_597	1433	650884	652317	Eubacterium_limosum_0	4422837	-		Eubacterium limosum (1736)	putative sigma54 specific transcriptional regulator
Eubacterium_limosum_0_598	899	652747	653646	Eubacterium_limosum_0	4422837	-		Clostridiales (186802)	PSP1 domain protein
Eubacterium_limosum_0_599	962	653666	654628	Eubacterium_limosum_0	4422837	-	2.7.7.7	Clostridiales (186802)	hypothetical protein K02341 DNA polymerase III subunit delta'
Eubacterium_limosum_0_600	263	654641	654904	Eubacterium_limosum_0	4422837	-		Clostridiales (186802)	hypothetical protein
Eubacterium_limosum_0_601	686	654891	655577	Eubacterium_limosum_0	4422837	-	2.7.4.9	Clostridium botulinum (1491)	tmk thymidylate kinase (EC:2.7.4.9) K00943 dTMP
Eubacterium_limosum_0_602	1412	655637	657049	Eubacterium_limosum_0	4422837	-	4.1.1.19	Clostridiales (186802)	Arginine decarboxylase (EC 4.1.1.19) / Lysine 4.1.1.18)
[truncated: 3,521 more rows]

## Sheet: Eubacterium_pyruvativorans
ORF_ID	ORF_length	start	end	Contig_Name	Contig_length	strand	ec	taxonomy	product
[truncated: 1,929 more rows]

[truncated: 2 more sheets: Megasphaera_elsdenii, Ruminococcaceae_bacterium_CPB6]
