# Supplementary material for: Medium-Chain Fatty Acid Synthesis by “Candidatus Weimeria bifida” gen. nov., sp. nov., and “Candidatus Pseudoramibacter fermentans” sp. nov
Source: Appl Environ Microbiol. 2020 Jan 21;86(3):e02242-19. doi: 10.1128/AEM.02242-19 (PMC6974650; doi:10.1128/AEM.02242-19)
Supplement: Supplemental file 8 [file zam003209562sd8.xlsx]

## Sheet: TOC
Supplementary Data File 7: Summary of BLAST results for predicted thioesterase enzymes in Ca. Weimeria bifida and Ca. Pseudoramibacter fermentans
Worksheet Name	Description
Ca. W. bifida	Graphic summary of BLAST results for thioesterase in Ca. Weimeria bifida (Bin_04_1_242)
Ca. P. fermentans	Graphic summary of BLAST results for thioesterase in Ca. Pseudoramibacter fermentans (Bin_02_3_309)
W. bifida vs. P. fermentans	BLAST results comparing thioesterases from Ca. Weimeria bifida (Bin_04_1_242) and Ca. Pseudoramibacter fermentans (Bin_02_3_309)

## Sheet: Ca. W. bifida
Graphic summary of BLAST results for thioesterase in Ca. Weimeria bifida (Bin_04_1_242)

## Sheet: Ca. P. fermentans
Graphic summary of BLAST results for thioesterase in Ca. Pseudoramibacter fermentans (Bin_02_3_309)
