# Supplementary material for: Medium-Chain Fatty Acid Synthesis by “Candidatus Weimeria bifida” gen. nov., sp. nov., and “Candidatus Pseudoramibacter fermentans” sp. nov
Source: Appl Environ Microbiol. 2020 Jan 21;86(3):e02242-19. doi: 10.1128/AEM.02242-19 (PMC6974650; doi:10.1128/AEM.02242-19)
Supplement: Supplemental file 9 [file zam003209562sd9.xlsx]

## Sheet: TOC
Supplementary Data File 8: Summary of BLAST results for a predicted lactate dehydrogenase enzyme in Ca. Pseudoramibacter fermentans
Worksheet Name	Description
BLAST_Hits	Top blast hits for Lactate Dehydrogenase in Ca. Pseudoramibacter fermentans (Bin_02_2_348)
BLAST_Taxonomy	Taxonomy of top blast hits for Lactate Dehydrogenase in Ca. Pseudoramibacter fermentans (Bin_02_2_348)

## Sheet: BLAST_Hits
BLASTP 2.9.0+
Reference: Stephen F. Altschul, Thomas L. Madden, Alejandro
A. Schaffer, Jinghui Zhang, Zheng Zhang, Webb Miller, and
David J. Lipman (1997), "Gapped BLAST and PSI-BLAST: a new
generation of protein database search programs", Nucleic
Acids Res. 25:3389-3402.
Reference for compositional score matrix adjustment: Stephen
F. Altschul, John C. Wootton, E. Michael Gertz, Richa
Top blast hits for Lactate Dehydrogenase in Ca. Pseudoramibacter fermentans (Bin_02_2_348)
Agarwala, Aleksandr Morgulis, Alejandro A. Schaffer, and
Yi-Kuo Yu (2005) "Protein database searches using
compositionally adjusted substitution matrices", FEBS J.
272:5101-5109.
RID: M3XYW5TT015
Database: All non-redundant GenBank CDS
translations+PDB+SwissProt+PIR+PRF excluding environmental samples
from WGS projects
227,887,812 sequences; 82,140,208,038 total letters
Query= Bin_02_2_348
Length=478
Sequences producing significant alignments: Score (Bits) E Value Max ident
WP_006598952.1 FAD-binding oxidoreductase [Pseudoramibacter al... 810 0.0 81%
WP_050343330.1 FAD-binding oxidoreductase [Olsenella sp. oral ... 768 0.0 77%
WP_089972023.1 FAD-binding oxidoreductase [Lachnospiraceae bac... 756 0.0 77%
WP_035636482.1 FAD-binding oxidoreductase [Lachnospiraceae bac... 753 0.0 77%
WP_074650714.1 FAD-binding oxidoreductase [[Clostridium] amino... 734 0.0 74%
WP_031474556.1 FAD-binding oxidoreductase [[Clostridium] amino... 731 0.0 74%
WP_090305432.1 FAD-binding oxidoreductase [Eubacterium aggregans] 724 0.0 73%
WP_090246647.1 FAD-binding oxidoreductase [Eubacterium barkeri] 712 0.0 73%
WP_118302603.1 FAD-binding oxidoreductase [Lachnospiraceae bac... 665 0.0 68%
CBL39175.1 FAD/FMN-containing dehydrogenases [Anaerostipes had... 664 0.0 68%
WP_022374598.1 FAD-binding oxidoreductase [Anaerostipes hadrus] 663 0.0 67%
WP_008394107.1 MULTISPECIES: FAD-binding oxidoreductase [Clost... 662 0.0 67%
SCJ02947.1 Uncharacterized FAD-linked oxidoreductase Rv2280 [u... 661 0.0 67%
WP_024727283.1 FAD-binding oxidoreductase [Anaerostipes sp. BG01] 653 0.0 67%
WP_009289552.1 MULTISPECIES: FAD-binding oxidoreductase [Anaer... 649 0.0 67%
WP_006566829.1 FAD-binding oxidoreductase [Anaerostipes caccae] 646 0.0 66%
WP_129701481.1 FAD-binding oxidoreductase [Anaerostipes caccae] 645 0.0 66%
WP_137328816.1 FAD-binding protein [Anaerostipes rhamnosivorans] 644 0.0 66%
WP_117566460.1 FAD-binding oxidoreductase [Clostridium sp. AM2... 636 0.0 63%
CCY10007.1 fAD/FMN-containing dehydrogenases [Clostridium sp. ... 635 0.0 63%
WP_117552895.1 FAD-binding oxidoreductase [Clostridium sp. AM3... 635 0.0 63%
WP_117484046.1 FAD-binding oxidoreductase [Desulfotomaculum sp... 635 0.0 63%
SCH01861.1 Uncharacterized FAD-linked oxidoreductase Rv2280 [u... 634 0.0 63%
WP_118606463.1 MULTISPECIES: FAD-binding oxidoreductase [Clost... 633 0.0 63%
WP_118735553.1 FAD-binding oxidoreductase [Clostridium sp. AM3... 633 0.0 63%
WP_118296811.1 MULTISPECIES: FAD-binding oxidoreductase [Clost... 633 0.0 63%
WP_118531706.1 FAD-binding oxidoreductase [Clostridium sp. OF0... 632 0.0 63%
WP_142412565.1 FAD-binding protein [Clostridium sp. Marseille-... 632 0.0 63%
WP_015554781.1 FAD-binding oxidoreductase [Clostridium sp. AF2... 632 0.0 63%
WP_118598715.1 MULTISPECIES: FAD-binding oxidoreductase [Clost... 632 0.0 63%
WP_118320937.1 FAD-binding oxidoreductase [Clostridium sp. AM2... 631 0.0 63%
WP_117515609.1 FAD-binding oxidoreductase [Lachnospiraceae bac... 631 0.0 63%
WP_101473568.1 FAD-binding oxidoreductase [Fusobacterium sp.] 628 0.0 63%
CDC68899.1 fAD/FMN-containing dehydrogenases [Oscillibacter sp... 625 0.0 62%
WP_005961412.1 FAD-binding oxidoreductase [Fusobacterium necro... 624 0.0 62%
WP_129491031.1 FAD-binding oxidoreductase [Fusobacterium necro... 624 0.0 62%
WP_062624652.1 FAD-binding oxidoreductase [Fusobacterium necro... 624 0.0 62%
WP_005952926.1 FAD-binding oxidoreductase [Fusobacterium necro... 624 0.0 62%
WP_005958800.1 FAD-binding oxidoreductase [Fusobacterium necro... 624 0.0 62%
WP_055290674.1 FAD-binding oxidoreductase [Eubacterium ramulus] 623 0.0 63%
CCZ63704.1 fAD/FMN-containing dehydrogenases [Roseburia sp. CA... 623 0.0 63%
WP_129899519.1 FAD-binding oxidoreductase [Eubacterium ramulus] 623 0.0 63%
WP_044962755.1 FAD-binding oxidoreductase [Eubacterium ramulus] 623 0.0 63%
ERK42477.1 putative glycolate oxidase, subunit GlcD [Eubacteri... 622 0.0 63%
WP_035919143.1 FAD-binding oxidoreductase [Fusobacterium necro... 621 0.0 62%
WP_109216225.1 MULTISPECIES: FAD-binding oxidoreductase [Clost... 621 0.0 62%
WP_027639664.1 FAD-binding oxidoreductase [Clostridium cadaveris] 619 0.0 66%
WP_087240451.1 MULTISPECIES: FAD-binding oxidoreductase [Flavo... 619 0.0 63%
WP_092992188.1 FAD-binding oxidoreductase [Sarcina sp. DSM 11001] 618 0.0 62%
WP_026891646.1 FAD-binding oxidoreductase [[Clostridium] aerot... 616 0.0 62%
WP_087343830.1 FAD-binding oxidoreductase [Flavonifractor sp. ... 614 0.0 63%
KXA13432.1 putative glycolate oxidase, subunit GlcD [Fusobacte... 613 0.0 61%
WP_008801622.1 MULTISPECIES: FAD-binding oxidoreductase [Fusob... 613 0.0 61%
WP_130869752.1 FAD-binding oxidoreductase [Intestinimonas mass... 613 0.0 63%
WP_024836517.1 FAD-binding oxidoreductase [Clostridium sp. 12(A)] 613 0.0 61%
WP_094241599.1 FAD-binding oxidoreductase [Fusobacterium sp. o... 612 0.0 61%
WP_061858174.1 FAD-binding oxidoreductase [Clostridium colicanis] 612 0.0 63%
WP_008803135.1 FAD-binding oxidoreductase [Fusobacterium nucle... 610 0.0 61%
WP_106024243.1 FAD-binding oxidoreductase [Clostridium thermop... 610 0.0 63%
WP_005911856.1 MULTISPECIES: FAD-binding oxidoreductase [Fusob... 610 0.0 61%
EAA25126.1 (S)-2-hydroxy-acid oxidase chain D [Fusobacterium n... 609 0.0 61%
WP_005910602.1 MULTISPECIES: FAD-binding oxidoreductase [Fusob... 609 0.0 60%
WP_098978636.1 FAD-binding oxidoreductase [Fusobacterium nucle... 609 0.0 61%
WP_023039675.1 FAD-binding oxidoreductase [Fusobacterium nucle... 609 0.0 60%
WP_032838541.1 MULTISPECIES: FAD-binding oxidoreductase [Fusob... 608 0.0 60%
WP_023040482.1 FAD-binding oxidoreductase [Fusobacterium nucle... 608 0.0 60%
WP_032887454.1 FAD-binding oxidoreductase [Fusobacterium nucle... 608 0.0 60%
WP_013976188.1 FAD-binding oxidoreductase [Clostridium sp. SY8... 608 0.0 61%
WP_005901179.1 MULTISPECIES: FAD-binding oxidoreductase [Fusob... 608 0.0 61%
WP_035642925.1 FAD-binding oxidoreductase [Lachnospiraceae bac... 608 0.0 61%
WP_005894505.1 FAD-binding oxidoreductase [Fusobacterium nucle... 607 0.0 61%
WP_005903800.1 FAD-binding oxidoreductase [Fusobacterium nucle... 607 0.0 60%
WP_099988496.1 FAD-binding oxidoreductase [Fusobacterium perio... 607 0.0 60%
PGH24227.1 2-hydroxy-acid oxidase [Fusobacterium nucleatum sub... 607 0.0 60%
WP_005970861.1 FAD-binding oxidoreductase [Fusobacterium perio... 607 0.0 61%
WP_032847600.1 MULTISPECIES: FAD-binding oxidoreductase [Fusob... 607 0.0 60%
WP_029758485.1 FAD-binding oxidoreductase [Fusobacterium nucle... 606 0.0 60%
WP_075704406.1 FAD-binding oxidoreductase [Intestinimonas buty... 606 0.0 61%
WP_033118555.1 FAD-binding oxidoreductase [Intestinimonas buty... 606 0.0 61%
WP_008821904.1 FAD-binding oxidoreductase [Fusobacterium perio... 606 0.0 61%
WP_088389352.1 FAD-binding oxidoreductase [Fusobacterium nucle... 606 0.0 60%
HAH79564.1 TPA: 2-hydroxy-acid oxidase [Ruminococcaceae bacter... 605 0.0 62%
HCB90995.1 TPA: 2-hydroxy-acid oxidase [Ruminococcaceae bacter... 604 0.0 62%
WP_050617737.1 FAD-binding oxidoreductase [Intestinimonas mass... 603 0.0 61%
WP_050618826.1 FAD-binding oxidoreductase [Intestinimonas mass... 602 0.0 60%
WP_120197680.1 FAD-binding oxidoreductase [[Clostridium] algid... 601 0.0 61%
WP_009528089.1 FAD-binding oxidoreductase [Peptoanaerobacter s... 601 0.0 60%
WP_009525056.1 FAD-binding oxidoreductase [Peptoanaerobacter s... 601 0.0 60%
WP_087019911.1 FAD-binding oxidoreductase [Butyricicoccus porc... 600 0.0 63%
RKW37952.1 FAD-binding oxidoreductase [Lachnospiraceae bacterium] 598 0.0 59%
WP_005366419.1 FAD-binding oxidoreductase [Peptostreptococcace... 598 0.0 60%
HCD43570.1 TPA: 2-hydroxy-acid oxidase [Lachnoclostridium sp.] 597 0.0 60%
WP_021675166.1 FAD-binding oxidoreductase [Peptostreptococcace... 595 0.0 60%
WP_077847934.1 FAD-binding oxidoreductase [Clostridium puniceum] 594 0.0 60%
WP_024345090.1 FAD-binding oxidoreductase [[Clostridium] metho... 593 0.0 59%
WP_052220576.1 FAD-binding oxidoreductase [Clostridium homopro... 592 0.0 59%
WP_091791699.1 FAD-binding oxidoreductase [Peptococcus niger] 592 0.0 60%
WP_024294257.1 FAD-binding oxidoreductase [[Clostridium] indolis] 592 0.0 59%
HAE81617.1 TPA: 2-hydroxy-acid oxidase [Lachnoclostridium sp.] 592 0.0 60%

## Sheet: BLAST_Taxonomy
Taxonomy of top blast hits for Lactate Dehydrogenase in Ca. Pseudoramibacter fermentans (Bin_02_2_348)
Organism	Blast Name	Score	Number of Hits	Description
Bacteria	bacteria		301
.Terrabacteria group	bacteria		162
..Firmicutes	firmicutes		160
...Clostridia	firmicutes		158
....Clostridiales	firmicutes		2
.....Eubacteriaceae	firmicutes		15
......Eubacteriaceae bacterium	firmicutes	974	1	Eubacteriaceae bacterium hits
......Pseudoramibacter alactolyticus	firmicutes	810	1	Pseudoramibacter alactolyticus hits
......Pseudoramibacter alactolyticus ATCC 23263	firmicutes	810	1	Pseudoramibacter alactolyticus ATCC 23263 hits
......Eubacterium aggregans	firmicutes	724	2	Eubacterium aggregans hits
......Eubacterium barkeri	firmicutes	712	2	Eubacterium barkeri hits
......uncultured Eubacterium sp.	firmicutes	661	1	uncultured Eubacterium sp. hits
......Eubacterium ramulus	firmicutes	623	6	Eubacterium ramulus hits
......Eubacterium ramulus ATCC 29099	firmicutes	622	1	Eubacterium ramulus ATCC 29099 hits
.....Lachnospiraceae bacterium KH1T2	firmicutes	756	2	Lachnospiraceae bacterium KH1T2 hits
.....Lachnospiraceae bacterium ND2006	firmicutes	753	1	Lachnospiraceae bacterium ND2006 hits
.....[Clostridium] aminophilum	firmicutes	734	4	[Clostridium] aminophilum hits
.....Lachnospiraceae bacterium AM21-21	firmicutes	665	2	Lachnospiraceae bacterium AM21-21 hits
.....Anaerostipes hadrus	firmicutes	664	8	Anaerostipes hadrus hits
.....Clostridium sp. SS2/1	firmicutes	662	1	Clostridium sp. SS2/1 hits
.....Lachnospiraceae bacterium 5_1_63FAA	firmicutes	662	1	Lachnospiraceae bacterium 5_1_63FAA hits
.....Anaerostipes hadrus DSM 3319	firmicutes	662	1	Anaerostipes hadrus DSM 3319 hits
.....Lachnospiraceae bacterium CAG:25	firmicutes	662	1	Lachnospiraceae bacterium CAG:25 hits
.....Clostridiales bacterium Nov_37_41	firmicutes	662	1	Clostridiales bacterium Nov_37_41 hits
.....Lachnospiraceae bacterium AM23-7LB	firmicutes	662	1	Lachnospiraceae bacterium AM23-7LB hits
.....Lachnospiraceae bacterium AM10-38	firmicutes	662	1	Lachnospiraceae bacterium AM10-38 hits
.....Lachnospiraceae bacterium AM26-1LB	firmicutes	662	1	Lachnospiraceae bacterium AM26-1LB hits
.....Lachnospiraceae bacterium AM25-27	firmicutes	662	1	Lachnospiraceae bacterium AM25-27 hits
.....Lachnospiraceae bacterium TF10-8AT	firmicutes	662	1	Lachnospiraceae bacterium TF10-8AT hits
.....Lachnospiraceae bacterium OM02-26	firmicutes	662	1	Lachnospiraceae bacterium OM02-26 hits
.....Anaerostipes sp. BG01	firmicutes	653	1	Anaerostipes sp. BG01 hits
.....Hungatella hathewayi	firmicutes	653	1	Hungatella hathewayi hits
.....Anaerostipes	firmicutes	649	1	Anaerostipes hits
.....Anaerostipes caccae	firmicutes	649	3	Anaerostipes caccae hits
.....Anaerostipes sp. CAG:276	firmicutes	649	1	Anaerostipes sp. CAG:276 hits
.....Anaerostipes sp. AF04-45	firmicutes	649	1	Anaerostipes sp. AF04-45 hits
.....Anaerostipes caccae DSM 14662	firmicutes	646	1	Anaerostipes caccae DSM 14662 hits
.....Clostridium sp. AM25-23AC	firmicutes	636	2	Clostridium sp. AM25-23AC hits
.....Clostridiales bacterium AF36-10	firmicutes	636	1	Clostridiales bacterium AF36-10 hits
.....Clostridium sp. CAG:81	firmicutes	635	1	Clostridium sp. CAG:81 hits
.....Clostridium sp. AM34-11AC	firmicutes	635	2	Clostridium sp. AM34-11AC hits
.....Desulfotomaculum sp. OF05-3	firmicutes	635	2	Desulfotomaculum sp. OF05-3 hits
.....uncultured Clostridium sp.	firmicutes	635	4	uncultured Clostridium sp. hits
.....Clostridiaceae bacterium TF01-6	firmicutes	635	1	Clostridiaceae bacterium TF01-6 hits
.....Clostridium	firmicutes	633	3	Clostridium hits
.....Clostridium sp. AF20-17LB	firmicutes	633	1	Clostridium sp. AF20-17LB hits
.....Clostridium sp. OF09-10	firmicutes	633	1	Clostridium sp. OF09-10 hits
.....Clostridium sp. AM30-24	firmicutes	633	2	Clostridium sp. AM30-24 hits
.....Clostridium sp. AM16-23	firmicutes	633	1	Clostridium sp. AM16-23 hits
.....Clostridium sp. AF37-5AT	firmicutes	633	1	Clostridium sp. AF37-5AT hits
.....Clostridium sp. AM45-5	firmicutes	633	1	Clostridium sp. AM45-5 hits
.....Clostridium sp. OF03-18AA	firmicutes	632	2	Clostridium sp. OF03-18AA hits
.....Clostridium sp. AF28-12	firmicutes	632	2	Clostridium sp. AF28-12 hits
.....butyrate-producing bacterium SS3/4	firmicutes	632	1	butyrate-producing bacterium SS3/4 hits
.....Clostridiaceae bacterium AF02-42	firmicutes	632	1	Clostridiaceae bacterium AF02-42 hits
.....Clostridium sp. AF12-28	firmicutes	632	1	Clostridium sp. AF12-28 hits
.....Clostridium sp. AF12-19	firmicutes	632	1	Clostridium sp. AF12-19 hits
.....Clostridium sp. AM22-16AC	firmicutes	631	2	Clostridium sp. AM22-16AC hits
.....Lachnospiraceae bacterium OF11-28	firmicutes	631	2	Lachnospiraceae bacterium OF11-28 hits
.....Oscillibacter sp. CAG:155	firmicutes	625	1	Oscillibacter sp. CAG:155 hits
.....Roseburia sp. CAG:50	firmicutes	623	1	Roseburia sp. CAG:50 hits
.....Roseburia sp. OM02-15	firmicutes	621	1	Roseburia sp. OM02-15 hits
.....Flavonifractor	firmicutes	619	1	Flavonifractor hits
.....Flavonifractor sp. An100	firmicutes	619	1	Flavonifractor sp. An100 hits
.....Flavonifractor sp. An10	firmicutes	619	1	Flavonifractor sp. An10 hits
.....Clostridium cadaveris	firmicutes	619	2	Clostridium cadaveris hits
.....Sarcina sp. DSM 11001	firmicutes	618	2	Sarcina sp. DSM 11001 hits
.....[Clostridium] aerotolerans	firmicutes	616	1	[Clostridium] aerotolerans hits
.....Flavonifractor sp. An306	firmicutes	614	2	Flavonifractor sp. An306 hits
.....Intestinimonas massiliensis	firmicutes	613	3	Intestinimonas massiliensis hits
.....Clostridium sp. 12(A)	firmicutes	613	1	Clostridium sp. 12(A) hits
.....Clostridium colicanis	firmicutes	612	1	Clostridium colicanis hits
.....Clostridium colicanis DSM 13634	firmicutes	612	1	Clostridium colicanis DSM 13634 hits
.....Clostridium thermopalmarium	firmicutes	610	1	Clostridium thermopalmarium hits
.....Clostridium thermopalmarium DSM 5974	firmicutes	610	2	Clostridium thermopalmarium DSM 5974 hits
.....Lachnospiraceae bacterium FE2018	firmicutes	608	1	Lachnospiraceae bacterium FE2018 hits
.....Clostridium sp. SY8519	firmicutes	608	2	Clostridium sp. SY8519 hits
.....Intestinimonas butyriciproducens	firmicutes	606	6	Intestinimonas butyriciproducens hits
.....Flavonifractor plautii	firmicutes	603	1	Flavonifractor plautii hits
.....uncultured Flavonifractor sp.	firmicutes	603	1	uncultured Flavonifractor sp. hits
.....[Clostridium] algidixylanolyticum	firmicutes	601	2	[Clostridium] algidixylanolyticum hits
.....Peptoanaerobacter stomatis	firmicutes	601	6	Peptoanaerobacter stomatis hits
.....Butyricicoccus porcorum	firmicutes	600	2	Butyricicoccus porcorum hits
.....[Eubacterium] yurii	firmicutes	598	1	[Eubacterium] yurii hits
.....Lachnospiraceae bacterium	firmicutes	598	1	Lachnospiraceae bacterium hits
.....Peptostreptococcaceae bacterium AS15	firmicutes	598	2	Peptostreptococcaceae bacterium AS15 hits
.....[Eubacterium] yurii subsp. margaretiae ATCC 43715	firmicutes	598	1	[Eubacterium] yurii subsp. margaretiae ATCC 43715 hits
.....Peptostreptococcaceae bacterium oral taxon 113	firmicutes	595	1	Peptostreptococcaceae bacterium oral taxon 113 hits
.....Peptostreptococcaceae bacterium oral taxon 113 str. W5053	firmicutes	595	1	Peptostreptococcaceae bacterium oral taxon 113 str. W5053 hits
.....Clostridium puniceum	firmicutes	594	2	Clostridium puniceum hits
.....[Clostridium] methoxybenzovorans	firmicutes	593	1	[Clostridium] methoxybenzovorans hits
.....Peptococcus niger	firmicutes	592	2	Peptococcus niger hits
.....Clostridium homopropionicum	firmicutes	592	2	Clostridium homopropionicum hits
.....Clostridium homopropionicum DSM 5847	firmicutes	592	1	Clostridium homopropionicum DSM 5847 hits
.....[Clostridium] indolis	firmicutes	592	1	[Clostridium] indolis hits
.....Flavonifractor sp. An91	firmicutes	591	2	Flavonifractor sp. An91 hits
.....Clostridium botulinum	firmicutes	591	3	Clostridium botulinum hits
.....Caproiciproducens sp. NJN-50	firmicutes	591	2	Caproiciproducens sp. NJN-50 hits
.....Clostridium saccharoperbutylacetonicum	firmicutes	591	2	Clostridium saccharoperbutylacetonicum hits
.....Clostridium saccharoperbutylacetonicum N1-4(HMT)	firmicutes	591	1	Clostridium saccharoperbutylacetonicum N1-4(HMT) hits
....Clostridiales	firmicutes	662	2	Clostridiales hits
...Firmicutes bacterium CAG:270	firmicutes	663	1	Firmicutes bacterium CAG:270 hits
...Firmicutes bacterium AF12-30	firmicutes	663	1	Firmicutes bacterium AF12-30 hits
..Olsenella sp. oral taxon 807	actinobacteria	768	2	Olsenella sp. oral taxon 807 hits
.Fusobacterium sp.	fusobacteria	628	1	Fusobacterium sp. hits
.Fusobacterium necrophorum	fusobacteria	624	10	Fusobacterium necrophorum hits
.Fusobacterium necrophorum D12	fusobacteria	624	1	Fusobacterium necrophorum D12 hits
.Fusobacterium necrophorum subsp. funduliforme Fnf 1007	fusobacteria	624	1	Fusobacterium necrophorum subsp. funduliforme Fnf 1007 hits
.Fusobacterium necrophorum subsp. funduliforme	fusobacteria	624	23	Fusobacterium necrophorum subsp. funduliforme hits
.Fusobacterium necrophorum subsp. funduliforme 1_1_36S	fusobacteria	624	1	Fusobacterium necrophorum subsp. funduliforme 1_1_36S hits
.Fusobacterium necrophorum subsp. funduliforme B35	fusobacteria	624	2	Fusobacterium necrophorum subsp. funduliforme B35 hits
.Fusobacterium necrophorum BL	fusobacteria	624	1	Fusobacterium necrophorum BL hits
.Fusobacterium necrophorum DJ-1	fusobacteria	624	1	Fusobacterium necrophorum DJ-1 hits
.Fusobacterium necrophorum BFTR-1	fusobacteria	624	1	Fusobacterium necrophorum BFTR-1 hits
.Fusobacterium necrophorum BFTR-2	fusobacteria	624	1	Fusobacterium necrophorum BFTR-2 hits
.Fusobacterium necrophorum DJ-2	fusobacteria	624	1	Fusobacterium necrophorum DJ-2 hits
.Fusobacterium necrophorum subsp. necrophorum	fusobacteria	624	2	Fusobacterium necrophorum subsp. necrophorum hits
.Fusobacterium necrophorum subsp. funduliforme ATCC 51357	fusobacteria	624	1	Fusobacterium necrophorum subsp. funduliforme ATCC 51357 hits
.Fusobacterium necrophorum DAB	fusobacteria	621	1	Fusobacterium necrophorum DAB hits
.Fusobacterium equinum	fusobacteria	613	1	Fusobacterium equinum hits
.Fusobacterium	fusobacteria	613	6	Fusobacterium hits
.Fusobacterium gonidiaformans 3-1-5R	fusobacteria	613	1	Fusobacterium gonidiaformans 3-1-5R hits
.Fusobacterium gonidiaformans ATCC 25563	fusobacteria	613	2	Fusobacterium gonidiaformans ATCC 25563 hits
.Fusobacterium sp. oral taxon 203	fusobacteria	612	2	Fusobacterium sp. oral taxon 203 hits
.Fusobacterium nucleatum	fusobacteria	610	14	Fusobacterium nucleatum hits
.Fusobacterium nucleatum subsp. vincentii 4_1_13	fusobacteria	610	1	Fusobacterium nucleatum subsp. vincentii 4_1_13 hits
.Fusobacterium nucleatum subsp. vincentii 3_1_36A2	fusobacteria	610	1	Fusobacterium nucleatum subsp. vincentii 3_1_36A2 hits
.Fusobacterium nucleatum subsp. vincentii 3_1_27	fusobacteria	610	1	Fusobacterium nucleatum subsp. vincentii 3_1_27 hits
.Fusobacterium nucleatum subsp. vincentii ATCC 51190	fusobacteria	610	1	Fusobacterium nucleatum subsp. vincentii ATCC 51190 hits
.Fusobacterium nucleatum CC53	fusobacteria	610	1	Fusobacterium nucleatum CC53 hits
.Fusobacterium nucleatum CTI-7	fusobacteria	610	1	Fusobacterium nucleatum CTI-7 hits
.Fusobacterium sp. CM21	fusobacteria	610	1	Fusobacterium sp. CM21 hits
.Fusobacterium nucleatum subsp. vincentii ChDC F8	fusobacteria	610	1	Fusobacterium nucleatum subsp. vincentii ChDC F8 hits
.Fusobacterium sp. HMSC064B12	fusobacteria	610	1	Fusobacterium sp. HMSC064B12 hits
.Fusobacterium nucleatum subsp. vincentii	fusobacteria	610	3	Fusobacterium nucleatum subsp. vincentii hits
.Fusobacterium nucleatum subsp. vincentii ATCC 49256	fusobacteria	609	1	Fusobacterium nucleatum subsp. vincentii ATCC 49256 hits
.Fusobacterium nucleatum subsp. animalis 7_1	fusobacteria	609	1	Fusobacterium nucleatum subsp. animalis 7_1 hits
.Fusobacterium nucleatum subsp. animalis 3_1_33	fusobacteria	609	1	Fusobacterium nucleatum subsp. animalis 3_1_33 hits
.Fusobacterium nucleatum subsp. animalis 21_1A	fusobacteria	609	1	Fusobacterium nucleatum subsp. animalis 21_1A hits
.Fusobacterium nucleatum subsp. animalis 11_3_2	fusobacteria	609	1	Fusobacterium nucleatum subsp. animalis 11_3_2 hits
.Fusobacterium nucleatum subsp. animalis F0419	fusobacteria	609	1	Fusobacterium nucleatum subsp. animalis F0419 hits
.Fusobacterium nucleatum subsp. animalis 4_8	fusobacteria	609	1	Fusobacterium nucleatum subsp. animalis 4_8 hits
.Fusobacterium nucleatum subsp. polymorphum F0401	fusobacteria	609	1	Fusobacterium nucleatum subsp. polymorphum F0401 hits
.Fusobacterium sp. CAG:649	fusobacteria	609	1	Fusobacterium sp. CAG:649 hits
.Fusobacterium nucleatum CTI-5	fusobacteria	609	1	Fusobacterium nucleatum CTI-5 hits
.Fusobacterium nucleatum CTI-1	fusobacteria	609	1	Fusobacterium nucleatum CTI-1 hits
.Fusobacterium nucleatum subsp. animalis	fusobacteria	609	6	Fusobacterium nucleatum subsp. animalis hits
.Fusobacterium sp. HMSC065F01	fusobacteria	609	1	Fusobacterium sp. HMSC065F01 hits
.Fusobacterium nucleatum subsp. polymorphum	fusobacteria	609	10	Fusobacterium nucleatum subsp. polymorphum hits
.Fusobacterium nucleatum CTI-3	fusobacteria	609	1	Fusobacterium nucleatum CTI-3 hits
.Fusobacterium sp. CM1	fusobacteria	608	1	Fusobacterium sp. CM1 hits
.Fusobacterium nucleatum 13_3C	fusobacteria	608	1	Fusobacterium nucleatum 13_3C hits
.Fusobacterium nucleatum CTI-2	fusobacteria	608	1	Fusobacterium nucleatum CTI-2 hits
.Fusobacterium sp. OBRC1	fusobacteria	608	1	Fusobacterium sp. OBRC1 hits
.Fusobacterium nucleatum subsp. polymorphum ATCC 10953	fusobacteria	607	1	Fusobacterium nucleatum subsp. polymorphum ATCC 10953 hits
.Fusobacterium nucleatum CTI-6	fusobacteria	607	1	Fusobacterium nucleatum CTI-6 hits
.Fusobacterium nucleatum subsp. nucleatum ATCC 25586	fusobacteria	607	2	Fusobacterium nucleatum subsp. nucleatum ATCC 25586 hits
.Fusobacterium nucleatum subsp. nucleatum ATCC 23726	fusobacteria	607	2	Fusobacterium nucleatum subsp. nucleatum ATCC 23726 hits
.Fusobacterium nucleatum subsp. nucleatum ChDC F316	fusobacteria	607	1	Fusobacterium nucleatum subsp. nucleatum ChDC F316 hits
.Fusobacterium nucleatum subsp. nucleatum	fusobacteria	607	4	Fusobacterium nucleatum subsp. nucleatum hits
.Fusobacterium periodonticum	fusobacteria	607	5	Fusobacterium periodonticum hits
.Fusobacterium periodonticum ATCC 33693	fusobacteria	607	1	Fusobacterium periodonticum ATCC 33693 hits
.Fusobacterium sp. CM22	fusobacteria	607	1	Fusobacterium sp. CM22 hits
.Fusobacterium sp. HMSC064B11	fusobacteria	607	1	Fusobacterium sp. HMSC064B11 hits
.Fusobacterium periodonticum 1_1_41FAA	fusobacteria	606	1	Fusobacterium periodonticum 1_1_41FAA hits
